# Supplementary material for: Spatial Genomic Resource Reveals Molecular Insights into Key Bioactive-Metabolite Biosynthesis in Endangered Angelica glauca Edgew
Source: Int J Mol Sci. 2022 Sep 21;23(19):11064. doi: 10.3390/ijms231911064 (PMC9569870; doi:10.3390/ijms231911064)
Supplement: Supplementary file 1 [file ijms-23-11064-s001.zip › Supplementary Table S1.xlsx]

## Sheet: NCBI' nr
Supplementary Table ST1: Functional annotation with public database
Transcript ID	NCBI's nr ID	Function
TRINITY_DN38974_c0_g1_i1	XP_006469216	kDa protein-like [Citrus sinensis]
TRINITY_DN53667_c0_g1_i1	XP_011070592	kDa protein-like [Sesamum indicum]
TRINITY_DN27951_c0_g1_i1	XP_011094245	kDa ribonucleoprotein, chloroplastic [Sesamum indicum]
TRINITY_DN27951_c0_g1_i2	XP_011094245	kDa ribonucleoprotein, chloroplastic [Sesamum indicum]
TRINITY_DN27951_c0_g1_i3	XP_011094245	kDa ribonucleoprotein, chloroplastic [Sesamum indicum]
TRINITY_DN27951_c0_g1_i4	XP_011094245	kDa ribonucleoprotein, chloroplastic [Sesamum indicum]
TRINITY_DN27951_c0_g1_i5	XP_011094245	kDa ribonucleoprotein, chloroplastic [Sesamum indicum]
TRINITY_DN27951_c0_g1_i6	XP_011094245	kDa ribonucleoprotein, chloroplastic [Sesamum indicum]
TRINITY_DN35655_c0_g2_i15	NP_001268216	(-)-alpha-terpineol synthase [Vitis vinifera]
TRINITY_DN25167_c0_g1_i1	XP_012083439	(+)-neomenthol dehydrogenase [Jatropha curcas]
TRINITY_DN35754_c2_g1_i10	XP_008790461	(+)-neomenthol dehydrogenase-like isoform X [Phoenix dactylifera]
TRINITY_DN35574_c2_g2_i1	AEY82696.1	(3S)-linalool/(E)-nerolidol synthase [Vitis vinifera]
TRINITY_DN27312_c0_g1_i1	XP_012064869	(R)-specific enoyl-CoA hydratase [Jatropha curcas]
TRINITY_DN27312_c0_g1_i2	XP_012064869	(R)-specific enoyl-CoA hydratase [Jatropha curcas]
TRINITY_DN29755_c0_g1_i3	XP_002529194.1	(S)-2-hydroxy-acid oxidase, putative [Ricinus communis] gi
TRINITY_DN29755_c0_g1_i4	XP_002529194.1	(S)-2-hydroxy-acid oxidase, putative [Ricinus communis] gi
TRINITY_DN34843_c2_g1_i1	XP_008393607	(S)-coclaurine N-methyltransferase [Malus domestica]
TRINITY_DN34989_c2_g2_i2	BAB68539	(S)-reticuline oxidase-like protein, partial [Daucus carota]
TRINITY_DN63224_c0_g1_i1	BAB68539	(S)-reticuline oxidase-like protein, partial [Daucus carota]
TRINITY_DN34620_c0_g1_i3	BAB68539	(S)-reticuline oxidase-like protein, partial [Daucus carota]
TRINITY_DN34620_c0_g2_i1	BAB68539	(S)-reticuline oxidase-like protein, partial [Daucus carota]
TRINITY_DN34620_c0_g1_i6	BAB68539	(S)-reticuline oxidase-like protein, partial [Daucus carota]
TRINITY_DN32386_c0_g1_i1	BAB68539	(S)-reticuline oxidase-like protein, partial [Daucus carota]
TRINITY_DN34453_c2_g1_i3	BAB68539	(S)-reticuline oxidase-like protein, partial [Daucus carota]
TRINITY_DN33585_c0_g2_i1	BAB68539	(S)-reticuline oxidase-like protein, partial [Daucus carota]
TRINITY_DN33585_c0_g2_i2	BAB68539	(S)-reticuline oxidase-like protein, partial [Daucus carota]
TRINITY_DN33585_c0_g4_i1	BAB68539	(S)-reticuline oxidase-like protein, partial [Daucus carota]
TRINITY_DN33585_c0_g5_i1	BAB68539	(S)-reticuline oxidase-like protein, partial [Daucus carota]
TRINITY_DN33011_c0_g2_i1	BAB68539	(S)-reticuline oxidase-like protein, partial [Daucus carota]
TRINITY_DN30444_c0_g1_i1	XP_011100581	(S)-ureidoglycine aminohydrolase isoform X [Sesamum indicum]
TRINITY_DN42425_c0_g1_i1	XP_008087457	(Trans)glycosidase [Glarea lozoyensis ATCC 0868]
TRINITY_DN64709_c0_g1_i1	XP_008087457	(Trans)glycosidase [Glarea lozoyensis ATCC 0868]
TRINITY_DN67893_c0_g1_i1	XP_008081258	(Trans)glycosidase [Glarea lozoyensis ATCC 0868]
TRINITY_DN47771_c0_g1_i1	XP_007297838	,4-dienoyl-CoA reductase [Marssonina brunnea f
TRINITY_DN52208_c0_g1_i1	XP_007297838	,4-dienoyl-CoA reductase [Marssonina brunnea f
TRINITY_DN40241_c0_g1_i1	XP_013260110	,4-dihydroxy--butanone 4-phosphate synthase [Exophiala aquamarina CBS 998]
TRINITY_DN53407_c0_g1_i1	XP_013260110	,4-dihydroxy--butanone 4-phosphate synthase [Exophiala aquamarina CBS 998]
TRINITY_DN52400_c0_g1_i1	XP_008038976	,4-dihydroxy--butanone 4-phosphate synthase [Trametes versicolor FP-0664 SS]
TRINITY_DN36173_c0_g1_i3	XP_010100444	,4-dihydroxy--naphthoyl-CoA synthase, peroxisomal isoform X [Morus notabilis]
TRINITY_DN36173_c0_g1_i6	XP_010100444	,4-dihydroxy--naphthoyl-CoA synthase, peroxisomal isoform X [Morus notabilis]
TRINITY_DN34385_c0_g2_i1	XP_006393434	,4-dihydroxy--naphthoyl-CoA thioesterase [Eutrema salsugineum]
TRINITY_DN60993_c0_g1_i1	XP_013264872	,-beta-glucan synthase component FKS [Exophiala aquamarina CBS 998]
TRINITY_DN52289_c0_g1_i1	KNZ71742	,-beta-glucan synthase component FKS [Termitomyces sp
TRINITY_DN34853_c3_g2_i6	XP_002528123	,-beta-glucan synthase, putative [Ricinus communis]
TRINITY_DN57035_c0_g1_i1	XP_007840179	,-beta-glucanosyltransferase gel [Pestalotiopsis fici W06-]
TRINITY_DN18152_c0_g1_i1	XP_007293325	,-beta-glucanosyltransferase gel precursor [Marssonina brunnea f
TRINITY_DN51090_c0_g1_i1	XP_007291453	,-beta-glucanosyltransferase gel4 [Marssonina brunnea f
TRINITY_DN64832_c0_g1_i1	XP_007291453	,-beta-glucanosyltransferase gel4 [Marssonina brunnea f
TRINITY_DN46230_c0_g1_i1	KPM35860	,-beta-glucanosyltransferase gel4 [Neonectria ditissima]
TRINITY_DN63792_c0_g1_i1	KPM35860	,-beta-glucanosyltransferase gel4 [Neonectria ditissima]
TRINITY_DN10646_c0_g1_i1	KUJ19799	,-dihydroxy--keto-5-methylthiopentene dioxygenase [Mollisia scopiformis]
TRINITY_DN46966_c0_g1_i1	CAH18937	,-fructan:,-fructan -fructosyltransferase precursor, partial [Doronicum pardalianches]
TRINITY_DN34948_c3_g2_i4	XP_010089340	[Protein-PII] uridylyltransferase [Morus notabilis]
TRINITY_DN34948_c3_g2_i10	XP_010089340	[Protein-PII] uridylyltransferase [Morus notabilis]
TRINITY_DN27712_c0_g2_i2	KHN30343	0 kDa chaperonin [Glycine soja]
TRINITY_DN33606_c3_g1_i6	XP_009618950	0 kDa chaperonin, chloroplastic-like [Nicotiana tomentosiformis]
TRINITY_DN58028_c0_g1_i1	XP_013775367	0 kDa heat shock protein, mitochondrial-like [Limulus polyphemus]
TRINITY_DN33160_c4_g4_i1	XP_014518648	0-kDa cleavage and polyadenylation specificity factor 0 [Vigna radiata var
TRINITY_DN33160_c4_g5_i4	XP_012075636	0-kDa cleavage and polyadenylation specificity factor 0 isoform X [Jatropha curcas]
TRINITY_DN37422_c0_g1_i1	XP_006458303	0S proteasome subunit [Agaricus bisporus var
TRINITY_DN49620_c0_g1_i1	XP_013256376	0S proteasome subunit beta 7 [Exophiala aquamarina CBS 998]
TRINITY_DN59385_c0_g1_i1	KUJ18275	0S proteasome subunit Y7 [Mollisia scopiformis]
TRINITY_DN34935_c0_g4_i2	XP_004238943	0S ribosomal protein , chloroplastic [Solanum lycopersicum]
TRINITY_DN36158_c1_g8_i1	XP_004486520	0S ribosomal protein S, chloroplastic [Cicer arietinum]
TRINITY_DN32283_c0_g1_i3	XP_010024828	0S ribosomal protein S, chloroplastic [Eucalyptus grandis]
TRINITY_DN35207_c0_g1_i10	XP_003604650	0S ribosomal protein S, chloroplastic [Medicago truncatula]
TRINITY_DN43664_c0_g1_i1	EGH10763	0S ribosomal protein S, partial [Pseudomonas savastanoi pv
TRINITY_DN23370_c0_g1_i1	XP_008386206	0S ribosomal protein S0, chloroplastic-like [Malus domestica]
TRINITY_DN45098_c0_g1_i1	NP_001235745	0S ribosomal protein S9, chloroplastic-like [Glycine max]
TRINITY_DN32398_c2_g1_i4	XP_015056181	0S ribosomal protein S9, mitochondrial [Solanum pennellii]
TRINITY_DN34163_c0_g2_i1	XP_007042561.1	1,2-alpha-L-fucosidases [Theobroma cacao] gi
TRINITY_DN34086_c1_g1_i1	AER51971.1	12-oxophytodienoate reductase 3 [Solanum tuberosum]
TRINITY_DN34086_c1_g1_i4	AER51971.1	12-oxophytodienoate reductase 3 [Solanum tuberosum]
TRINITY_DN58042_c0_g1_i1	KVH92328.1	14-3-3 domain-containing protein, partial [Cynara cardunculus var. scolymus]
TRINITY_DN35599_c2_g4_i5	ABE01401.1	14-3-3 protein [Camellia sinensis]
TRINITY_DN35915_c3_g4_i2	AAF22247.1	14-3-3 protein [Pimpinella brachycarpa]Length=130
TRINITY_DN35915_c3_g7_i1	AAF22247.1	14-3-3 protein [Pimpinella brachycarpa]Length=130
TRINITY_DN35915_c3_g5_i3	AAF22247.1	14-3-3 protein [Pimpinella brachycarpa]Length=130
TRINITY_DN35915_c3_g7_i2	AAF22247.1	14-3-3 protein [Pimpinella brachycarpa]Length=130
TRINITY_DN33006_c3_g1_i1	XP_002523376.1	14-3-3 protein, putative [Ricinus communis] gi
TRINITY_DN33006_c3_g1_i4	XP_002523376.1	14-3-3 protein, putative [Ricinus communis] gi
TRINITY_DN33006_c3_g1_i7	XP_002523376.1	14-3-3 protein, putative [Ricinus communis] gi
TRINITY_DN32499_c0_g3_i1	CAB40384.1	16 kDa polypeptide of oxygen-evolving complex [Arabidopsis thaliana]
TRINITY_DN34724_c0_g3_i1	AAB63310.1	18.6 kDa heat-shock protein [Helianthus annuus]
TRINITY_DN34724_c0_g4_i1	AAB63310.1	18.6 kDa heat-shock protein [Helianthus annuus]
TRINITY_DN34724_c0_g5_i1	AAB63310.1	18.6 kDa heat-shock protein [Helianthus annuus]
TRINITY_DN32709_c4_g1_i8	XP_007040476.1	1-acyl-sn-glycerol-3-phosphate acyltransferase delta isoform 1 [Theobroma cacao]
TRINITY_DN35118_c0_g1_i8	XP_002509556.1	26S proteasome regulatory subunit S3, putative [Ricinus communis] gi
TRINITY_DN27204_c0_g1_i1	XP_007047361.1	2-oxoglutarate (2OG) and Fe(II)-dependent oxygenase superfamily protein isoform 1 [Theobroma cacao]
TRINITY_DN27204_c0_g1_i2	XP_007047361.1	2-oxoglutarate (2OG) and Fe(II)-dependent oxygenase superfamily protein isoform 1 [Theobroma cacao]
TRINITY_DN27204_c0_g1_i3	XP_007047361.1	2-oxoglutarate (2OG) and Fe(II)-dependent oxygenase superfamily protein isoform 1 [Theobroma cacao]
TRINITY_DN33436_c1_g5_i1	XP_007042329.1	2-oxoglutarate and Fe(II)-dependent oxygenase superfamily protein [Theobroma cacao]
TRINITY_DN29600_c0_g1_i1	XP_007009425.1	2-oxoglutarate dehydrogenase, E1 component isoform 7 [Theobroma cacao] gi
TRINITY_DN28399_c0_g1_i1	XP_007038334.1	2-oxoglutarate-dependent dioxygenase [Theobroma cacao] gi
TRINITY_DN28399_c0_g1_i2	XP_007038334.1	2-oxoglutarate-dependent dioxygenase [Theobroma cacao] gi
TRINITY_DN29979_c0_g1_i1	XP_007028731.1	3'-5'-exoribonuclease family protein [Theobroma cacao]
TRINITY_DN35954_c0_g1_i1	AIZ93902.1	3-dehydroquinate dehydratase/shikimate dehydrogenase 1 [Camellia sinensis]
TRINITY_DN35954_c0_g1_i6	AIZ93902.1	3-dehydroquinate dehydratase/shikimate dehydrogenase 1 [Camellia sinensis]
TRINITY_DN35954_c0_g1_i9	AIZ93902.1	3-dehydroquinate dehydratase/shikimate dehydrogenase 1 [Camellia sinensis]
TRINITY_DN27558_c0_g1_i2	AIL29211.1	3-hydroxyacyl-CoA dehydratase [Camellia oleifera]
TRINITY_DN27558_c0_g1_i4	AIL29211.1	3-hydroxyacyl-CoA dehydratase [Camellia oleifera]
TRINITY_DN48057_c0_g1_i1	ABB99709.1	3-phosphoglycerate kinase [Aegilops speltoides] gi
TRINITY_DN35599_c2_g4_i2	KVH88156	4-- domain-containing protein [Cynara cardunculus var
TRINITY_DN35599_c2_g3_i4	KVH92240	4-- domain-containing protein [Cynara cardunculus var
TRINITY_DN41135_c0_g1_i1	KIV77574	4-- family protein epsilon [Exophiala sideris]
TRINITY_DN35036_c0_g1_i1	KHN04353	4 kDa proline-rich protein DC
TRINITY_DN27199_c0_g2_i1	KHN04353	4 kDa proline-rich protein DC
TRINITY_DN29480_c0_g2_i1	XP_010906608	4 kDa proline-rich protein DC
TRINITY_DN66309_c0_g1_i1	XP_004251936	4 kDa proline-rich protein DC
TRINITY_DN37601_c0_g1_i1	XP_008076788	4 kDa protein of cytochrome bc complex (Ubiquinol-cytochrome c reductase) [Glarea lozoyensis ATCC 0868]
TRINITY_DN16375_c0_g1_i1	KIY52293	4-- protein [Fistulina hepatica ATCC 6448]
TRINITY_DN34581_c3_g5_i1	XP_007292710	4-- protein [Marssonina brunnea f
TRINITY_DN42799_c0_g1_i1	AGC74030	4-- protein [Spirometra erinaceieuropaei]
TRINITY_DN62044_c0_g1_i1	EST46244	4-- protein [Spironucleus salmonicida]
TRINITY_DN34581_c3_g5_i2	XP_007290489	4-- protein 7 [Marssonina brunnea f
TRINITY_DN35999_c2_g2_i14	XP_011100204	4-- protein 9 [Sesamum indicum]
TRINITY_DN35599_c2_g7_i1	XP_011100204	4-- protein 9 [Sesamum indicum]
TRINITY_DN49753_c0_g1_i1	XP_007245995	4-- protein epsilon isoform X [Astyanax mexicanus]
TRINITY_DN524_c0_g1_i1	ETO05653	4-- protein eta [Reticulomyxa filosa]
TRINITY_DN40676_c0_g1_i1	NP_001232133	4-- protein eta [Taeniopygia guttata]
TRINITY_DN59113_c0_g1_i1	AIU94803	40S ribosomal protein [Phragmatopoma lapidosa]
TRINITY_DN61406_c0_g1_i1	AIU94803	40S ribosomal protein [Phragmatopoma lapidosa]
TRINITY_DN28109_c0_g4_i2	XP_006844753	40S ribosomal protein S [Amborella trichopoda]
TRINITY_DN47360_c0_g1_i1	XP_005108650	40S ribosomal protein S [Aplysia californica]
TRINITY_DN68745_c0_g1_i1	XP_005108650	40S ribosomal protein S [Aplysia californica]
TRINITY_DN6812_c0_g1_i1	XP_001827253	40S ribosomal protein S [Aspergillus oryzae RIB40]
TRINITY_DN49836_c0_g1_i1	NP_498579	40S ribosomal protein S [Caenorhabditis elegans]
TRINITY_DN25321_c0_g1_i1	XP_006493344	40S ribosomal protein S [Citrus sinensis]
TRINITY_DN56141_c0_g1_i1	XP_002912114	40S ribosomal protein S [Coprinopsis cinerea okayama7#0]
TRINITY_DN42400_c0_g1_i1	XP_013255791	40S ribosomal protein S [Exophiala aquamarina CBS 998]
TRINITY_DN59803_c0_g1_i1	XP_013260490	40S ribosomal protein S [Exophiala aquamarina CBS 998]
TRINITY_DN49361_c0_g1_i1	KIV78116	40S ribosomal protein S [Exophiala sideris]
TRINITY_DN55667_c0_g1_i1	XP_013396695	40S ribosomal protein S [Lingula anatina]
TRINITY_DN51786_c0_g1_i1	XP_007291650	40S ribosomal protein S [Marssonina brunnea f
TRINITY_DN21486_c0_g1_i2	XP_007292974	40S ribosomal protein S [Marssonina brunnea f
TRINITY_DN21486_c0_g1_i3	XP_007292974	40S ribosomal protein S [Marssonina brunnea f
TRINITY_DN60401_c0_g1_i1	XP_007291650	40S ribosomal protein S [Marssonina brunnea f
TRINITY_DN57733_c0_g1_i1	XP_007293305	40S ribosomal protein s [Marssonina brunnea f
TRINITY_DN7957_c0_g1_i1	XP_007291559	40S ribosomal protein S [Marssonina brunnea f
TRINITY_DN24965_c0_g1_i1	XP_002845970	40S ribosomal protein S [Microsporum canis CBS 480]
TRINITY_DN25205_c0_g1_i1	KUJ24425	40S ribosomal protein S [Mollisia scopiformis]
TRINITY_DN25205_c0_g1_i2	KUJ24425	40S ribosomal protein S [Mollisia scopiformis]
TRINITY_DN24965_c0_g1_i2	KUJ24060	40S ribosomal protein S [Mollisia scopiformis]
TRINITY_DN62829_c0_g1_i1	XP_007847685	40s ribosomal protein s [Moniliophthora roreri MCA 997]
TRINITY_DN33358_c0_g1_i1	ETE65346	40S ribosomal protein S [Ophiophagus hannah]
TRINITY_DN21486_c0_g1_i1	XP_007835832	40S ribosomal protein S [Pestalotiopsis fici W06-]
TRINITY_DN16719_c0_g1_i1	XP_011633813	40S ribosomal protein S [Pogonomyrmex barbatus]
TRINITY_DN33798_c1_g3_i1	XP_002322414	40S ribosomal protein S [Populus trichocarpa]
TRINITY_DN36350_c0_g3_i1	XP_002302129	40S ribosomal protein S [Populus trichocarpa]
TRINITY_DN55129_c0_g1_i1	XP_013269173	40S ribosomal protein S [Rhinocladiella mackenziei CBS 650
TRINITY_DN38707_c0_g1_i1	XP_008610788	40S ribosomal protein S [Saprolegnia diclina VS0]
TRINITY_DN22418_c0_g1_i1	XP_003029367	40S ribosomal protein S [Schizophyllum commune H4-8]
TRINITY_DN47070_c0_g1_i1	XP_003038024	40S ribosomal protein S [Schizophyllum commune H4-8]
TRINITY_DN57677_c0_g1_i1	XP_002999912	40S ribosomal protein S [Verticillium alfalfae VaMs
TRINITY_DN37086_c0_g1_i1	XP_009655222	40S ribosomal protein S [Verticillium dahliae VdLs
TRINITY_DN4830_c0_g1_i2	AAZ38987	40S ribosomal protein S, partial [Oxyuranus scutellatus]
TRINITY_DN52413_c0_g1_i1	KRY02392	40S ribosomal protein S-, partial [Trichinella patagoniensis]
TRINITY_DN68657_c0_g1_i1	CUG92810	40S ribosomal protein S, putative [Bodo saltans]
TRINITY_DN63428_c0_g1_i1	XP_007513429	40S ribosomal protein S0 [Bathycoccus prasinos]
TRINITY_DN40233_c0_g1_i1	XP_001894896	40S ribosomal protein S0 [Brugia malayi]
TRINITY_DN24824_c0_g1_i1	NP_505007	40S ribosomal protein S0 [Caenorhabditis elegans]
TRINITY_DN55184_c0_g1_i1	XP_007765283	40S ribosomal protein S0 [Coniophora puteana RWD-64-598 SS]
TRINITY_DN63238_c0_g1_i1	XP_001877481	40S ribosomal protein S0 [Laccaria bicolor S8N-H8]
TRINITY_DN47812_c0_g1_i1	XP_013404997	40S ribosomal protein S0 [Lingula anatina]
TRINITY_DN63031_c0_g1_i1	XP_013404997	40S ribosomal protein S0 [Lingula anatina]
TRINITY_DN39769_c0_g1_i1	XP_013404997	40S ribosomal protein S0 [Lingula anatina]
TRINITY_DN48248_c0_g1_i1	XP_008376452	40S ribosomal protein S0- [Malus domestica]
TRINITY_DN24139_c0_g1_i1	XP_010086894	40S ribosomal protein S0 [Morus notabilis]
TRINITY_DN35373_c1_g4_i1	XP_009615856	40S ribosomal protein S0- [Nicotiana tomentosiformis]
TRINITY_DN35373_c1_g4_i4	XP_009615856	40S ribosomal protein S0- [Nicotiana tomentosiformis]
TRINITY_DN36838_c0_g1_i1	KPI44707	40S ribosomal protein S0 [Phialophora attinorum]
TRINITY_DN25068_c0_g1_i2	XP_001587181	40S ribosomal protein S0 [Sclerotinia sclerotiorum 980 UF-70]
TRINITY_DN22407_c0_g1_i1	XP_003651442	40S ribosomal protein S0 [Thermothielavioides terrestris NRRL 86]
TRINITY_DN24824_c0_g3_i1	XP_003007558	40S ribosomal protein S0 VDBG_0746 [Verticillium alfalfae VaMs
TRINITY_DN25151_c0_g1_i1	KNC23242	40S ribosomal protein S0b [Lucilia cuprina]
TRINITY_DN47411_c0_g1_i1	NP_001292298	40S ribosomal protein S0-like [Crassostrea gigas]
TRINITY_DN27332_c0_g1_i3	XP_008387404	40S ribosomal protein S0--like [Malus domestica]
TRINITY_DN36065_c1_g1_i1	XP_009622354	40S ribosomal protein S0--like [Nicotiana tomentosiformis]
TRINITY_DN26323_c0_g1_i1	XP_007292620.1	40S ribosomal protein S11 [Marssonina brunnea f. sp. 'multigermtubi' MB_m1] gi
TRINITY_DN26323_c0_g2_i1	XP_007292620.1	40S ribosomal protein S11 [Marssonina brunnea f. sp. 'multigermtubi' MB_m1] gi
TRINITY_DN5401_c1_g1_i1	XP_007290146.1	40S ribosomal protein S15 [Marssonina brunnea f. sp. 'multigermtubi' MB_m1] gi
TRINITY_DN12251_c0_g1_i1	XP_007294963.1	40S ribosomal protein S16 [Marssonina brunnea f. sp. 'multigermtubi' MB_m1] gi
TRINITY_DN35324_c1_g1_i1	AEC10963.1	40S ribosomal protein s17 [Camellia sinensis]
TRINITY_DN44967_c0_g1_i1	XP_007290738.1	40S ribosomal protein S19 [Marssonina brunnea f. sp. 'multigermtubi' MB_m1] gi
TRINITY_DN29169_c0_g5_i1	XP_007835575.1	40S ribosomal protein S25 [Pestalotiopsis fici W106-1] gi
TRINITY_DN26256_c0_g1_i1	XP_003608708.1	40S ribosomal protein S30 [Medicago truncatula] gi
TRINITY_DN38686_c0_g1_i1	XP_003608708.1	40S ribosomal protein S30 [Medicago truncatula] gi
TRINITY_DN32488_c1_g1_i1	XP_007294895.1	40S ribosomal protein S3aE [Marssonina brunnea f. sp. 'multigermtubi' MB_m1] gi
TRINITY_DN41256_c0_g1_i1	ACO15105	40S ribosomal protein S4 [Caligus clemensi]
TRINITY_DN30095_c0_g1_i1	XP_006430156	40S ribosomal protein S4- [Citrus clementina]
TRINITY_DN61708_c0_g1_i1	XP_013261030	40S ribosomal protein S4 [Exophiala aquamarina CBS 998]
TRINITY_DN63969_c0_g1_i1	XP_007288563	40S ribosomal protein S4 [Marssonina brunnea f
TRINITY_DN37540_c0_g1_i1	XP_007292549	40S ribosomal protein S4 [Marssonina brunnea f
TRINITY_DN46659_c0_g1_i1	XP_007851800	40s ribosomal protein s4 [Moniliophthora roreri MCA 997]
TRINITY_DN8735_c0_g1_i1	XP_009616839	40S ribosomal protein S4- [Nicotiana tomentosiformis]
TRINITY_DN68932_c0_g1_i1	AHB12425	40S Ribosomal Protein S4 [Pantala flavescens]
TRINITY_DN30095_c0_g2_i1	XP_004246490	40S ribosomal protein S4- [Solanum lycopersicum]
TRINITY_DN49500_c0_g1_i1	NP_001298162	40S ribosomal protein S4 [Stomoxys calcitrans]
TRINITY_DN51795_c0_g1_i1	KHN82619	40S ribosomal protein S4 [Toxocara canis]
TRINITY_DN28757_c0_g1_i2	XP_012076132	40S ribosomal protein S4 isoform X [Jatropha curcas]
TRINITY_DN34030_c1_g1_i2	XP_011069984	40S ribosomal protein S-4-like [Sesamum indicum]
TRINITY_DN34030_c1_g6_i1	XP_011069984	40S ribosomal protein S-4-like [Sesamum indicum]
TRINITY_DN34030_c1_g6_i2	XP_011069984	40S ribosomal protein S-4-like [Sesamum indicum]
TRINITY_DN59816_c0_g1_i1	XP_014380694	40S ribosomal protein S5 [Alligator sinensis]
TRINITY_DN47953_c0_g1_i1	XP_014380694	40S ribosomal protein S5 [Alligator sinensis]
TRINITY_DN15227_c0_g1_i1	XP_011396678	40S ribosomal protein S5 [Auxenochlorella protothecoides]
TRINITY_DN24088_c0_g1_i1	XP_001874653	40S ribosomal protein S5 [Laccaria bicolor S8N-H8]
TRINITY_DN20966_c0_g1_i1	XP_007294902	40S ribosomal protein S5 [Marssonina brunnea f
TRINITY_DN5401_c0_g1_i1	XP_002843919	40S ribosomal protein S5 [Microsporum canis CBS 480]
TRINITY_DN47572_c0_g1_i1	XP_007828576	40S ribosomal protein S5 [Pestalotiopsis fici W06-]
TRINITY_DN36065_c0_g3_i1	XP_002523819	40S ribosomal protein S5 [Ricinus communis]
TRINITY_DN51188_c0_g1_i1	XP_012400433	40S ribosomal protein S5 [Sarcophilus harrisii]
TRINITY_DN50949_c0_g1_i2	XP_003004478	40S ribosomal protein S5 [Verticillium alfalfae VaMs
TRINITY_DN34457_c1_g3_i1	XP_010920679	40S ribosomal protein S5a [Elaeis guineensis]
TRINITY_DN34457_c1_g4_i2	KHN33076	40S ribosomal protein S5a- [Glycine soja]
TRINITY_DN34457_c1_g4_i3	KHN33076	40S ribosomal protein S5a- [Glycine soja]
TRINITY_DN25436_c0_g1_i1	XP_013379123	40S ribosomal protein S5Aa isoform X [Lingula anatina]
TRINITY_DN5082_c0_g1_i1	XP_003004477.1	40S ribosomal protein S5-B [Verticillium alfalfae VaMs.102] gi
TRINITY_DN35248_c0_g3_i2	XP_009606047	40S ribosomal protein S5-like [Nicotiana tomentosiformis]
TRINITY_DN35248_c0_g8_i1	XP_009606047	40S ribosomal protein S5-like [Nicotiana tomentosiformis]
TRINITY_DN60267_c0_g1_i1	XP_008875223	40S ribosomal protein S6 [Aphanomyces invadans]
TRINITY_DN46269_c0_g1_i1	XP_005109349	40S ribosomal protein S6 [Aplysia californica]
TRINITY_DN47961_c0_g1_i1	XP_002065622	40S ribosomal protein S6 [Drosophila willistoni]
TRINITY_DN49236_c0_g1_i1	XP_013260359	40S ribosomal protein S6 [Exophiala aquamarina CBS 998]
TRINITY_DN38360_c0_g1_i1	XP_001873167	40S ribosomal protein S6 [Laccaria bicolor S8N-H8]
TRINITY_DN42433_c0_g1_i1	CDH59580	40s ribosomal protein s6 [Lichtheimia corymbifera JMRC:FSU:968]
TRINITY_DN24784_c0_g2_i1	XP_013398529	40S ribosomal protein S6 [Lingula anatina]
TRINITY_DN7625_c0_g1_i1	XP_007290528.1	40S ribosomal protein S6 [Marssonina brunnea f. sp. 'multigermtubi' MB_m1] gi
TRINITY_DN61522_c0_g1_i1	XP_007832090	40S ribosomal protein S6 [Pestalotiopsis fici W06-]
TRINITY_DN41447_c0_g1_i1	KNC96483	40S ribosomal protein S6 [Spizellomyces punctatus DAOM BR7]
TRINITY_DN49891_c0_g1_i1	XP_008042139	40S ribosomal protein S6 [Trametes versicolor FP-0664 SS]
TRINITY_DN57814_c0_g1_i1	CCA15019	40S ribosomal protein S6 putative [Albugo laibachii Nc4]
TRINITY_DN24784_c0_g1_i1	XP_002434746.1	40S ribosomal protein S6, putative [Ixodes scapularis] gi
TRINITY_DN33358_c0_g2_i1	NP_001274954.1	40S ribosomal protein S6-1-like [Solanum tuberosum] gi
TRINITY_DN33358_c0_g2_i4	NP_001274954.1	40S ribosomal protein S6-1-like [Solanum tuberosum] gi
TRINITY_DN49974_c0_g1_i1	CCF33112	40S ribosomal protein S6E [Colletotrichum higginsianum]
TRINITY_DN34294_c1_g1_i1	KIV94391	40S ribosomal protein S6E [Exophiala mesophila]
TRINITY_DN24784_c0_g2_i2	KPP77533	40S ribosomal protein S6-like [Scleropages formosus]
TRINITY_DN34294_c0_g3_i2	XP_011080658	40S ribosomal protein S6--like [Sesamum indicum]
TRINITY_DN34294_c0_g4_i2	XP_011089523	40S ribosomal protein S6--like [Sesamum indicum]
TRINITY_DN39861_c0_g1_i1	KIV84494	40S ribosomal protein S7 [Exophiala sideris]
TRINITY_DN22456_c0_g2_i1	XP_013399327	40S ribosomal protein S7 [Lingula anatina]
TRINITY_DN34324_c1_g5_i2	XP_008374773	40S ribosomal protein S7 [Malus domestica]
TRINITY_DN317_c0_g1_i1	XP_007289923	40S ribosomal protein S7 [Marssonina brunnea f
TRINITY_DN40631_c0_g1_i1	XP_007289923	40S ribosomal protein S7 [Marssonina brunnea f
TRINITY_DN46372_c0_g1_i1	XP_002475464	40S ribosomal protein S7 [Postia placenta Mad-698-R]
TRINITY_DN17746_c0_g1_i2	KHN88886	40S ribosomal protein S7 [Toxocara canis]
TRINITY_DN65729_c0_g1_i1	XP_009309329	40S ribosomal protein S7 [Trypanosoma grayi]
TRINITY_DN33434_c7_g1_i1	XP_002399366	40S ribosomal protein S7A, putative [Ixodes scapularis]
TRINITY_DN63425_c0_g1_i1	XP_005110289	40S ribosomal protein S7-like [Aplysia californica]
TRINITY_DN31348_c0_g1_i2	XP_009598692	40S ribosomal protein S7--like [Nicotiana tomentosiformis]
TRINITY_DN53884_c0_g1_i1	XP_013405154	40S ribosomal protein S7-like isoform X [Lingula anatina]
TRINITY_DN60899_c0_g1_i1	XP_007777709	40S ribosomal protein S8 [Coniosporium apollinis CBS 008]
TRINITY_DN22813_c0_g1_i2	KIW11063	40S ribosomal protein S8 [Exophiala spinifera]
TRINITY_DN18936_c0_g2_i1	GAQ86255	40S ribosomal protein S8 [Klebsormidium nitens]
TRINITY_DN37678_c0_g1_i1	XP_007290521.1	40S ribosomal protein S8 [Marssonina brunnea f. sp. 'multigermtubi' MB_m1] gi
TRINITY_DN32011_c1_g2_i1	XP_010105085	40S ribosomal protein S8 [Morus notabilis]
TRINITY_DN36534_c0_g1_i1	XP_001604111	40S ribosomal protein S8 [Nasonia vitripennis]
TRINITY_DN20198_c0_g1_i1	XP_012207216	40S ribosomal protein S8 [Saprolegnia parasitica CBS
TRINITY_DN33164_c0_g1_i1	XP_011069406	40S ribosomal protein S8 [Sesamum indicum]
TRINITY_DN33164_c0_g2_i1	XP_011095494	40S ribosomal protein S8 [Sesamum indicum]
TRINITY_DN33164_c0_g1_i2	XP_011069406	40S ribosomal protein S8 [Sesamum indicum]
TRINITY_DN33164_c0_g3_i1	XP_011095494	40S ribosomal protein S8 [Sesamum indicum]
TRINITY_DN33164_c0_g1_i3	XP_011069406	40S ribosomal protein S8 [Sesamum indicum]
TRINITY_DN33164_c0_g4_i1	XP_011069406	40S ribosomal protein S8 [Sesamum indicum]
TRINITY_DN33164_c0_g1_i4	XP_011069406	40S ribosomal protein S8 [Sesamum indicum]
TRINITY_DN30798_c2_g3_i1	XP_011082572	40S ribosomal protein S8 [Sesamum indicum]
TRINITY_DN30798_c2_g5_i1	XP_011082572	40S ribosomal protein S8 [Sesamum indicum]
TRINITY_DN30798_c2_g5_i2	XP_011082572	40S ribosomal protein S8 [Sesamum indicum]
TRINITY_DN66818_c0_g1_i1	KHN77159	40S ribosomal protein S8 [Toxocara canis]
TRINITY_DN30798_c0_g1_i1	KHN72598	40S ribosomal protein S8 [Toxocara canis]
TRINITY_DN58916_c0_g1_i1	XP_003000163	40S ribosomal protein S8 [Verticillium alfalfae VaMs
TRINITY_DN30798_c2_g2_i1	XP_003003136	40S ribosomal protein S8 [Verticillium alfalfae VaMs
TRINITY_DN24706_c0_g1_i1	CAQ37768	40S ribosomal protein S8, partial [Echinorhynchus truttae]
TRINITY_DN30798_c2_g1_i1	XP_014578934	40S ribosomal protein S8, partial [Metarhizium majus ARSEF 97]
TRINITY_DN35709_c6_g3_i3	XP_006394535	40S ribosomal protein S9- [Eutrema salsugineum]
TRINITY_DN20291_c0_g1_i1	XP_013256291	40S ribosomal protein S9 [Exophiala aquamarina CBS 998]
TRINITY_DN44138_c0_g1_i1	ACF24579	40S ribosomal protein S9 [Gymnochlora stellata]
TRINITY_DN34958_c2_g2_i8	XP_010099604	40S ribosomal protein S9 [Morus notabilis]
TRINITY_DN60642_c0_g1_i1	AHB33642	40S ribosomal protein S9 [Platynereis dumerilii]
TRINITY_DN65117_c0_g1_i1	ESZ90022.1	40S ribosomal protein S9 [Sclerotinia borealis F-4157]
TRINITY_DN58969_c0_g1_i1	CCA22601	40S ribosomal protein S9 putative [Albugo laibachii Nc4]
TRINITY_DN32686_c0_g2_i3	AEC11023.1	40S ribosomal protein s9, partial [Camellia sinensis]
TRINITY_DN66695_c0_g1_i1	XP_011395666	40S ribosomal protein Sa [Auxenochlorella protothecoides]
TRINITY_DN33246_c0_g2_i1	XP_004138372	40S ribosomal protein SA [Cucumis sativus]
TRINITY_DN39549_c0_g1_i1	XP_003742685	40S ribosomal protein SA [Galendromus occidentalis]
TRINITY_DN16874_c0_g1_i1	XP_009658314	40S ribosomal protein Sa- [Verticillium dahliae VdLs
TRINITY_DN64927_c0_g1_i1	CCC42233	40S ribosomal protein SA, partial [Pecten maximus]
TRINITY_DN61202_c0_g1_i1	XP_004337280	40S ribosomal protein Sa, putative [Acanthamoeba castellanii str
TRINITY_DN22932_c0_g1_i1	XP_007296138	40S ribosomal protein SaE [Marssonina brunnea f
TRINITY_DN40316_c0_g1_i1	XP_005703675	40S ribosomal protein Se [Galdieria sulphuraria]
TRINITY_DN23533_c0_g1_i1	XP_013396068	40S ribosomal protein S-like [Lingula anatina]
TRINITY_DN10979_c0_g1_i1	XP_013403352	40S ribosomal protein S-like [Lingula anatina]
TRINITY_DN31204_c0_g1_i1	XP_011077210	40S ribosomal protein S-like [Sesamum indicum]
TRINITY_DN35560_c2_g3_i4	XP_011077210	40S ribosomal protein S-like [Sesamum indicum]
TRINITY_DN39436_c0_g1_i1	CAB45530	40S ribosomal protein, partial [Globodera rostochiensis]
TRINITY_DN34193_c1_g1_i1	XP_011070477	46 kDa FK506-binding nuclear protein [Sesamum indicum]
TRINITY_DN48646_c0_g1_i1	XP_013263786	4-aminobutyrate aminotransferase [Exophiala aquamarina CBS 998]
TRINITY_DN37588_c0_g1_i1	KUJ12780	4-aminobutyrate aminotransferas-like protein [Mollisia scopiformis]
TRINITY_DN28603_c0_g1_i1	AHM88424	4CL6 [Fraxinus mandshurica]
TRINITY_DN48447_c0_g1_i1	XP_007291947	4-coumarate
TRINITY_DN34463_c0_g5_i1	AHL44983.1	4-coumarate:coenzyme A ligase 4 [Fraxinus mandshurica]
TRINITY_DN34463_c0_g8_i1	AHL44983.1	4-coumarate:coenzyme A ligase 4 [Fraxinus mandshurica]
TRINITY_DN59303_c0_g1_i1	KLO87242	4-coumarate--CoA ligase [Fusarium fujikuroi]
TRINITY_DN34110_c0_g5_i2	XP_011098730	4-coumarate--CoA ligase-like isoform X [Sesamum indicum]
TRINITY_DN35782_c1_g1_i2	KHG01780	4-coumarate--CoA ligase-like 6 [Gossypium arboreum]
TRINITY_DN11854_c0_g1_i1	XP_008381603	4-coumarate--CoA ligase-like 6 [Malus domestica]
TRINITY_DN35005_c0_g4_i1	XP_009595630	4-coumarate--CoA ligase-like 9 [Nicotiana tomentosiformis]
TRINITY_DN35005_c0_g4_i2	XP_009595630	4-coumarate--CoA ligase-like 9 [Nicotiana tomentosiformis]
TRINITY_DN34590_c0_g3_i3	XP_002509558	4-coumarate--CoA ligase-like 9 [Ricinus communis]
TRINITY_DN34590_c0_g2_i3	XP_002509558	4-coumarate--CoA ligase-like 9 [Ricinus communis]
TRINITY_DN66328_c0_g1_i1	KUJ24002	4-coumarate-CoA ligase-like protein [Mollisia scopiformis]
TRINITY_DN32014_c1_g2_i2	AGE10579.1	4-diphosphocytidyl-2-C-methyl-D-erythritol kinase [Lonicera dasystyla]
TRINITY_DN32014_c1_g2_i1	AGE10580	4-diphosphocytidyl--C-methyl-D-erythritol kinase [Lonicera hypoglauca]
TRINITY_DN32014_c1_g2_i4	XP_006470416	4-diphosphocytidyl--C-methyl-D-erythritol kinase, chloroplastic [Citrus sinensis]
TRINITY_DN29983_c0_g1_i5	KVH89820	4Fe-4S binding domain-containing protein [Cynara cardunculus var
TRINITY_DN29983_c0_g1_i6	KVH89820	4Fe-4S binding domain-containing protein [Cynara cardunculus var
TRINITY_DN29983_c0_g1_i10	KVH89820	4Fe-4S binding domain-containing protein [Cynara cardunculus var
TRINITY_DN29983_c0_g1_i11	KVH89820	4Fe-4S binding domain-containing protein [Cynara cardunculus var
TRINITY_DN6606_c0_g1_i1	KVI01971	4Fe-4S binding domain-containing protein [Cynara cardunculus var
TRINITY_DN35982_c1_g1_i9	XP_007035800	4Fe-4S ferredoxin, iron-sulfur binding isoform [Theobroma cacao]
TRINITY_DN35982_c1_g1_i13	XP_007035801	4Fe-4S ferredoxin, iron-sulfur binding isoform [Theobroma cacao]
TRINITY_DN35982_c1_g1_i25	XP_007035801	4Fe-4S ferredoxin, iron-sulfur binding isoform [Theobroma cacao]
TRINITY_DN58964_c0_g1_i1	KVH94568	4Fe-4S ferredoxin, iron-sulfur binding, conserved site-containing protein [Cynara cardunculus var
TRINITY_DN9991_c0_g1_i1	KVH94537	4Fe-4S ferredoxin, iron-sulfur binding, conserved site-containing protein [Cynara cardunculus var
TRINITY_DN35818_c0_g1_i4	XP_009593481	4-hydroxybenzoate geranyltransferase [Nicotiana tomentosiformis]
TRINITY_DN35818_c0_g1_i7	XP_009593481	4-hydroxybenzoate geranyltransferase [Nicotiana tomentosiformis]
TRINITY_DN35818_c0_g1_i11	XP_009593481	4-hydroxybenzoate geranyltransferase [Nicotiana tomentosiformis]
TRINITY_DN32674_c1_g3_i1	AIT52347	4-hydroxylase [Daucus carota]
TRINITY_DN32674_c1_g3_i2	AIT52347	4-hydroxylase [Daucus carota]
TRINITY_DN34470_c1_g1_i8	XP_008349746	4-hydroxy--methylbut--en--yl diphosphate synthase (ferredoxin), chloroplastic [Malus domestica]
TRINITY_DN34470_c0_g2_i1	XP_014497883	4-hydroxy--methylbut--en--yl diphosphate synthase (ferredoxin), chloroplastic [Vigna radiata var
TRINITY_DN34470_c1_g1_i1	BAF98296	4-hydroxy--methylbut--en--yl diphosphate synthase [Hevea brasiliensis]
TRINITY_DN31717_c0_g1_i2	AFD50342	4-hydroxy--methylbut--en--yl diphosphate synthase, partial [Micromeria lanata]
TRINITY_DN33063_c2_g5_i1	AIM62159	4-hydroxy--methylbut--enyl-4-diphosphate reductase [Tripterygium wilfordii]
TRINITY_DN24968_c0_g2_i1	XP_007048751.1	4-hydroxyphenylacetaldehyde oxime monooxygenase, putative [Theobroma cacao]
TRINITY_DN32414_c0_g1_i6	XP_007048751.1	4-hydroxyphenylacetaldehyde oxime monooxygenase, putative [Theobroma cacao]
TRINITY_DN37391_c0_g1_i1	KUJ09177	4-hydroxyphenylpyruvate dioxygenase [Mollisia scopiformis]
TRINITY_DN62517_c0_g1_i1	KUJ09177	4-hydroxyphenylpyruvate dioxygenase [Mollisia scopiformis]
TRINITY_DN60996_c0_g1_i1	XP_010763814	4-hydroxyphenylpyruvate dioxygenase [Paracoccidioides brasiliensis Pb8]
TRINITY_DN32223_c0_g3_i1	XP_010092854	4-hydroxy-tetrahydrodipicolinate synthase, chloroplastic [Morus notabilis]
TRINITY_DN30220_c0_g1_i2	XP_010032624	4---like protein A [Eucalyptus grandis]
TRINITY_DN30220_c0_g2_i1	XP_012077948	4---like protein A [Jatropha curcas]
TRINITY_DN35100_c1_g4_i1	XP_004501620	4---like protein B [Cicer arietinum]
TRINITY_DN34581_c3_g3_i1	XP_012067762	4---like protein GF4 iota [Jatropha curcas]
TRINITY_DN32997_c0_g1_i3	XP_011092953	4-methylenesterol C-methyltransferase [Sesamum indicum]
TRINITY_DN29960_c0_g1_i5	XP_009619717	4'-phosphopantetheinyl transferase HetI isoform X [Nicotiana tomentosiformis]
TRINITY_DN20498_c0_g2_i1	KVH95633	'-5' exonuclease domain-containing protein [Cynara cardunculus var
TRINITY_DN36282_c0_g4_i2	KVI10215	'-5' exonuclease domain-containing protein [Cynara cardunculus var
TRINITY_DN5990_c0_g2_i1	KVH89439	5'-' exonuclease, C-terminal domain-containing protein [Cynara cardunculus var
TRINITY_DN19468_c0_g1_i1	XP_004143781	5'-' exoribonuclease isoform X [Cucumis sativus]
TRINITY_DN32176_c0_g3_i3	XP_011083517	5'-' exoribonuclease isoform X5 [Sesamum indicum]
TRINITY_DN36069_c0_g3_i5	XP_009591840	5'-' exoribonuclease -like isoform X [Nicotiana tomentosiformis]
TRINITY_DN34009_c0_g1_i4	XP_002523870	5'-_' exoribonuclease, putative [Ricinus communis]
TRINITY_DN34009_c0_g1_i19	XP_002523870	5'-_' exoribonuclease, putative [Ricinus communis]
TRINITY_DN34009_c0_g1_i21	XP_002523870	5'-_' exoribonuclease, putative [Ricinus communis]
TRINITY_DN30196_c0_g1_i4	KHG18091	50S ribosomal L4, chloroplastic [Gossypium arboreum]
TRINITY_DN36779_c0_g1_i1	XP_007289417	50S ribosomal protein [Marssonina brunnea f
TRINITY_DN27263_c0_g1_i1	XP_011070050	50S ribosomal protein 5, chloroplastic [Sesamum indicum]
TRINITY_DN27263_c0_g1_i2	XP_011070050	50S ribosomal protein 5, chloroplastic [Sesamum indicum]
TRINITY_DN47057_c0_g1_i1	XP_009595726	50S ribosomal protein 6, chloroplastic [Nicotiana tomentosiformis]
TRINITY_DN32322_c1_g2_i1	XP_011096604	50S ribosomal protein HLP, mitochondrial [Sesamum indicum]
TRINITY_DN33742_c0_g1_i16	XP_003606061	50S ribosomal protein L [Medicago truncatula]
TRINITY_DN35157_c1_g1_i1	XP_006389968	50S ribosomal protein L, chloroplastic [Eutrema salsugineum]
TRINITY_DN35157_c1_g1_i3	XP_006389968	50S ribosomal protein L, chloroplastic [Eutrema salsugineum]
TRINITY_DN35786_c1_g2_i1	XP_009603990	50S ribosomal protein L, chloroplastic [Nicotiana tomentosiformis]
TRINITY_DN33473_c1_g1_i4	XP_009596857	50S ribosomal protein L, mitochondrial-like isoform X [Nicotiana tomentosiformis]
TRINITY_DN33473_c1_g1_i11	XP_009596857	50S ribosomal protein L, mitochondrial-like isoform X [Nicotiana tomentosiformis]
TRINITY_DN30196_c0_g1_i3	XP_013717123	50S ribosomal protein L4, chloroplastic-like [Brassica napus]
TRINITY_DN30196_c0_g1_i5	XP_013717123	50S ribosomal protein L4, chloroplastic-like [Brassica napus]
TRINITY_DN57212_c0_g1_i1	KIL86746	50s ribosomal protein l4e [Fusarium avenaceum]
TRINITY_DN27575_c0_g1_i1	XP_009612573	50S ribosomal protein L5, chloroplastic [Nicotiana tomentosiformis]
TRINITY_DN34641_c2_g1_i1	XP_009630927	50S ribosomal protein L8, chloroplastic [Nicotiana tomentosiformis]
TRINITY_DN28277_c0_g1_i1	XP_012079968	50S ribosomal protein L9-, chloroplastic [Jatropha curcas]
TRINITY_DN34310_c1_g4_i2	XP_011088800	50S ribosomal protein L9, chloroplastic [Sesamum indicum]
TRINITY_DN34310_c1_g4_i4	XP_011088800	50S ribosomal protein L9, chloroplastic [Sesamum indicum]
TRINITY_DN34310_c1_g4_i6	XP_011088800	50S ribosomal protein L9, chloroplastic [Sesamum indicum]
TRINITY_DN34310_c1_g4_i7	XP_011088800	50S ribosomal protein L9, chloroplastic [Sesamum indicum]
TRINITY_DN34310_c1_g4_i9	XP_011088800	50S ribosomal protein L9, chloroplastic [Sesamum indicum]
TRINITY_DN22849_c0_g1_i1	KRT86214	50S ribosome-binding GTPase, partial [Oryctes borbonicus]
TRINITY_DN61821_c0_g1_i1	XP_002521730.1	50S robosomal protein L11, putative [Ricinus communis] gi
TRINITY_DN41586_c0_g1_i1	XP_007843198	5-aminolevulinate synthase [Moniliophthora roreri MCA 997]
TRINITY_DN11695_c0_g1_i2	KDB11408	5-aminolevulinate synthase precursor [Ustilaginoidea virens]
TRINITY_DN66889_c0_g1_i1	XP_007296130	5'-AMP-activated protein kinase [Marssonina brunnea f
TRINITY_DN28036_c1_g1_i2	KHN17943	5'-AMP-activated protein kinase subunit beta- [Glycine soja]
TRINITY_DN30510_c0_g1_i1	KHN44456	5-cis-zeta-carotene isomerase, chloroplastic [Glycine soja]
TRINITY_DN32381_c0_g2_i1	AAV64030.1	5-enolpyruvylshikimate 3-phosphate synthase [Camptotheca acuminata]
TRINITY_DN32381_c0_g1_i2	AAT45243	5-enol-pyruvylshikimate-phosphate synthase [Erigeron canadensis]
TRINITY_DN34659_c2_g1_i1	KVH98816	5-formyltetrahydrofolate cyclo-ligase [Cynara cardunculus var
TRINITY_DN34659_c2_g1_i2	KVH98816	5-formyltetrahydrofolate cyclo-ligase [Cynara cardunculus var
TRINITY_DN35247_c2_g1_i7	BAO79380	5-hydroxyconiferylaldehyde O-methyltransferase [Anthriscus sylvestris]
TRINITY_DN35247_c2_g1_i9	BAO79380	5-hydroxyconiferylaldehyde O-methyltransferase [Anthriscus sylvestris]
TRINITY_DN67561_c0_g1_i1	ADO27826	5-hydroxyprostaglandin dehydrogenase (NAD+) [Ictalurus furcatus]
TRINITY_DN43729_c0_g1_i1	CCF44913	5-methyltetrahydropteroyltriglutamate-homocysteine methyltransferase [Colletotrichum higginsianum]
TRINITY_DN36275_c1_g3_i6	KHG01449	5-methyltetrahydropteroyltriglutamate--homocysteine methyltransferase [Gossypium arboreum]
TRINITY_DN35506_c3_g3_i1	XP_010094122	5-methyltetrahydropteroyltriglutamate--homocysteine methyltransferase [Morus notabilis]
TRINITY_DN36076_c0_g2_i14	XP_010094122	5-methyltetrahydropteroyltriglutamate--homocysteine methyltransferase [Morus notabilis]
TRINITY_DN36275_c1_g1_i1	XP_009619432	5-methyltetrahydropteroyltriglutamate--homocysteine methyltransferase [Nicotiana tomentosiformis]
TRINITY_DN36275_c1_g1_i2	XP_009619432	5-methyltetrahydropteroyltriglutamate--homocysteine methyltransferase [Nicotiana tomentosiformis]
TRINITY_DN36275_c1_g1_i6	XP_011094156	5-methyltetrahydropteroyltriglutamate--homocysteine methyltransferase [Sesamum indicum]
TRINITY_DN32150_c0_g1_i5	KHG17796.1	5-methylthioadenosine/S-adenosylhomocysteine deaminase [Gossypium arboreum]
TRINITY_DN30210_c0_g1_i1	XP_009621337	5'-methylthioadenosine/S-adenosylhomocysteine nucleosidase -like [Nicotiana tomentosiformis]
TRINITY_DN5544_c0_g1_i1	KPI42386	5'-nucleotidase [Phialophora attinorum]
TRINITY_DN33961_c0_g1_i18	XP_015061370	5'-nucleotidase domain-containing protein 4 [Solanum pennellii]
TRINITY_DN29085_c0_g1_i3	XP_006453519	5'-nucleotidase domain-containing protein DDB_G075467 isoform X [Citrus clementina]
TRINITY_DN35235_c1_g1_i1	XP_010024311	5'-nucleotidase SurE [Eucalyptus grandis]
TRINITY_DN34741_c0_g1_i2	KHG01721	5'-nucleotidase surE [Gossypium arboreum]
TRINITY_DN34337_c1_g4_i1	XP_007017008	6,7-dimethyl-8-ribityllumazine synthase [Theobroma cacao]
TRINITY_DN29712_c0_g1_i3	NP_001242076	6,7-dimethyl-8-ribityllumazine synthase, chloroplastic-like isoform [Glycine max]
TRINITY_DN35659_c0_g4_i1	XP_008779626	60 kDa jasmonate-induced protein-like [Phoenix dactylifera]
TRINITY_DN35659_c0_g4_i3	XP_008779626	60 kDa jasmonate-induced protein-like [Phoenix dactylifera]
TRINITY_DN32038_c1_g1_i1	XP_008779626	60 kDa jasmonate-induced protein-like [Phoenix dactylifera]
TRINITY_DN34675_c1_g2_i1	XP_008779626	60 kDa jasmonate-induced protein-like [Phoenix dactylifera]
TRINITY_DN32458_c1_g1_i2	XP_008779626	60 kDa jasmonate-induced protein-like [Phoenix dactylifera]
TRINITY_DN34488_c0_g1_i1	XP_008779626	60 kDa jasmonate-induced protein-like [Phoenix dactylifera]
TRINITY_DN34488_c0_g1_i3	XP_008779626	60 kDa jasmonate-induced protein-like [Phoenix dactylifera]
TRINITY_DN34488_c0_g1_i4	XP_008779626	60 kDa jasmonate-induced protein-like [Phoenix dactylifera]
TRINITY_DN58588_c0_g1_i1	ACG27456	60 ribosomal protein L4 [Zea mays]
TRINITY_DN67789_c0_g1_i1	ACG27456	60 ribosomal protein L4 [Zea mays]
TRINITY_DN64593_c0_g1_i1	XP_001992691	60S acidic ribosomal protein P [Drosophila grimshawi]
TRINITY_DN64916_c0_g1_i1	XP_003048910	60S acidic ribosomal protein P [Fusarium vanettenii 77--4]
TRINITY_DN66760_c0_g1_i1	XP_013411036	60S acidic ribosomal protein P [Lingula anatina]
TRINITY_DN35537_c1_g3_i1	XP_013411036	60S acidic ribosomal protein P [Lingula anatina]
TRINITY_DN26569_c0_g1_i1	XP_010110722	60S acidic ribosomal protein P- [Morus notabilis]
TRINITY_DN57996_c0_g1_i1	XP_002472728	60S acidic ribosomal protein P [Postia placenta Mad-698-R]
TRINITY_DN44298_c0_g1_i1	AAR22559	60S acidic ribosomal protein P, partial [Lactuca saligna]
TRINITY_DN23492_c0_g2_i1	ENH64492	60S acidic ribosomal protein P0 [Fusarium oxysporum f
TRINITY_DN31902_c0_g1_i2	XP_009608105	60S acidic ribosomal protein P0 [Nicotiana tomentosiformis]
TRINITY_DN48457_c0_g1_i1	XP_007827185	60S acidic ribosomal protein P0 [Pestalotiopsis fici W06-]
TRINITY_DN23492_c0_g1_i1	XP_012745365	60S acidic ribosomal protein P0 [Pseudogymnoascus destructans 06-]
TRINITY_DN56438_c0_g1_i1	XP_003032365	60S acidic ribosomal protein P0 [Schizophyllum commune H4-8]
TRINITY_DN68868_c0_g1_i1	CAS05791	60S acidic ribosomal protein P0, partial [Blaptica dubia]
TRINITY_DN30395_c0_g1_i1	XP_002524416.1	60S acidic ribosomal protein P1, putative [Ricinus communis] gi
TRINITY_DN48767_c0_g1_i1	XP_008783987	60S acidic ribosomal protein PB-like [Phoenix dactylifera]
TRINITY_DN34824_c0_g1_i5	XP_010030004	60S ribosomal export protein NMD [Eucalyptus grandis]
TRINITY_DN33036_c0_g3_i1	KHG11887.1	60S ribosomal L4 [Gossypium arboreum]
TRINITY_DN33036_c0_g2_i3	KHG11887.1	60S ribosomal L4 [Gossypium arboreum]
TRINITY_DN1815_c0_g1_i1	ADW95788	60S ribosomal L7a-like protein [Phragmatopoma lapidosa]
TRINITY_DN59949_c0_g1_i1	XP_008873903	60S ribosomal protein [Aphanomyces invadans]
TRINITY_DN30952_c0_g4_i1	AIU94820	60S ribosomal protein [Phragmatopoma lapidosa]
TRINITY_DN56556_c0_g1_i1	AIU94824	60S ribosomal protein [Phragmatopoma lapidosa]
TRINITY_DN23964_c0_g1_i1	AIU94824	60S ribosomal protein [Phragmatopoma lapidosa]
TRINITY_DN48908_c0_g1_i1	AIU94820	60S ribosomal protein [Phragmatopoma lapidosa]
TRINITY_DN45019_c0_g1_i1	AIU94824	60S ribosomal protein [Phragmatopoma lapidosa]
TRINITY_DN65988_c0_g1_i1	AIU94820	60S ribosomal protein [Phragmatopoma lapidosa]
TRINITY_DN36989_c0_g1_i1	AIU94828	60S ribosomal protein [Phragmatopoma lapidosa]
TRINITY_DN41703_c0_g1_i1	XP_001561736	60S ribosomal protein L (L5, L6) [Leishmania braziliensis MHOM/BR/75/M904]
TRINITY_DN29073_c0_g1_i1	XP_009131393	60S ribosomal protein L- [Brassica rapa]
TRINITY_DN35401_c0_g2_i5	XP_009138940	60S ribosomal protein L- [Brassica rapa]
TRINITY_DN5967_c0_g1_i1	EFN62081	60S ribosomal protein L [Camponotus floridanus]
TRINITY_DN35401_c0_g2_i6	XP_006449533	60S ribosomal protein L [Citrus clementina]
TRINITY_DN14780_c0_g1_i1	XP_013255729	60S ribosomal protein L [Exophiala aquamarina CBS 998]
TRINITY_DN26568_c1_g1_i4	XP_014175237	60S ribosomal protein l [Grosmannia clavigera kw407]
TRINITY_DN49546_c0_g1_i1	XP_002434030	60S ribosomal protein L [Ixodes scapularis]
TRINITY_DN33410_c3_g3_i1	XP_012090947	60S ribosomal protein L- [Jatropha curcas]
TRINITY_DN33410_c3_g2_i4	XP_012090947	60S ribosomal protein L- [Jatropha curcas]
TRINITY_DN13768_c0_g1_i1	XP_007291814	60S ribosomal protein L [Marssonina brunnea f
TRINITY_DN2995_c0_g1_i1	KUJ22509	60S ribosomal protein L [Mollisia scopiformis]
TRINITY_DN2995_c0_g1_i2	KUJ22509	60S ribosomal protein L [Mollisia scopiformis]
TRINITY_DN22090_c1_g1_i1	KUJ22323	60S ribosomal protein L [Mollisia scopiformis]
TRINITY_DN22597_c0_g1_i1	KUJ18269	60S ribosomal protein L [Mollisia scopiformis]
TRINITY_DN32276_c1_g4_i2	XP_010086891	60S ribosomal protein L [Morus notabilis]
TRINITY_DN33198_c0_g1_i2	XP_010106863	60S ribosomal protein L [Morus notabilis]
TRINITY_DN33198_c0_g1_i4	XP_010106863	60S ribosomal protein L [Morus notabilis]
TRINITY_DN33198_c0_g1_i5	XP_010106863	60S ribosomal protein L [Morus notabilis]
TRINITY_DN60218_c0_g1_i1	XP_010087212	60S ribosomal protein L- [Morus notabilis]
TRINITY_DN19709_c0_g1_i2	ACO09313	60S ribosomal protein L [Osmerus mordax]
TRINITY_DN54109_c0_g1_i1	XP_007833157	60S ribosomal protein L [Pestalotiopsis fici W06-]
TRINITY_DN65791_c0_g1_i1	KFH70476	60S ribosomal protein L [Podila verticillata NRRL 67]
TRINITY_DN47205_c0_g1_i1	XP_002471021	60S ribosomal protein L [Postia placenta Mad-698-R]
TRINITY_DN32276_c1_g5_i1	XP_007202764	60S ribosomal protein L [Prunus persica]
TRINITY_DN32483_c3_g1_i1	XP_011092302	60S ribosomal protein L- [Sesamum indicum]
TRINITY_DN50678_c0_g1_i1	XP_782126	60S ribosomal protein L [Strongylocentrotus purpuratus]
TRINITY_DN43298_c0_g1_i1	CDW52162	60S ribosomal protein L [Trichuris trichiura]
TRINITY_DN33339_c0_g1_i1	XP_003000128	60S ribosomal protein L [Verticillium alfalfae VaMs
TRINITY_DN27246_c0_g1_i1	XP_014495305	60S ribosomal protein L- [Vigna radiata var
TRINITY_DN24733_c0_g1_i1	NP_001007860	60S ribosomal protein L [Xenopus tropicalis]
TRINITY_DN47894_c0_g1_i1	CCO26884	60S ribosomal protein L AltName: Allergen=Asp f [Rhizoctonia solani AG- IB]
TRINITY_DN42369_c0_g1_i1	KHN70773	60S ribosomal protein L, partial [Toxocara canis]
TRINITY_DN64976_c0_g1_i1	XP_002764639	60S ribosomal protein L, putative [Perkinsus marinus ATCC 5098]
TRINITY_DN37230_c0_g1_i1	XP_006827013	60S ribosomal protein L0 [Amborella trichopoda]
TRINITY_DN10344_c0_g1_i1	XP_006842573	60S ribosomal protein L0 [Amborella trichopoda]
TRINITY_DN5264_c0_g1_i1	ENH79647	60s ribosomal protein l0 [Colletotrichum orbiculare MAFF 404]
TRINITY_DN49436_c0_g1_i1	XP_001888656	60S ribosomal protein L0 [Laccaria bicolor S8N-H8]
TRINITY_DN43515_c0_g1_i1	CDH57447	60s ribosomal protein l0 [Lichtheimia corymbifera JMRC:FSU:968]
TRINITY_DN33852_c1_g1_i1	XP_003028981	60S ribosomal protein L0 [Schizophyllum commune H4-8]
TRINITY_DN58312_c0_g1_i1	XP_003008610	60S ribosomal protein L0 [Verticillium alfalfae VaMs
TRINITY_DN18828_c0_g1_i1	XP_014255558	60S ribosomal protein L0a [Cimex lectularius]
TRINITY_DN22167_c0_g1_i1	ENH81110	60s ribosomal protein l0a [Colletotrichum orbiculare MAFF 404]
TRINITY_DN60986_c0_g1_i1	XP_013310412	60S ribosomal protein L0-A [Exophiala xenobiotica]
TRINITY_DN28787_c1_g1_i1	KPM44785	60S ribosomal protein L0-A [Neonectria ditissima]
TRINITY_DN31507_c1_g1_i1	XP_004228453	60S ribosomal protein L0a- [Solanum lycopersicum]
TRINITY_DN31507_c1_g2_i2	XP_004241322	60S ribosomal protein L0a- [Solanum lycopersicum]
TRINITY_DN26453_c0_g1_i1	KIV90499	60S ribosomal protein L0-A, variant [Exophiala mesophila]
TRINITY_DN30873_c0_g1_i4	ADR71271	60S ribosomal protein L0aA [Hevea brasiliensis]
TRINITY_DN30873_c0_g1_i6	ADR71271	60S ribosomal protein L0aA [Hevea brasiliensis]
TRINITY_DN30873_c0_g1_i11	ADR71271	60S ribosomal protein L0aA [Hevea brasiliensis]
TRINITY_DN30873_c0_g1_i9	ADR71272	60S ribosomal protein L0aB [Hevea brasiliensis]
TRINITY_DN33339_c0_g2_i1	XP_007289135.1	60S ribosomal protein L12 [Marssonina brunnea f. sp. 'multigermtubi' MB_m1] gi
TRINITY_DN32943_c1_g1_i1	XP_007289379.1	60S ribosomal protein L13 [Marssonina brunnea f. sp. 'multigermtubi' MB_m1] gi
TRINITY_DN54094_c0_g1_i1	XP_007295186.1	60S ribosomal protein L14 [Marssonina brunnea f. sp. 'multigermtubi' MB_m1] gi
TRINITY_DN32151_c0_g2_i2	ACJ02347.1	60S ribosomal protein L17 [Vernicia fordii]
TRINITY_DN47677_c0_g1_i1	XP_007295981.1	60S ribosomal protein L19 [Marssonina brunnea f. sp. 'multigermtubi' MB_m1] gi
TRINITY_DN19417_c0_g1_i2	XP_007291505.1	60S ribosomal protein L2 [Marssonina brunnea f. sp. 'multigermtubi' MB_m1] gi
TRINITY_DN41269_c0_g1_i1	EZF29147.1	60S ribosomal protein L2 [Trichophyton interdigitale H6]
TRINITY_DN25202_c0_g1_i1	XP_008082174.1	60S ribosomal protein L20 [Glarea lozoyensis ATCC 20868] gi
TRINITY_DN35402_c2_g5_i2	XP_002319510.2	60S ribosomal protein L22-1 [Populus trichocarpa] gi
TRINITY_DN21963_c0_g1_i1	XP_003043509.1	60S ribosomal protein L28 [Nectria haematococca mpVI 77-13-4]
TRINITY_DN7380_c0_g1_i1	XP_001550019.1	60S ribosomal protein L29 [Botrytis cinerea B05.10] gi
TRINITY_DN43491_c0_g1_i1	XP_007289759.1	60S ribosomal protein L32 [Marssonina brunnea f. sp. 'multigermtubi' MB_m1] gi
TRINITY_DN61867_c0_g1_i1	XP_007289829.1	60S ribosomal protein L34 [Marssonina brunnea f. sp. 'multigermtubi' MB_m1] gi
TRINITY_DN56597_c0_g1_i1	XP_007291236.1	60S ribosomal protein L37a [Marssonina brunnea f. sp. 'multigermtubi' MB_m1] gi
TRINITY_DN67059_c0_g1_i1	XP_007295707.1	60S ribosomal protein L38 [Marssonina brunnea f. sp. 'multigermtubi' MB_m1] gi
TRINITY_DN50465_c0_g1_i1	XP_006828266	60S ribosomal protein L4 [Amborella trichopoda]
TRINITY_DN31826_c0_g2_i1	XP_004143295	60S ribosomal protein L4 [Cucumis sativus]
TRINITY_DN34714_c0_g4_i4	XP_010044743	60S ribosomal protein L4 [Eucalyptus grandis]
TRINITY_DN33756_c2_g1_i2	XP_010044743	60S ribosomal protein L4 [Eucalyptus grandis]
TRINITY_DN33756_c2_g5_i1	XP_010044743	60S ribosomal protein L4 [Eucalyptus grandis]
TRINITY_DN34714_c0_g7_i2	KHN13622	60S ribosomal protein L4 [Glycine soja]
TRINITY_DN61091_c0_g1_i1	ACF24578	60S ribosomal protein L4 [Gymnochlora stellata]
TRINITY_DN34714_c0_g1_i1	XP_012067636	60S ribosomal protein L4 [Jatropha curcas]
TRINITY_DN31826_c0_g1_i1	XP_012082538	60S ribosomal protein L4 [Jatropha curcas]
TRINITY_DN31826_c0_g4_i1	XP_012082538	60S ribosomal protein L4 [Jatropha curcas]
TRINITY_DN19973_c0_g1_i1	XP_013390990	60S ribosomal protein L4 [Lingula anatina]
TRINITY_DN34714_c2_g1_i1	XP_010105633	60S ribosomal protein L4 [Morus notabilis]
TRINITY_DN34714_c0_g4_i2	XP_007209770	60S ribosomal protein L4 [Prunus persica]
TRINITY_DN33756_c2_g1_i1	AAT38711	60S ribosomal protein L4, putative [Solanum demissum]
TRINITY_DN18611_c0_g1_i1	KNZ73710	60S ribosomal protein L4-A [Termitomyces sp
TRINITY_DN34714_c0_g7_i1	ADR71242	60S ribosomal protein L4B [Hevea brasiliensis]
TRINITY_DN38683_c0_g1_i1	XP_007834522	60S ribosomal protein L4-B [Pestalotiopsis fici W06-]
TRINITY_DN65629_c0_g1_i1	XP_007832576	60S ribosomal protein L4-B [Pestalotiopsis fici W06-]
TRINITY_DN61267_c0_g1_i1	KFH47581	60S ribosomal protein L4-B-like protein [Acremonium chrysogenum ATCC 550]
TRINITY_DN31826_c0_g3_i3	XP_010065496	60S ribosomal protein L4-like [Eucalyptus grandis]
TRINITY_DN55003_c0_g1_i1	ERG85329	60s ribosomal protein l5 [Ascaris suum]
TRINITY_DN36182_c2_g6_i1	XP_010062398	60S ribosomal protein L5- [Eucalyptus grandis]
TRINITY_DN60176_c0_g1_i1	KIV88879	60S ribosomal protein L5 [Exophiala mesophila]
TRINITY_DN51404_c0_g1_i1	XP_001877132	60S ribosomal protein L5 [Laccaria bicolor S8N-H8]
TRINITY_DN9584_c0_g1_i1	XP_007296945	60S ribosomal protein L5 [Marssonina brunnea f
TRINITY_DN22335_c0_g1_i1	XP_007290078.1	60S ribosomal protein L5 [Marssonina brunnea f. sp. 'multigermtubi' MB_m1] gi
TRINITY_DN7667_c0_g1_i1	XP_007844218	60s ribosomal protein l5 [Moniliophthora roreri MCA 997]
TRINITY_DN54456_c0_g1_i1	XP_003424029	60S ribosomal protein L5 [Nasonia vitripennis]
TRINITY_DN36182_c2_g4_i1	XP_009606590	60S ribosomal protein L5 [Nicotiana tomentosiformis]
TRINITY_DN36606_c0_g1_i1	XP_011080625	60S ribosomal protein L5 [Sesamum indicum]
TRINITY_DN48720_c0_g1_i1	KND88900	60S ribosomal protein L5 [Tolypocladium ophioglossoides CBS 009]
TRINITY_DN61972_c0_g1_i1	KHN80572	60S ribosomal protein L5 [Toxocara canis]
TRINITY_DN15396_c0_g1_i1	KRZ09206	60S ribosomal protein L5 [Trichinella zimbabwensis]
TRINITY_DN64942_c0_g1_i1	KMZ58488	60S ribosomal protein L5 [Zostera marina]
TRINITY_DN24776_c0_g1_i1	XP_002434050.1	60S ribosomal protein L5, putative [Ixodes scapularis] gi
TRINITY_DN44460_c0_g1_i1	ACB70327	60s ribosomal protein L5/L7 [Ornithodoros coriaceus]
TRINITY_DN41484_c0_g1_i1	XP_001899218	60S ribosomal protein L5a [Brugia malayi]
TRINITY_DN14769_c0_g1_i1	KHN88037	60S ribosomal protein L5a [Toxocara canis]
TRINITY_DN38994_c0_g1_i1	ACF35541	60S ribosomal protein L5-like protein [Dermacentor variabilis]
TRINITY_DN44742_c0_g1_i1	ERG79484	60s ribosomal protein l6 [Ascaris suum]
TRINITY_DN48106_c0_g1_i1	XP_007337822	60S ribosomal protein L6 [Auricularia subglabra TFB-0046 SS5]
TRINITY_DN32634_c1_g2_i1	XP_004150161	60S ribosomal protein L6- [Cucumis sativus]
TRINITY_DN48060_c0_g1_i1	XP_013259760	60S ribosomal protein L6 [Exophiala aquamarina CBS 998]
TRINITY_DN50209_c0_g1_i1	XP_013265372	60S ribosomal protein L6 [Exophiala aquamarina CBS 998]
TRINITY_DN46844_c0_g1_i1	XP_007862440	60S ribosomal protein L6 [Gloeophyllum trabeum ATCC 59]
TRINITY_DN64114_c0_g1_i1	KJZ73511	60S ribosomal protein L6 [Hirsutella minnesotensis 608]
TRINITY_DN54695_c0_g1_i1	GAQ89093	60S ribosomal protein L6 [Klebsormidium nitens]
TRINITY_DN32504_c1_g5_i3	XP_008392865	60S ribosomal protein L6- [Malus domestica]
TRINITY_DN34801_c0_g1_i2	XP_008392865	60S ribosomal protein L6- [Malus domestica]
TRINITY_DN34801_c0_g1_i17	XP_008392865	60S ribosomal protein L6- [Malus domestica]
TRINITY_DN51702_c0_g1_i1	XP_001387342	60S ribosomal protein L6 [Scheffersomyces stipitis CBS 6054]
TRINITY_DN66989_c0_g1_i1	KRZ80175	60S ribosomal protein L6 [Trichinella papuae]
TRINITY_DN48162_c0_g1_i1	AEY84977	60S ribosomal protein L6 [Wolffia australiana]
TRINITY_DN13419_c0_g1_i1	XP_007827625	60S ribosomal protein L6-B [Pestalotiopsis fici W06-]
TRINITY_DN49360_c0_g1_i1	XP_011096185	60S ribosomal protein L6-like [Sesamum indicum]
TRINITY_DN61294_c0_g1_i1	ABX71676	60S ribosomal protein L6-like protein [Panax quinquefolius]
TRINITY_DN32634_c1_g1_i2	ABX71676	60S ribosomal protein L6-like protein [Panax quinquefolius]
TRINITY_DN53090_c0_g1_i1	KIY72111	60S ribosomal protein L7 [Cylindrobasidium torrendii FP5055 ss-0]
TRINITY_DN54291_c0_g1_i1	XP_008305835	60S ribosomal protein L7 [Cynoglossus semilaevis]
TRINITY_DN54164_c0_g1_i1	CDH57239	60s ribosomal protein l7 [Lichtheimia corymbifera JMRC
TRINITY_DN8080_c0_g1_i1	XP_013380988	60S ribosomal protein L7 [Lingula anatina]
TRINITY_DN25002_c0_g1_i1	XP_007294931.1	60S ribosomal protein L7 [Marssonina brunnea f. sp. 'multigermtubi' MB_m1] gi
TRINITY_DN38491_c0_g1_i1	KUJ14392	60S ribosomal protein L7 [Mollisia scopiformis]
TRINITY_DN3608_c0_g1_i1	XP_007850234	60s ribosomal protein l7 [Moniliophthora roreri MCA 997]
TRINITY_DN23358_c0_g1_i2	XP_010105796	60S ribosomal protein L7- [Morus notabilis]
TRINITY_DN35166_c0_g1_i2	XP_007223754	60S ribosomal protein L7- [Prunus persica]
TRINITY_DN41340_c0_g1_i1	XP_001586516	60S ribosomal protein L7 [Sclerotinia sclerotiorum 980 UF-70]
TRINITY_DN27431_c0_g1_i2	XP_011073347	60S ribosomal protein L7- [Sesamum indicum]
TRINITY_DN44799_c0_g1_i1	XP_003003344	60S ribosomal protein L7 [Verticillium alfalfae VaMs
TRINITY_DN26693_c0_g2_i1	XP_003003344	60S ribosomal protein L7 [Verticillium alfalfae VaMs
TRINITY_DN60284_c0_g1_i1	XP_005098581	60S ribosomal protein L7 isoform X [Aplysia californica]
TRINITY_DN43670_c0_g1_i1	XP_002772476	60S ribosomal protein L7, putative [Perkinsus marinus ATCC 5098]
TRINITY_DN35166_c0_g4_i1	XP_010063653	60S ribosomal protein L7-4 [Eucalyptus grandis]
TRINITY_DN35166_c0_g3_i1	XP_010105399	60S ribosomal protein L7-4 [Morus notabilis]
TRINITY_DN59733_c0_g1_i1	XP_012266466	60S ribosomal protein L7a [Athalia rosae]
TRINITY_DN34646_c0_g7_i1	XP_006295290	60S ribosomal protein L7a- [Capsella rubella]
TRINITY_DN32085_c0_g1_i2	XP_010026802	60S ribosomal protein L7a- [Eucalyptus grandis]
TRINITY_DN56207_c0_g1_i1	XP_013395677	60S ribosomal protein L7a [Lingula anatina]
TRINITY_DN24654_c0_g1_i2	XP_013395677	60S ribosomal protein L7a [Lingula anatina]
TRINITY_DN39231_c0_g1_i1	XP_011098919	60S ribosomal protein L7a- [Sesamum indicum]
TRINITY_DN19670_c0_g1_i2	XP_013782567	60S ribosomal protein L7a isoform X [Limulus polyphemus]
TRINITY_DN50708_c0_g1_i1	ABR25690	60S ribosomal protein l7a, partial [Oryza sativa Indica Group]
TRINITY_DN63131_c0_g1_i1	ELV13371	60S ribosomal protein L7a, partial [Tupaia chinensis]
TRINITY_DN26693_c0_g3_i1	KNZ78439	60S ribosomal protein L7-B [Termitomyces sp
TRINITY_DN29179_c0_g3_i1	XP_009619209	60S ribosomal protein L7-like [Nicotiana tomentosiformis]
TRINITY_DN53323_c0_g1_i1	XP_011077741	60S ribosomal protein L7--like [Sesamum indicum]
TRINITY_DN21026_c0_g1_i1	AAX81534	60S ribosomal protein L7-like protein [Adineta ricciae]
TRINITY_DN4980_c0_g1_i1	EWY88666	60S ribosomal protein L8 [Fusarium oxysporum NRRL 9]
TRINITY_DN26673_c0_g1_i1	XP_013398405	60S ribosomal protein L8 [Lingula anatina]
TRINITY_DN26673_c0_g2_i1	XP_013398405	60S ribosomal protein L8 [Lingula anatina]
TRINITY_DN49252_c0_g1_i1	KHO01678	60S ribosomal protein L8 [Metarhizium album ARSEF 94]
TRINITY_DN39302_c0_g1_i1	KNZ74719	60S ribosomal protein L8, partial [Termitomyces sp
TRINITY_DN43556_c0_g1_i1	XP_002961150	60S ribosomal protein L8a [Selaginella moellendorffii]
TRINITY_DN35378_c6_g3_i1	ADR71269	60S ribosomal protein L8aA [Hevea brasiliensis]
TRINITY_DN31957_c0_g2_i3	XP_009631155	60S ribosomal protein L8a-like protein [Nicotiana tomentosiformis]
TRINITY_DN31957_c0_g2_i1	XP_010324738	60S ribosomal protein L8a-like protein [Solanum lycopersicum]
TRINITY_DN40846_c0_g1_i1	KPM42848	60S ribosomal protein L8-B [Neonectria ditissima]
TRINITY_DN55858_c0_g1_i1	KPM09884	60S ribosomal protein L8-like protein [Sarcoptes scabiei]
TRINITY_DN31627_c0_g1_i2	XP_013450385	60S ribosomal protein L9- [Medicago truncatula]
TRINITY_DN40769_c0_g1_i1	XP_007854361	60s ribosomal protein l9 [Moniliophthora roreri MCA 997]
TRINITY_DN31121_c0_g1_i3	XP_004241407	60S ribosomal protein L9- [Solanum lycopersicum]
TRINITY_DN60161_c0_g1_i1	KHN75539	60S ribosomal protein L9 [Toxocara canis]
TRINITY_DN46903_c0_g1_i1	XP_003004817	60S ribosomal protein L9 [Verticillium alfalfae VaMs
TRINITY_DN9236_c0_g1_i1	XP_004068709	60S ribosomal protein L9 isoform X [Oryzias latipes]
TRINITY_DN9236_c0_g2_i1	XP_004068709	60S ribosomal protein L9 isoform X [Oryzias latipes]
TRINITY_DN39453_c0_g1_i1	CUI14406	60S ribosomal protein L9, putative [Bodo saltans]
TRINITY_DN52618_c0_g1_i1	XP_002424794	60S ribosomal protein L9, putative [Pediculus humanus corporis]
TRINITY_DN31121_c0_g3_i1	NP_001274829.1	60S ribosomal protein L9-1-like [Solanum tuberosum] gi
TRINITY_DN31121_c0_g3_i2	NP_001274829.1	60S ribosomal protein L9-1-like [Solanum tuberosum] gi
TRINITY_DN23386_c0_g2_i1	KLU87488	60S ribosomal protein L9-A [Magnaporthiopsis poae ATCC 644]
TRINITY_DN59142_c0_g1_i1	XP_005705907	60S ribosomal protein L9e [Galdieria sulphuraria]
TRINITY_DN43744_c0_g1_i1	XP_005094951	60S ribosomal protein La [Aplysia californica]
TRINITY_DN24781_c0_g1_i1	XP_006436065	60S ribosomal protein La [Citrus clementina]
TRINITY_DN24781_c0_g1_i2	XP_006436065	60S ribosomal protein La [Citrus clementina]
TRINITY_DN60383_c0_g1_i1	KIV90067	60S ribosomal protein L-A [Exophiala mesophila]
TRINITY_DN22586_c0_g1_i1	XP_007829663	60S ribosomal protein L-A [Pestalotiopsis fici W06-]
TRINITY_DN59453_c0_g1_i1	XP_002323429	60S ribosomal protein La [Populus trichocarpa]
TRINITY_DN22016_c0_g1_i1	XP_013399282	60S ribosomal protein La isoform X [Lingula anatina]
TRINITY_DN22016_c0_g2_i1	XP_013399282	60S ribosomal protein La isoform X [Lingula anatina]
TRINITY_DN34280_c1_g2_i1	ADR71263	60S ribosomal protein LaA [Hevea brasiliensis]
TRINITY_DN34280_c1_g1_i3	ADR71263	60S ribosomal protein LaA [Hevea brasiliensis]
TRINITY_DN42601_c0_g1_i1	KOP49564	60S ribosomal protein L-B [Madurella mycetomatis]
TRINITY_DN55246_c0_g1_i1	CCO27502	60S ribosomal protein L-B AltName: Full=L0a [Rhizoctonia solani AG- IB]
TRINITY_DN29073_c0_g1_i2	XP_004492257	60S ribosomal protein L--like [Cicer arietinum]
TRINITY_DN29073_c0_g1_i3	XP_004492257	60S ribosomal protein L--like [Cicer arietinum]
TRINITY_DN46351_c0_g1_i1	XP_013774893	60S ribosomal protein L-like [Limulus polyphemus]
TRINITY_DN16259_c0_g1_i1	XP_013784100	60S ribosomal protein L-like [Limulus polyphemus]
TRINITY_DN38279_c0_g1_i1	XP_013780119	60S ribosomal protein L-like [Limulus polyphemus]
TRINITY_DN8541_c0_g1_i1	XP_004558414	60S ribosomal protein L-like isoform X [Maylandia zebra]
TRINITY_DN40484_c0_g1_i1	XP_953348	60S ribosomal protein P, putative [Theileria annulata]
TRINITY_DN42259_c0_g1_i1	XP_004339588	60S ribosomal protein, putative [Acanthamoeba castellanii str
TRINITY_DN25824_c0_g1_i1	XP_004339588	60S ribosomal protein, putative [Acanthamoeba castellanii str
TRINITY_DN39080_c0_g1_i1	XP_004339588	60S ribosomal protein, putative [Acanthamoeba castellanii str
TRINITY_DN65593_c0_g1_i1	XP_004339588	60S ribosomal protein, putative [Acanthamoeba castellanii str
TRINITY_DN68192_c0_g1_i1	KUJ17316	60S ribosomal protein-like protein L4 [Mollisia scopiformis]
TRINITY_DN31627_c0_g1_i1	ACJ02348	60s ribosome protein L9 [Vernicia fordii]
TRINITY_DN33529_c0_g1_i2	CAD58680	65kD microtubule associated protein [Daucus carota]
TRINITY_DN33529_c0_g1_i3	CAD58680	65kD microtubule associated protein [Daucus carota]
TRINITY_DN37897_c0_g1_i1	XP_011076282	65-kDa microtubule-associated protein [Sesamum indicum]
TRINITY_DN33648_c0_g2_i7	XP_012072381	65-kDa microtubule-associated protein 6 [Jatropha curcas]
TRINITY_DN33892_c1_g1_i1	XP_012072381	65-kDa microtubule-associated protein 6 [Jatropha curcas]
TRINITY_DN66670_c0_g1_i1	XP_004236913	65-kDa microtubule-associated protein 6 [Solanum lycopersicum]
TRINITY_DN35517_c2_g2_i2	XP_006484091	65-kDa microtubule-associated protein 8 [Citrus sinensis]
TRINITY_DN33905_c3_g2_i6	XP_004977124	6-phosphofructo--kinase/fructose-,6-bisphosphatase [Setaria italica]
TRINITY_DN33905_c3_g2_i4	XP_004500284	6-phosphofructo--kinase/fructose-,6-bisphosphatase-like isoform X [Cicer arietinum]
TRINITY_DN44608_c0_g1_i1	XP_002902568	6-phosphogluconate dehydrogenase [Phytophthora infestans T0-4]
TRINITY_DN46821_c0_g1_i1	ETS04332	6-phosphogluconate dehydrogenase [Trichoderma reesei RUT C-0]
TRINITY_DN35439_c2_g8_i1	XP_007022922	6-phosphogluconate dehydrogenase family protein isoform , partial [Theobroma cacao]
TRINITY_DN35442_c3_g1_i1	KVI05281.1	6-phosphogluconate dehydrogenase, C-terminal [Cynara cardunculus var. scolymus]
TRINITY_DN35442_c3_g1_i5	KVI05281.1	6-phosphogluconate dehydrogenase, C-terminal [Cynara cardunculus var. scolymus]
TRINITY_DN29639_c0_g1_i1	KVH93870.1	6-phosphogluconate dehydrogenase, C-terminal-like protein [Cynara cardunculus var. scolymus]
TRINITY_DN17650_c0_g2_i1	XP_013262816	6-phosphogluconate dehydrogenase, decarboxylating [Exophiala aquamarina CBS 998]
TRINITY_DN62508_c0_g1_i1	XP_013262816	6-phosphogluconate dehydrogenase, decarboxylating [Exophiala aquamarina CBS 998]
TRINITY_DN17650_c0_g1_i1	KIV80697	6-phosphogluconate dehydrogenase, decarboxylating [Exophiala sideris]
TRINITY_DN60292_c0_g1_i1	EXM10845	6-phosphogluconate dehydrogenase, decarboxylating [Fusarium odoratissimum NRRL 54006]
TRINITY_DN25369_c0_g2_i1	KJK78778	6-phosphogluconate dehydrogenase, decarboxylating [Metarhizium anisopliae BRIP 59]
TRINITY_DN5522_c0_g1_i1	KIV90169	6-phosphogluconate dehydrogenase, decarboxylating, variant [Exophiala mesophila]
TRINITY_DN23489_c0_g1_i1	XP_002517676.1	6-phosphogluconate dehydrogenase, putative [Ricinus communis]
TRINITY_DN30506_c0_g1_i1	KVI04640	6-phosphogluconolactonase, DevB-type [Cynara cardunculus var
TRINITY_DN65875_c0_g1_i1	XP_007297386	6S protease regulatory subunit 6A [Marssonina brunnea f
TRINITY_DN38566_c0_g1_i1	EER37174	6S protease regulatory subunit 6B [Histoplasma capsulatum H4]
TRINITY_DN40002_c0_g1_i1	KUJ13003	6S protease regulatory subunit 6B [Mollisia scopiformis]
TRINITY_DN48944_c0_g1_i1	XP_007289361	6S protease regulatory subunit 7 [Marssonina brunnea f
TRINITY_DN57778_c0_g1_i1	XP_007289361	6S protease regulatory subunit 7 [Marssonina brunnea f
TRINITY_DN65839_c0_g1_i1	EZF28015	6S protease regulatory subunit 8 [Trichophyton rubrum MR850]
TRINITY_DN27602_c1_g1_i1	AGC54441	6S proteasome ATPase regulatory subunit 6 [Capsicum annuum]
TRINITY_DN50769_c0_g1_i1	XP_007297712	6S proteasome non-ATPase regulatory subunit [Marssonina brunnea f
TRINITY_DN49172_c0_g1_i1	XP_007297712	6S proteasome non-ATPase regulatory subunit [Marssonina brunnea f
TRINITY_DN33285_c0_g1_i5	XP_010100966	6S proteasome non-ATPase regulatory subunit A [Morus notabilis]
TRINITY_DN33167_c1_g5_i1	XP_009587195	6S proteasome non-ATPase regulatory subunit homolog [Nicotiana tomentosiformis]
TRINITY_DN44296_c0_g1_i1	AHJ09922	6S proteasome non-ATPase regulatory subunit 4-like protein, partial [Eisenia fetida]
TRINITY_DN34175_c3_g2_i1	XP_003616580	6S proteasome non-ATPase regulatory subunit 7 homolog A [Medicago truncatula]
TRINITY_DN36095_c0_g1_i3	XP_011074567	6S proteasome non-ATPase regulatory subunit 8 homolog A [Sesamum indicum]
TRINITY_DN36095_c0_g3_i1	XP_011074567	6S proteasome non-ATPase regulatory subunit 8 homolog A [Sesamum indicum]
TRINITY_DN33912_c4_g1_i1	XP_009601763	6S proteasome regulatory subunit 4 homolog A [Nicotiana tomentosiformis]
TRINITY_DN33608_c1_g1_i8	XP_006464959	6S proteasome regulatory subunit 6B homolog [Citrus sinensis]
TRINITY_DN33608_c1_g2_i1	XP_004139931	6S proteasome regulatory subunit 6B homolog [Cucumis sativus]
TRINITY_DN33608_c1_g1_i9	XP_009592167	6S proteasome regulatory subunit 6B homolog [Nicotiana tomentosiformis]
TRINITY_DN42742_c0_g1_i1	XP_006376983	6S proteasome regulatory subunit 8 homolog B [Populus trichocarpa]
TRINITY_DN58366_c0_g1_i1	ESZ97688	6S proteasome regulatory subunit rpn [Sclerotinia borealis F-48]
TRINITY_DN34913_c0_g1_i2	XP_011078189	6S proteasome regulatory subunit RPN [Sesamum indicum]
TRINITY_DN34913_c0_g1_i3	XP_003525320	6S proteasome regulatory subunit RPN isoform X [Glycine max]
TRINITY_DN35310_c1_g3_i4	AAP72958	6S proteasome subunit 7-like protein [Lactuca sativa]
TRINITY_DN35310_c1_g6_i1	KVH92893	6S proteasome subunit P45 [Cynara cardunculus var
TRINITY_DN35310_c1_g3_i21	KVH92893	6S proteasome subunit P45 [Cynara cardunculus var
TRINITY_DN35936_c1_g1_i2	KVI06225	6S proteasome, regulatory subunit Rpn7 [Cynara cardunculus var
TRINITY_DN34427_c1_g6_i1	CAA67588	70 kD heatshockprotein, partial [Medicago sativa]
TRINITY_DN36312_c2_g1_i1	KMZ75128	70 kDa heat shock protein [Zostera marina]
TRINITY_DN33538_c1_g1_i1	KMZ75128	70 kDa heat shock protein [Zostera marina]
TRINITY_DN26572_c0_g1_i4	XP_002510075	70 kDa peptidyl-prolyl isomerase [Ricinus communis]
TRINITY_DN33890_c1_g2_i1	BAF64713	70 kDa subunit of replication protein A [Ipomoea nil]
TRINITY_DN34131_c0_g1_i10	BAA32825	79a, partial [Daucus carota]
TRINITY_DN34131_c0_g1_i11	BAA32825	79a, partial [Daucus carota]
TRINITY_DN36440_c7_g1_i14	BAA32825	79a, partial [Daucus carota]
TRINITY_DN32450_c0_g2_i2	XP_009590620	7-deoxyloganetic acid glucosyl transferase-like [Nicotiana tomentosiformis]
TRINITY_DN32450_c0_g2_i3	XP_009590620	7-deoxyloganetic acid glucosyl transferase-like [Nicotiana tomentosiformis]
TRINITY_DN33145_c1_g5_i1	XP_009590620	7-deoxyloganetic acid glucosyl transferase-like [Nicotiana tomentosiformis]
TRINITY_DN30762_c0_g1_i1	XP_011076757	7-deoxyloganetic acid glucosyltransferase-like [Sesamum indicum]
TRINITY_DN32384_c0_g2_i27	XP_002308831	7-deoxyloganetin glucosyltransferase [Populus trichocarpa]
TRINITY_DN35619_c1_g1_i3	XP_007222427	7-deoxyloganetin glucosyltransferase [Prunus persica]
TRINITY_DN35926_c1_g6_i1	XP_007222664	7-deoxyloganetin glucosyltransferase [Prunus persica]
TRINITY_DN35489_c1_g3_i1	XP_002530115	7-deoxyloganetin glucosyltransferase [Ricinus communis]
TRINITY_DN35619_c1_g1_i5	XP_006473006	7-deoxyloganetin glucosyltransferase-like [Citrus sinensis]
TRINITY_DN35926_c1_g5_i1	XP_006473006	7-deoxyloganetin glucosyltransferase-like [Citrus sinensis]
TRINITY_DN33719_c0_g2_i10	XP_014514169	7-hydroxymethyl chlorophyll a reductase, chloroplastic [Vigna radiata var
TRINITY_DN31586_c0_g1_i5	XP_009607223	7-methyl-GTP pyrophosphatase-like isoform X4 [Nicotiana tomentosiformis]
TRINITY_DN20751_c0_g1_i1	XP_007295031	7S ribosomal protein [Marssonina brunnea f
TRINITY_DN49479_c0_g1_i1	XP_007288573	7S ribosomal protein rsm [Marssonina brunnea f
TRINITY_DN37351_c0_g1_i1	AAF01789	8 kD heat shock protein , partial [Philodina roseola]
TRINITY_DN34788_c0_g1_i3	XP_010316790	8 kDa heat- and acid-stable phosphoprotein [Solanum lycopersicum]
TRINITY_DN34155_c0_g3_i1	XP_010026954	8 kDa ribonucleoprotein, chloroplastic [Eucalyptus grandis]
TRINITY_DN33339_c1_g1_i5	XP_009629671	8 kDa ribonucleoprotein, chloroplastic [Nicotiana tomentosiformis]
TRINITY_DN34155_c0_g1_i2	XP_011101833	8 kDa ribonucleoprotein, chloroplastic-like [Sesamum indicum]
TRINITY_DN34155_c0_g1_i11	XP_011101833	8 kDa ribonucleoprotein, chloroplastic-like [Sesamum indicum]
TRINITY_DN34155_c0_g1_i16	XP_011101833	8 kDa ribonucleoprotein, chloroplastic-like [Sesamum indicum]
TRINITY_DN38193_c0_g1_i1	XP_007202673	8 kDa seed maturation protein [Prunus persica]
TRINITY_DN33647_c1_g2_i1	BAA32822	8, partial [Daucus carota]
TRINITY_DN33647_c1_g2_i4	BAA32822	8, partial [Daucus carota]
TRINITY_DN33647_c1_g2_i9	BAA32822	8, partial [Daucus carota]
TRINITY_DN27745_c0_g1_i1	BAA32823	84, partial [Daucus carota]
TRINITY_DN55182_c0_g1_i1	XP_014632347	8-amino-7-oxononanoate synthase isoform X4 [Glycine max]
TRINITY_DN34651_c1_g7_i1	XP_011097456	8-hydroxygeraniol dehydrogenase [Sesamum indicum]
TRINITY_DN33885_c0_g1_i3	XP_011097456	8-hydroxygeraniol dehydrogenase [Sesamum indicum]
TRINITY_DN33885_c0_g1_i4	XP_011097456	8-hydroxygeraniol dehydrogenase [Sesamum indicum]
TRINITY_DN33885_c0_g1_i5	XP_011097456	8-hydroxygeraniol dehydrogenase [Sesamum indicum]
TRINITY_DN33885_c0_g1_i6	XP_011097456	8-hydroxygeraniol dehydrogenase [Sesamum indicum]
TRINITY_DN26108_c0_g1_i1	AHK60836.1	8-hydroxygeraniol oxidoreductase [Catharanthus roseus]
TRINITY_DN28989_c0_g1_i1	KVH99585.1	8-oxoguanine DNA glycosylase, N-terminal [Cynara cardunculus var. scolymus]
TRINITY_DN28989_c0_g1_i2	XP_002307451	8-oxoguanine-DNA glycosylase family protein [Populus trichocarpa]
TRINITY_DN11091_c0_g1_i1	KHG03554	8S ribosomal S4, mitochondrial [Gossypium arboreum]
TRINITY_DN27559_c0_g2_i1	XP_012082369	9 kDa ribonucleoprotein A, chloroplastic [Jatropha curcas]
TRINITY_DN44134_c0_g1_i1	AAD52684	90kDa heat-shock protein, partial [Toxoplasma gondii]
TRINITY_DN32470_c0_g2_i1	BAA32827	98b [Daucus carota]
TRINITY_DN32470_c0_g5_i1	BAA32827	98b [Daucus carota]
TRINITY_DN32470_c0_g5_i2	BAA32827	98b [Daucus carota]
TRINITY_DN32470_c0_g2_i2	BAA32827	98b [Daucus carota]
TRINITY_DN25118_c0_g2_i1	AIY62759	9-cis epoxycarotenoid dioxygenase [Lycium chinense]
TRINITY_DN40697_c0_g1_i1	KUJ24307	9-cis-epoxycarotenoid dioxygenase-like protein [Mollisia scopiformis]
TRINITY_DN16269_c0_g1_i1	KUJ24307	9-cis-epoxycarotenoid dioxygenase-like protein [Mollisia scopiformis]
TRINITY_DN16269_c0_g2_i1	KUJ24307	9-cis-epoxycarotenoid dioxygenase-like protein [Mollisia scopiformis]
TRINITY_DN36367_c4_g7_i1	XP_011093029	9S ribosomal protein L46, mitochondrial [Sesamum indicum]
TRINITY_DN30992_c0_g1_i4	XP_003611613	9S ribosomal protein L47, mitochondrial [Medicago truncatula]
TRINITY_DN30300_c0_g1_i1	AAB01096	a LEA protein, partial [Daucus carota]
TRINITY_DN48295_c0_g1_i1	KUJ21943	AAA ATPase [Mollisia scopiformis]
TRINITY_DN64324_c0_g1_i1	XP_007289143	AAA family ATPase [Marssonina brunnea f
TRINITY_DN61488_c0_g1_i1	XP_007289143	AAA family ATPase [Marssonina brunnea f
TRINITY_DN26467_c0_g1_i1	KVI02608	AAA+ ATPase domain-containing protein [Cynara cardunculus var
TRINITY_DN45442_c0_g1_i1	KVH94529	AAA+ ATPase domain-containing protein [Cynara cardunculus var
TRINITY_DN34969_c2_g2_i1	KVH93844	AAA+ ATPase domain-containing protein [Cynara cardunculus var
TRINITY_DN23573_c0_g1_i1	KVH94529	AAA+ ATPase domain-containing protein [Cynara cardunculus var
TRINITY_DN33601_c1_g1_i1	KVH94529	AAA+ ATPase domain-containing protein [Cynara cardunculus var
TRINITY_DN33601_c1_g1_i6	KVH94529	AAA+ ATPase domain-containing protein [Cynara cardunculus var
TRINITY_DN36167_c0_g2_i2	KVH94529	AAA+ ATPase domain-containing protein [Cynara cardunculus var
TRINITY_DN36167_c0_g2_i7	KVH94529	AAA+ ATPase domain-containing protein [Cynara cardunculus var
TRINITY_DN36167_c0_g2_i10	KVH94529	AAA+ ATPase domain-containing protein [Cynara cardunculus var
TRINITY_DN34277_c1_g2_i2	KVH89380	AAA+ ATPase domain-containing protein [Cynara cardunculus var
TRINITY_DN67159_c0_g1_i1	KVH89021	AAA+ ATPase domain-containing protein [Cynara cardunculus var
TRINITY_DN32244_c0_g1_i1	KVI05868	AAA+ ATPase domain-containing protein [Cynara cardunculus var
TRINITY_DN35801_c0_g4_i2	KVH99845	AAA+ ATPase domain-containing protein [Cynara cardunculus var
TRINITY_DN34747_c2_g1_i1	KVH94783	AAA+ ATPase domain-containing protein [Cynara cardunculus var
TRINITY_DN34702_c0_g4_i2	KVI03562	AAA+ ATPase domain-containing protein [Cynara cardunculus var
TRINITY_DN34702_c0_g4_i3	KVI03562	AAA+ ATPase domain-containing protein [Cynara cardunculus var
TRINITY_DN34702_c0_g4_i6	KVI03562	AAA+ ATPase domain-containing protein [Cynara cardunculus var
TRINITY_DN34702_c0_g4_i7	KVI03562	AAA+ ATPase domain-containing protein [Cynara cardunculus var
TRINITY_DN39220_c0_g1_i1	KVI05868	AAA+ ATPase domain-containing protein [Cynara cardunculus var
TRINITY_DN34442_c0_g5_i3	KVH95165	AAA+ ATPase domain-containing protein [Cynara cardunculus var
TRINITY_DN7494_c0_g1_i1	KVI06907	AAA+ ATPase domain-containing protein [Cynara cardunculus var
TRINITY_DN36077_c0_g2_i6	KVH99987	AAA+ ATPase domain-containing protein [Cynara cardunculus var
TRINITY_DN35107_c2_g1_i7	KVH88357	AAA+ ATPase domain-containing protein [Cynara cardunculus var
TRINITY_DN35168_c0_g3_i4	KVI07415	AAA+ ATPase domain-containing protein [Cynara cardunculus var
TRINITY_DN35184_c1_g1_i1	KVH90735	AAA+ ATPase domain-containing protein [Cynara cardunculus var
TRINITY_DN31138_c0_g2_i1	KVH96231	AAA+ ATPase domain-containing protein [Cynara cardunculus var
TRINITY_DN52613_c0_g1_i1	KVI05933	AAA+ ATPase domain-containing protein [Cynara cardunculus var
TRINITY_DN32909_c2_g1_i2	KVI09483.1	AAA+ ATPase domain-containing protein [Cynara cardunculus var. scolymus]
TRINITY_DN25140_c0_g1_i1	KVI02904.1	AAA+ ATPase domain-containing protein [Cynara cardunculus var. scolymus]
TRINITY_DN33714_c0_g3_i1	XP_007215296	AAA-ATPase ASD, mitochondrial [Prunus persica]
TRINITY_DN33714_c0_g1_i1	XP_002517441	AAA-ATPase ASD, mitochondrial [Ricinus communis]
TRINITY_DN25596_c0_g2_i1	XP_006476710	AAA-ATPase ASD, mitochondrial-like [Citrus sinensis]
TRINITY_DN31146_c0_g1_i1	XP_015068469	AAA-ATPase Atg4660-like [Solanum pennellii]
TRINITY_DN32667_c0_g1_i3	XP_011083190	AAA-ATPase Atg50940-like [Sesamum indicum]
TRINITY_DN32667_c0_g3_i1	XP_011083190	AAA-ATPase Atg50940-like [Sesamum indicum]
TRINITY_DN32667_c0_g1_i5	XP_011083190	AAA-ATPase Atg50940-like [Sesamum indicum]
TRINITY_DN33514_c2_g2_i4	XP_011083190	AAA-ATPase Atg50940-like [Sesamum indicum]
TRINITY_DN38774_c0_g1_i1	XP_007049077	AAA-type ATPase family protein [Theobroma cacao]
TRINITY_DN35008_c2_g1_i5	XP_007025301	AAA-type ATPase family protein isoform [Theobroma cacao]
TRINITY_DN58260_c0_g1_i1	AGO13165	AaceriAFR0Cp [Saccharomycetaceae sp
TRINITY_DN45265_c0_g1_i1	AHM26635	a-b binding protein [Pyrus x bretschneideri]
TRINITY_DN59360_c0_g1_i1	AFO59593	ABA 8'-hydroxylase, partial [Juglans regia]
TRINITY_DN35067_c2_g1_i1	AKL90409	ABA insensitive protein [Capsicum annuum]
TRINITY_DN35067_c2_g1_i3	AKL90409	ABA insensitive protein [Capsicum annuum]
TRINITY_DN36339_c2_g1_i2	AKL90409	ABA insensitive protein [Capsicum annuum]
TRINITY_DN33525_c0_g3_i3	XP_007011534	ABC family protein [Theobroma cacao]
TRINITY_DN60234_c0_g1_i1	XP_009550885.1	ABC transporter [Heterobasidion irregulare TC 32-1]
TRINITY_DN60783_c0_g1_i1	XP_007296643	ABC transporter [Marssonina brunnea f
TRINITY_DN42074_c0_g1_i1	GAQ79509	ABC transporter A family [Klebsormidium nitens]
TRINITY_DN36419_c1_g1_i17	XP_006381407	ABC transporter B family member [Populus trichocarpa]
TRINITY_DN34702_c0_g2_i1	XP_007204682	ABC transporter B family member [Prunus persica]
TRINITY_DN36419_c0_g1_i5	XP_011077318	ABC transporter B family member [Sesamum indicum]
TRINITY_DN36419_c0_g1_i7	XP_011077318	ABC transporter B family member [Sesamum indicum]
TRINITY_DN36419_c0_g1_i14	XP_011077318	ABC transporter B family member [Sesamum indicum]
TRINITY_DN36419_c1_g1_i12	XP_011077318	ABC transporter B family member [Sesamum indicum]
TRINITY_DN33083_c1_g1_i3	XP_010108971.1	ABC transporter B family member 19 [Morus notabilis]
TRINITY_DN58340_c0_g1_i1	KHG02255	ABC transporter B family member 5 [Gossypium arboreum]
TRINITY_DN33423_c3_g1_i4	XP_010045435	ABC transporter B family member 5, mitochondrial [Eucalyptus grandis]
TRINITY_DN33423_c3_g1_i7	XP_010045435	ABC transporter B family member 5, mitochondrial [Eucalyptus grandis]
TRINITY_DN33423_c3_g2_i6	XP_012077777	ABC transporter B family member 5, mitochondrial [Jatropha curcas]
TRINITY_DN36311_c1_g6_i1	XP_012568206	ABC transporter B family member 6, chloroplastic isoform X [Cicer arietinum]
TRINITY_DN36419_c0_g3_i1	XP_013733349	ABC transporter B family member 8-like, partial [Brassica napus]
TRINITY_DN50162_c0_g1_i1	AAF72653	ABC transporter BcatrO, partial [Botrytis cinerea]
TRINITY_DN56550_c0_g1_i1	AAF72653	ABC transporter BcatrO, partial [Botrytis cinerea]
TRINITY_DN2984_c0_g1_i1	AAF72653	ABC transporter BcatrO, partial [Botrytis cinerea]
TRINITY_DN15873_c0_g1_i1	AAF72653	ABC transporter BcatrO, partial [Botrytis cinerea]
TRINITY_DN35187_c3_g1_i1	XP_010906316	ABC transporter C family member [Elaeis guineensis]
TRINITY_DN35187_c3_g1_i6	XP_010906316	ABC transporter C family member [Elaeis guineensis]
TRINITY_DN33065_c0_g1_i1	XP_011096661	ABC transporter C family member [Sesamum indicum]
TRINITY_DN35439_c2_g7_i1	XP_006490591	ABC transporter C family member 0-like [Citrus sinensis]
TRINITY_DN36320_c0_g5_i1	XP_007200340	ABC transporter C family member 5 [Prunus persica]
TRINITY_DN33445_c0_g1_i1	XP_013444292	ABC transporter C family member 8 [Medicago truncatula]
TRINITY_DN35976_c0_g2_i1	XP_006585528	ABC transporter C family member 8 isoform X6 [Glycine max]
TRINITY_DN21880_c0_g1_i1	KHG04748	ABC transporter C family member 9 [Gossypium arboreum]
TRINITY_DN36437_c1_g2_i5	XP_008775219	ABC transporter C family member -like [Phoenix dactylifera]
TRINITY_DN61145_c0_g1_i1	KPM42953	ABC transporter CDR4 [Neonectria ditissima]
TRINITY_DN4745_c0_g1_i1	KPM42953	ABC transporter CDR4 [Neonectria ditissima]
TRINITY_DN61257_c0_g1_i1	KPM42953	ABC transporter CDR4 [Neonectria ditissima]
TRINITY_DN14661_c0_g1_i1	KPM43984	ABC transporter CDR4 [Neonectria ditissima]
TRINITY_DN35184_c0_g2_i9	XP_002523695	ABC transporter F family member isoform X [Ricinus communis]
TRINITY_DN35778_c1_g2_i2	XP_006427104	ABC transporter F family member 4 [Citrus clementina]
TRINITY_DN35778_c1_g2_i8	XP_006427104	ABC transporter F family member 4 [Citrus clementina]
TRINITY_DN31364_c0_g1_i1	XP_011075010	ABC transporter F family member 4 [Sesamum indicum]
TRINITY_DN62130_c0_g1_i1	XP_011075010	ABC transporter F family member 4 [Sesamum indicum]
TRINITY_DN50372_c0_g1_i1	XP_011100899	ABC transporter F family member 5 [Sesamum indicum]
TRINITY_DN57043_c0_g1_i1	XP_003526834	ABC transporter F family member 5 isoform X [Glycine max]
TRINITY_DN63357_c0_g1_i1	XP_003629251	ABC transporter family F protein PpABCF protein [Medicago truncatula]
TRINITY_DN33482_c0_g3_i1	AIU41640	ABC transporter family protein [Hevea brasiliensis]
TRINITY_DN33482_c0_g3_i3	AIU41640	ABC transporter family protein [Hevea brasiliensis]
TRINITY_DN33482_c0_g3_i5	AIU41640	ABC transporter family protein [Hevea brasiliensis]
TRINITY_DN33482_c0_g3_i6	AIU41640	ABC transporter family protein [Hevea brasiliensis]
TRINITY_DN33482_c0_g3_i7	AIU41640	ABC transporter family protein [Hevea brasiliensis]
TRINITY_DN29349_c0_g1_i3	AIU41665	ABC transporter family protein [Hevea brasiliensis]
TRINITY_DN36301_c0_g1_i6	AIU41639	ABC transporter family protein [Hevea brasiliensis]
TRINITY_DN36301_c0_g1_i12	AIU41639	ABC transporter family protein [Hevea brasiliensis]
TRINITY_DN35103_c0_g3_i4	AIU41653	ABC transporter family protein [Hevea brasiliensis]
TRINITY_DN35199_c0_g3_i2	AIU41632	ABC transporter family protein [Hevea brasiliensis]
TRINITY_DN33993_c0_g2_i1	XP_002301842	ABC transporter family protein [Populus trichocarpa]
TRINITY_DN9369_c0_g1_i1	XP_002306254	ABC transporter family protein [Populus trichocarpa]
TRINITY_DN35184_c0_g1_i1	XP_002314297.1	ABC transporter family protein [Populus trichocarpa] gi
TRINITY_DN35184_c0_g2_i4	XP_002314297.1	ABC transporter family protein [Populus trichocarpa] gi
TRINITY_DN34850_c0_g1_i5	XP_012067245	ABC transporter G family member [Jatropha curcas]
TRINITY_DN34850_c0_g1_i6	XP_012067245	ABC transporter G family member [Jatropha curcas]
TRINITY_DN7986_c0_g1_i1	XP_008377541	ABC transporter G family member [Malus domestica]
TRINITY_DN35321_c3_g1_i10	XP_010104634	ABC transporter G family member [Morus notabilis]
TRINITY_DN35321_c3_g1_i16	XP_010104634	ABC transporter G family member [Morus notabilis]
TRINITY_DN32484_c0_g1_i1	XP_010098947	ABC transporter G family member [Morus notabilis]
TRINITY_DN34442_c0_g4_i1	XP_006604671	ABC transporter G family member isoform X [Glycine max]
TRINITY_DN34969_c2_g2_i2	XP_012078688	ABC transporter G family member isoform X [Jatropha curcas]
TRINITY_DN34442_c0_g6_i1	XP_012074259	ABC transporter G family member isoform X [Jatropha curcas]
TRINITY_DN34442_c0_g6_i2	XP_012074259	ABC transporter G family member isoform X [Jatropha curcas]
TRINITY_DN36170_c1_g2_i9	XP_012067640	ABC transporter G family member isoform X [Jatropha curcas]
TRINITY_DN34442_c0_g3_i1	XP_013450267	ABC transporter G family member isoform X [Medicago truncatula]
TRINITY_DN36773_c0_g1_i1	XP_002524100	ABC transporter G family member isoform X [Ricinus communis]
TRINITY_DN33418_c1_g3_i1	XP_011081892	ABC transporter G family member isoform X [Sesamum indicum]
TRINITY_DN33418_c1_g3_i7	XP_011081892	ABC transporter G family member isoform X [Sesamum indicum]
TRINITY_DN33418_c1_g3_i9	XP_011081892	ABC transporter G family member isoform X [Sesamum indicum]
TRINITY_DN35776_c0_g1_i2	XP_011081892	ABC transporter G family member isoform X [Sesamum indicum]
TRINITY_DN35776_c0_g1_i4	XP_011081892	ABC transporter G family member isoform X [Sesamum indicum]
TRINITY_DN35776_c0_g1_i5	XP_011081892	ABC transporter G family member isoform X [Sesamum indicum]
TRINITY_DN35776_c0_g1_i7	XP_011081892	ABC transporter G family member isoform X [Sesamum indicum]
TRINITY_DN35801_c0_g4_i4	XP_011081892	ABC transporter G family member isoform X [Sesamum indicum]
TRINITY_DN34442_c0_g1_i1	XP_011077784	ABC transporter G family member isoform X [Sesamum indicum]
TRINITY_DN34442_c0_g1_i6	XP_011077784	ABC transporter G family member isoform X [Sesamum indicum]
TRINITY_DN34442_c0_g1_i12	XP_011077784	ABC transporter G family member isoform X [Sesamum indicum]
TRINITY_DN24964_c0_g1_i1	XP_004246729	ABC transporter G family member 0 [Solanum lycopersicum]
TRINITY_DN29141_c1_g1_i3	XP_007220294	ABC transporter G family member 4 [Prunus persica]
TRINITY_DN53692_c0_g1_i1	XP_004234202	ABC transporter G family member 4 [Solanum lycopersicum]
TRINITY_DN36409_c0_g3_i1	KHG21263	ABC transporter G family member 40 [Gossypium arboreum]
TRINITY_DN26559_c0_g1_i2	XP_011080481	ABC transporter G family member 5-like [Sesamum indicum]
TRINITY_DN53778_c0_g1_i1	XP_009595934	ABC transporter G family member 6-like [Nicotiana tomentosiformis]
TRINITY_DN34442_c0_g1_i2	NP_190799	ABC transporter G family member 7 [Arabidopsis thaliana]
TRINITY_DN30819_c0_g1_i1	XP_011072016	ABC transporter G family member 7-like [Sesamum indicum]
TRINITY_DN29621_c0_g1_i1	XP_011076083	ABC transporter G family member 8 [Sesamum indicum]
TRINITY_DN30819_c0_g2_i1	XP_015067558	ABC transporter G family member 8-like [Solanum pennellii]
TRINITY_DN35801_c0_g4_i3	XP_010322739	ABC transporter G family member -like [Solanum lycopersicum]
TRINITY_DN33085_c0_g4_i1	XP_010321482	ABC transporter G family member -like [Solanum lycopersicum]
TRINITY_DN34442_c0_g1_i8	XP_009622617	ABC transporter G family member -like isoform X [Nicotiana tomentosiformis]
TRINITY_DN34442_c0_g1_i11	XP_009622617	ABC transporter G family member -like isoform X [Nicotiana tomentosiformis]
TRINITY_DN34442_c0_g1_i14	XP_009622617	ABC transporter G family member -like isoform X [Nicotiana tomentosiformis]
TRINITY_DN34442_c0_g1_i5	XP_015060109	ABC transporter G family member -like isoform X [Solanum pennellii]
TRINITY_DN35184_c0_g2_i7	AFO64340	ABC transporter GCN [Hevea brasiliensis]
TRINITY_DN35067_c3_g1_i2	CAK18844	ABC transporter precursor, partial [Phillyrea latifolia]
TRINITY_DN35184_c0_g1_i2	CAI48070	ABC transporter protein, partial [Capsicum chinense]
TRINITY_DN634_c0_g1_i1	XP_007294002	ABC transporter transmembrane region [Marssonina brunnea f
TRINITY_DN634_c0_g2_i1	XP_007294002	ABC transporter transmembrane region [Marssonina brunnea f
TRINITY_DN47295_c0_g1_i1	KUJ14595	ABC transporter-like protein [Mollisia scopiformis]
TRINITY_DN34333_c3_g1_i2	XP_007008989.1	ABC2 [Theobroma cacao] gi
TRINITY_DN26699_c0_g1_i1	XP_007027149.1	ABC-2 type transporter family protein [Theobroma cacao] gi
TRINITY_DN33114_c0_g1_i3	AEO22188.1	ABCG subfamily transporter protein [Solanum tuberosum]
TRINITY_DN30363_c0_g1_i1	AIU50319	ABC-like kinase, partial [Populus trichocarpa]
TRINITY_DN33977_c1_g4_i2	XP_007032759.1	ABI five binding protein 3, putative [Theobroma cacao]
TRINITY_DN33977_c1_g4_i3	XP_007032759.1	ABI five binding protein 3, putative [Theobroma cacao]
TRINITY_DN32059_c0_g1_i4	XP_007039080	ABL interactor-like protein isoform [Theobroma cacao]
TRINITY_DN35103_c0_g4_i2	KHG16959	Abnormal spindle-like microcephaly-associated protein [Gossypium arboreum]
TRINITY_DN35103_c0_g4_i5	KHG16959	Abnormal spindle-like microcephaly-associated protein [Gossypium arboreum]
TRINITY_DN22498_c0_g1_i1	AAL77434	abrin isoform G precursor, partial [Abrus precatorius]
TRINITY_DN44533_c0_g1_i1	XP_006374937	abscisic acid 8'-hydroxylase 4 [Populus trichocarpa]
TRINITY_DN31965_c0_g3_i1	XP_007042427	Abscisic acid 8'-hydroxylase 4 isoform [Theobroma cacao]
TRINITY_DN31965_c0_g3_i2	NP_001274844	abscisic acid 8'-hydroxylase 4-like [Solanum tuberosum]
TRINITY_DN20619_c0_g1_i1	XP_006472966	abscisic acid 8'-hydroxylase -like [Citrus sinensis]
TRINITY_DN34366_c2_g1_i1	XP_012089781	abscisic acid receptor PYL4 [Jatropha curcas]
TRINITY_DN34366_c2_g2_i2	XP_012089781	abscisic acid receptor PYL4 [Jatropha curcas]
TRINITY_DN33796_c0_g2_i1	XP_012089781	abscisic acid receptor PYL4 [Jatropha curcas]
TRINITY_DN27585_c0_g1_i1	XP_009628019	abscisic acid receptor PYL4-like [Nicotiana tomentosiformis]
TRINITY_DN34275_c2_g2_i5	XP_015062869	abscisic acid receptor PYL5 [Solanum pennellii]
TRINITY_DN34275_c2_g2_i10	XP_004149459	abscisic acid receptor PYL8 [Cucumis sativus]
TRINITY_DN34733_c0_g2_i3	XP_004234175	abscisic acid receptor PYL8 [Solanum lycopersicum]
TRINITY_DN34733_c0_g1_i11	XP_008791430	abscisic acid receptor PYL8-like [Phoenix dactylifera]
TRINITY_DN24558_c0_g1_i1	XP_004245893	abscisic acid receptor PYR [Solanum lycopersicum]
TRINITY_DN32156_c5_g3_i6	XP_003603748	abscisic acid-responsive (TB/DP, HVA) family protein [Medicago truncatula]
TRINITY_DN33771_c1_g1_i7	XP_013462210	abscisic acid-responsive (TB/DP, HVA) family protein [Medicago truncatula]
TRINITY_DN33771_c1_g1_i8	XP_003603748	abscisic acid-responsive (TB/DP, HVA) family protein [Medicago truncatula]
TRINITY_DN33771_c1_g1_i9	XP_003603748	abscisic acid-responsive (TB/DP, HVA) family protein [Medicago truncatula]
TRINITY_DN63463_c0_g1_i1	XP_002887607	abscisic acid-responsive HVA family protein [Arabidopsis lyrata subsp
TRINITY_DN32433_c3_g4_i1	AFZ76981	ACC oxidase [Boehmeria nivea]
TRINITY_DN32433_c3_g1_i4	ABI33224.1	ACC oxidase [Camellia sinensis] Length=320
TRINITY_DN37471_c0_g1_i1	BAH15312.1	ACC oxidase 2 [Lactuca sativa]Length=311
TRINITY_DN28780_c0_g1_i2	XP_007040036	ACC synthase 0 isoform [Theobroma cacao]
TRINITY_DN33531_c2_g1_i2	AAR99392	ACC synthase ACSa [Nicotiana attenuata]
TRINITY_DN51106_c0_g1_i1	XP_007289769	acetamidase [Marssonina brunnea f
TRINITY_DN50895_c0_g1_i1	KIW68847	acetamidase [Phialophora americana]
TRINITY_DN45899_c0_g1_i1	EJU04033	Acetamidase/Formamidase [Dacryopinax primogenitus]
TRINITY_DN35740_c1_g2_i5	XP_011100795	acetate/butyrate--CoA ligase AAE7, peroxisomal [Sesamum indicum]
TRINITY_DN33771_c1_g1_i2	KHN46374	Acetate--CoA ligase ACS, chloroplastic/glyoxysomal [Glycine soja]
TRINITY_DN41175_c0_g1_i1	KUJ06748	acetoacetyl-CoA synthetase-like protein [Mollisia scopiformis]
TRINITY_DN48062_c0_g1_i1	KUJ08402	acetoin dehydrogenase-like protein [Mollisia scopiformis]
TRINITY_DN50411_c0_g1_i1	CCF37180	acetolactate synthase [Colletotrichum higginsianum]
TRINITY_DN66050_c0_g1_i1	KUJ12105	acetolactate synthase [Mollisia scopiformis]
TRINITY_DN59206_c0_g1_i1	XP_007827618	Acetolactate synthase catalytic subunit [Pestalotiopsis fici W06-]
TRINITY_DN31133_c0_g1_i2	AAA74913.1	acetolactate synthase precursor [Xanthium sp.]
TRINITY_DN28687_c0_g1_i3	XP_011085048	acetolactate synthase small subunit , chloroplastic-like isoform X [Sesamum indicum]
TRINITY_DN17147_c0_g1_i1	XP_007843079	acetyl- acetyltransferase [Moniliophthora roreri MCA 997]
TRINITY_DN24769_c0_g1_i1	XP_011096137	acetylajmalan esterase [Sesamum indicum]
TRINITY_DN18449_c0_g1_i1	XP_007289523	acetyl-CoA acetyltransferase [Marssonina brunnea f
TRINITY_DN56515_c0_g1_i1	XP_007289523	acetyl-CoA acetyltransferase [Marssonina brunnea f
TRINITY_DN33239_c0_g2_i3	AIK21787	acetyl-CoA C-acetyltransferase [Panax notoginseng]
TRINITY_DN33239_c0_g2_i6	AIK21787	acetyl-CoA C-acetyltransferase [Panax notoginseng]
TRINITY_DN33239_c0_g2_i7	AIK21787	acetyl-CoA C-acetyltransferase [Panax notoginseng]
TRINITY_DN33239_c0_g2_i10	AIK21787	acetyl-CoA C-acetyltransferase [Panax notoginseng]
TRINITY_DN33239_c0_g2_i11	AIK21787	acetyl-CoA C-acetyltransferase [Panax notoginseng]
TRINITY_DN13923_c0_g1_i1	XP_007288156.1	acetyl-CoA carboxylase [Marssonina brunnea f. sp. 'multigermtubi' MB_m1] gi
TRINITY_DN21612_c0_g1_i1	XP_007288156.1	acetyl-CoA carboxylase [Marssonina brunnea f. sp. 'multigermtubi' MB_m1] gi
TRINITY_DN36174_c2_g1_i1	YP_009186262	acetyl-CoA carboxylase beta subunit (chloroplast) [Ostericum grosseserratum]
TRINITY_DN58519_c0_g1_i1	KIY43630	acetyl-CoA synthetase-like protein [Fistulina hepatica ATCC 6448]
TRINITY_DN57925_c0_g1_i1	XP_008082536	Acetyl-CoA synthetase-like protein [Glarea lozoyensis ATCC 0868]
TRINITY_DN60039_c0_g1_i1	XP_008085906	Acetyl-CoA synthetase-like protein [Glarea lozoyensis ATCC 0868]
TRINITY_DN54743_c0_g1_i1	XP_008085906	Acetyl-CoA synthetase-like protein [Glarea lozoyensis ATCC 0868]
TRINITY_DN67994_c0_g1_i1	KUJ18380	acetyl-CoA synthetase-like protein [Mollisia scopiformis]
TRINITY_DN57133_c0_g1_i1	KUJ18380	acetyl-CoA synthetase-like protein [Mollisia scopiformis]
TRINITY_DN11310_c0_g1_i1	KUJ18380	acetyl-CoA synthetase-like protein [Mollisia scopiformis]
TRINITY_DN8546_c0_g1_i1	KUJ18380	acetyl-CoA synthetase-like protein [Mollisia scopiformis]
TRINITY_DN33771_c1_g2_i4	XP_006446852	acetyl-coenzyme A synthetase, chloroplastic/glyoxysomal [Citrus clementina]
TRINITY_DN33771_c1_g2_i13	XP_006446852	acetyl-coenzyme A synthetase, chloroplastic/glyoxysomal [Citrus clementina]
TRINITY_DN33771_c1_g2_i2	XP_012067417	acetyl-coenzyme A synthetase, chloroplastic/glyoxysomal isoform X [Jatropha curcas]
TRINITY_DN33771_c1_g2_i10	XP_012067417	acetyl-coenzyme A synthetase, chloroplastic/glyoxysomal isoform X [Jatropha curcas]
TRINITY_DN44193_c0_g1_i1	KUJ13293	acetyl-coenzyme A synthetase-like protein [Mollisia scopiformis]
TRINITY_DN30301_c0_g3_i1	NP_001306260.1	acetylglutamate kinase [Solanum lycopersicum]
TRINITY_DN43099_c0_g1_i1	XP_007293928	acetyl-hydrolase [Marssonina brunnea f
TRINITY_DN33113_c0_g1_i1	XP_009628466	acetylornithine aminotransferase, mitochondrial [Nicotiana tomentosiformis]
TRINITY_DN33113_c0_g1_i4	XP_009628466	acetylornithine aminotransferase, mitochondrial [Nicotiana tomentosiformis]
TRINITY_DN36510_c0_g1_i1	XP_007291171	acetyltransferase [Marssonina brunnea f
TRINITY_DN25524_c0_g1_i1	XP_015085359	acetyltransferase Atg77540 [Solanum pennellii]
TRINITY_DN25568_c0_g2_i2	XP_011095175	acetyltransferase NSI [Sesamum indicum]
TRINITY_DN26757_c0_g1_i1	KNZ73617	Acetylxylan esterase [Termitomyces sp
TRINITY_DN59465_c0_g1_i1	XP_003009525	acetylxylan esterase [Verticillium alfalfae VaMs
TRINITY_DN27264_c0_g1_i1	XP_002531803	acid phosphatase [Ricinus communis]
TRINITY_DN34242_c2_g1_i2	NP_001234071	acid phosphatase precursor [Solanum lycopersicum]
TRINITY_DN47976_c0_g1_i1	KVI05912	Acid phosphatase (Class B) [Cynara cardunculus var
TRINITY_DN28920_c0_g1_i2	KVI09851	Acid phosphatase (Class B) [Cynara cardunculus var
TRINITY_DN64931_c0_g1_i1	XP_007296623	acid phosphatase [Marssonina brunnea f
TRINITY_DN33902_c6_g1_i1	AET22430	acid phosphatase, partial [Citrus maxima]
TRINITY_DN32541_c0_g1_i3	XP_002517456.1	acid phosphatase, putative [Ricinus communis] gi
TRINITY_DN33014_c2_g2_i1	KVI10677	Acid phosphatase/vanadium-dependent haloperoxidase-related protein [Cynara cardunculus var
TRINITY_DN25107_c0_g2_i1	KIY73968	acid protease [Cylindrobasidium torrendii FP5055 ss-0]
TRINITY_DN9058_c0_g1_i1	KIY73968	acid protease [Cylindrobasidium torrendii FP5055 ss-0]
TRINITY_DN23863_c0_g2_i1	XP_007862280	acid protease [Gloeophyllum trabeum ATCC 59]
TRINITY_DN59758_c0_g1_i1	XP_007862280	acid protease [Gloeophyllum trabeum ATCC 59]
TRINITY_DN32437_c1_g2_i17	XP_010095266	acidic leucine-rich nuclear phosphoprotein -related protein [Morus notabilis]
TRINITY_DN32437_c1_g2_i20	XP_010095266	acidic leucine-rich nuclear phosphoprotein -related protein [Morus notabilis]
TRINITY_DN65720_c0_g1_i1	KVI00731.1	Acireductone dioxygenase ARD family [Cynara cardunculus var. scolymus]
TRINITY_DN35997_c0_g1_i1	KVI00731.1	Acireductone dioxygenase ARD family [Cynara cardunculus var. scolymus]
TRINITY_DN51466_c0_g1_i1	XP_007289325	acn9 family domain containing protein [Marssonina brunnea f
TRINITY_DN33222_c1_g6_i3	KVI02020.1	Aconitase/3-isopropylmalate dehydratase large subunit, alpha/beta/alpha [Cynara cardunculus var. scolymus]
TRINITY_DN27310_c0_g2_i1	XP_007043146	Aconitase/-isopropylmalate dehydratase protein [Theobroma cacao]
TRINITY_DN46235_c0_g1_i1	XP_007295319.1	aconitate hydratase [Marssonina brunnea f. sp. 'multigermtubi' MB_m1] gi
TRINITY_DN40604_c0_g1_i1	KUJ14731	aconitate hydratase [Mollisia scopiformis]
TRINITY_DN59296_c0_g1_i1	XP_007832688	Aconitate hydratase [Pestalotiopsis fici W06-]
TRINITY_DN31010_c0_g1_i3	XP_004144496	aconitate hydratase, cytoplasmic [Cucumis sativus]
TRINITY_DN33222_c1_g6_i1	XP_009601350	aconitate hydratase, cytoplasmic [Nicotiana tomentosiformis]
TRINITY_DN67432_c0_g1_i1	XP_009827377	aconitate hydratase, mitochondrial [Aphanomyces astaci]
TRINITY_DN45903_c0_g1_i1	XP_003491181	aconitate hydratase, mitochondrial [Bombus impatiens]
TRINITY_DN63209_c0_g1_i1	KNZ75883	Aconitate hydratase, mitochondrial [Termitomyces sp
TRINITY_DN34510_c2_g1_i4	XP_006305477	ACT domain-containing protein ACR [Capsella rubella]
TRINITY_DN34510_c2_g1_i5	XP_010092097	ACT domain-containing protein ACR [Morus notabilis]
TRINITY_DN34510_c2_g1_i8	XP_010092097	ACT domain-containing protein ACR [Morus notabilis]
TRINITY_DN34510_c2_g1_i10	XP_010092097	ACT domain-containing protein ACR [Morus notabilis]
TRINITY_DN34287_c0_g4_i3	XP_009629350	ACT domain-containing protein ACR [Nicotiana tomentosiformis]
TRINITY_DN15478_c0_g1_i1	XP_002525301	ACT domain-containing protein ACR [Ricinus communis]
TRINITY_DN34510_c2_g1_i7	XP_014502432	ACT domain-containing protein ACR [Vigna radiata var
TRINITY_DN34510_c2_g1_i9	XP_014502432	ACT domain-containing protein ACR [Vigna radiata var
TRINITY_DN34510_c2_g1_i2	XP_004137645	ACT domain-containing protein ACR isoform X [Cucumis sativus]
TRINITY_DN35905_c2_g2_i1	XP_011076936	ACT domain-containing protein ACR isoform X [Sesamum indicum]
TRINITY_DN35905_c2_g2_i3	XP_011076936	ACT domain-containing protein ACR isoform X [Sesamum indicum]
TRINITY_DN35905_c2_g2_i4	XP_011076936	ACT domain-containing protein ACR isoform X [Sesamum indicum]
TRINITY_DN26877_c0_g1_i1	XP_011086839	ACT domain-containing protein ACR4 isoform X [Sesamum indicum]
TRINITY_DN26877_c0_g1_i2	XP_009599622	ACT domain-containing protein ACR4-like [Nicotiana tomentosiformis]
TRINITY_DN34446_c2_g1_i6	XP_015083323	ACT domain-containing protein ACR8 [Solanum pennellii]
TRINITY_DN34217_c1_g1_i1	KKA73802	act-, partial [Pristionchus pacificus]
TRINITY_DN33655_c5_g1_i13	KKA73802	act-, partial [Pristionchus pacificus]
TRINITY_DN36293_c7_g1_i1	KKA73802	act-, partial [Pristionchus pacificus]
TRINITY_DN33726_c2_g3_i1	AAP46148	actin , partial [Pseudo-nitzschia multiseries]
TRINITY_DN33640_c1_g1_i1	XP_003191418	actin [Cryptococcus gattii WM76]
TRINITY_DN36293_c4_g2_i2	XP_001862807	actin [Culex quinquefasciatus]
TRINITY_DN34217_c0_g1_i1	XP_013301414	Actin [Necator americanus]
TRINITY_DN36293_c5_g1_i2	XP_001934335	actin- [Pyrenophora tritici-repentis Pt-C-BFP]
TRINITY_DN34580_c6_g2_i2	XP_001934335	actin- [Pyrenophora tritici-repentis Pt-C-BFP]
TRINITY_DN33726_c2_g2_i1	AAO14682	actin [Pyrocystis lunula]
TRINITY_DN33655_c1_g1_i1	ABB02445	actin [Saccharina japonica]
TRINITY_DN33833_c3_g5_i1	ACN53540	actin 4, partial [Galendromus occidentalis]
TRINITY_DN33833_c3_g4_i4	ABF56165	actin 58, partial [Theobroma cacao]
TRINITY_DN33833_c3_g4_i5	ABF56165	actin 58, partial [Theobroma cacao]
TRINITY_DN33460_c6_g1_i8	AFC88820	actin 5-like protein, partial [Miscanthus sinensis]
TRINITY_DN52551_c0_g1_i1	XP_007024348.1	Actin binding family protein, putative isoform 1 [Theobroma cacao]
TRINITY_DN67993_c0_g1_i1	XP_004348353	actin bundling protein [Acanthamoeba castellanii str
TRINITY_DN39490_c0_g1_i1	XP_004333661	actin bundling protein [Acanthamoeba castellanii str
TRINITY_DN2223_c0_g1_i1	XP_007845474	actin cortical patch component lsb4 [Moniliophthora roreri MCA 997]
TRINITY_DN41126_c0_g1_i1	XP_007291476	actin cortical patch protein [Marssonina brunnea f
TRINITY_DN52532_c0_g1_i1	KVI05591	Actin cross-linking [Cynara cardunculus var
TRINITY_DN32903_c0_g1_i2	NP_001078247	actin depolymerizing factor [Arabidopsis thaliana]
TRINITY_DN40726_c0_g1_i1	XP_007348155	actin depolymerizing factor [Auricularia subglabra TFB-0046 SS5]
TRINITY_DN61268_c0_g1_i1	XP_008082264	Actin depolymerizing protein [Glarea lozoyensis ATCC 0868]
TRINITY_DN62250_c0_g1_i1	KUJ07083	actin depolymerizing protein [Mollisia scopiformis]
TRINITY_DN12869_c0_g1_i1	XP_007291475	actin filament organization protein app [Marssonina brunnea f
TRINITY_DN12869_c0_g2_i1	XP_007291475	actin filament organization protein app [Marssonina brunnea f
TRINITY_DN20376_c0_g2_i1	XP_007291475	actin filament organization protein app [Marssonina brunnea f
TRINITY_DN68720_c0_g1_i1	ENH78801	actin lateral binding protein [Colletotrichum orbiculare MAFF 404]
TRINITY_DN23618_c0_g1_i1	XP_007293288	actin lateral-binding protein [Marssonina brunnea f
TRINITY_DN60089_c0_g1_i1	XP_013254584	actin like protein / complex, subunit A/B [Exophiala aquamarina CBS 998]
TRINITY_DN33655_c2_g1_i2	AAX09507	actin type , partial [Allogromia sp
TRINITY_DN36293_c5_g2_i1	AFA34338	actin type , partial [Ostrea edulis]
TRINITY_DN36293_c4_g1_i4	AAX09511	actin type , partial [Reticulomyxa filosa]
TRINITY_DN36434_c2_g2_i2	XP_012534721	actin, muscle, partial [Monomorium pharaonis]
TRINITY_DN33460_c6_g1_i15	ABG81375	actin, partial (macronuclear) [Metopus es]
TRINITY_DN33833_c0_g1_i2	AFX84496	actin, partial [Amoeba proteus]
TRINITY_DN33460_c6_g2_i1	AEN94476	actin, partial [Arcella discoides]
TRINITY_DN34217_c2_g1_i10	AIL33468	actin, partial [Bemisia tabaci]
TRINITY_DN36434_c5_g1_i2	ACJ05350	actin, partial [Camellia sinensis]
TRINITY_DN36434_c5_g1_i3	ACJ05350	actin, partial [Camellia sinensis]
TRINITY_DN67204_c0_g1_i1	ABX25972	actin, partial [Cercomonas sp
TRINITY_DN58532_c0_g1_i1	ABX25972	actin, partial [Cercomonas sp
TRINITY_DN21738_c0_g1_i1	ABX25972	actin, partial [Cercomonas sp
TRINITY_DN33726_c2_g4_i1	ABX25972	actin, partial [Cercomonas sp
TRINITY_DN33833_c3_g3_i1	AAK92374	actin, partial [Cercomonas sp
TRINITY_DN34580_c5_g1_i1	AAK92370	actin-, partial [Cercomonas sp
TRINITY_DN33460_c0_g1_i1	ABH11671	actin, partial [Chara contraria]
TRINITY_DN33460_c3_g1_i1	ABH11671	actin, partial [Chara contraria]
TRINITY_DN33655_c5_g2_i1	ABH11671	actin, partial [Chara contraria]
TRINITY_DN33726_c3_g1_i2	BAN13564	actin, partial [Chrysanthemum seticuspe f
TRINITY_DN33726_c3_g1_i3	BAN13564	actin, partial [Chrysanthemum seticuspe f
TRINITY_DN33726_c3_g1_i5	BAN13564	actin, partial [Chrysanthemum seticuspe f
TRINITY_DN33655_c2_g1_i1	CAM58511	actin, partial [Cryobiotus klebelsbergi]
TRINITY_DN33460_c6_g1_i1	ABZ91659	actin, partial [Euagrus chisoseus]
TRINITY_DN36293_c5_g2_i12	BAC81670	actin, partial [Fragaria x ananassa]
TRINITY_DN33833_c2_g1_i1	ABX25963	actin, partial [Hyperamoeba sp
TRINITY_DN16285_c0_g1_i1	AAL30373	actin, partial [Ixodes scapularis]
TRINITY_DN33460_c6_g4_i1	ABF46835	actin, partial [Labyrinthula terrestris]
TRINITY_DN33726_c1_g3_i2	AGR40660	actin, partial [Leptophrys sp
TRINITY_DN36293_c5_g2_i10	ABV60082	actin, partial [Mastigamoeba sp
TRINITY_DN33833_c0_g1_i1	AHA46382	actin, partial [Paracheirodon axelrodi]
TRINITY_DN33460_c4_g1_i2	AEN94502	actin, partial [Paraflabellula hoguae]
TRINITY_DN33460_c6_g1_i14	AEN94502	actin, partial [Paraflabellula hoguae]
TRINITY_DN36293_c5_g3_i1	AAS20338	actin, partial [Patella pellucida]
TRINITY_DN16456_c0_g1_i1	AAT91268	actin, partial [Paxillus filamentosus]
TRINITY_DN33655_c4_g1_i2	AIE17034	actin, partial [Phenacoccus solenopsis]
TRINITY_DN34580_c7_g1_i1	AAX04252	actin, partial [Phoma sp
TRINITY_DN33655_c0_g1_i1	AIY24674	actin, partial [Plasmopara viticola]
TRINITY_DN33655_c3_g1_i1	BAH57949	actin, partial [Pseudopyrenochaeta lycopersici]
TRINITY_DN10636_c0_g1_i1	ETO17961.1	actin, partial [Reticulomyxa filosa]
TRINITY_DN639_c0_g2_i1	ETO17961.1	actin, partial [Reticulomyxa filosa]
TRINITY_DN33460_c8_g1_i1	ADI78974	actin, partial [Rhizophydium globosum]
TRINITY_DN34217_c2_g2_i1	AAW56956	actin, partial [Rhodomonas salina]
TRINITY_DN36293_c5_g5_i1	CAX83136	Actin-, partial [Schistosoma japonicum]
TRINITY_DN33726_c1_g2_i1	ACW83535	actin, partial [Spumochlamys bryora]
TRINITY_DN34580_c6_g1_i1	AFY23984	actin, partial [Stemonaria longa]
TRINITY_DN36434_c2_g1_i3	ACM79364.1	actin, partial [Tamarix hispida]
TRINITY_DN33460_c6_g6_i1	ABJ80927	actin, partial [Thaumatomonas sp
TRINITY_DN33655_c6_g1_i1	AEN94513	actin, partial [Thecamoeba sp
TRINITY_DN33655_c5_g1_i11	KRX85896	Actin-, partial [Trichinella pseudospiralis]
TRINITY_DN33460_c7_g1_i1	AAV34598	actin, partial [Tritia obsoleta]
TRINITY_DN33726_c0_g1_i1	AJT35040	actin, partial [Vermistella arctica]
TRINITY_DN33460_c6_g4_i2	AJT35050	actin, partial [Vermistella sp
TRINITY_DN33833_c5_g1_i1	AJT35058	actin, partial [Vermistella sp
TRINITY_DN36434_c2_g3_i1	ADF28627	actin, partial [Vicia sativa]
TRINITY_DN34217_c1_g1_i2	EJW72694	actin-, partial [Wuchereria bancrofti]
TRINITY_DN33640_c4_g2_i1	EJW72694	actin-, partial [Wuchereria bancrofti]
TRINITY_DN33640_c4_g3_i1	EJW72694	actin-, partial [Wuchereria bancrofti]
TRINITY_DN36293_c4_g1_i2	EJW72694	actin-, partial [Wuchereria bancrofti]
TRINITY_DN36434_c2_g2_i4	EJW72694	actin-, partial [Wuchereria bancrofti]
TRINITY_DN34217_c2_g1_i3	XP_004335590	actin-, putative, partial [Acanthamoeba castellanii str
TRINITY_DN36293_c4_g1_i1	XP_004335590	actin-, putative, partial [Acanthamoeba castellanii str
TRINITY_DN36293_c5_g2_i14	XP_004335590	actin-, putative, partial [Acanthamoeba castellanii str
TRINITY_DN33833_c3_g4_i3	XP_009594162	actin-04 [Nicotiana tomentosiformis]
TRINITY_DN64019_c0_g1_i1	KVI05502	Actin-binding FH [Cynara cardunculus var
TRINITY_DN33921_c1_g1_i4	KVI07348	Actin-binding FH, partial [Cynara cardunculus var
TRINITY_DN33921_c1_g1_i5	KVI07348	Actin-binding FH, partial [Cynara cardunculus var
TRINITY_DN19127_c0_g1_i1	AAC47528.1	actin-binding protein fragmin P [Physarum polycephalum]
TRINITY_DN19292_c0_g1_i1	KVH90059	Actin-binding, cofilin/tropomyosin type [Cynara cardunculus var
TRINITY_DN32903_c0_g4_i1	KVI04942	Actin-binding, cofilin/tropomyosin type [Cynara cardunculus var
TRINITY_DN30768_c0_g3_i1	XP_006424770	actin-depolymerizing factor [Citrus clementina]
TRINITY_DN32903_c0_g2_i1	XP_009586917	actin-depolymerizing factor [Nicotiana tomentosiformis]
TRINITY_DN32903_c0_g3_i2	XP_012081545	actin-depolymerizing factor isoform X [Jatropha curcas]
TRINITY_DN32903_c0_g3_i3	XP_012081545	actin-depolymerizing factor isoform X [Jatropha curcas]
TRINITY_DN11918_c0_g1_i1	CAJ38384	actin-depolymerizing factor [Plantago major]
TRINITY_DN32300_c2_g1_i4	CAJ38388	actin-depolymerizing factor [Plantago major]
TRINITY_DN32259_c1_g2_i1	XP_014491963	actin-depolymerizing factor 5 [Vigna radiata var
TRINITY_DN32259_c1_g2_i2	XP_014491963	actin-depolymerizing factor 5 [Vigna radiata var
TRINITY_DN50185_c0_g1_i1	XP_004348877	actin-depolymerizing factor ADF6 [Capsaspora owczarzaki ATCC 0864]
TRINITY_DN11918_c0_g2_i1	EPS73519	actin-depolymerizing factor, partial [Genlisea aurea]
TRINITY_DN32300_c1_g1_i1	XP_009601093	actin-histidine N-methyltransferase, partial [Nicotiana tomentosiformis]
TRINITY_DN28616_c0_g1_i1	XP_011072990	actin-interacting protein - [Sesamum indicum]
TRINITY_DN33640_c5_g2_i1	XP_004462786	actin--like [Dasypus novemcinctus]
TRINITY_DN58970_c0_g1_i1	KUJ20513	actin-like ATPase domain-containing protein [Mollisia scopiformis]
TRINITY_DN44570_c0_g1_i1	KUJ23591	actin-like ATPase domain-containing protein [Mollisia scopiformis]
TRINITY_DN19294_c0_g1_i1	KUJ23590	actin-like ATPase domain-containing protein [Mollisia scopiformis]
TRINITY_DN63543_c0_g1_i1	KUJ21598	actin-like ATPase domain-containing protein [Mollisia scopiformis]
TRINITY_DN35268_c1_g1_i9	XP_007044899.1	Actin-like ATPase superfamily protein isoform 2 [Theobroma cacao]
TRINITY_DN35141_c4_g2_i1	XP_007023296.1	Actin-like ATPase superfamily protein isoform 3 [Theobroma cacao]
TRINITY_DN50024_c0_g1_i1	XP_009230023	actin-like protein [Gaeumannomyces tritici R-a-]
TRINITY_DN63454_c0_g1_i1	KUJ17873	actin-like protein [Mollisia scopiformis]
TRINITY_DN57307_c0_g1_i1	KUJ17873	actin-like protein [Mollisia scopiformis]
TRINITY_DN33726_c1_g1_i1	ADI78958	actin-like protein , partial [Olpidium brassicae]
TRINITY_DN33460_c6_g5_i1	KPM11937	actin-like protein 6, partial [Sarcoptes scabiei]
TRINITY_DN37332_c0_g1_i1	XP_007293096	actin-related protein [Marssonina brunnea f
TRINITY_DN34794_c1_g2_i7	XP_009613031	actin-related protein [Nicotiana tomentosiformis]
TRINITY_DN35268_c1_g3_i1	XP_004239156	actin-related protein [Solanum lycopersicum]
TRINITY_DN33229_c3_g4_i2	XP_002311692	actin-related protein / complex 4kDa subunit [Populus trichocarpa]
TRINITY_DN33229_c3_g2_i2	XP_007035230	Actin-related protein / complex subunit [Theobroma cacao]
TRINITY_DN33229_c3_g2_i3	XP_007035230	Actin-related protein / complex subunit [Theobroma cacao]
TRINITY_DN33229_c3_g2_i5	XP_007035230	Actin-related protein / complex subunit [Theobroma cacao]
TRINITY_DN33229_c3_g2_i7	XP_007035230	Actin-related protein / complex subunit [Theobroma cacao]
TRINITY_DN30248_c0_g1_i3	XP_009619640	actin-related protein / complex subunit 5A [Nicotiana tomentosiformis]
TRINITY_DN32809_c1_g1_i2	XP_010913434	actin-related protein / complex subunit A [Elaeis guineensis]
TRINITY_DN32809_c1_g1_i4	XP_010913434	actin-related protein / complex subunit A [Elaeis guineensis]
TRINITY_DN32809_c1_g1_i1	XP_012075586	actin-related protein / complex subunit A isoform X [Jatropha curcas]
TRINITY_DN34721_c1_g1_i5	KHN08098	Actin-related protein 6 [Glycine soja]
TRINITY_DN34721_c1_g1_i21	KHN08098	Actin-related protein 6 [Glycine soja]
TRINITY_DN34721_c1_g1_i24	KHN08098	Actin-related protein 6 [Glycine soja]
TRINITY_DN35429_c0_g1_i2	XP_003626741	actin-related protein ARP4 [Medicago truncatula]
TRINITY_DN25273_c0_g1_i1	AAP40018	activated protein kinase C, partial [Epinephelus akaara]
TRINITY_DN26274_c0_g2_i1	XP_009624856	activating signal cointegrator [Nicotiana tomentosiformis]
TRINITY_DN34435_c0_g1_i1	KVI03543	Activator of Hsp90 ATPase -like protein, partial [Cynara cardunculus var
TRINITY_DN35420_c0_g1_i1	XP_007019458.1	ACT-like protein tyrosine kinase family protein [Theobroma cacao]
TRINITY_DN35420_c0_g1_i3	XP_007019458.1	ACT-like protein tyrosine kinase family protein [Theobroma cacao]
TRINITY_DN35420_c0_g1_i7	XP_007019458.1	ACT-like protein tyrosine kinase family protein [Theobroma cacao]
TRINITY_DN35420_c0_g1_i10	XP_007019458.1	ACT-like protein tyrosine kinase family protein [Theobroma cacao]
TRINITY_DN52787_c0_g1_i1	XP_004361785	actobindin [Cavenderia fasciculata]
TRINITY_DN62994_c0_g1_i1	XP_004333525	Actobindin, putative [Acanthamoeba castellanii str
TRINITY_DN33559_c1_g7_i1	ACQ57188	acyl acyl-carrier-protein thioesterase type B, partial [Camellia oleifera]
TRINITY_DN26897_c0_g2_i3	KVI01129	Acyl carrier protein (ACP) [Cynara cardunculus var
TRINITY_DN30960_c1_g1_i1	XP_006419687	acyl carrier protein , chloroplastic [Citrus clementina]
TRINITY_DN30960_c1_g1_i6	XP_006419687	acyl carrier protein , chloroplastic [Citrus clementina]
TRINITY_DN30960_c0_g1_i1	AAD46394	acyl carrier protein [Coriandrum sativum]
TRINITY_DN30960_c0_g2_i1	AAD46394	acyl carrier protein [Coriandrum sativum]
TRINITY_DN30960_c0_g2_i2	AAD46394	acyl carrier protein [Coriandrum sativum]
TRINITY_DN30960_c0_g1_i2	AAD46394	acyl carrier protein [Coriandrum sativum]
TRINITY_DN38404_c0_g1_i1	XP_007290769	acyl CoA binding protein [Marssonina brunnea f
TRINITY_DN34617_c0_g2_i2	AFN53690	acyl CoA ligase [Linum usitatissimum]
TRINITY_DN34617_c0_g3_i1	AFN53690	acyl CoA ligase [Linum usitatissimum]
TRINITY_DN35652_c0_g1_i1	KVH92186	Acyl transferase/acyl hydrolase/lysophospholipase [Cynara cardunculus var
TRINITY_DN28149_c1_g1_i1	KVH94408.1	Acyl transferase/acyl hydrolase/lysophospholipase [Cynara cardunculus var. scolymus]
TRINITY_DN28149_c1_g2_i1	KVH94408.1	Acyl transferase/acyl hydrolase/lysophospholipase [Cynara cardunculus var. scolymus]
TRINITY_DN21263_c0_g2_i1	KVH98981	Acyl-ACP thioesterase [Cynara cardunculus var
TRINITY_DN36315_c0_g2_i36	XP_006377959	acyl-activating enzyme 4 family protein [Populus trichocarpa]
TRINITY_DN26334_c0_g1_i1	XP_010044256	acyl-acyl carrier protein thioesterase ATL, chloroplastic [Eucalyptus grandis]
TRINITY_DN28388_c0_g1_i6	XP_007017352	Acylamino-acid-releasing enzyme, putative isoform [Theobroma cacao]
TRINITY_DN34768_c1_g4_i2	XP_007017350.1	Acylamino-acid-releasing enzyme, putative isoform 1 [Theobroma cacao] gi
TRINITY_DN31110_c0_g1_i1	AIL29213.1	acyl-CoA dehydrogenase [Camellia oleifera]
TRINITY_DN31110_c0_g1_i2	AIL29213.1	acyl-CoA dehydrogenase [Camellia oleifera]
TRINITY_DN31110_c0_g1_i3	AIL29213.1	acyl-CoA dehydrogenase [Camellia oleifera]
TRINITY_DN19997_c0_g1_i1	XP_007297235	acyl-CoA dehydrogenase domain-containing protein [Marssonina brunnea f
TRINITY_DN19997_c0_g2_i1	XP_007297235	acyl-CoA dehydrogenase domain-containing protein [Marssonina brunnea f
TRINITY_DN37864_c0_g1_i1	XP_007291546	acyl-CoA dehydrogenase domain-containing protein [Marssonina brunnea f
TRINITY_DN9406_c0_g1_i1	KOP44221	Acyl-CoA dehydrogenase family member [Madurella mycetomatis]
TRINITY_DN55715_c0_g1_i1	KUJ19949	acyl-CoA dehydrogenase NM domain-like protein [Mollisia scopiformis]
TRINITY_DN61344_c0_g1_i1	XP_002783254	acyl-CoA dehydrogenase, putative [Perkinsus marinus ATCC 5098]
TRINITY_DN31288_c0_g1_i2	KVI09835	Acyl-CoA dehydrogenase/oxidase [Cynara cardunculus var
TRINITY_DN9185_c0_g1_i1	KUJ18129	acyl-CoA dehydrogenase-like protein [Mollisia scopiformis]
TRINITY_DN9185_c0_g2_i1	KUJ18129	acyl-CoA dehydrogenase-like protein [Mollisia scopiformis]
TRINITY_DN41989_c0_g1_i1	KUJ18749	acyl-CoA dehydrogenase-like protein [Mollisia scopiformis]
TRINITY_DN30437_c0_g1_i5	KVI11770	Acyl-CoA N-acyltransferase [Cynara cardunculus var
TRINITY_DN28842_c0_g1_i4	KVI11083	Acyl-CoA N-acyltransferase [Cynara cardunculus var
TRINITY_DN28842_c0_g1_i6	KVI11083	Acyl-CoA N-acyltransferase [Cynara cardunculus var
TRINITY_DN34572_c1_g1_i5	KVI09478	Acyl-CoA N-acyltransferase [Cynara cardunculus var
TRINITY_DN34572_c1_g1_i6	KVI09478	Acyl-CoA N-acyltransferase [Cynara cardunculus var
TRINITY_DN34572_c1_g1_i8	KVI09478	Acyl-CoA N-acyltransferase [Cynara cardunculus var
TRINITY_DN50973_c0_g1_i1	KUJ23418	acyl-CoA N-acyltransferase [Mollisia scopiformis]
TRINITY_DN46201_c0_g1_i1	XP_007021703	Acyl-CoA N-acyltransferase with RING/FYVE/PHD-type zinc finger protein, putative isoform [Theobroma cacao]
TRINITY_DN15932_c0_g1_i1	XP_007288359	acyl-CoA oxidase [Marssonina brunnea f
TRINITY_DN48563_c0_g1_i1	KUJ18371	acyl-CoA oxidase [Mollisia scopiformis]
TRINITY_DN43370_c0_g1_i1	KUJ18371	acyl-CoA oxidase [Mollisia scopiformis]
TRINITY_DN30417_c0_g1_i2	AAF14635	acyl-CoA oxidase [Petroselinum crispum]
TRINITY_DN30417_c0_g1_i4	AAF14635	acyl-CoA oxidase [Petroselinum crispum]
TRINITY_DN30417_c0_g1_i6	AAF14635	acyl-CoA oxidase [Petroselinum crispum]
TRINITY_DN25204_c0_g1_i1	AAF14635	acyl-CoA oxidase [Petroselinum crispum]
TRINITY_DN25204_c0_g1_i2	AAF14635	acyl-CoA oxidase [Petroselinum crispum]
TRINITY_DN35406_c0_g1_i4	XP_007026667	Acyl-CoA oxidase 4 [Theobroma cacao]
TRINITY_DN31288_c0_g1_i5	XP_002889597	acyl-CoA oxidase ACX [Arabidopsis lyrata subsp
TRINITY_DN48805_c0_g1_i1	XP_007289597	acyl-CoA synthetase [Marssonina brunnea f
TRINITY_DN48360_c0_g1_i1	XP_007289597	acyl-CoA synthetase [Marssonina brunnea f
TRINITY_DN24489_c0_g1_i1	XP_007289597	acyl-CoA synthetase [Marssonina brunnea f
TRINITY_DN66858_c0_g1_i1	WP_027300062	acyl-CoA synthetase [Rhodospirillales bacterium URHD0088]
TRINITY_DN43342_c0_g1_i1	KUJ19054	acyl-CoA synthetases /AMP-acid ligases II [Mollisia scopiformis]
TRINITY_DN23889_c0_g1_i2	XP_002516016	acyl-CoA thioesterase, putative [Ricinus communis]
TRINITY_DN5154_c0_g1_i1	KFH45315	Acyl-CoA thioesterase-like protein [Acremonium chrysogenum ATCC 550]
TRINITY_DN51227_c0_g1_i1	KUJ23448	acyl-CoA thioesteras-like protein II [Mollisia scopiformis]
TRINITY_DN32400_c1_g3_i1	AAS01606.1	acyl-CoA:diacylglycerol acyltransferase 1 [Olea europaea]
TRINITY_DN36354_c0_g3_i1	XP_002512412	acyl-CoA-binding domain-containing protein 4 [Ricinus communis]
TRINITY_DN36354_c0_g3_i2	XP_002512412	acyl-CoA-binding domain-containing protein 4 [Ricinus communis]
TRINITY_DN33231_c0_g2_i2	XP_006472215	acyl-CoA-binding domain-containing protein 5 isoform X [Citrus sinensis]
TRINITY_DN32210_c6_g3_i1	BAB85987	Acyl-CoA-binding protein [Panax ginseng]
TRINITY_DN35503_c0_g2_i2	BAB85987	Acyl-CoA-binding protein [Panax ginseng]
TRINITY_DN35503_c0_g2_i3	BAB85987	Acyl-CoA-binding protein [Panax ginseng]
TRINITY_DN35503_c0_g6_i1	XP_007209802	acyl-CoA-binding protein [Prunus persica]
TRINITY_DN52451_c0_g1_i1	XP_015085925	acyl-CoA-binding protein [Solanum pennellii]
TRINITY_DN24288_c0_g1_i1	XP_009631228	acyl-CoA--sterol O-acyltransferase -like [Nicotiana tomentosiformis]
TRINITY_DN34673_c0_g1_i1	XP_010093490	Acyl-coenzyme A oxidase [Morus notabilis]
TRINITY_DN30417_c1_g1_i1	XP_011097594	acyl-coenzyme A oxidase , peroxisomal [Sesamum indicum]
TRINITY_DN35406_c0_g1_i15	XP_010104256	acyl-coenzyme A oxidase 4, peroxisomal [Morus notabilis]
TRINITY_DN26711_c0_g1_i1	XP_015086369	acyl-coenzyme A thioesterase isoform X [Solanum pennellii]
TRINITY_DN33911_c1_g1_i5	XP_002511851	acyl-coenzyme A thioesterase 8 isoform X [Ricinus communis]
TRINITY_DN34343_c0_g5_i2	XP_011085045	acyl-coenzyme A thioesterase 9, mitochondrial isoform X [Sesamum indicum]
TRINITY_DN63895_c0_g1_i1	KHG24188	Acyl-protein thioesterase [Gossypium arboreum]
TRINITY_DN30316_c0_g1_i2	XP_011072250	acyl-protein thioesterase homolog [Sesamum indicum]
TRINITY_DN34446_c1_g1_i1	XP_011071433	acylpyruvase FAHD, mitochondrial [Sesamum indicum]
TRINITY_DN34446_c1_g1_i7	XP_011071433	acylpyruvase FAHD, mitochondrial [Sesamum indicum]
TRINITY_DN34188_c2_g1_i4	XP_003518108	-acyl-sn-glycerol--phosphate acyltransferase [Glycine max]
TRINITY_DN34188_c2_g1_i11	XP_010088401	-acyl-sn-glycerol--phosphate acyltransferase [Morus notabilis]
TRINITY_DN34188_c2_g1_i14	CAA88620	-acyl-sn-glycerol--phosphate acyltransferase (putative) [Limnanthes douglasii]
TRINITY_DN32634_c2_g2_i1	XP_011078878	-acyl-sn-glycerol--phosphate acyltransferase -like [Sesamum indicum]
TRINITY_DN32634_c2_g2_i3	XP_011078878	-acyl-sn-glycerol--phosphate acyltransferase -like [Sesamum indicum]
TRINITY_DN51733_c0_g1_i1	XP_007288050	acyltransferase [Marssonina brunnea f
TRINITY_DN66506_c0_g1_i1	XP_007288895	acyltransferase [Marssonina brunnea f
TRINITY_DN53730_c0_g1_i1	XP_007295551	acyltransferase [Marssonina brunnea f
TRINITY_DN43869_c0_g1_i1	XP_007294171	acyltransferase [Marssonina brunnea f
TRINITY_DN68699_c0_g1_i1	KUJ17069	acyltransferase ChoActase/COT/CPT [Mollisia scopiformis]
TRINITY_DN9050_c0_g1_i1	KUJ17069	acyltransferase ChoActase/COT/CPT [Mollisia scopiformis]
TRINITY_DN34244_c0_g1_i1	XP_009610644	acyltransferase-like protein Atg54570, chloroplastic [Nicotiana tomentosiformis]
TRINITY_DN35198_c0_g1_i7	XP_009610411	acyltransferase-like protein Atg6840, chloroplastic isoform X [Nicotiana tomentosiformis]
TRINITY_DN35198_c0_g1_i1	XP_011098939	acyltransferase-like protein Atg6840, chloroplastic isoform X [Sesamum indicum]
TRINITY_DN47311_c0_g1_i1	XP_007045535	ADA A isoform [Theobroma cacao]
TRINITY_DN35941_c1_g2_i3	XP_010088186	adagio protein [Morus notabilis]
TRINITY_DN14576_c0_g1_i1	XP_007296912	ADAM 8 precursor [Marssonina brunnea f
TRINITY_DN14386_c0_g1_i1	XP_007288884	ADAM family of metalloprotease ADM-B [Marssonina brunnea f
TRINITY_DN59537_c0_g1_i1	KUJ13292	ADAM family of metalloprotease-like protein ADM-B [Mollisia scopiformis]
TRINITY_DN60627_c0_g1_i1	EQB58178	adaptor complexes medium subunit family protein [Colletotrichum gloeosporioides Cg-4]
TRINITY_DN64583_c0_g1_i1	KUJ15203	Adaptor protein complex AP- alpha subunit [Mollisia scopiformis]
TRINITY_DN32910_c1_g1_i1	KVI04465	Adaptor protein complex AP-, delta subunit [Cynara cardunculus var
TRINITY_DN43213_c0_g1_i1	KUJ16394	Adaptor protein complex beta subunit [Mollisia scopiformis]
TRINITY_DN32351_c0_g1_i3	KVI12248	Adaptor protein complex, sigma subunit [Cynara cardunculus var
TRINITY_DN23719_c0_g1_i1	KVI10731.1	Adaptor protein complex, sigma subunit [Cynara cardunculus var. scolymus]
TRINITY_DN29456_c0_g1_i4	KVH92112	ADC synthase [Cynara cardunculus var
TRINITY_DN58228_c0_g1_i1	XP_009610155	adenine DNA glycosylase [Nicotiana tomentosiformis]
TRINITY_DN42419_c0_g1_i1	XP_003603561	adenine nucleotide alpha hydrolase-like domain kinase [Medicago truncatula]
TRINITY_DN8150_c0_g1_i1	XP_008078535	Adenine nucleotide alpha hydrolases-like protein [Glarea lozoyensis ATCC 0868]
TRINITY_DN30968_c0_g1_i1	XP_007019041.1	Adenine nucleotide alpha hydrolases-like superfamily protein [Theobroma cacao]
TRINITY_DN33633_c0_g1_i3	XP_007045793.1	Adenine nucleotide alpha hydrolases-like superfamily protein isoform 1 [Theobroma cacao]
TRINITY_DN49907_c0_g1_i1	AKB91050	adenine nucleotide translocase, partial [Hiatella sp
TRINITY_DN49648_c0_g1_i1	NP_001255204	Adenine Nucleotide Translocator [Caenorhabditis elegans]
TRINITY_DN30459_c0_g1_i1	XP_009623503	adenine nucleotide transporter BT, chloroplastic/mitochondrial [Nicotiana tomentosiformis]
TRINITY_DN34056_c1_g2_i2	XP_007023255.1	Adenine phosphoribosyl transferase 2 isoform 1 [Theobroma cacao]
TRINITY_DN30878_c0_g1_i3	KVH89113	Adenosine deaminase/editase [Cynara cardunculus var
TRINITY_DN28981_c0_g1_i2	EMS53353	Adenosine deaminase-like protein [Triticum urartu]
TRINITY_DN34550_c1_g1_i4	XP_004497518	adenosine kinase [Cicer arietinum]
TRINITY_DN34550_c1_g1_i1	XP_007009874.1	Adenosine kinase 2 [Theobroma cacao]
TRINITY_DN34550_c1_g1_i6	XP_007009874.1	Adenosine kinase 2 [Theobroma cacao]
TRINITY_DN34550_c1_g1_i11	XP_007009874.1	Adenosine kinase 2 [Theobroma cacao]
TRINITY_DN35059_c0_g1_i2	XP_007019828	Adenosine monophosphate kinase isoform [Theobroma cacao]
TRINITY_DN28981_c0_g1_i1	XP_006389660.1	adenosine/AMP deaminase family protein [Populus trichocarpa]
TRINITY_DN28981_c0_g1_i3	XP_006389660.1	adenosine/AMP deaminase family protein [Populus trichocarpa]
TRINITY_DN56884_c0_g1_i1	XP_007842151	Adenosylhomocysteinase [Pestalotiopsis fici W06-]
TRINITY_DN16656_c0_g1_i1	CCO29502	adenosylhomocysteinase [Rhizoctonia solani AG- IB]
TRINITY_DN52905_c0_g1_i1	XP_001596998	adenosylhomocysteinase [Sclerotinia sclerotiorum 980 UF-70]
TRINITY_DN22728_c0_g2_i1	XP_007289277	adenylate cyclase [Marssonina brunnea f
TRINITY_DN22728_c0_g1_i1	KUJ23975	adenylate cyclase [Mollisia scopiformis]
TRINITY_DN64970_c0_g1_i1	KUJ23975	adenylate cyclase [Mollisia scopiformis]
TRINITY_DN47116_c0_g1_i1	EPS67840	adenylate kinase [Genlisea aurea]
TRINITY_DN26109_c0_g1_i3	XP_002442058	adenylate kinase 4 [Sorghum bicolor]
TRINITY_DN17717_c0_g1_i1	XP_007848481	adenylate kinase cytosolic [Moniliophthora roreri MCA 997]
TRINITY_DN11298_c0_g1_i1	CDW89135	adenylosuccinate synthetase [Stylonychia lemnae]
TRINITY_DN34672_c7_g1_i3	AIW52608	adenylsulfate kinase [Hevea brasiliensis]
TRINITY_DN62990_c0_g1_i1	XP_007289488	adenylyl cyclase-associated protein [Marssonina brunnea f
TRINITY_DN34619_c1_g2_i1	XP_002529467	adenylyltransferase and sulfurtransferase MOCS [Ricinus communis]
TRINITY_DN34913_c0_g1_i5	XP_013447281	adhesion regulating molecule protein, putative [Medicago truncatula]
TRINITY_DN32955_c0_g3_i1	XP_011088218	adhesive plaque matrix protein [Sesamum indicum]
TRINITY_DN32955_c0_g1_i2	XP_011088218	adhesive plaque matrix protein [Sesamum indicum]
TRINITY_DN32955_c0_g1_i14	XP_011088218	adhesive plaque matrix protein [Sesamum indicum]
TRINITY_DN32549_c1_g1_i5	XP_007025279.1	Adipose-regulatory protein, putative [Theobroma cacao] gi
TRINITY_DN34371_c1_g2_i1	AFO84074.1	ADP glucose pyrophosphorylase, partial [Actinidia chinensis]
TRINITY_DN56820_c0_g1_i1	XP_002785532	ADP ribosylation factor , putative [Perkinsus marinus ATCC 5098]
TRINITY_DN33342_c3_g2_i6	AGV54515.1	ADP ribosylation factor [Phaseolus vulgaris]
TRINITY_DN68162_c0_g1_i1	XP_006855242	ADP,ATP carrier protein , mitochondrial [Amborella trichopoda]
TRINITY_DN33463_c2_g1_i1	XP_004513729	ADP,ATP carrier protein , mitochondrial-like [Cicer arietinum]
TRINITY_DN32488_c1_g3_i1	KPM44251	ADP,ATP carrier protein [Neonectria ditissima]
TRINITY_DN11952_c0_g1_i1	XP_009654735	ADP,ATP carrier protein [Verticillium dahliae VdLs
TRINITY_DN32488_c2_g5_i2	XP_002299232	ADP,ATP carrier protein, mitochondrial [Populus trichocarpa]
TRINITY_DN11952_c0_g2_i1	XP_003051617	ADP/ATP carrier protein [Fusarium vanettenii 77--4]
TRINITY_DN60040_c0_g1_i1	AEY70609.1	ADP/ATP carrier protein, partial [Nectriaceae sp. ZQZ-2012a]
TRINITY_DN50157_c0_g1_i1	XP_013308604	ADP/ATP translocase [Necator americanus]
TRINITY_DN38302_c0_g1_i1	CEF64642	ADP/ATP translocase 4 [Strongyloides ratti]
TRINITY_DN68234_c0_g1_i1	AAL10405	ADP/ATP translocase, partial [Medicago sativa]
TRINITY_DN33038_c1_g1_i4	BAD94267	ADPG pyrophosphorylase small subunit [Arabidopsis thaliana]
TRINITY_DN34529_c3_g1_i3	XP_007036086.1	ADP-glucose pyrophosphorylase family protein isoform 1 [Theobroma cacao]
TRINITY_DN30269_c0_g1_i2	AGS94412.1	ADP-glucose pyrophosphorylase large subunit 4 [Actinidia deliciosa]
TRINITY_DN33038_c1_g1_i3	CAA65574	ADP-glucose pyrophosphorylase, partial [Solanum tuberosum]
TRINITY_DN40853_c0_g1_i1	EMP27486	ADP-ribosylation factor [Chelonia mydas]
TRINITY_DN63800_c0_g1_i1	ACO12345	ADP-ribosylation factor [Lepeophtheirus salmonis]
TRINITY_DN38435_c0_g1_i1	XP_007293765	ADP-ribosylation factor [Marssonina brunnea f
TRINITY_DN32764_c1_g7_i2	XP_004507814	ADP-ribosylation factor isoform X [Cicer arietinum]
TRINITY_DN33342_c3_g2_i3	XP_015072239	ADP-ribosylation factor isoform X [Solanum pennellii]
TRINITY_DN33342_c3_g2_i9	XP_015072239	ADP-ribosylation factor isoform X [Solanum pennellii]
TRINITY_DN31924_c1_g1_i1	XP_002876669	ADP-ribosylation factor [Arabidopsis lyrata subsp
TRINITY_DN32186_c0_g1_i2	AAW67545	ADP-ribosylation factor [Daucus carota]
TRINITY_DN32186_c0_g1_i3	AAW67545	ADP-ribosylation factor [Daucus carota]
TRINITY_DN32186_c0_g1_i4	AAW67545	ADP-ribosylation factor [Daucus carota]
TRINITY_DN32186_c0_g1_i6	AAW67545	ADP-ribosylation factor [Daucus carota]
TRINITY_DN23506_c0_g1_i2	XP_009226423	ADP-ribosylation factor [Gaeumannomyces tritici R-a-]
TRINITY_DN33342_c3_g2_i5	KHG04267	ADP-ribosylation factor [Gossypium arboreum]
TRINITY_DN6129_c0_g1_i1	KNG51466	adp-ribosylation factor [Stemphylium lycopersici]
TRINITY_DN34480_c1_g1_i1	KNG51466	adp-ribosylation factor [Stemphylium lycopersici]
TRINITY_DN33002_c1_g1_i1	XP_013671128	ADP-ribosylation factor GTPase-activating protein AGD-like isoform X [Brassica napus]
TRINITY_DN49444_c0_g1_i1	KUF01942	ADP-ribosylation factor, partial [Trichoderma gamsii]
TRINITY_DN36079_c0_g3_i3	ABF99503	ADP-ribosylation factor, putative, expressed [Oryza sativa Japonica Group]
TRINITY_DN26983_c0_g1_i2	XP_003611565.1	ADP-RIBOSYLATION FACTOR-like protein [Medicago truncatula] gi
TRINITY_DN31337_c0_g2_i2	XP_004134109	ADP-ribosylation factor-like protein 5 [Cucumis sativus]
TRINITY_DN31337_c0_g1_i2	XP_009596621	ADP-ribosylation factor-like protein 5 [Nicotiana tomentosiformis]
TRINITY_DN51845_c0_g1_i1	XP_007289152	ADP-ribosylation factor-like protein 8B [Marssonina brunnea f
TRINITY_DN28625_c0_g1_i2	XP_012086417	ADP-ribosylation factor-like protein 8c isoform X [Jatropha curcas]
TRINITY_DN28625_c0_g1_i4	XP_012086417	ADP-ribosylation factor-like protein 8c isoform X [Jatropha curcas]
TRINITY_DN26911_c0_g1_i2	XP_010061153	ADP-ribosylation factor-related protein [Eucalyptus grandis]
TRINITY_DN33524_c0_g1_i1	XP_015068891	adrenodoxin-like protein , mitochondrial [Solanum pennellii]
TRINITY_DN30653_c0_g1_i1	XP_007033562	AF4/FMR family member [Theobroma cacao]
TRINITY_DN33513_c0_g2_i7	XP_003610104	afadin/alpha-actinin-binding protein [Medicago truncatula]
TRINITY_DN33958_c2_g1_i5	XP_004146664	AFG-like ATPase [Cucumis sativus]
TRINITY_DN44928_c0_g1_i1	ENH82200	aflatoxin biosynthesis ketoreductase nor- [Colletotrichum orbiculare MAFF 404]
TRINITY_DN22916_c0_g1_i1	XP_009655645	aflatoxin biosynthesis ketoreductase nor- [Verticillium dahliae VdLs
TRINITY_DN40276_c0_g1_i1	XP_007264077	aflatoxin-detoxifizyme [Fomitiporia mediterranea MF/]
TRINITY_DN22574_c0_g1_i2	XP_007052439	AGAMOUS-like 5, putative [Theobroma cacao]
TRINITY_DN24618_c0_g1_i2	XP_008389455	agamous-like MADS-box protein AGL0 isoform X [Malus domestica]
TRINITY_DN9682_c0_g1_i1	XP_012065634	agamous-like MADS-box protein AGL5 [Jatropha curcas]
TRINITY_DN57377_c0_g1_i1	XP_012072793	agamous-like MADS-box protein AGL6 [Jatropha curcas]
TRINITY_DN26818_c0_g1_i1	XP_009617757	agamous-like MADS-box protein AGL6 [Nicotiana tomentosiformis]
TRINITY_DN26818_c0_g2_i1	XP_009617757	agamous-like MADS-box protein AGL6 [Nicotiana tomentosiformis]
TRINITY_DN29017_c1_g1_i4	XP_009625850	agamous-like MADS-box protein AGL7 [Nicotiana tomentosiformis]
TRINITY_DN29017_c1_g1_i3	XP_011071241	agamous-like MADS-box protein AGL7 isoform X4 [Sesamum indicum]
TRINITY_DN32197_c2_g2_i9	KHN05998	Agamous-like MADS-box protein AGL80 [Glycine soja]
TRINITY_DN31549_c1_g1_i2	XP_011071972	agamous-like MADS-box protein AGL9 [Sesamum indicum]
TRINITY_DN31549_c1_g1_i8	XP_011071972	agamous-like MADS-box protein AGL9 [Sesamum indicum]
TRINITY_DN31549_c1_g1_i22	XP_011071972	agamous-like MADS-box protein AGL9 [Sesamum indicum]
TRINITY_DN63581_c0_g1_i1	XP_315691	AGAP005674-PA [Anopheles gambiae str
TRINITY_DN53052_c0_g1_i1	XP_307715	AGAP0708-PA [Anopheles gambiae str
TRINITY_DN36150_c0_g1_i1	XP_007012348.1	AGC (cAMP-dependent, cGMP-dependent and protein kinase C) kinase family protein [Theobroma
TRINITY_DN36150_c0_g1_i2	XP_007012348.1	AGC (cAMP-dependent, cGMP-dependent and protein kinase C) kinase family protein [Theobroma
TRINITY_DN52441_c0_g1_i1	XP_007844187	agc yank protein kinase [Moniliophthora roreri MCA 997]
TRINITY_DN53124_c0_g1_i1	XP_001833483	AGC/PKA protein kinase [Coprinopsis cinerea okayama7#0]
TRINITY_DN35636_c0_g3_i3	KUF00729	AGC/PKA protein kinase [Trichoderma gamsii]
TRINITY_DN31777_c0_g1_i2	KVI06358	AGC-kinase, C-terminal [Cynara cardunculus var
TRINITY_DN35089_c4_g1_i3	XP_007035880.1	Agenet domain-containing protein, putative isoform 6 [Theobroma cacao]
TRINITY_DN35086_c1_g2_i1	KVI00682	Agenet-like domain-containing protein [Cynara cardunculus var
TRINITY_DN32753_c0_g1_i2	KVH89807	Agenet-like domain-containing protein [Cynara cardunculus var
TRINITY_DN34828_c0_g1_i1	KVI12551	Agenet-like domain-containing protein [Cynara cardunculus var
TRINITY_DN34828_c0_g1_i4	KVI12551	Agenet-like domain-containing protein [Cynara cardunculus var
TRINITY_DN34828_c0_g1_i5	KVI12551	Agenet-like domain-containing protein [Cynara cardunculus var
TRINITY_DN34828_c0_g1_i6	KVI12551	Agenet-like domain-containing protein [Cynara cardunculus var
TRINITY_DN35525_c0_g2_i3	KVI12551	Agenet-like domain-containing protein [Cynara cardunculus var
TRINITY_DN35525_c0_g2_i5	KVI12551	Agenet-like domain-containing protein [Cynara cardunculus var
TRINITY_DN34608_c0_g4_i3	ABC61504	AGO4-, partial [Nicotiana benthamiana]
TRINITY_DN36783_c0_g1_i1	XP_007291584	AhpC/TSA family protein [Marssonina brunnea f
TRINITY_DN50912_c0_g1_i1	XP_008085552	AhpD-like protein [Glarea lozoyensis ATCC 0868]
TRINITY_DN31702_c0_g2_i1	ACE97143	AIG, partial [Populus tremula]
TRINITY_DN31702_c1_g3_i1	ACE97143	AIG, partial [Populus tremula]
TRINITY_DN34459_c3_g2_i7	ACE97143	AIG, partial [Populus tremula]
TRINITY_DN34459_c3_g2_i8	XP_002510771	aig, putative [Ricinus communis]
TRINITY_DN33606_c3_g2_i2	KVH96031	AIG-like protein [Cynara cardunculus var
TRINITY_DN33606_c3_g2_i5	KVH96031	AIG-like protein [Cynara cardunculus var
TRINITY_DN33962_c1_g1_i7	KHG25551	A-kinase anchor 9 [Gossypium arboreum]
TRINITY_DN32167_c0_g3_i1	XP_012068525	ALA-interacting subunit [Jatropha curcas]
TRINITY_DN32167_c0_g2_i6	XP_012068525	ALA-interacting subunit [Jatropha curcas]
TRINITY_DN32167_c0_g2_i8	XP_014501995	ALA-interacting subunit [Vigna radiata var
TRINITY_DN32167_c0_g2_i14	XP_014501995	ALA-interacting subunit [Vigna radiata var
TRINITY_DN25705_c0_g1_i2	XP_008380735	alanine aminotransferase [Malus domestica]
TRINITY_DN35044_c2_g2_i1	XP_011072689	alanine aminotransferase [Sesamum indicum]
TRINITY_DN35044_c2_g2_i9	XP_011072689	alanine aminotransferase [Sesamum indicum]
TRINITY_DN35044_c2_g2_i11	XP_011072689	alanine aminotransferase [Sesamum indicum]
TRINITY_DN36374_c0_g3_i1	XP_013645300	alanine aminotransferase , mitochondrial isoform X [Brassica napus]
TRINITY_DN36374_c0_g1_i15	ALT55641	alanine aminotransferase family protein [Populus simonii x Populus nigra]
TRINITY_DN36374_c0_g1_i17	ALT55641	alanine aminotransferase family protein [Populus simonii x Populus nigra]
TRINITY_DN36374_c0_g1_i7	XP_004510570	alanine aminotransferase -like [Cicer arietinum]
TRINITY_DN36341_c0_g2_i5	CAJ91131	alanine aminotransferase, partial [Platanus x hispanica]
TRINITY_DN51670_c0_g1_i1	KVH96643	Alanine racemase/group IV decarboxylase, C-terminal [Cynara cardunculus var
TRINITY_DN30544_c0_g1_i1	XP_011097618	alanine--glyoxylate aminotransferase homolog , mitochondrial [Sesamum indicum]
TRINITY_DN30544_c0_g1_i4	XP_011097618	alanine--glyoxylate aminotransferase homolog , mitochondrial [Sesamum indicum]
TRINITY_DN34339_c3_g5_i1	XP_007047858	Alanine--glyoxylate aminotransferase isoform [Theobroma cacao]
TRINITY_DN34339_c3_g5_i3	XP_007047858	Alanine--glyoxylate aminotransferase isoform [Theobroma cacao]
TRINITY_DN34300_c1_g2_i8	KHG01524	Alanine--glyoxylate aminotransferase , mitochondrial -like protein [Gossypium arboreum]
TRINITY_DN35212_c2_g3_i1	XP_012065800	alanine--tRNA ligase [Jatropha curcas]
TRINITY_DN35212_c2_g1_i11	XP_012065800	alanine--tRNA ligase [Jatropha curcas]
TRINITY_DN35212_c2_g1_i12	XP_012065800	alanine--tRNA ligase [Jatropha curcas]
TRINITY_DN35212_c2_g1_i13	XP_012065800	alanine--tRNA ligase [Jatropha curcas]
TRINITY_DN35212_c2_g1_i2	KVI10340	Alanine-tRNA ligase, class IIc [Cynara cardunculus var
TRINITY_DN35212_c2_g1_i4	KVI10340	Alanine-tRNA ligase, class IIc [Cynara cardunculus var
TRINITY_DN35212_c2_g1_i9	KVI10340	Alanine-tRNA ligase, class IIc [Cynara cardunculus var
TRINITY_DN35212_c2_g1_i14	KVI10340	Alanine-tRNA ligase, class IIc [Cynara cardunculus var
TRINITY_DN35212_c2_g1_i20	KVI10340	Alanine-tRNA ligase, class IIc [Cynara cardunculus var
TRINITY_DN36341_c0_g2_i3	AAZ43368	AlaT [Vitis labrusca]
TRINITY_DN36341_c0_g2_i10	AAZ43368	AlaT [Vitis labrusca]
TRINITY_DN35344_c0_g2_i5	XP_004138896	ALBINO-like protein , chloroplastic [Cucumis sativus]
TRINITY_DN35344_c0_g2_i3	XP_002512617	ALBINO-like protein , chloroplastic [Ricinus communis]
TRINITY_DN35344_c0_g2_i9	XP_002512617	ALBINO-like protein , chloroplastic [Ricinus communis]
TRINITY_DN33809_c1_g1_i4	XP_011086703	ALBINO-like protein , chloroplastic [Sesamum indicum]
TRINITY_DN35344_c0_g2_i7	XP_009598296	ALBINO-like protein , chloroplastic isoform X [Nicotiana tomentosiformis]
TRINITY_DN47992_c0_g1_i1	KPM39130	Alcohol dehydrogenase [Neonectria ditissima]
TRINITY_DN23651_c0_g1_i1	XP_011074782	alcohol dehydrogenase [Sesamum indicum]
TRINITY_DN35182_c0_g1_i2	XP_006472918	alcohol dehydrogenase [Citrus sinensis]
TRINITY_DN377_c0_g1_i1	AEB71537	alcohol dehydrogenase [Diospyros kaki]
TRINITY_DN51385_c0_g1_i1	XP_013259093	alcohol dehydrogenase [Exophiala aquamarina CBS 998]
TRINITY_DN20913_c0_g2_i1	XP_013258103	alcohol dehydrogenase [Exophiala aquamarina CBS 998]
TRINITY_DN21161_c0_g1_i1	XP_013257759	alcohol dehydrogenase [Exophiala aquamarina CBS 998]
TRINITY_DN53058_c0_g1_i1	KUJ18670	alcohol dehydrogenase [Mollisia scopiformis]
TRINITY_DN63948_c0_g1_i1	KIJ20018	alcohol dehydrogenase [Paxillus involutus ATCC 0075]
TRINITY_DN23700_c0_g1_i1	KEZ46923	Alcohol dehydrogenase [Scedosporium apiospermum]
TRINITY_DN34566_c0_g1_i14	AHC92226	alcohol dehydrogenase A, partial [Tragopogon paradoxus]
TRINITY_DN34566_c0_g9_i1	AHC92249	alcohol dehydrogenase A, partial [Tragopogon stroterocarpus]
TRINITY_DN15673_c0_g1_i1	ACA51284	alcohol dehydrogenase B, partial [Dubautia ciliolata subsp
TRINITY_DN47407_c0_g1_i1	AFP72378.1	alcohol dehydrogenase class III [Lactuca sativa]
TRINITY_DN34566_c0_g1_i8	AAF99648	alcohol dehydrogenase D, partial [Gossypium hirsutum]
TRINITY_DN35292_c3_g3_i2	XP_002305695.1	alcohol dehydrogenase family protein [Populus trichocarpa] gi
TRINITY_DN58140_c0_g1_i1	EKG20737	Alcohol dehydrogenase superfamily zinc-containing [Macrophomina phaseolina MS6]
TRINITY_DN33686_c2_g3_i1	KVI00436	Alcohol dehydrogenase superfamily, zinc-type, partial [Cynara cardunculus var
TRINITY_DN20533_c0_g1_i1	ENH88794	alcohol dehydrogenase zinc-binding domain-containing protein [Colletotrichum orbiculare MAFF 404]
TRINITY_DN28457_c0_g1_i5	KVH98659	Alcohol dehydrogenase, C-terminal [Cynara cardunculus var
TRINITY_DN28457_c0_g1_i7	KVH98659	Alcohol dehydrogenase, C-terminal [Cynara cardunculus var
TRINITY_DN38157_c0_g1_i1	KVI00539	Alcohol dehydrogenase, C-terminal [Cynara cardunculus var
TRINITY_DN28328_c0_g2_i2	XP_002533630.1	alcohol dehydrogenase, putative [Ricinus communis] gi
TRINITY_DN29088_c0_g1_i1	XP_009606746	alcohol dehydrogenase-like 4 [Nicotiana tomentosiformis]
TRINITY_DN29088_c0_g1_i2	XP_009606746	alcohol dehydrogenase-like 4 [Nicotiana tomentosiformis]
TRINITY_DN17957_c0_g1_i1	KUJ22349	alcohol dehydrogenase-like protein [Mollisia scopiformis]
TRINITY_DN17957_c0_g2_i1	KUJ22349	alcohol dehydrogenase-like protein [Mollisia scopiformis]
TRINITY_DN35182_c0_g1_i6	BAA07911.1	alcohol dehydrogenases homologous [Lactuca sativa]
TRINITY_DN38642_c0_g1_i1	KPM41918	Alcohol oxidase [Neonectria ditissima]
TRINITY_DN55754_c0_g1_i1	XP_007287027.1	alcohol oxidase [Colletotrichum gloeosporioides Nara gc5]
TRINITY_DN11326_c0_g1_i1	XP_013265191	alcohol oxidase [Exophiala aquamarina CBS 998]
TRINITY_DN13722_c0_g1_i1	KUJ17750	alcohol oxidase [Mollisia scopiformis]
TRINITY_DN58478_c0_g1_i1	KUJ17750	alcohol oxidase [Mollisia scopiformis]
TRINITY_DN49282_c0_g1_i1	KLO09144	alcohol oxidase [Schizopora paradoxa]
TRINITY_DN36743_c0_g1_i1	XP_003002254	alcohol oxidase [Verticillium alfalfae VaMs
TRINITY_DN39738_c0_g1_i1	XP_003002254	alcohol oxidase [Verticillium alfalfae VaMs
TRINITY_DN28441_c0_g1_i1	XP_009611540	alcohol-forming fatty acyl-CoA reductase-like [Nicotiana tomentosiformis]
TRINITY_DN9593_c0_g1_i1	KUJ24315	Aldedh-domain-containing protein [Mollisia scopiformis]
TRINITY_DN47155_c0_g1_i1	KUJ24315	Aldedh-domain-containing protein [Mollisia scopiformis]
TRINITY_DN37334_c0_g1_i1	KUJ24315	Aldedh-domain-containing protein [Mollisia scopiformis]
TRINITY_DN6247_c0_g1_i1	XP_013263544	aldehyde dehydrogenase (NAD+) [Exophiala aquamarina CBS 998]
TRINITY_DN6247_c0_g2_i1	XP_013263544	aldehyde dehydrogenase (NAD+) [Exophiala aquamarina CBS 998]
TRINITY_DN5514_c0_g1_i1	XP_013263544	aldehyde dehydrogenase (NAD+) [Exophiala aquamarina CBS 998]
TRINITY_DN5514_c0_g2_i1	XP_013263544	aldehyde dehydrogenase (NAD+) [Exophiala aquamarina CBS 998]
TRINITY_DN51517_c0_g1_i1	EXA41564	aldehyde dehydrogenase (NAD+) [Fusarium oxysporum f
TRINITY_DN61816_c0_g1_i1	KLO96779	aldehyde dehydrogenase (NAD+), mitochondrial [Fusarium fujikuroi]
TRINITY_DN52322_c0_g1_i1	XP_004356639	aldehyde dehydrogenase [Acanthamoeba castellanii str
TRINITY_DN6639_c0_g1_i1	ENH88018	aldehyde dehydrogenase [Colletotrichum orbiculare MAFF 404]
TRINITY_DN41698_c0_g1_i1	XP_013255521	aldehyde dehydrogenase [Exophiala aquamarina CBS 998]
TRINITY_DN21201_c0_g1_i1	XP_013255521	aldehyde dehydrogenase [Exophiala aquamarina CBS 998]
TRINITY_DN39997_c0_g1_i1	KIL83809	aldehyde dehydrogenase [Fusarium avenaceum]
TRINITY_DN30442_c0_g2_i1	KHG24772	Aldehyde dehydrogenase [Gossypium arboreum]
TRINITY_DN61170_c0_g1_i1	KJZ80481	Aldehyde dehydrogenase [Hirsutella minnesotensis 608]
TRINITY_DN50616_c0_g1_i1	KLU89404	aldehyde dehydrogenase [Magnaporthiopsis poae ATCC 644]
TRINITY_DN46310_c0_g1_i1	XP_007291009	aldehyde dehydrogenase [Marssonina brunnea f
TRINITY_DN54183_c0_g1_i1	XP_007291009	aldehyde dehydrogenase [Marssonina brunnea f
TRINITY_DN45446_c0_g1_i1	KUJ22937	aldehyde dehydrogenase [Mollisia scopiformis]
TRINITY_DN23564_c0_g1_i1	KUJ15617	aldehyde dehydrogenase [Mollisia scopiformis]
TRINITY_DN55460_c0_g1_i1	KUJ13663	aldehyde dehydrogenase [Mollisia scopiformis]
TRINITY_DN46357_c0_g1_i1	KUJ10923	aldehyde dehydrogenase [Mollisia scopiformis]
TRINITY_DN17466_c0_g1_i1	KPM40613	Aldehyde dehydrogenase [Neonectria ditissima]
TRINITY_DN32823_c0_g2_i2	XP_009593287	aldehyde dehydrogenase [Nicotiana tomentosiformis]
TRINITY_DN68044_c0_g1_i1	XP_007832073	Aldehyde dehydrogenase [Pestalotiopsis fici W06-]
TRINITY_DN17466_c0_g2_i1	XP_007830175	Aldehyde dehydrogenase [Pestalotiopsis fici W06-]
TRINITY_DN44440_c0_g1_i1	XP_007383689	aldehyde dehydrogenase [Punctularia strigosozonata HHB-7 SS5]
TRINITY_DN22283_c0_g2_i1	KEZ45534	Aldehyde dehydrogenase [Scedosporium apiospermum]
TRINITY_DN46455_c0_g1_i1	KNZ71489	Aldehyde dehydrogenase [Termitomyces sp
TRINITY_DN34418_c3_g1_i1	XP_011100766	aldehyde dehydrogenase A [Sesamum indicum]
TRINITY_DN34418_c3_g1_i2	XP_011100766	aldehyde dehydrogenase A [Sesamum indicum]
TRINITY_DN35665_c0_g1_i6	XP_010101190	aldehyde dehydrogenase family member B4, mitochondrial [Morus notabilis]
TRINITY_DN35665_c0_g1_i4	KHN23562	Aldehyde dehydrogenase family member B7, mitochondrial [Glycine soja]
TRINITY_DN32834_c0_g1_i1	XP_012085348	aldehyde dehydrogenase family member B7, mitochondrial [Jatropha curcas]
TRINITY_DN33595_c1_g2_i3	XP_012085348	aldehyde dehydrogenase family member B7, mitochondrial [Jatropha curcas]
TRINITY_DN32823_c0_g2_i1	XP_009145048	aldehyde dehydrogenase family member H [Brassica rapa]
TRINITY_DN33241_c0_g1_i1	XP_004141707	aldehyde dehydrogenase family 7 member B4 [Cucumis sativus]
TRINITY_DN28048_c0_g1_i2	KVH93393	Aldehyde dehydrogenase, conserved site-containing protein [Cynara cardunculus var
TRINITY_DN42440_c0_g1_i1	CCF46888	aldehyde dehydrogenase, partial [Colletotrichum higginsianum]
TRINITY_DN45651_c0_g1_i1	XP_011083592	aldehyde oxidase GLOX [Sesamum indicum]
TRINITY_DN10560_c0_g1_i1	XP_009614398	aldehyde oxidase GLOX-like [Nicotiana tomentosiformis]
TRINITY_DN17045_c0_g1_i1	XP_001830556	aldehyde reductase [Coprinopsis cinerea okayama7#0]
TRINITY_DN50811_c0_g1_i1	XP_001258146	aldehyde reductase (AKR), putative [Aspergillus fischeri NRRL 8]
TRINITY_DN45149_c0_g1_i1	XP_007296872	aldehyde reductase [Marssonina brunnea f
TRINITY_DN42916_c0_g1_i1	KUJ18386	aldehyde reductase-like protein [Mollisia scopiformis]
TRINITY_DN60922_c0_g1_i1	XP_008083655	ALDH-like protein [Glarea lozoyensis ATCC 0868]
TRINITY_DN32121_c0_g1_i4	KVI03951	Aldo/keto reductase [Cynara cardunculus var
TRINITY_DN57700_c0_g1_i1	EJU03370	Aldo/keto reductase [Dacryopinax primogenitus]
TRINITY_DN50257_c0_g1_i1	KIY45552	Aldo/keto reductase [Fistulina hepatica ATCC 6448]
TRINITY_DN44729_c0_g1_i1	KUJ22082	Aldo/keto reductase [Mollisia scopiformis]
TRINITY_DN37392_c0_g1_i1	KUJ22082	Aldo/keto reductase [Mollisia scopiformis]
TRINITY_DN59832_c0_g1_i1	EQL00726	aldo/keto reductase [Ophiocordyceps sinensis CO8]
TRINITY_DN37648_c0_g1_i1	KGO73974	Aldo/keto reductase [Penicillium italicum]
TRINITY_DN14365_c0_g1_i1	KLO06981	Aldo/keto reductase [Schizopora paradoxa]
TRINITY_DN19998_c0_g1_i1	KLO10724	Aldo/keto reductase [Schizopora paradoxa]
TRINITY_DN4417_c0_g1_i1	KUJ20758	aldo-keto reductase [Mollisia scopiformis]
TRINITY_DN59283_c0_g1_i1	XP_007849906	aldo-keto reductase [Moniliophthora roreri MCA 997]
TRINITY_DN27843_c0_g1_i2	AFP55587	aldo-keto reductase [Rosa rugosa]
TRINITY_DN35540_c3_g4_i1	KHN22181	Aldo-keto reductase family 4 member C9 [Glycine soja]
TRINITY_DN34025_c1_g1_i3	XP_002518808	aldo-keto reductase, putative [Ricinus communis]
TRINITY_DN47122_c0_g1_i1	XP_008083351	Aldolase [Glarea lozoyensis ATCC 0868]
TRINITY_DN66435_c0_g1_i1	XP_008083351	Aldolase [Glarea lozoyensis ATCC 0868]
TRINITY_DN56127_c0_g1_i1	KUJ13397	aldolase [Mollisia scopiformis]
TRINITY_DN48404_c0_g1_i1	KUJ13397	aldolase [Mollisia scopiformis]
TRINITY_DN36980_c0_g1_i1	KUJ19755	aldolase [Mollisia scopiformis]
TRINITY_DN52678_c0_g1_i1	KUJ17643	aldolase [Mollisia scopiformis]
TRINITY_DN55732_c0_g1_i1	XP_007854605	aldolase citrate lyase family protein [Moniliophthora roreri MCA 997]
TRINITY_DN34258_c4_g1_i2	KVH88457	Aldolase-type TIM barrel [Cynara cardunculus var
TRINITY_DN35954_c0_g1_i4	KVH92227	Aldolase-type TIM barrel [Cynara cardunculus var
TRINITY_DN35954_c0_g1_i8	KVH92227	Aldolase-type TIM barrel [Cynara cardunculus var
TRINITY_DN35932_c0_g1_i7	KVI11032	Aldolase-type TIM barrel [Cynara cardunculus var
TRINITY_DN35932_c0_g1_i13	KVI11032	Aldolase-type TIM barrel [Cynara cardunculus var
TRINITY_DN35932_c0_g1_i22	KVI11032	Aldolase-type TIM barrel [Cynara cardunculus var
TRINITY_DN35932_c0_g1_i23	KVI11032	Aldolase-type TIM barrel [Cynara cardunculus var
TRINITY_DN35932_c0_g1_i25	KVI11032	Aldolase-type TIM barrel [Cynara cardunculus var
TRINITY_DN33392_c1_g1_i5	KVI04854	Aldolase-type TIM barrel [Cynara cardunculus var
TRINITY_DN51147_c0_g1_i1	KVI07716	Aldolase-type TIM barrel [Cynara cardunculus var
TRINITY_DN53210_c0_g1_i1	KVI02111	Aldolase-type TIM barrel [Cynara cardunculus var
TRINITY_DN34449_c1_g4_i4	KVH96580	Aldolase-type TIM barrel [Cynara cardunculus var
TRINITY_DN50618_c0_g1_i1	KJJ26203	Aldolase-type TIM barrel [Penicillium solitum]
TRINITY_DN32951_c0_g3_i1	KVH99921	Aldolase-type TIM barrel, partial [Cynara cardunculus var
TRINITY_DN32951_c0_g3_i2	KVH99921	Aldolase-type TIM barrel, partial [Cynara cardunculus var
TRINITY_DN32951_c0_g4_i2	KVH99921	Aldolase-type TIM barrel, partial [Cynara cardunculus var
TRINITY_DN33925_c1_g5_i1	KVI11826	Aldose -/Glucose-6-phosphate -epimerase [Cynara cardunculus var
TRINITY_DN51276_c0_g1_i1	KLU90966	aldose -epimerase [Magnaporthiopsis poae ATCC 644]
TRINITY_DN10536_c0_g1_i1	XP_007293161	aldose -epimerase [Marssonina brunnea f
TRINITY_DN52487_c0_g1_i1	XP_007293161	aldose -epimerase [Marssonina brunnea f
TRINITY_DN32359_c2_g2_i2	XP_010099722	aldose -epimerase [Morus notabilis]
TRINITY_DN29737_c0_g1_i1	XP_007216505	aldose -epimerase [Prunus persica]
TRINITY_DN61305_c0_g1_i1	XP_003720197	aldose -epimerase [Pyricularia oryzae 70-5]
TRINITY_DN33925_c1_g1_i4	XP_007031597	Aldose -epimerase family protein isoform [Theobroma cacao]
TRINITY_DN33925_c1_g1_i6	XP_007031597	Aldose -epimerase family protein isoform [Theobroma cacao]
TRINITY_DN33925_c1_g1_i7	XP_007031597	Aldose -epimerase family protein isoform [Theobroma cacao]
TRINITY_DN33925_c1_g1_i12	XP_007031597	Aldose -epimerase family protein isoform [Theobroma cacao]
TRINITY_DN33925_c1_g1_i13	XP_007031597	Aldose -epimerase family protein isoform [Theobroma cacao]
TRINITY_DN33925_c1_g1_i15	XP_007031597	Aldose -epimerase family protein isoform [Theobroma cacao]
TRINITY_DN33925_c1_g1_i19	XP_007031597	Aldose -epimerase family protein isoform [Theobroma cacao]
TRINITY_DN33925_c1_g1_i20	XP_007031597	Aldose -epimerase family protein isoform [Theobroma cacao]
TRINITY_DN33925_c1_g1_i21	XP_007031597	Aldose -epimerase family protein isoform [Theobroma cacao]
TRINITY_DN33925_c1_g1_i23	XP_007031597	Aldose -epimerase family protein isoform [Theobroma cacao]
TRINITY_DN33925_c1_g1_i25	XP_007031597	Aldose -epimerase family protein isoform [Theobroma cacao]
TRINITY_DN26000_c0_g2_i1	AJZ73041	aleurain-like protease, partial [Helianthus annuus]
TRINITY_DN35095_c0_g5_i7	KVH97586	ALIX V-shaped domain-containing protein [Cynara cardunculus var
TRINITY_DN40931_c0_g1_i1	XP_007289830	alkaline phosphatase [Marssonina brunnea f
TRINITY_DN48622_c0_g1_i1	XP_007845997	alkaline phosphatase [Moniliophthora roreri MCA 997]
TRINITY_DN62237_c0_g1_i1	XP_007845997	alkaline phosphatase [Moniliophthora roreri MCA 997]
TRINITY_DN61521_c0_g1_i1	KVH95002	Alkaline phosphatase-like, alpha/beta/alpha [Cynara cardunculus var
TRINITY_DN33652_c1_g6_i1	KVI03181	Alkaline phosphatase-like, alpha/beta/alpha, partial [Cynara cardunculus var
TRINITY_DN35155_c0_g1_i1	XP_009623637	alkane hydroxylase MAH-like [Nicotiana tomentosiformis]
TRINITY_DN35155_c0_g1_i8	XP_009623637	alkane hydroxylase MAH-like [Nicotiana tomentosiformis]
TRINITY_DN35155_c0_g1_i13	XP_004249316	alkane hydroxylase MAH-like [Solanum lycopersicum]
TRINITY_DN34674_c0_g2_i5	XP_014660806	-alkenal reductase (NADP(+)-dependent) [Setaria italica]
TRINITY_DN34246_c0_g2_i2	XP_004253034	-alkenal reductase (NADP(+)-dependent) [Solanum lycopersicum]
TRINITY_DN34674_c0_g2_i7	XP_010232677	-alkenal reductase (NADP(+)-dependent) isoform X [Brachypodium distachyon]
TRINITY_DN46273_c0_g1_i1	WP_019019854	alkene reductase [Halomonas lutea]
TRINITY_DN32763_c0_g1_i1	XP_009610769	alkylated DNA repair protein ALKBH8 homolog isoform X [Nicotiana tomentosiformis]
TRINITY_DN34036_c3_g2_i5	XP_015066729	allantoate deiminase [Solanum pennellii]
TRINITY_DN34036_c3_g2_i1	XP_011096836	allantoate deiminase isoform X [Sesamum indicum]
TRINITY_DN34036_c3_g2_i4	XP_011096836	allantoate deiminase isoform X [Sesamum indicum]
TRINITY_DN34906_c0_g1_i5	XP_007025653.1	Allantoinase isoform 4, partial [Theobroma cacao]
TRINITY_DN34906_c0_g1_i2	XP_006449322	allantoinase isoform X [Citrus clementina]
TRINITY_DN34906_c0_g1_i7	XP_006449322	allantoinase isoform X [Citrus clementina]
TRINITY_DN34906_c0_g1_i4	XP_011096296	allantoinase isoform X [Sesamum indicum]
TRINITY_DN34906_c0_g1_i12	XP_007025652	Allantoinase, putative isoform [Theobroma cacao]
TRINITY_DN27623_c0_g1_i1	XP_002305951	allene oxide cyclase, chloroplastic [Populus trichocarpa]
TRINITY_DN27726_c0_g1_i1	AHY03308.1	allene oxide synthase [Camellia sinensis]
TRINITY_DN44218_c0_g1_i1	EYE99479	Allergen Asp f [Aspergillus ruber CBS 5680]
TRINITY_DN57351_c0_g1_i1	XP_007291881	allergen Asp f 4 [Marssonina brunnea f
TRINITY_DN67192_c0_g1_i1	XP_007295142.1	allergen Asp F3 [Marssonina brunnea f. sp. 'multigermtubi' MB_m1] gi
TRINITY_DN47005_c0_g1_i1	KVH98570	Allergen Ole e , conserved site-containing protein [Cynara cardunculus var
TRINITY_DN1761_c0_g1_i1	KVH93361	Allergen V5/Tpx--related protein [Cynara cardunculus var
TRINITY_DN35910_c2_g1_i5	AAM68913	alpha ,-fucosyltransferase, partial [Arabidopsis thaliana]
TRINITY_DN51452_c0_g1_i1	XP_013426302	alpha arabinofuranosidase [Aureobasidium namibiae CBS 47
TRINITY_DN18388_c0_g1_i1	KVI08513	Alpha crystallin/Hsp0 domain-containing protein [Cynara cardunculus var
TRINITY_DN52561_c0_g1_i1	KVI09866	Alpha crystallin/Hsp0 domain-containing protein, partial [Cynara cardunculus var
TRINITY_DN35910_c2_g1_i3	XP_002313854	alpha family protein [Populus trichocarpa]
TRINITY_DN35485_c0_g2_i1	XP_011096713	alpha N-terminal protein methyltransferase [Sesamum indicum]
TRINITY_DN35485_c0_g2_i2	XP_011096713	alpha N-terminal protein methyltransferase [Sesamum indicum]
TRINITY_DN46441_c0_g1_i1	CAQ86895	alpha subunit of G-protein, partial [Acremonium chrysogenum]
TRINITY_DN68857_c0_g1_i1	KVH90641	Alpha tubulin [Cynara cardunculus var
TRINITY_DN34323_c0_g7_i1	KVH90641	Alpha tubulin [Cynara cardunculus var
TRINITY_DN34323_c0_g2_i6	KVH92713	Alpha tubulin [Cynara cardunculus var
TRINITY_DN33572_c0_g1_i3	AAB07727	alpha- tubulin [Hirudo medicinalis]
TRINITY_DN34323_c0_g6_i1	CAJ38386.1	alpha tubulin [Plantago major] Length=270
TRINITY_DN90_c0_g1_i2	EPY32266	alpha tubulin [Strigomonas culicis]
TRINITY_DN34323_c0_g4_i1	CAL35827	alpha- tubulin, partial [Plantago major]
TRINITY_DN31996_c1_g1_i1	XP_009601799	alpha-(,4)-fucosyltransferase isoform X [Nicotiana tomentosiformis]
TRINITY_DN28274_c0_g2_i1	XP_012075820	alpha-,/,6-mannosyltransferase ALG [Jatropha curcas]
TRINITY_DN28274_c0_g2_i3	XP_007211957	alpha-,/,6-mannosyltransferase ALG [Prunus persica]
TRINITY_DN34718_c1_g3_i1	XP_011102305	alpha,alpha-trehalose-phosphate synthase [UDP-forming] -like, partial [Sesamum indicum]
TRINITY_DN34718_c1_g1_i7	AJO70166.1	alpha,alpha-trehalose-phosphate synthase 1 [Camellia sinensis]
TRINITY_DN54463_c0_g1_i1	AJO70166.1	alpha,alpha-trehalose-phosphate synthase 1 [Camellia sinensis]
TRINITY_DN35657_c0_g1_i3	AJO70169.1	alpha,alpha-trehalose-phosphate synthase 10 [Camellia sinensis]
TRINITY_DN35657_c0_g1_i4	AJO70169.1	alpha,alpha-trehalose-phosphate synthase 10 [Camellia sinensis]
TRINITY_DN35657_c0_g1_i5	AJO70169.1	alpha,alpha-trehalose-phosphate synthase 10 [Camellia sinensis]
TRINITY_DN35657_c0_g1_i9	AJO70169.1	alpha,alpha-trehalose-phosphate synthase 10 [Camellia sinensis]
TRINITY_DN35657_c0_g1_i10	AJO70169.1	alpha,alpha-trehalose-phosphate synthase 10 [Camellia sinensis]
TRINITY_DN35436_c0_g2_i1	AJO70167.1	alpha,alpha-trehalose-phosphate synthase 5 [Camellia sinensis]
TRINITY_DN32300_c3_g1_i4	XP_014629857	alpha-,-mannosyl-glycoprotein -beta-N-acetylglucosaminyltransferase isoform X [Glycine max]
TRINITY_DN32300_c3_g1_i1	XP_011088717	alpha-,-mannosyl-glycoprotein -beta-N-acetylglucosaminyltransferase isoform X [Sesamum indicum]
TRINITY_DN15419_c0_g1_i1	AAU03365	alpha/beta fold family protein [Solanum lycopersicum]
TRINITY_DN33231_c0_g5_i8	XP_002311416	alpha/beta hydrolase domain-containing protein 7B [Populus trichocarpa]
TRINITY_DN33231_c0_g5_i6	XP_002535116	alpha/beta hydrolase domain-containing protein 7B [Ricinus communis]
TRINITY_DN28902_c0_g2_i1	XP_015083684	alpha/beta hydrolase domain-containing protein 7B [Solanum pennellii]
TRINITY_DN23091_c0_g1_i1	XP_012079940	alpha/beta hydrolase domain-containing protein 7B isoform X [Jatropha curcas]
TRINITY_DN36368_c1_g3_i1	XP_006599068	alpha/beta hydrolase domain-containing protein 7C isoform X [Glycine max]
TRINITY_DN36368_c1_g3_i4	XP_006599068	alpha/beta hydrolase domain-containing protein 7C isoform X [Glycine max]
TRINITY_DN37076_c0_g1_i1	XP_009603762	alpha/beta hydrolase domain-containing protein 7C-like [Nicotiana tomentosiformis]
TRINITY_DN28959_c0_g1_i1	KVH97257	Alpha/beta hydrolase fold- [Cynara cardunculus var
TRINITY_DN25328_c0_g1_i1	KVH92369	Alpha/beta hydrolase fold- [Cynara cardunculus var
TRINITY_DN25328_c0_g1_i2	KVH92369	Alpha/beta hydrolase fold- [Cynara cardunculus var
TRINITY_DN36166_c0_g2_i2	KVH87615	Alpha/beta hydrolase fold-, partial [Cynara cardunculus var
TRINITY_DN43960_c0_g1_i1	KEQ65085	alpha/beta-hydrolase [Aureobasidium melanogenum CBS 074]
TRINITY_DN60440_c0_g1_i1	XP_008088337	alpha/beta-Hydrolase [Glarea lozoyensis ATCC 0868]
TRINITY_DN48621_c0_g1_i1	XP_008082224	alpha/beta-Hydrolase [Glarea lozoyensis ATCC 0868]
TRINITY_DN18708_c0_g1_i1	XP_008079823	alpha/beta-Hydrolase [Glarea lozoyensis ATCC 0868]
TRINITY_DN53863_c0_g1_i1	XP_008076867	alpha/beta-Hydrolase [Glarea lozoyensis ATCC 0868]
TRINITY_DN5847_c0_g1_i1	XP_008076599	alpha/beta-Hydrolase [Glarea lozoyensis ATCC 0868]
TRINITY_DN45305_c0_g1_i1	KUJ12932	alpha/beta-hydrolase [Mollisia scopiformis]
TRINITY_DN55291_c0_g1_i1	KUJ12932	alpha/beta-hydrolase [Mollisia scopiformis]
TRINITY_DN11675_c0_g1_i1	KUJ19594	alpha/beta-hydrolase [Mollisia scopiformis]
TRINITY_DN13607_c0_g1_i1	KUJ19594	alpha/beta-hydrolase [Mollisia scopiformis]
TRINITY_DN52976_c0_g1_i1	KUJ10468	alpha/beta-hydrolase [Mollisia scopiformis]
TRINITY_DN9123_c0_g1_i1	KUJ12959	alpha/beta-hydrolase [Mollisia scopiformis]
TRINITY_DN51884_c0_g1_i1	KUJ23279	alpha/beta-hydrolase [Mollisia scopiformis]
TRINITY_DN23966_c0_g1_i1	KUJ09565	alpha/beta-hydrolase [Mollisia scopiformis]
TRINITY_DN23966_c0_g3_i1	KUJ09565	alpha/beta-hydrolase [Mollisia scopiformis]
TRINITY_DN7037_c0_g1_i1	KUJ08229	alpha/beta-hydrolase [Mollisia scopiformis]
TRINITY_DN23774_c0_g1_i1	KUJ06765	alpha/beta-hydrolase [Mollisia scopiformis]
TRINITY_DN45299_c0_g1_i1	XP_007305419	alpha/beta-hydrolase [Stereum hirsutum FP-9666 SS]
TRINITY_DN5066_c0_g1_i1	XP_008037898	alpha/beta-hydrolase [Trametes versicolor FP-0664 SS]
TRINITY_DN43446_c0_g1_i1	KUJ20401	alpha/beta-hydrolase, partial [Mollisia scopiformis]
TRINITY_DN32188_c0_g1_i1	XP_007050417.1	Alpha/beta-Hydrolases superfamily protein [Theobroma cacao]
TRINITY_DN32188_c0_g1_i3	XP_007050417.1	Alpha/beta-Hydrolases superfamily protein [Theobroma cacao]
TRINITY_DN34683_c2_g1_i11	XP_007050343.1	Alpha/beta-Hydrolases superfamily protein [Theobroma cacao]
TRINITY_DN31259_c0_g1_i2	XP_007048990.1	Alpha/beta-Hydrolases superfamily protein [Theobroma cacao]
TRINITY_DN34462_c0_g4_i1	XP_007027719	Alpha/beta-Hydrolases superfamily protein [Theobroma cacao]
TRINITY_DN35413_c0_g5_i1	XP_007011905	Alpha/beta-Hydrolases superfamily protein [Theobroma cacao]
TRINITY_DN36115_c0_g2_i9	XP_007027719	Alpha/beta-Hydrolases superfamily protein [Theobroma cacao]
TRINITY_DN23412_c0_g1_i1	XP_007013251	Alpha/beta-Hydrolases superfamily protein [Theobroma cacao]
TRINITY_DN23412_c0_g1_i2	XP_007013251	Alpha/beta-Hydrolases superfamily protein [Theobroma cacao]
TRINITY_DN23412_c0_g1_i3	XP_007013251	Alpha/beta-Hydrolases superfamily protein [Theobroma cacao]
TRINITY_DN34093_c0_g1_i3	XP_007012159.1	Alpha/beta-Hydrolases superfamily protein [Theobroma cacao] gi
TRINITY_DN34093_c0_g1_i4	XP_007012159.1	Alpha/beta-Hydrolases superfamily protein [Theobroma cacao] gi
TRINITY_DN31449_c0_g1_i4	XP_007043228.1	Alpha/beta-Hydrolases superfamily protein [Theobroma cacao] gi
TRINITY_DN35362_c0_g3_i3	XP_007045882	Alpha/beta-Hydrolases superfamily protein isoform [Theobroma cacao]
TRINITY_DN32234_c0_g1_i4	XP_007012709	Alpha/beta-Hydrolases superfamily protein isoform [Theobroma cacao]
TRINITY_DN32234_c0_g1_i7	XP_007012709	Alpha/beta-Hydrolases superfamily protein isoform [Theobroma cacao]
TRINITY_DN32419_c0_g1_i3	XP_007039974	Alpha/beta-Hydrolases superfamily protein isoform [Theobroma cacao]
TRINITY_DN32419_c0_g1_i6	XP_007039974	Alpha/beta-Hydrolases superfamily protein isoform [Theobroma cacao]
TRINITY_DN28902_c0_g3_i1	XP_007040718	Alpha/beta-Hydrolases superfamily protein isoform [Theobroma cacao]
TRINITY_DN33579_c0_g3_i5	XP_007038280	Alpha/beta-Hydrolases superfamily protein isoform [Theobroma cacao]
TRINITY_DN33579_c0_g3_i7	XP_007038280	Alpha/beta-Hydrolases superfamily protein isoform [Theobroma cacao]
TRINITY_DN35239_c1_g3_i2	XP_007011978	Alpha/beta-Hydrolases superfamily protein isoform , partial [Theobroma cacao]
TRINITY_DN36177_c2_g9_i1	XP_007040547.1	Alpha/beta-Hydrolases superfamily protein isoform 1 [Theobroma cacao]
TRINITY_DN34856_c0_g3_i1	XP_007044740.1	Alpha/beta-Hydrolases superfamily protein isoform 4 [Theobroma cacao]
TRINITY_DN32234_c0_g1_i5	XP_007012712.1	Alpha/beta-Hydrolases superfamily protein isoform 4 [Theobroma cacao] gi
TRINITY_DN34762_c2_g1_i7	XP_007018394	Alpha/beta-Hydrolases superfamily protein, putative [Theobroma cacao]
TRINITY_DN34762_c2_g1_i12	XP_007018394	Alpha/beta-Hydrolases superfamily protein, putative [Theobroma cacao]
TRINITY_DN44166_c0_g1_i1	XP_007294453.1	Alpha-1,2 glucosyltransferase alg-10 [Marssonina brunnea f. sp. 'multigermtubi' MB_m1] gi
TRINITY_DN33655_c5_g1_i12	AHA50435	alpha-actin, partial [Corallonectria jatrophae]
TRINITY_DN4853_c0_g1_i1	XP_004334027	alphaactinin, putative [Acanthamoeba castellanii str
TRINITY_DN35854_c0_g2_i2	AFO84070.1	alpha-amylase [Actinidia chinensis]
TRINITY_DN33326_c3_g1_i3	KVI09068	Alpha-amylase, C-terminal beta-sheet, partial [Cynara cardunculus var
TRINITY_DN35854_c0_g1_i12	XP_007017241	Alpha-amylase-like isoform [Theobroma cacao]
TRINITY_DN35854_c0_g1_i15	XP_007017241	Alpha-amylase-like isoform [Theobroma cacao]
TRINITY_DN35854_c0_g1_i17	XP_007017241	Alpha-amylase-like isoform [Theobroma cacao]
TRINITY_DN35532_c0_g1_i1	KVH89737	Alpha-D-phosphohexomutase, alpha/beta/alpha domain I [Cynara cardunculus var
TRINITY_DN35124_c0_g1_i3	KVH97677	Alpha-D-phosphohexomutase, alpha/beta/alpha domain I [Cynara cardunculus var
TRINITY_DN35124_c0_g1_i4	KVH97677	Alpha-D-phosphohexomutase, alpha/beta/alpha domain I [Cynara cardunculus var
TRINITY_DN35044_c2_g1_i15	NP_001266033	alpha-expansin 4 precursor [Cicer arietinum]
TRINITY_DN32379_c2_g1_i4	XP_004236880	alpha-galactosidase [Solanum lycopersicum]
TRINITY_DN31233_c1_g1_i9	XP_007043147	Alpha-galactosidase [Theobroma cacao]
TRINITY_DN31233_c1_g1_i3	XP_006372279	alpha-galactosidase [Populus trichocarpa]
TRINITY_DN31233_c1_g1_i6	XP_006372279	alpha-galactosidase [Populus trichocarpa]
TRINITY_DN66016_c0_g1_i1	XP_007291635	alpha-galactosidase/alpha-n-acetylgalactosaminidase [Marssonina brunnea f
TRINITY_DN31233_c1_g1_i7	XP_015385701	alpha-galactosidase-like isoform X [Citrus sinensis]
TRINITY_DN33379_c2_g5_i6	XP_010043460	alpha-glucan phosphorylase, H isozyme [Eucalyptus grandis]
TRINITY_DN33379_c2_g5_i1	KHF98972.1	Alpha-glucan phosphorylase, H isozyme [Gossypium arboreum]
TRINITY_DN33379_c2_g5_i2	KHF98972.1	Alpha-glucan phosphorylase, H isozyme [Gossypium arboreum]
TRINITY_DN36380_c1_g2_i1	XP_010023489	alpha-glucan water dikinase, chloroplastic isoform X [Eucalyptus grandis]
TRINITY_DN36380_c1_g2_i15	XP_010023489	alpha-glucan water dikinase, chloroplastic isoform X [Eucalyptus grandis]
TRINITY_DN51121_c0_g1_i1	XP_007369267	alpha-glucosidase [Dichomitus squalens LYAD-4 SS]
TRINITY_DN35860_c0_g2_i2	XP_007213663	alpha-glucosidase [Prunus persica]
TRINITY_DN47269_c0_g1_i1	KLP19361	alpha-glucoside transport protein [Fusarium fujikuroi]
TRINITY_DN49524_c0_g1_i1	KKO96959	alpha-glucosides permease MPH/ [Trichoderma harzianum]
TRINITY_DN38501_c0_g1_i1	XP_003004231	alpha-glucosides permease MPH/ [Verticillium alfalfae VaMs
TRINITY_DN9626_c0_g1_i1	XP_009654194	alpha-glucosides permease MPH/ [Verticillium dahliae VdLs
TRINITY_DN423_c0_g1_i1	XP_001549031	alpha-ketoglutarate dehydrogenase E component [Botrytis cinerea B05
TRINITY_DN423_c0_g2_i1	XP_001549031	alpha-ketoglutarate dehydrogenase E component [Botrytis cinerea B05
TRINITY_DN56231_c0_g1_i1	KUJ06803	alpha-ketoglutarate-dependent ,4-dichlorophenoxyacetate dioxygenase [Mollisia scopiformis]
TRINITY_DN36031_c0_g1_i3	XP_010104608	Alpha-ketoglutarate-dependent dioxygenase AlkB [Morus notabilis]
TRINITY_DN36031_c0_g1_i7	XP_010104608	Alpha-ketoglutarate-dependent dioxygenase AlkB [Morus notabilis]
TRINITY_DN36031_c0_g1_i11	XP_010104608	Alpha-ketoglutarate-dependent dioxygenase AlkB [Morus notabilis]
TRINITY_DN63236_c0_g1_i1	KNZ79641	Alpha-ketoglutarate-dependent sulfonate dioxygenase [Termitomyces sp
TRINITY_DN63174_c0_g1_i1	XP_007289068	alpha-ketoglutarate-dependent taurine dioxygenase [Marssonina brunnea f
TRINITY_DN36484_c3_g1_i12	KMQ81911	alpha-l nicotinic acetyl choline receptor [Lasius niger]
TRINITY_DN42515_c0_g1_i1	AHC03897	alpha-L-arabinofuranosidase [Trichoderma virens]
TRINITY_DN34584_c1_g1_i6	XP_007028421.1	Alpha-L-arabinofuranosidase 1 [Theobroma cacao] gi
TRINITY_DN34584_c1_g1_i7	XP_007028421.1	Alpha-L-arabinofuranosidase 1 [Theobroma cacao] gi
TRINITY_DN34584_c1_g1_i14	XP_007028421.1	Alpha-L-arabinofuranosidase 1 [Theobroma cacao] gi
TRINITY_DN34584_c1_g7_i1	ACM43507	alpha-L-arabinofuranosidase, partial [Prunus salicina]
TRINITY_DN30416_c0_g1_i1	XP_009609261	alpha-L-fucosidase [Nicotiana tomentosiformis]
TRINITY_DN30416_c0_g1_i3	XP_009609261	alpha-L-fucosidase [Nicotiana tomentosiformis]
TRINITY_DN30416_c0_g1_i4	XP_009609261	alpha-L-fucosidase [Nicotiana tomentosiformis]
TRINITY_DN58911_c0_g1_i1	XP_007288911	alpha-L-rhamnosidase [Marssonina brunnea f
TRINITY_DN35914_c0_g5_i1	XP_003624502	alpha-mannosidase Atg670 [Medicago truncatula]
TRINITY_DN29836_c0_g1_i2	XP_012069756	alpha-mannosidase I MNS4 isoform X [Jatropha curcas]
TRINITY_DN59594_c0_g1_i1	XP_007289671	alpha-mannosyltransferase [Marssonina brunnea f
TRINITY_DN15070_c0_g1_i1	XP_007289671	alpha-mannosyltransferase [Marssonina brunnea f
TRINITY_DN24856_c0_g2_i1	XP_007036096	Alpha-N-acetylglucosaminidase family / NAGLU family isoform [Theobroma cacao]
TRINITY_DN32475_c0_g1_i6	XP_012065604	alpha-N-acetylglucosaminidase isoform X [Jatropha curcas]
TRINITY_DN44124_c0_g1_i1	EWG54560	alpha-N-arabinofuranosidase C [Fusarium verticillioides 7600]
TRINITY_DN52315_c0_g1_i1	AGG37283	alpha-tubulin [Salix arbutifolia]
TRINITY_DN42070_c0_g1_i1	XP_007292256	alpha-tubulin [Marssonina brunnea f
TRINITY_DN34323_c1_g1_i1	XP_007292256	alpha-tubulin [Marssonina brunnea f
TRINITY_DN33572_c1_g1_i1	AAN32999.1	alpha-tubulin 3 [Gossypium hirsutum] Length=114
TRINITY_DN15162_c0_g1_i1	CAK55184	alpha-tubulin 5, partial [Quercus ilex]
TRINITY_DN36529_c0_g1_i1	AFM36131	alpha-tubulin, partial [Blastomyces dermatitidis]
TRINITY_DN36074_c4_g1_i1	AJS13598	alpha-tubulin, partial [Buglossoides arvensis]
TRINITY_DN38539_c0_g1_i1	AEK48259	alpha-tubulin, partial [Cochliomyia hominivorax]
TRINITY_DN50936_c0_g1_i1	EPS59148	alpha-tubulin, partial [Genlisea aurea]
TRINITY_DN34323_c0_g5_i3	AAD50629	alpha-tubulin, partial [Gossypium hirsutum]
TRINITY_DN32113_c1_g2_i1	AFR42125	alpha-tubulin, partial [Populus fremontii]
TRINITY_DN67723_c0_g1_i1	ACA04834	alpha-tubulin, partial [Rhizamoeba sp
TRINITY_DN41286_c0_g1_i1	ADU17965	alpha-tubulin, partial [Rhynchosporium commune]
TRINITY_DN34323_c0_g1_i1	AHZ58481	alpha-tubulin, partial [Syntrichia caninervis]
TRINITY_DN32113_c2_g8_i1	ACM79365.1	alpha-tubulin, partial [Tamarix hispida]Length=100
TRINITY_DN6287_c0_g1_i2	XP_011655772	alpha-xylosidase [Cucumis sativus]
TRINITY_DN34211_c0_g1_i1	XP_003534401	altered inheritance of mitochondria protein [Glycine max]
TRINITY_DN52136_c0_g1_i1	KGQ10793	Altered inheritance rate of mitochondria protein 8 [Beauveria bassiana D-5]
TRINITY_DN32689_c0_g1_i4	XP_004234120	altered inheritance rate of mitochondria protein 5 [Solanum lycopersicum]
TRINITY_DN60448_c0_g1_i1	XP_007843319	alternative cyclin pcl [Moniliophthora roreri MCA 997]
TRINITY_DN23637_c0_g2_i1	XP_007025753.1	Alternative NAD(P)H dehydrogenase 1 [Theobroma cacao]
TRINITY_DN35594_c0_g1_i2	XP_007027163.1	Aluminum sensitive 3 [Theobroma cacao]
TRINITY_DN31947_c0_g1_i1	XP_011090304	aluminum-activated malate transporter [Sesamum indicum]
TRINITY_DN64055_c0_g1_i1	KVI07595	Aluminum-activated malate transporter [Cynara cardunculus var
TRINITY_DN41811_c0_g1_i1	XP_009600330	aluminum-activated malate transporter 0 [Nicotiana tomentosiformis]
TRINITY_DN33283_c1_g1_i6	XP_007039541.1	Aluminum-activated malate transporter 12 [Theobroma cacao] gi
TRINITY_DN49372_c0_g1_i1	XP_011084602	aluminum-activated malate transporter 4 isoform X [Sesamum indicum]
TRINITY_DN63249_c0_g1_i1	XP_009628763	aluminum-activated malate transporter 4-like [Nicotiana tomentosiformis]
TRINITY_DN31947_c0_g3_i1	XP_006444097	aluminum-activated malate transporter 8 [Citrus clementina]
TRINITY_DN30806_c0_g2_i4	XP_008367579	aluminum-activated malate transporter 9 isoform X [Malus domestica]
TRINITY_DN31947_c0_g2_i5	XP_011088959	aluminum-activated malate transporter -like [Sesamum indicum]
TRINITY_DN35620_c0_g2_i1	AAW02789.1	aluminum-induced protein [Codonopsis lanceolata]
TRINITY_DN35620_c0_g2_i4	AAW02789.1	aluminum-induced protein [Codonopsis lanceolata]
TRINITY_DN35620_c0_g2_i5	AAW02789.1	aluminum-induced protein [Codonopsis lanceolata]
TRINITY_DN35620_c0_g4_i5	AAW02789.1	aluminum-induced protein [Codonopsis lanceolata]
TRINITY_DN35620_c0_g4_i1	AII79440	aluminum-induced protein [Panax ginseng]
TRINITY_DN35620_c0_g4_i2	AII79440	aluminum-induced protein [Panax ginseng]
TRINITY_DN35620_c0_g4_i3	AII79440	aluminum-induced protein [Panax ginseng]
TRINITY_DN35620_c0_g4_i4	AII79440	aluminum-induced protein [Panax ginseng]
TRINITY_DN35620_c0_g4_i6	AII79440	aluminum-induced protein [Panax ginseng]
TRINITY_DN35041_c0_g6_i1	KVI08147	AmbAllergen [Cynara cardunculus var
TRINITY_DN35014_c1_g2_i3	KVH98972	AmbAllergen [Cynara cardunculus var
TRINITY_DN35367_c3_g1_i2	KVH91000	AmbAllergen [Cynara cardunculus var
TRINITY_DN22370_c0_g1_i1	KVH90443	AmbAllergen [Cynara cardunculus var
TRINITY_DN50242_c0_g1_i1	KVH96125	AmbAllergen [Cynara cardunculus var
TRINITY_DN33758_c0_g1_i2	KVI09759	AmbAllergen [Cynara cardunculus var
TRINITY_DN33758_c0_g1_i4	KVI09759	AmbAllergen [Cynara cardunculus var
TRINITY_DN25732_c0_g1_i1	XP_007030865	Amidase [Theobroma cacao]
TRINITY_DN35902_c1_g4_i3	KVI05265.1	Amidase [Cynara cardunculus var. scolymus]
TRINITY_DN35902_c1_g4_i6	KVI05265.1	Amidase [Cynara cardunculus var. scolymus]
TRINITY_DN42673_c0_g1_i1	XP_007296026	amidase [Marssonina brunnea f
TRINITY_DN56142_c0_g1_i1	KUJ16287	amidase [Mollisia scopiformis]
TRINITY_DN33971_c1_g2_i8	XP_007042766.1	Amidase [Theobroma cacao] gi
TRINITY_DN35300_c1_g2_i4	KVH88100	Amidohydrolase [Cynara cardunculus var
TRINITY_DN30080_c0_g1_i1	KVH97855	Amidohydrolase [Cynara cardunculus var
TRINITY_DN48247_c0_g1_i1	KUJ21707	amidohydrolase [Mollisia scopiformis]
TRINITY_DN5612_c0_g1_i1	KUJ24314	amidohydrolase-like protein [Mollisia scopiformis]
TRINITY_DN5612_c0_g2_i1	KUJ24314	amidohydrolase-like protein [Mollisia scopiformis]
TRINITY_DN32511_c0_g2_i1	XP_011102302	amino acid permease isoform X [Sesamum indicum]
TRINITY_DN28548_c0_g1_i2	XP_011102302	amino acid permease isoform X [Sesamum indicum]
TRINITY_DN58703_c0_g1_i1	CCF33338	amino acid permease [Colletotrichum higginsianum]
TRINITY_DN39847_c0_g1_i1	KUJ06935	amino acid permease [Mollisia scopiformis]
TRINITY_DN36330_c0_g4_i1	XP_015073703	amino acid permease 6, partial [Solanum pennellii]
TRINITY_DN36330_c0_g4_i2	XP_015073703	amino acid permease 6, partial [Solanum pennellii]
TRINITY_DN33684_c6_g4_i1	NP_001233983	amino acid transporter [Solanum lycopersicum]
TRINITY_DN66325_c0_g1_i1	XP_007289355	amino acid transporter arg- [Marssonina brunnea f
TRINITY_DN27956_c0_g1_i2	XP_002520821	amino acid transporter AVT6C [Ricinus communis]
TRINITY_DN17720_c0_g2_i1	XP_008337905	amino acid transporter AVTB-like [Malus domestica]
TRINITY_DN16308_c0_g1_i1	XP_015088844	amino acid transporter AVTD-like [Solanum pennellii]
TRINITY_DN28305_c0_g1_i1	XP_006375013.1	amino acid transporter family protein [Populus trichocarpa] gi
TRINITY_DN24862_c0_g1_i1	XP_007032544	Amino acid transporter isoform [Theobroma cacao]
TRINITY_DN34224_c2_g2_i2	XP_002531860	amino acid transporter, putative [Ricinus communis]
TRINITY_DN36443_c2_g3_i1	KVH99528	Amino acid transporter, transmembrane [Cynara cardunculus var
TRINITY_DN36443_c2_g1_i10	KVH99528	Amino acid transporter, transmembrane [Cynara cardunculus var
TRINITY_DN29338_c0_g1_i1	KVH99528	Amino acid transporter, transmembrane [Cynara cardunculus var
TRINITY_DN33470_c2_g3_i2	KVH90532	Amino acid/polyamine transporter I [Cynara cardunculus var
TRINITY_DN33470_c2_g5_i1	KVI09481	Amino acid/polyamine transporter I [Cynara cardunculus var
TRINITY_DN33470_c2_g1_i11	KVI09481	Amino acid/polyamine transporter I [Cynara cardunculus var
TRINITY_DN32629_c0_g1_i5	KVH95115.1	Amino acid/polyamine transporter I [Cynara cardunculus var. scolymus]
TRINITY_DN23847_c0_g2_i1	EKG15074	Amino acid/polyamine transporter I [Macrophomina phaseolina MS6]
TRINITY_DN36728_c0_g1_i1	XP_014173094	amino-acid permease [Grosmannia clavigera kw407]
TRINITY_DN24280_c0_g1_i1	XP_007835161	Amino-acid permease [Pestalotiopsis fici W06-]
TRINITY_DN53051_c0_g1_i1	KFG81740	Amino-acid permease inda [Metarhizium anisopliae]
TRINITY_DN19357_c0_g2_i1	KPM44886	Amino-acid permease inda [Neonectria ditissima]
TRINITY_DN65040_c0_g1_i1	KPM44886	Amino-acid permease inda [Neonectria ditissima]
TRINITY_DN41203_c0_g1_i1	XP_001939063	amino-acid permease inda [Pyrenophora tritici-repentis Pt-C-BFP]
TRINITY_DN48541_c0_g1_i1	CCF35201	amino-acid permease inda, partial [Colletotrichum higginsianum]
TRINITY_DN19357_c0_g1_i1	CCF35201	amino-acid permease inda, partial [Colletotrichum higginsianum]
TRINITY_DN10089_c0_g1_i1	XP_007279114.1	amino-acid permease inda1 [Colletotrichum gloeosporioides Nara gc5]
TRINITY_DN26583_c0_g1_i2	XP_007013376.1	Amino-acid racemase isoform 2 [Theobroma cacao]
TRINITY_DN27044_c0_g1_i1	XP_012081875	aminoacyl tRNA synthase complex-interacting multifunctional protein [Jatropha curcas]
TRINITY_DN35554_c1_g1_i6	KVI08255.1	Aminoacyl-tRNA synthetase, class 1a, anticodon-binding [Cynara cardunculus var. scolymus]
TRINITY_DN39193_c0_g1_i1	KVH99452	Aminoacyl-tRNA synthetase, class I, conserved site-containing protein [Cynara cardunculus var
TRINITY_DN34400_c0_g2_i8	KVI08535	Aminoacyl-tRNA synthetase, class II [Cynara cardunculus var
TRINITY_DN34400_c0_g2_i10	KVI08535	Aminoacyl-tRNA synthetase, class II [Cynara cardunculus var
TRINITY_DN34774_c0_g1_i2	AAC79507	aminoalcoholphosphotransferase [Spuriopimpinella brachycarpa]
TRINITY_DN34774_c0_g2_i1	AAC79507	aminoalcoholphosphotransferase [Spuriopimpinella brachycarpa]
TRINITY_DN34774_c0_g2_i2	AAC79507	aminoalcoholphosphotransferase [Spuriopimpinella brachycarpa]
TRINITY_DN34774_c0_g1_i3	AAC79507	aminoalcoholphosphotransferase [Spuriopimpinella brachycarpa]
TRINITY_DN34774_c0_g2_i3	AAC79507	aminoalcoholphosphotransferase [Spuriopimpinella brachycarpa]
TRINITY_DN34774_c0_g1_i5	AAC79507	aminoalcoholphosphotransferase [Spuriopimpinella brachycarpa]
TRINITY_DN34774_c0_g1_i6	AAC79507	aminoalcoholphosphotransferase [Spuriopimpinella brachycarpa]
TRINITY_DN34774_c0_g2_i4	AAC79507	aminoalcoholphosphotransferase [Spuriopimpinella brachycarpa]
TRINITY_DN34774_c0_g2_i5	AAC79507	aminoalcoholphosphotransferase [Spuriopimpinella brachycarpa]
TRINITY_DN34774_c0_g1_i8	AAC79507	aminoalcoholphosphotransferase [Spuriopimpinella brachycarpa]
TRINITY_DN34774_c0_g1_i12	AAC79507	aminoalcoholphosphotransferase [Spuriopimpinella brachycarpa]
TRINITY_DN34774_c0_g1_i13	AAC79507	aminoalcoholphosphotransferase [Spuriopimpinella brachycarpa]
TRINITY_DN35486_c0_g1_i1	AAC79507	aminoalcoholphosphotransferase [Spuriopimpinella brachycarpa]
TRINITY_DN35486_c0_g1_i2	AAC79507	aminoalcoholphosphotransferase [Spuriopimpinella brachycarpa]
TRINITY_DN35486_c0_g1_i4	AAC79507	aminoalcoholphosphotransferase [Spuriopimpinella brachycarpa]
TRINITY_DN6112_c0_g1_i1	AAX84840	-aminocyclopropane--carboxylase synthase , partial [Rosa hybrid cultivar]
TRINITY_DN51977_c0_g1_i1	AAN86821	-aminocyclopropane--carboxylate oxidase [Betula pendula]
TRINITY_DN25049_c0_g1_i1	XP_003523026	-aminocyclopropane--carboxylate oxidase [Glycine max]
TRINITY_DN68034_c0_g1_i1	KHN38491	-aminocyclopropane--carboxylate oxidase [Glycine soja]
TRINITY_DN57257_c0_g1_i1	XP_004142637	-aminocyclopropane--carboxylate oxidase 5 [Cucumis sativus]
TRINITY_DN33026_c0_g3_i1	XP_004142637	-aminocyclopropane--carboxylate oxidase 5 [Cucumis sativus]
TRINITY_DN33026_c0_g3_i4	XP_006390099	-aminocyclopropane--carboxylate oxidase 5 [Eutrema salsugineum]
TRINITY_DN31733_c0_g3_i1	XP_006420907	-aminocyclopropane--carboxylate oxidase homolog [Citrus clementina]
TRINITY_DN35959_c0_g2_i2	XP_006598206	-aminocyclopropane--carboxylate oxidase homolog [Glycine max]
TRINITY_DN35327_c0_g1_i8	XP_012069801	-aminocyclopropane--carboxylate oxidase homolog [Jatropha curcas]
TRINITY_DN31315_c0_g1_i1	XP_002315712	-aminocyclopropane--carboxylate oxidase homolog [Populus trichocarpa]
TRINITY_DN35959_c0_g1_i5	XP_011091183	-aminocyclopropane--carboxylate oxidase homolog [Sesamum indicum]
TRINITY_DN35959_c0_g1_i7	XP_011091183	-aminocyclopropane--carboxylate oxidase homolog [Sesamum indicum]
TRINITY_DN26280_c0_g1_i2	XP_009591018	-aminocyclopropane--carboxylate oxidase homolog [Nicotiana tomentosiformis]
TRINITY_DN27842_c0_g1_i1	XP_008360572	-aminocyclopropane--carboxylate oxidase homolog 4-like [Malus domestica]
TRINITY_DN26642_c0_g1_i2	XP_015074312	-aminocyclopropane--carboxylate oxidase homolog 4-like [Solanum pennellii]
TRINITY_DN31519_c0_g1_i1	XP_008382881	-aminocyclopropane--carboxylate oxidase homolog -like [Malus domestica]
TRINITY_DN31519_c0_g1_i4	XP_008382881	-aminocyclopropane--carboxylate oxidase homolog -like [Malus domestica]
TRINITY_DN31519_c0_g1_i6	XP_008382881	-aminocyclopropane--carboxylate oxidase homolog -like [Malus domestica]
TRINITY_DN4511_c0_g1_i1	XP_011080024	-aminocyclopropane--carboxylate oxidase homolog -like [Sesamum indicum]
TRINITY_DN35959_c0_g2_i3	XP_003626787	-aminocyclopropane--carboxylate oxidase-like protein [Medicago truncatula]
TRINITY_DN54721_c0_g1_i1	XP_012083309	-aminocyclopropane--carboxylate synthase [Jatropha curcas]
TRINITY_DN53773_c0_g1_i1	KHN16675	-aminocyclopropane--carboxylate synthase 7 [Glycine soja]
TRINITY_DN62112_c0_g1_i1	KHM99840	-aminocyclopropane--carboxylate synthase 7 [Glycine soja]
TRINITY_DN29052_c0_g1_i5	NP_001267871	-aminocyclopropane--carboxylic acid oxidase [Vitis vinifera]
TRINITY_DN46709_c0_g1_i1	XP_007290309	aminopeptidase [Marssonina brunnea f
TRINITY_DN56443_c0_g1_i1	XP_007288017	aminopeptidase [Marssonina brunnea f
TRINITY_DN7909_c0_g1_i1	XP_007288017	aminopeptidase [Marssonina brunnea f
TRINITY_DN34825_c0_g5_i1	XP_015084853	aminopeptidase M [Solanum pennellii]
TRINITY_DN34825_c0_g5_i5	XP_015084853	aminopeptidase M [Solanum pennellii]
TRINITY_DN27550_c0_g1_i2	XP_007214924	aminopeptidase M isoform X [Prunus persica]
TRINITY_DN30069_c0_g1_i1	XP_010089082	Aminopeptidase N [Morus notabilis]
TRINITY_DN30069_c0_g1_i8	XP_010089082	Aminopeptidase N [Morus notabilis]
TRINITY_DN27056_c0_g2_i1	XP_012089057	aminopeptidase P [Jatropha curcas]
TRINITY_DN32434_c0_g1_i9	XP_010029831	aminopeptidase P isoform X [Eucalyptus grandis]
TRINITY_DN32434_c0_g1_i1	XP_009622434	aminopeptidase P-like [Nicotiana tomentosiformis]
TRINITY_DN32434_c0_g1_i10	XP_009622434	aminopeptidase P-like [Nicotiana tomentosiformis]
TRINITY_DN14873_c0_g1_i1	KKK16252	aminopeptidase Y [Aspergillus ochraceoroseus]
TRINITY_DN58029_c0_g1_i1	CAA72813	aminopeptidase, partial (macronuclear) [Lumbricus rubellus]
TRINITY_DN33178_c1_g1_i1	XP_007010594.1	Aminophospholipid ATPase isoform 1 [Theobroma cacao] gi
TRINITY_DN36377_c1_g3_i1	XP_007043652.1	Aminophospholipid ATPase isoform 2 [Theobroma cacao]
TRINITY_DN49532_c0_g1_i1	XP_007294411	aminotransferase class I and II [Marssonina brunnea f
TRINITY_DN65580_c0_g1_i1	XP_007288615	aminotransferase class I and II [Marssonina brunnea f
TRINITY_DN31967_c0_g5_i1	KVI01730	Aminotransferase, class I/classII [Cynara cardunculus var
TRINITY_DN34825_c0_g4_i1	KVH88645	Aminotransferase, class I/classII [Cynara cardunculus var
TRINITY_DN34825_c0_g4_i3	KVH88645	Aminotransferase, class I/classII [Cynara cardunculus var
TRINITY_DN34825_c0_g4_i7	KVH88645	Aminotransferase, class I/classII [Cynara cardunculus var
TRINITY_DN33856_c1_g4_i1	XP_002514079	ammonia ligase, putative [Ricinus communis]
TRINITY_DN36011_c4_g4_i1	XP_003516974	ammonium transporter [Glycine max]
TRINITY_DN36011_c4_g2_i5	XP_009621379	ammonium transporter [Nicotiana tomentosiformis]
TRINITY_DN36011_c4_g1_i4	XP_007205120	ammonium transporter [Prunus persica]
TRINITY_DN49504_c0_g1_i1	KVH75735	Ammonium transporter [Cynara cardunculus var
TRINITY_DN36011_c4_g1_i1	AEY75248	ammonium transporter [Malus hupehensis]
TRINITY_DN35591_c3_g1_i1	XP_007026656	AMP deaminase / myoadenylate deaminase, putative isoform [Theobroma cacao]
TRINITY_DN35591_c3_g1_i7	XP_007026658	AMP deaminase / myoadenylate deaminase, putative isoform [Theobroma cacao]
TRINITY_DN35591_c3_g1_i2	XP_012087825	AMP deaminase [Jatropha curcas]
TRINITY_DN56951_c0_g1_i1	XP_002309149	AMP deaminase family protein [Populus trichocarpa]
TRINITY_DN35591_c3_g1_i3	XP_012569082	AMP deaminase-like [Cicer arietinum]
TRINITY_DN37320_c0_g1_i1	KUJ09310	amp dependent CoA ligase-like protein [Mollisia scopiformis]
TRINITY_DN37641_c0_g1_i1	KUJ09310	amp dependent CoA ligase-like protein [Mollisia scopiformis]
TRINITY_DN63927_c0_g1_i1	XP_007293443	AMP-binding enzyme [Marssonina brunnea f
TRINITY_DN52711_c0_g1_i1	KUJ09544	AMP-binding enzyme [Mollisia scopiformis]
TRINITY_DN65425_c0_g1_i1	KEZ41842	AMP-binding enzyme [Scedosporium apiospermum]
TRINITY_DN48587_c0_g1_i1	KVH91791	AMP-binding, conserved site-containing protein [Cynara cardunculus var
TRINITY_DN34772_c3_g1_i4	KVH88224	AMP-binding, conserved site-containing protein [Cynara cardunculus var
TRINITY_DN33945_c0_g1_i1	KVI10623	AMP-binding, conserved site-containing protein [Cynara cardunculus var
TRINITY_DN33945_c0_g1_i9	KVI10623	AMP-binding, conserved site-containing protein [Cynara cardunculus var
TRINITY_DN36425_c3_g2_i3	KVI10623	AMP-binding, conserved site-containing protein [Cynara cardunculus var
TRINITY_DN35781_c1_g3_i3	KVH92138	AMP-binding, conserved site-containing protein [Cynara cardunculus var
TRINITY_DN32016_c4_g7_i1	KVI03013	AMP-binding, conserved site-containing protein [Cynara cardunculus var
TRINITY_DN35464_c3_g2_i3	KVH93253	AMP-binding, conserved site-containing protein [Cynara cardunculus var
TRINITY_DN58717_c0_g1_i1	KUJ20207	AMPKBI-domain-containing protein [Mollisia scopiformis]
TRINITY_DN34851_c2_g3_i5	XP_002533700	amsh, putative [Ricinus communis]
TRINITY_DN34851_c2_g3_i7	XP_002533700	amsh, putative [Ricinus communis]
TRINITY_DN34851_c2_g3_i8	XP_002533700	amsh, putative [Ricinus communis]
TRINITY_DN34851_c2_g3_i9	XP_002533700	amsh, putative [Ricinus communis]
TRINITY_DN38793_c0_g1_i1	BAI40127	amylase , partial [Brachionus plicatilis]
TRINITY_DN33038_c0_g1_i2	AAF66731	An truncated protein [Petunia x hybrida]
TRINITY_DN47281_c0_g1_i1	XP_010101432	Anaphase-promoting complex subunit [Morus notabilis]
TRINITY_DN38422_c0_g1_i1	KVI09947.1	Anaphase-promoting complex subunit 1 [Cynara cardunculus var. scolymus]
TRINITY_DN32825_c4_g2_i1	XP_012080150	anaphase-promoting complex subunit 8 isoform X [Jatropha curcas]
TRINITY_DN32825_c4_g3_i1	XP_011087178	anaphase-promoting complex subunit 8 isoform X [Sesamum indicum]
TRINITY_DN25042_c0_g1_i3	ALT53701	anaphase-promoting complex/cyclosome [Arabidopsis thaliana]
TRINITY_DN22018_c0_g1_i1	KHG21037	Anhydro-N-acetylmuramic acid kinase [Gossypium arboreum]
TRINITY_DN6852_c0_g1_i1	AAA98491	anionic peroxidase [Petroselinum crispum]
TRINITY_DN29513_c0_g1_i1	AAA98491	anionic peroxidase [Petroselinum crispum]
TRINITY_DN29513_c0_g2_i1	AAA98491	anionic peroxidase [Petroselinum crispum]
TRINITY_DN29513_c0_g2_i2	AAA98491	anionic peroxidase [Petroselinum crispum]
TRINITY_DN41846_c0_g1_i1	XP_002910152	ankrin repeat containing protein [Coprinopsis cinerea okayama7#0]
TRINITY_DN32242_c1_g2_i1	XP_007214982	ankyrin- [Prunus persica]
TRINITY_DN50434_c0_g1_i1	XP_007199816	ankyrin- [Prunus persica]
TRINITY_DN32242_c0_g1_i1	XP_007031798.1	Ankyrin repeat [Theobroma cacao]
TRINITY_DN35202_c0_g1_i1	XP_008391782	ankyrin repeat and protein kinase domain-containing protein -like [Malus domestica]
TRINITY_DN34942_c2_g3_i1	XP_012088737	ankyrin repeat and SAM domain-containing protein [Jatropha curcas]
TRINITY_DN27997_c0_g1_i2	XP_011081481	ankyrin repeat domain-containing protein, chloroplastic isoform X [Sesamum indicum]
TRINITY_DN35134_c0_g5_i1	NP_191272	Ankyrin repeat family protein / BTB/POZ domain-containing protein [Arabidopsis thaliana]
TRINITY_DN35476_c3_g1_i1	XP_002322351.2	ankyrin repeat family protein [Populus trichocarpa] gi
TRINITY_DN28539_c0_g1_i1	XP_007030542.1	Ankyrin repeat family protein [Theobroma cacao] gi
TRINITY_DN36262_c1_g2_i8	XP_007034967	Ankyrin repeat family protein, putative [Theobroma cacao]
TRINITY_DN35988_c0_g1_i21	XP_007034967	Ankyrin repeat family protein, putative [Theobroma cacao]
TRINITY_DN35988_c0_g5_i1	XP_007034967	Ankyrin repeat family protein, putative [Theobroma cacao]
TRINITY_DN34367_c2_g2_i1	XP_007034967	Ankyrin repeat family protein, putative [Theobroma cacao]
TRINITY_DN57936_c0_g1_i1	XP_007289087	ankyrin repeat protein [Marssonina brunnea f
TRINITY_DN50979_c0_g1_i1	XP_007289087	ankyrin repeat protein [Marssonina brunnea f
TRINITY_DN31679_c0_g1_i3	KVI05440	Ankyrin repeat-containing protein [Cynara cardunculus var
TRINITY_DN44755_c0_g1_i1	KVI01765	Ankyrin repeat-containing protein [Cynara cardunculus var
TRINITY_DN52951_c0_g1_i1	KVI00294	Ankyrin repeat-containing protein [Cynara cardunculus var
TRINITY_DN35829_c0_g1_i4	KVH90302	Ankyrin repeat-containing protein [Cynara cardunculus var
TRINITY_DN35829_c0_g1_i8	KVH90302	Ankyrin repeat-containing protein [Cynara cardunculus var
TRINITY_DN35205_c0_g2_i1	KVH99839	Ankyrin repeat-containing protein [Cynara cardunculus var
TRINITY_DN35205_c0_g2_i4	KVH92012	Ankyrin repeat-containing protein [Cynara cardunculus var
TRINITY_DN35205_c0_g2_i8	KVH92012	Ankyrin repeat-containing protein [Cynara cardunculus var
TRINITY_DN35400_c0_g5_i1	KVH99839	Ankyrin repeat-containing protein [Cynara cardunculus var
TRINITY_DN35400_c0_g6_i1	KVH99839	Ankyrin repeat-containing protein [Cynara cardunculus var
TRINITY_DN32172_c0_g2_i1	KVI03928	Ankyrin repeat-containing protein [Cynara cardunculus var
TRINITY_DN19957_c0_g1_i1	KVI03928	Ankyrin repeat-containing protein [Cynara cardunculus var
TRINITY_DN48694_c0_g1_i1	KVI02477	Ankyrin repeat-containing protein [Cynara cardunculus var
TRINITY_DN25287_c0_g1_i1	KVH90974	Ankyrin repeat-containing protein [Cynara cardunculus var
TRINITY_DN8232_c0_g1_i1	KVH99396	Ankyrin repeat-containing protein [Cynara cardunculus var
TRINITY_DN34477_c0_g1_i4	KVH90974	Ankyrin repeat-containing protein [Cynara cardunculus var
TRINITY_DN35478_c0_g1_i1	KVH90974	Ankyrin repeat-containing protein [Cynara cardunculus var
TRINITY_DN35478_c0_g2_i7	KVH90974	Ankyrin repeat-containing protein [Cynara cardunculus var
TRINITY_DN35478_c0_g1_i2	KVH90974	Ankyrin repeat-containing protein [Cynara cardunculus var
TRINITY_DN68249_c0_g1_i1	KVI08301	Ankyrin repeat-containing protein [Cynara cardunculus var
TRINITY_DN34477_c0_g1_i12	KVI08301	Ankyrin repeat-containing protein [Cynara cardunculus var
TRINITY_DN35478_c0_g2_i1	KVI08301	Ankyrin repeat-containing protein [Cynara cardunculus var
TRINITY_DN35478_c0_g2_i2	KVI08301	Ankyrin repeat-containing protein [Cynara cardunculus var
TRINITY_DN35478_c0_g2_i5	KVI08301	Ankyrin repeat-containing protein [Cynara cardunculus var
TRINITY_DN35478_c0_g3_i1	KVI08301	Ankyrin repeat-containing protein [Cynara cardunculus var
TRINITY_DN35478_c0_g2_i11	KVI08301	Ankyrin repeat-containing protein [Cynara cardunculus var
TRINITY_DN35478_c0_g2_i13	KVI08301	Ankyrin repeat-containing protein [Cynara cardunculus var
TRINITY_DN35478_c1_g1_i1	KVI08301	Ankyrin repeat-containing protein [Cynara cardunculus var
TRINITY_DN35476_c3_g2_i2	KVH92028	Ankyrin repeat-containing protein [Cynara cardunculus var
TRINITY_DN35400_c0_g1_i1	KVH87673	Ankyrin repeat-containing protein [Cynara cardunculus var
TRINITY_DN35400_c0_g2_i3	KVH87673	Ankyrin repeat-containing protein [Cynara cardunculus var
TRINITY_DN35400_c0_g1_i3	KVH87673	Ankyrin repeat-containing protein [Cynara cardunculus var
TRINITY_DN35400_c0_g5_i2	KVH87673	Ankyrin repeat-containing protein [Cynara cardunculus var
[truncated: 67,733 more rows]

## Sheet: TAIR
Supplementary Table ST1: Functional annotation with public database
Transcript ID	Tair ID	Function
TRINITY_DN41335_c0_g1_i1	AT1G09850.1	xylem bark cysteine peptidase 3 | Chr1:3201848-3203875 FORWARD LENGTH=437 | 201606
TRINITY_DN41340_c0_g1_i1	AT1G67430.1	Ribosomal protein L22p/L17e family protein | Chr1:25262209-25263627 FORWARD LENGTH=175
TRINITY_DN41323_c0_g1_i1	AT3G62310.1	RNA helicase family protein | Chr3:23057516-23060561 REVERSE LENGTH=726 | 201606
TRINITY_DN41353_c0_g1_i1	AT4G29090.1	Ribonuclease H-like superfamily protein | Chr4:14333528-14335255 FORWARD LENGTH=575 | 2
TRINITY_DN41394_c0_g1_i1	AT5G26731.1	hypothetical protein | Chr5:9295676-9295975 FORWARD LENGTH=99 | 201606
TRINITY_DN41373_c0_g1_i1	AT1G12940.1	nitrate transporter2.5 | Chr1:4416405-4418337 FORWARD LENGTH=502 | 201606
TRINITY_DN41317_c0_g1_i1	AT3G19760.1	eukaryotic initiation factor 4A-III | Chr3:6863790-6866242 FORWARD LENGTH=408 | 201606
TRINITY_DN41308_c0_g1_i1	AT1G20920.2	P-loop containing nucleoside triphosphate hydrolases superfamily protein | Chr1:7286356
TRINITY_DN41398_c0_g1_i1	AT5G40370.1	Glutaredoxin family protein | Chr5:16147826-16149052 REVERSE LENGTH=111 | 201606
TRINITY_DN41377_c0_g1_i1	AT1G70650.1	Ran BP2/NZF zinc finger-like superfamily protein | Chr1:26638158-26640126 FORWARD LENGT
TRINITY_DN41379_c0_g1_i1	AT4G37560.1	Acetamidase/Formamidase family protein | Chr4:17646489-17648457 FORWARD LENGTH=452 | 20
TRINITY_DN41381_c0_g1_i1	AT4G22910.1	FIZZY-related 2 | Chr4:12012743-12015663 FORWARD LENGTH=483 | 201606
TRINITY_DN41386_c0_g1_i1	AT5G40290.1	HD domain-containing metal-dependent phosphohydrolase family protein | Chr5:16105259-16
TRINITY_DN41361_c0_g1_i1	AT1G70890.1	MLP-like protein 43 | Chr1:26725912-26726489 REVERSE LENGTH=158 | 201606
TRINITY_DN41384_c0_g1_i1	AT2G35980.1	Late embryogenesis abundant (LEA) hydroxyproline-rich glycoprotein family | Chr2:151106
TRINITY_DN41362_c0_g1_i1	AT3G17940.1	Galactose mutarotase-like superfamily protein | Chr3:6143707-6145244 REVERSE LENGTH=341
TRINITY_DN13154_c0_g1_i1	AT4G23180.1	cysteine-rich RLK (RECEPTOR-like protein kinase) 10 | Chr4:12138171-12140780 FORWARD LE
TRINITY_DN13133_c0_g1_i1	AT5G67100.1	DNA-directed DNA polymerase | Chr5:26776994-26785104 FORWARD LENGTH=1524 | 201606
TRINITY_DN13143_c0_g1_i1	AT3G13690.1	kinase with adenine nucleotide alpha hydrolases-like domain-containing protein | Chr3:4
TRINITY_DN13177_c0_g1_i1	AT5G52470.1	fibrillarin 1 | Chr5:21294290-21296509 FORWARD LENGTH=308 | 201606
TRINITY_DN13109_c0_g1_i1	AT1G11410.1	S-locus lectin protein kinase family protein | Chr1:3841286-3844284 FORWARD LENGTH=845
TRINITY_DN13100_c0_g2_i1	AT4G21350.1	plant U-box 8 | Chr4:11356143-11357267 REVERSE LENGTH=374 | 201606
TRINITY_DN67956_c0_g1_i1	AT1G15520.1	pleiotropic drug resistance 12 | Chr1:5331993-5338175 REVERSE LENGTH=1423 | 201606
TRINITY_DN67900_c0_g1_i1	AT4G02840.1	Small nuclear ribonucleoprotein family protein | Chr4:1264726-1266253 FORWARD LENGTH=11
TRINITY_DN67915_c0_g1_i1	AT3G12280.2	retinoblastoma-related 1 | Chr3:3913671-3918433 REVERSE LENGTH=1012 | 201606
TRINITY_DN67984_c0_g1_i1	AT2G20780.1	Major facilitator superfamily protein | Chr2:8947496-8949170 REVERSE LENGTH=526 | 20160
TRINITY_DN67946_c0_g1_i1	AT1G09080.2	Heat shock protein 70 (Hsp 70) family protein | Chr1:2929268-2931804 REVERSE LENGTH=665
TRINITY_DN67997_c0_g1_i1	AT2G28670.2	Disease resistance-responsive (dirigent-like protein) family protein | Chr2:12300380-12
TRINITY_DN67972_c0_g1_i1	AT5G40780.1	lysine histidine transporter 1 | Chr5:16323823-16327082 FORWARD LENGTH=446 | 201606
TRINITY_DN67991_c0_g1_i1	AT4G03550.1	glucan synthase-like 5 | Chr4:1573513-1579195 FORWARD LENGTH=1780 | 201606
TRINITY_DN67961_c0_g1_i1	AT4G24260.1	glycosyl hydrolase 9A3 | Chr4:12577871-12580133 REVERSE LENGTH=620 | 201606
TRINITY_DN67968_c0_g1_i1	AT4G15930.1	Dynein light chain type 1 family protein | Chr4:9036344-9037825 FORWARD LENGTH=123 | 20
TRINITY_DN67985_c0_g1_i1	AT5G48050.1	Copia-like polyprotein/retrotransposon | Chr5:19472661-19473770 REVERSE LENGTH=369 | 20
TRINITY_DN67920_c0_g1_i1	AT3G28730.1	high mobility group | Chr3:10784954-10788498 FORWARD LENGTH=646 | 201606
TRINITY_DN67973_c0_g1_i1	AT3G08590.2	Phosphoglycerate mutase%2C 2%2C3-bisphosphoglycerate-independent | Chr3:2608683-2611237
TRINITY_DN40900_c0_g1_i1	AT4G29060.2	elongation factor Ts family protein | Chr4:14317744-14321315 FORWARD LENGTH=709 | 20160
TRINITY_DN40951_c0_g1_i1	ATMG00810.1	DNA/RNA polymerases superfamily protein | ChrM:227709-228431 REVERSE LENGTH=240 | 20160
TRINITY_DN40996_c0_g1_i1	AT5G21100.1	Plant L-ascorbate oxidase | Chr5:7168312-7170719 FORWARD LENGTH=573 | 201606
TRINITY_DN40937_c0_g1_i1	ATMG00860.1	DNA/RNA polymerases superfamily protein | ChrM:235916-236392 FORWARD LENGTH=158 | 20160
TRINITY_DN40911_c0_g1_i1	AT4G11130.1	RNA-dependent RNA polymerase 2 | Chr4:6780522-6784390 FORWARD LENGTH=1133 | 201606
TRINITY_DN40987_c0_g1_i1	AT5G25780.1	eukaryotic translation initiation factor 3B-2 | Chr5:8973420-8976758 REVERSE LENGTH=714
TRINITY_DN40994_c0_g1_i1	AT5G02640.1	hypothetical protein | Chr5:594334-594819 REVERSE LENGTH=161 | 201606
TRINITY_DN40933_c0_g1_i1	AT4G21490.1	NAD(P)H dehydrogenase B3 | Chr4:11436495-11439326 REVERSE LENGTH=580 | 201606
TRINITY_DN40955_c0_g1_i1	AT5G28040.1	DNA-binding storekeeper protein-related transcriptional regulator | Chr5:10037654-10038
TRINITY_DN40977_c0_g1_i1	AT2G31610.1	Ribosomal protein S3 family protein | Chr2:13450384-13451669 FORWARD LENGTH=250 | 20160
TRINITY_DN40974_c0_g1_i1	AT2G38660.2	Amino acid dehydrogenase family protein | Chr2:16166392-16167676 FORWARD LENGTH=243 | 2
TRINITY_DN40905_c0_g1_i1	AT5G24352.1	Serine/threonine-protein kinase WNK (With No Lysine)-like protein | Chr5:8311092-831176
TRINITY_DN40986_c0_g1_i1	AT1G07705.2	NOT2 / NOT3 / NOT5 family | Chr1:2382090-2385856 FORWARD LENGTH=614 | 201606
TRINITY_DN40975_c0_g1_i1	AT2G33150.1	peroxisomal 3-ketoacyl-CoA thiolase 3 | Chr2:14047814-14050983 REVERSE LENGTH=462 | 201
TRINITY_DN33350_c0_g1_i1	AT3G63530.2	RING/U-box superfamily protein | Chr3:23456407-23457787 REVERSE LENGTH=248 | 201606
TRINITY_DN33350_c0_g1_i3	AT3G63530.2	RING/U-box superfamily protein | Chr3:23456407-23457787 REVERSE LENGTH=248 | 201606
TRINITY_DN33350_c1_g1_i1	AT5G48310.2	portal protein | Chr5:19574961-19580362 REVERSE LENGTH=1129 | 201606
TRINITY_DN33350_c2_g1_i7	AT3G56680.1	Single-stranded nucleic acid binding R3H protein | Chr3:20991537-20993446 FORWARD LENGT
TRINITY_DN33350_c3_g1_i4	AT1G73250.1	GDP-4-keto-6-deoxymannose-3%2C5-epimerase-4-reductase 1 | Chr1:27545213-27546360 REVERS
TRINITY_DN33350_c3_g2_i1	AT2G35230.1	VQ motif-containing protein | Chr2:14842871-14844079 FORWARD LENGTH=402 | 201606
TRINITY_DN33380_c0_g1_i1	AT3G45140.1	lipoxygenase 2 | Chr3:16525437-16529233 FORWARD LENGTH=896 | 201606
TRINITY_DN33380_c0_g1_i2	AT1G17420.1	lipoxygenase 3 | Chr1:5977512-5981384 FORWARD LENGTH=919 | 201606
TRINITY_DN33380_c0_g1_i4	AT3G45140.1	lipoxygenase 2 | Chr3:16525437-16529233 FORWARD LENGTH=896 | 201606
TRINITY_DN33380_c0_g1_i5	AT3G45140.1	lipoxygenase 2 | Chr3:16525437-16529233 FORWARD LENGTH=896 | 201606
TRINITY_DN33380_c0_g1_i7	AT3G45140.1	lipoxygenase 2 | Chr3:16525437-16529233 FORWARD LENGTH=896 | 201606
TRINITY_DN33345_c0_g1_i1	AT2G40120.1	Protein kinase superfamily protein | Chr2:16755137-16757258 REVERSE LENGTH=570 | 201606
TRINITY_DN33345_c0_g2_i1	AT5G61210.1	soluble N-ethylmaleimide-sensitive factor adaptor protein 33 | Chr5:24624027-24625366 F
TRINITY_DN33345_c0_g2_i3	AT5G61210.1	soluble N-ethylmaleimide-sensitive factor adaptor protein 33 | Chr5:24624027-24625366 F
TRINITY_DN33345_c0_g5_i1	AT2G40120.1	Protein kinase superfamily protein | Chr2:16755137-16757258 REVERSE LENGTH=570 | 201606
TRINITY_DN33345_c0_g3_i2	AT3G12685.1	Acid phosphatase/vanadium-dependent haloperoxidase-related protein | Chr3:4029245-40302
TRINITY_DN33345_c0_g2_i5	AT5G61210.1	soluble N-ethylmaleimide-sensitive factor adaptor protein 33 | Chr5:24624027-24625366 F
TRINITY_DN33345_c0_g5_i2	AT2G40120.1	Protein kinase superfamily protein | Chr2:16755137-16757258 REVERSE LENGTH=570 | 201606
TRINITY_DN33345_c0_g2_i6	AT5G61210.1	soluble N-ethylmaleimide-sensitive factor adaptor protein 33 | Chr5:24624027-24625366 F
TRINITY_DN33345_c0_g5_i3	AT4G03175.1	Protein kinase superfamily protein | Chr4:1402187-1402555 REVERSE LENGTH=98 | 201606
TRINITY_DN33345_c0_g2_i9	AT5G61210.1	soluble N-ethylmaleimide-sensitive factor adaptor protein 33 | Chr5:24624027-24625366 F
TRINITY_DN33345_c0_g2_i10	AT5G61210.1	soluble N-ethylmaleimide-sensitive factor adaptor protein 33 | Chr5:24624027-24625366 F
TRINITY_DN33345_c0_g4_i2	AT3G48750.1	cell division control 2 | Chr3:18072238-18074296 FORWARD LENGTH=294 | 201606
TRINITY_DN33345_c0_g1_i5	AT2G40120.1	Protein kinase superfamily protein | Chr2:16755137-16757258 REVERSE LENGTH=570 | 201606
TRINITY_DN33339_c0_g1_i1	AT5G60670.1	Ribosomal protein L11 family protein | Chr5:24381066-24381566 REVERSE LENGTH=166 | 2016
TRINITY_DN33339_c0_g2_i1	AT5G60670.1	Ribosomal protein L11 family protein | Chr5:24381066-24381566 REVERSE LENGTH=166 | 2016
TRINITY_DN33339_c1_g1_i1	AT5G06550.1	transferring glycosyl group transferase | Chr5:2001246-2003068 REVERSE LENGTH=502 | 201
TRINITY_DN33339_c1_g2_i1	AT5G60670.1	Ribosomal protein L11 family protein | Chr5:24381066-24381566 REVERSE LENGTH=166 | 2016
TRINITY_DN33339_c1_g1_i5	AT4G24770.1	31-kDa RNA binding protein | Chr4:12766223-12767952 REVERSE LENGTH=329 | 201606
TRINITY_DN33339_c1_g6_i1	AT4G27910.1	SET domain protein 16 | Chr4:13894694-13900256 FORWARD LENGTH=1027 | 201606
TRINITY_DN33339_c1_g5_i2	AT5G60670.1	Ribosomal protein L11 family protein | Chr5:24381066-24381566 REVERSE LENGTH=166 | 2016
TRINITY_DN33339_c1_g1_i6	AT1G80930.1	MIF4G domain-containing protein / MA3 domain-containing protein | Chr1:30405774-3040949
TRINITY_DN33339_c1_g8_i1	AT2G29590.1	Thioesterase superfamily protein | Chr2:12654602-12655432 REVERSE LENGTH=158 | 201606
TRINITY_DN33339_c1_g9_i1	AT1G18950.1	DDT domain superfamily | Chr1:6546539-6551549 FORWARD LENGTH=750 | 201606
TRINITY_DN33339_c1_g8_i2	AT1G80930.1	MIF4G domain-containing protein / MA3 domain-containing protein | Chr1:30405774-3040949
TRINITY_DN33339_c1_g8_i3	AT2G29590.1	Thioesterase superfamily protein | Chr2:12654602-12655432 REVERSE LENGTH=158 | 201606
TRINITY_DN33339_c1_g10_i1	AT5G60670.1	Ribosomal protein L11 family protein | Chr5:24381066-24381566 REVERSE LENGTH=166 | 2016
TRINITY_DN33308_c1_g2_i1	AT3G47570.1	Leucine-rich repeat protein kinase family protein | Chr3:17527611-17530748 FORWARD LENG
TRINITY_DN33308_c1_g2_i2	AT3G47090.1	Leucine-rich repeat protein kinase family protein | Chr3:17341512-17344645 REVERSE LENG
TRINITY_DN33308_c1_g2_i3	AT3G47570.1	Leucine-rich repeat protein kinase family protein | Chr3:17527611-17530748 FORWARD LENG
TRINITY_DN33398_c0_g1_i2	AT3G05320.1	O-fucosyltransferase family protein | Chr3:1513558-1514895 REVERSE LENGTH=445 | 201606
TRINITY_DN33395_c0_g1_i1	AT5G27290.1	stress regulated protein | Chr5:9618590-9620473 REVERSE LENGTH=341 | 201606
TRINITY_DN33395_c0_g2_i2	AT1G17455.2	ELF4-like 4 | Chr1:5997932-5998276 FORWARD LENGTH=114 | 201606
TRINITY_DN33395_c0_g3_i1	AT3G47680.1	DNA binding protein | Chr3:17577483-17578391 REVERSE LENGTH=302 | 201606
TRINITY_DN33395_c0_g1_i4	AT5G27290.1	stress regulated protein | Chr5:9618590-9620473 REVERSE LENGTH=341 | 201606
TRINITY_DN33395_c0_g1_i7	AT5G27290.1	stress regulated protein | Chr5:9618590-9620473 REVERSE LENGTH=341 | 201606
TRINITY_DN33395_c0_g2_i7	AT5G41220.1	glutathione S-transferase THETA 3 | Chr5:16494560-16496969 REVERSE LENGTH=590 | 201606
TRINITY_DN33395_c0_g2_i8	AT3G47680.1	DNA binding protein | Chr3:17577483-17578391 REVERSE LENGTH=302 | 201606
TRINITY_DN33361_c0_g1_i1	AT4G27500.1	proton pump interactor 1 | Chr4:13743614-13745900 FORWARD LENGTH=612 | 201606
TRINITY_DN33361_c0_g3_i1	AT4G27500.1	proton pump interactor 1 | Chr4:13743614-13745900 FORWARD LENGTH=612 | 201606
TRINITY_DN33361_c0_g1_i2	AT4G27500.1	proton pump interactor 1 | Chr4:13743614-13745900 FORWARD LENGTH=612 | 201606
TRINITY_DN33361_c0_g2_i2	AT4G27500.1	proton pump interactor 1 | Chr4:13743614-13745900 FORWARD LENGTH=612 | 201606
TRINITY_DN33361_c0_g2_i3	AT4G27500.1	proton pump interactor 1 | Chr4:13743614-13745900 FORWARD LENGTH=612 | 201606
TRINITY_DN33361_c0_g2_i4	AT4G27500.1	proton pump interactor 1 | Chr4:13743614-13745900 FORWARD LENGTH=612 | 201606
TRINITY_DN33315_c0_g1_i1	AT3G50670.2	U1 small nuclear ribonucleoprotein-70K | Chr3:18828232-18829492 REVERSE LENGTH=204 | 20
TRINITY_DN33315_c0_g1_i6	AT3G50670.1	U1 small nuclear ribonucleoprotein-70K | Chr3:18826476-18829492 REVERSE LENGTH=427 | 20
TRINITY_DN33315_c0_g1_i7	AT3G50670.1	U1 small nuclear ribonucleoprotein-70K | Chr3:18826476-18829492 REVERSE LENGTH=427 | 20
TRINITY_DN33315_c0_g1_i8	AT3G50670.2	U1 small nuclear ribonucleoprotein-70K | Chr3:18828232-18829492 REVERSE LENGTH=204 | 20
TRINITY_DN33323_c0_g1_i1	AT5G06210.1	RNA binding (RRM/RBD/RNP motifs) family protein | Chr5:1878497-1879515 FORWARD LENGTH=1
TRINITY_DN33323_c0_g1_i2	AT5G06210.1	RNA binding (RRM/RBD/RNP motifs) family protein | Chr5:1878497-1879515 FORWARD LENGTH=1
TRINITY_DN33323_c0_g2_i3	AT5G06230.2	TRICHOME BIREFRINGENCE-LIKE 9 | Chr5:1885407-1886948 REVERSE LENGTH=372 | 201606
TRINITY_DN33323_c0_g1_i4	AT5G06210.1	RNA binding (RRM/RBD/RNP motifs) family protein | Chr5:1878497-1879515 FORWARD LENGTH=1
TRINITY_DN33323_c0_g1_i5	AT5G06210.1	RNA binding (RRM/RBD/RNP motifs) family protein | Chr5:1878497-1879515 FORWARD LENGTH=1
TRINITY_DN33323_c0_g1_i6	AT5G06210.1	RNA binding (RRM/RBD/RNP motifs) family protein | Chr5:1878497-1879515 FORWARD LENGTH=1
TRINITY_DN33323_c0_g2_i7	AT5G06230.2	TRICHOME BIREFRINGENCE-LIKE 9 | Chr5:1885407-1886948 REVERSE LENGTH=372 | 201606
TRINITY_DN33323_c0_g1_i8	AT5G06210.1	RNA binding (RRM/RBD/RNP motifs) family protein | Chr5:1878497-1879515 FORWARD LENGTH=1
TRINITY_DN33323_c0_g1_i9	AT5G06210.1	RNA binding (RRM/RBD/RNP motifs) family protein | Chr5:1878497-1879515 FORWARD LENGTH=1
TRINITY_DN33323_c0_g1_i10	AT5G06210.1	RNA binding (RRM/RBD/RNP motifs) family protein | Chr5:1878497-1879515 FORWARD LENGTH=1
TRINITY_DN33323_c1_g2_i1	AT3G11560.4	LETM1-like protein | Chr3:3639553-3645506 FORWARD LENGTH=872 | 201606
TRINITY_DN33323_c1_g1_i2	AT3G11560.4	LETM1-like protein | Chr3:3639553-3645506 FORWARD LENGTH=872 | 201606
TRINITY_DN33323_c1_g2_i2	AT3G11560.4	LETM1-like protein | Chr3:3639553-3645506 FORWARD LENGTH=872 | 201606
TRINITY_DN33323_c1_g2_i3	AT3G11560.4	LETM1-like protein | Chr3:3639553-3645506 FORWARD LENGTH=872 | 201606
TRINITY_DN33394_c0_g1_i4	AT1G76850.1	exocyst complex component sec5 | Chr1:28848013-28854282 FORWARD LENGTH=1090 | 201606
TRINITY_DN33394_c0_g1_i5	AT1G76850.1	exocyst complex component sec5 | Chr1:28848013-28854282 FORWARD LENGTH=1090 | 201606
TRINITY_DN33358_c0_g1_i1	AT3G57490.1	Ribosomal protein S5 family protein | Chr3:21279824-21280887 REVERSE LENGTH=276 | 20160
TRINITY_DN33358_c0_g2_i1	AT5G10360.1	Ribosomal protein S6e | Chr5:3258734-3260142 REVERSE LENGTH=249 | 201606
TRINITY_DN33358_c0_g3_i1	AT4G31700.1	ribosomal protein S6 | Chr4:15346306-15347714 REVERSE LENGTH=250 | 201606
TRINITY_DN33358_c0_g4_i1	AT5G02500.2	heat shock cognate protein 70-1 | Chr5:554055-556334 REVERSE LENGTH=521 | 201606
TRINITY_DN33358_c0_g1_i6	AT5G02490.1	Heat shock protein 70 (Hsp 70) family protein | Chr5:550296-552565 REVERSE LENGTH=653 |
TRINITY_DN33358_c0_g5_i1	AT4G31700.1	ribosomal protein S6 | Chr4:15346306-15347714 REVERSE LENGTH=250 | 201606
TRINITY_DN33358_c0_g6_i1	AT1G56410.1	heat shock protein 70 (Hsp 70) family protein | Chr1:21117147-21119241 FORWARD LENGTH=6
TRINITY_DN33358_c0_g2_i4	AT5G10360.1	Ribosomal protein S6e | Chr5:3258734-3260142 REVERSE LENGTH=249 | 201606
TRINITY_DN33358_c0_g1_i9	AT5G02490.1	Heat shock protein 70 (Hsp 70) family protein | Chr5:550296-552565 REVERSE LENGTH=653 |
TRINITY_DN33358_c0_g2_i5	AT5G10360.1	Ribosomal protein S6e | Chr5:3258734-3260142 REVERSE LENGTH=249 | 201606
TRINITY_DN33358_c0_g7_i1	AT5G02500.2	heat shock cognate protein 70-1 | Chr5:554055-556334 REVERSE LENGTH=521 | 201606
TRINITY_DN33356_c0_g1_i2	AT1G78070.1	Transducin/WD40 repeat-like superfamily protein | Chr1:29355219-29358368 FORWARD LENGTH
TRINITY_DN33356_c0_g3_i1	AT2G27730.1	copper ion binding protein | Chr2:11820056-11820867 REVERSE LENGTH=113 | 201606
TRINITY_DN33356_c0_g4_i1	AT1G27385.1	phosphoribosylformylglycinamidine synthase | Chr1:9511129-9512820 REVERSE LENGTH=202 |
TRINITY_DN33356_c0_g1_i4	AT1G78070.1	Transducin/WD40 repeat-like superfamily protein | Chr1:29355219-29358368 FORWARD LENGTH
TRINITY_DN33356_c0_g5_i3	AT2G27730.1	copper ion binding protein | Chr2:11820056-11820867 REVERSE LENGTH=113 | 201606
TRINITY_DN33356_c0_g2_i4	AT1G77230.1	Tetratricopeptide repeat (TPR)-like superfamily protein | Chr1:29016129-29017873 FORWAR
TRINITY_DN33356_c0_g4_i2	AT1G27385.1	phosphoribosylformylglycinamidine synthase | Chr1:9511129-9512820 REVERSE LENGTH=202 |
TRINITY_DN33356_c0_g1_i8	AT4G34200.1	D-3-phosphoglycerate dehydrogenase | Chr4:16374041-16376561 REVERSE LENGTH=603 | 201606
TRINITY_DN33356_c0_g6_i1	AT1G27385.1	phosphoribosylformylglycinamidine synthase | Chr1:9511129-9512820 REVERSE LENGTH=202 |
TRINITY_DN33356_c0_g2_i6	AT1G77230.1	Tetratricopeptide repeat (TPR)-like superfamily protein | Chr1:29016129-29017873 FORWAR
TRINITY_DN33321_c0_g1_i4	AT1G08650.1	phosphoenolpyruvate carboxylase kinase 1 | Chr1:2752206-2753232 FORWARD LENGTH=284 | 20
TRINITY_DN33321_c0_g1_i6	AT1G08650.1	phosphoenolpyruvate carboxylase kinase 1 | Chr1:2752206-2753232 FORWARD LENGTH=284 | 20
TRINITY_DN33321_c0_g1_i7	AT1G08650.2	phosphoenolpyruvate carboxylase kinase 1 | Chr1:2752206-2753150 FORWARD LENGTH=276 | 20
TRINITY_DN33319_c0_g1_i1	AT1G72410.1	COP1-interacting protein-like protein | Chr1:27251949-27256246 REVERSE LENGTH=1163 | 20
TRINITY_DN33319_c0_g1_i2	AT5G67530.1	plant U-box 49 | Chr5:26941260-26943878 FORWARD LENGTH=595 | 201606
TRINITY_DN33319_c0_g1_i3	AT5G67530.1	plant U-box 49 | Chr5:26941260-26943878 FORWARD LENGTH=595 | 201606
TRINITY_DN33319_c0_g1_i6	AT5G67530.1	plant U-box 49 | Chr5:26941260-26943878 FORWARD LENGTH=595 | 201606
TRINITY_DN33319_c0_g1_i7	AT1G72410.1	COP1-interacting protein-like protein | Chr1:27251949-27256246 REVERSE LENGTH=1163 | 20
TRINITY_DN33319_c0_g1_i8	AT1G72410.1	COP1-interacting protein-like protein | Chr1:27251949-27256246 REVERSE LENGTH=1163 | 20
TRINITY_DN33319_c0_g1_i9	AT5G67530.1	plant U-box 49 | Chr5:26941260-26943878 FORWARD LENGTH=595 | 201606
TRINITY_DN33319_c0_g1_i15	AT1G72410.1	COP1-interacting protein-like protein | Chr1:27251949-27256246 REVERSE LENGTH=1163 | 20
TRINITY_DN33319_c0_g1_i16	AT5G67530.1	plant U-box 49 | Chr5:26941260-26943878 FORWARD LENGTH=595 | 201606
TRINITY_DN33319_c0_g1_i25	AT5G67530.1	plant U-box 49 | Chr5:26941260-26943878 FORWARD LENGTH=595 | 201606
TRINITY_DN33319_c0_g1_i27	AT5G67530.1	plant U-box 49 | Chr5:26941260-26943878 FORWARD LENGTH=595 | 201606
TRINITY_DN33319_c0_g1_i30	AT5G67530.1	plant U-box 49 | Chr5:26941260-26943878 FORWARD LENGTH=595 | 201606
TRINITY_DN33319_c1_g1_i1	AT1G67300.1	Major facilitator superfamily protein | Chr1:25193832-25196751 REVERSE LENGTH=493 | 201
TRINITY_DN33319_c1_g2_i1	AT3G07800.1	Thymidine kinase | Chr3:2489944-2490935 REVERSE LENGTH=238 | 201606
TRINITY_DN33319_c1_g1_i2	AT1G67300.1	Major facilitator superfamily protein | Chr1:25193832-25196751 REVERSE LENGTH=493 | 201
TRINITY_DN33319_c1_g2_i2	AT3G07800.1	Thymidine kinase | Chr3:2489944-2490935 REVERSE LENGTH=238 | 201606
TRINITY_DN33319_c1_g3_i1	AT1G67300.1	Major facilitator superfamily protein | Chr1:25193832-25196751 REVERSE LENGTH=493 | 201
TRINITY_DN33319_c1_g4_i1	AT1G67300.1	Major facilitator superfamily protein | Chr1:25193832-25196751 REVERSE LENGTH=493 | 201
TRINITY_DN33319_c1_g1_i7	AT1G67300.1	Major facilitator superfamily protein | Chr1:25193832-25196751 REVERSE LENGTH=493 | 201
TRINITY_DN33319_c1_g2_i5	AT3G07800.1	Thymidine kinase | Chr3:2489944-2490935 REVERSE LENGTH=238 | 201606
TRINITY_DN33319_c2_g1_i1	AT1G53530.1	Peptidase S24/S26A/S26B/S26C family protein | Chr1:19978249-19979778 FORWARD LENGTH=168
TRINITY_DN33319_c2_g2_i1	AT1G53530.1	Peptidase S24/S26A/S26B/S26C family protein | Chr1:19978249-19979778 FORWARD LENGTH=168
TRINITY_DN33319_c2_g2_i2	AT1G53530.1	Peptidase S24/S26A/S26B/S26C family protein | Chr1:19978249-19979778 FORWARD LENGTH=168
TRINITY_DN33319_c2_g1_i3	AT1G53530.1	Peptidase S24/S26A/S26B/S26C family protein | Chr1:19978249-19979778 FORWARD LENGTH=168
TRINITY_DN33319_c2_g1_i5	AT1G53530.1	Peptidase S24/S26A/S26B/S26C family protein | Chr1:19978249-19979778 FORWARD LENGTH=168
TRINITY_DN33319_c2_g2_i5	AT1G53530.1	Peptidase S24/S26A/S26B/S26C family protein | Chr1:19978249-19979778 FORWARD LENGTH=168
TRINITY_DN33367_c0_g2_i2	AT5G06580.1	FAD-linked oxidases family protein | Chr5:2011486-2016473 REVERSE LENGTH=567 | 201606
TRINITY_DN33367_c0_g2_i3	AT5G06580.1	FAD-linked oxidases family protein | Chr5:2011486-2016473 REVERSE LENGTH=567 | 201606
TRINITY_DN33367_c0_g2_i4	AT5G06580.1	FAD-linked oxidases family protein | Chr5:2011486-2016473 REVERSE LENGTH=567 | 201606
TRINITY_DN33367_c0_g1_i4	AT1G80480.1	plastid transcriptionally active 17 | Chr1:30258272-30260570 REVERSE LENGTH=444 | 20160
TRINITY_DN33367_c0_g1_i6	AT1G80480.1	plastid transcriptionally active 17 | Chr1:30258272-30260570 REVERSE LENGTH=444 | 20160
TRINITY_DN33367_c0_g1_i7	AT1G80480.1	plastid transcriptionally active 17 | Chr1:30258272-30260570 REVERSE LENGTH=444 | 20160
TRINITY_DN33367_c0_g1_i11	AT1G80480.1	plastid transcriptionally active 17 | Chr1:30258272-30260570 REVERSE LENGTH=444 | 20160
TRINITY_DN33334_c0_g1_i1	AT1G05675.1	UDP-Glycosyltransferase superfamily protein | Chr1:1701213-1702715 REVERSE LENGTH=453 |
TRINITY_DN33334_c0_g2_i1	AT4G01070.1	UDP-Glycosyltransferase superfamily protein | Chr4:461858-463300 REVERSE LENGTH=480 | 2
TRINITY_DN33334_c0_g1_i2	AT1G05675.1	UDP-Glycosyltransferase superfamily protein | Chr1:1701213-1702715 REVERSE LENGTH=453 |
TRINITY_DN33334_c0_g4_i1	AT4G34135.1	UDP-glucosyltransferase 73B2 | Chr4:16345476-16347016 REVERSE LENGTH=483 | 201606
TRINITY_DN33334_c0_g5_i1	AT4G34131.1	UDP-glucosyl transferase 73B3 | Chr4:16343268-16344713 REVERSE LENGTH=481 | 201606
TRINITY_DN33334_c0_g6_i1	AT4G01070.1	UDP-Glycosyltransferase superfamily protein | Chr4:461858-463300 REVERSE LENGTH=480 | 2
TRINITY_DN33334_c0_g5_i2	AT4G34131.1	UDP-glucosyl transferase 73B3 | Chr4:16343268-16344713 REVERSE LENGTH=481 | 201606
TRINITY_DN33334_c0_g7_i1	AT2G15490.3	UDP-glycosyltransferase 73B4 | Chr2:6761750-6763398 FORWARD LENGTH=481 | 201606
TRINITY_DN33334_c0_g1_i3	AT1G05680.1	Uridine diphosphate glycosyltransferase 74E2 | Chr1:1703196-1704639 REVERSE LENGTH=453
TRINITY_DN33334_c0_g4_i4	AT4G34131.1	UDP-glucosyl transferase 73B3 | Chr4:16343268-16344713 REVERSE LENGTH=481 | 201606
TRINITY_DN33334_c0_g4_i5	AT2G15490.3	UDP-glycosyltransferase 73B4 | Chr2:6761750-6763398 FORWARD LENGTH=481 | 201606
TRINITY_DN33334_c0_g1_i4	AT1G05675.1	UDP-Glycosyltransferase superfamily protein | Chr1:1701213-1702715 REVERSE LENGTH=453 |
TRINITY_DN33334_c0_g1_i5	AT2G31750.1	UDP-glucosyl transferase 74D1 | Chr2:13497312-13499870 FORWARD LENGTH=456 | 201606
TRINITY_DN33334_c0_g1_i6	AT2G31750.1	UDP-glucosyl transferase 74D1 | Chr2:13497312-13499870 FORWARD LENGTH=456 | 201606
TRINITY_DN33397_c0_g2_i1	AT3G49140.1	Pentatricopeptide repeat (PPR) superfamily protein | Chr3:18212187-18215557 REVERSE LEN
TRINITY_DN33397_c0_g1_i5	AT3G49140.1	Pentatricopeptide repeat (PPR) superfamily protein | Chr3:18212187-18215557 REVERSE LEN
TRINITY_DN33351_c0_g2_i1	AT2G26510.1	Xanthine/uracil permease family protein | Chr2:11274118-11277464 FORWARD LENGTH=551 | 2
TRINITY_DN33351_c0_g1_i5	AT2G34190.1	Xanthine/uracil permease family protein | Chr2:14437065-14439407 FORWARD LENGTH=524 | 2
TRINITY_DN33351_c0_g1_i6	AT2G34190.1	Xanthine/uracil permease family protein | Chr2:14437065-14439407 FORWARD LENGTH=524 | 2
TRINITY_DN33351_c0_g1_i8	AT2G34190.1	Xanthine/uracil permease family protein | Chr2:14437065-14439407 FORWARD LENGTH=524 | 2
TRINITY_DN33351_c0_g2_i2	AT2G26510.1	Xanthine/uracil permease family protein | Chr2:11274118-11277464 FORWARD LENGTH=551 | 2
TRINITY_DN33310_c0_g2_i1	ATMG00710.1	Polynucleotidyl transferase%2C ribonuclease H-like superfamily protein | ChrM:207553-20
TRINITY_DN33310_c1_g1_i1	AT3G03310.1	lecithin:cholesterol acyltransferase 3 | Chr3:778767-781488 REVERSE LENGTH=447 | 201606
TRINITY_DN33310_c1_g1_i2	AT3G03310.1	lecithin:cholesterol acyltransferase 3 | Chr3:778767-781488 REVERSE LENGTH=447 | 201606
TRINITY_DN33310_c1_g3_i1	AT1G05450.2	Bifunctional inhibitor/lipid-transfer protein/seed storage 2S albumin superfamily prote
TRINITY_DN33310_c1_g1_i3	AT3G03310.1	lecithin:cholesterol acyltransferase 3 | Chr3:778767-781488 REVERSE LENGTH=447 | 201606
TRINITY_DN33310_c1_g1_i6	AT3G03310.1	lecithin:cholesterol acyltransferase 3 | Chr3:778767-781488 REVERSE LENGTH=447 | 201606
TRINITY_DN33310_c1_g1_i9	AT3G03310.1	lecithin:cholesterol acyltransferase 3 | Chr3:778767-781488 REVERSE LENGTH=447 | 201606
TRINITY_DN33310_c1_g5_i1	AT4G23160.1	cysteine-rich RECEPTOR-like kinase | Chr4:12131325-12134086 FORWARD LENGTH=682 | 201606
TRINITY_DN33310_c1_g1_i11	AT4G19860.1	alpha/beta-Hydrolases superfamily protein | Chr4:10777655-10780260 REVERSE LENGTH=535 |
TRINITY_DN33360_c0_g1_i1	AT5G06900.1	cytochrome P450%2C family 93%2C subfamily D%2C polypeptide 1 | Chr5:2136160-2137925 REV
TRINITY_DN33360_c0_g2_i1	AT5G06900.1	cytochrome P450%2C family 93%2C subfamily D%2C polypeptide 1 | Chr5:2136160-2137925 REV
TRINITY_DN33360_c1_g1_i1	AT5G06900.1	cytochrome P450%2C family 93%2C subfamily D%2C polypeptide 1 | Chr5:2136160-2137925 REV
TRINITY_DN33360_c1_g1_i2	AT5G06900.1	cytochrome P450%2C family 93%2C subfamily D%2C polypeptide 1 | Chr5:2136160-2137925 REV
TRINITY_DN33360_c2_g3_i1	AT5G37370.3	PRP38 family protein | Chr5:14815239-14815988 REVERSE LENGTH=111 | 201606
TRINITY_DN33360_c2_g1_i2	AT5G37370.2	PRP38 family protein | Chr5:14812845-14815988 REVERSE LENGTH=385 | 201606
TRINITY_DN33360_c2_g1_i3	AT5G37370.1	PRP38 family protein | Chr5:14812845-14815988 REVERSE LENGTH=393 | 201606
TRINITY_DN33360_c2_g3_i3	AT5G37370.2	PRP38 family protein | Chr5:14812845-14815988 REVERSE LENGTH=385 | 201606
TRINITY_DN33360_c2_g3_i4	AT5G37370.1	PRP38 family protein | Chr5:14812845-14815988 REVERSE LENGTH=393 | 201606
TRINITY_DN33360_c2_g5_i1	AT3G48330.2	protein-l-isoaspartate methyltransferase 1 | Chr3:17892969-17893975 REVERSE LENGTH=230
TRINITY_DN33360_c2_g5_i2	AT3G48330.2	protein-l-isoaspartate methyltransferase 1 | Chr3:17892969-17893975 REVERSE LENGTH=230
TRINITY_DN33343_c0_g1_i1	AT5G26940.4	Polynucleotidyl transferase%2C ribonuclease H-like superfamily protein | Chr5:9481429-9
TRINITY_DN33343_c0_g1_i2	AT5G26940.4	Polynucleotidyl transferase%2C ribonuclease H-like superfamily protein | Chr5:9481429-9
TRINITY_DN33320_c0_g1_i1	AT5G58140.4	phototropin 2 | Chr5:23524771-23528541 FORWARD LENGTH=689 | 201606
TRINITY_DN33320_c0_g2_i1	AT5G58140.1	phototropin 2 | Chr5:23524771-23529993 FORWARD LENGTH=915 | 201606
TRINITY_DN33320_c0_g1_i2	AT5G58140.3	phototropin 2 | Chr5:23524771-23529947 FORWARD LENGTH=898 | 201606
TRINITY_DN33320_c0_g1_i3	AT5G58140.1	phototropin 2 | Chr5:23524771-23529993 FORWARD LENGTH=915 | 201606
TRINITY_DN33320_c0_g1_i4	AT5G58140.4	phototropin 2 | Chr5:23524771-23528541 FORWARD LENGTH=689 | 201606
TRINITY_DN33320_c0_g1_i5	AT5G58140.3	phototropin 2 | Chr5:23524771-23529947 FORWARD LENGTH=898 | 201606
TRINITY_DN33320_c0_g1_i6	AT5G58140.3	phototropin 2 | Chr5:23524771-23529947 FORWARD LENGTH=898 | 201606
TRINITY_DN33320_c0_g2_i3	AT5G58140.1	phototropin 2 | Chr5:23524771-23529993 FORWARD LENGTH=915 | 201606
TRINITY_DN33320_c0_g5_i1	AT5G58140.1	phototropin 2 | Chr5:23524771-23529993 FORWARD LENGTH=915 | 201606
TRINITY_DN33320_c0_g1_i8	AT5G58140.4	phototropin 2 | Chr5:23524771-23528541 FORWARD LENGTH=689 | 201606
TRINITY_DN33320_c0_g2_i5	AT5G58140.3	phototropin 2 | Chr5:23524771-23529947 FORWARD LENGTH=898 | 201606
TRINITY_DN33320_c0_g1_i9	AT5G58140.1	phototropin 2 | Chr5:23524771-23529993 FORWARD LENGTH=915 | 201606
TRINITY_DN33320_c0_g2_i6	AT5G58140.1	phototropin 2 | Chr5:23524771-23529993 FORWARD LENGTH=915 | 201606
TRINITY_DN33320_c0_g1_i10	AT5G58140.1	phototropin 2 | Chr5:23524771-23529993 FORWARD LENGTH=915 | 201606
TRINITY_DN33320_c0_g1_i11	AT5G58140.3	phototropin 2 | Chr5:23524771-23529947 FORWARD LENGTH=898 | 201606
TRINITY_DN33320_c0_g1_i12	AT5G58140.3	phototropin 2 | Chr5:23524771-23529947 FORWARD LENGTH=898 | 201606
TRINITY_DN33320_c0_g2_i7	AT5G58140.1	phototropin 2 | Chr5:23524771-23529993 FORWARD LENGTH=915 | 201606
TRINITY_DN33320_c0_g1_i14	AT5G58140.4	phototropin 2 | Chr5:23524771-23528541 FORWARD LENGTH=689 | 201606
TRINITY_DN33375_c0_g1_i1	AT4G10340.1	light harvesting complex of photosystem II 5 | Chr4:6408200-6409496 FORWARD LENGTH=280
TRINITY_DN33375_c0_g1_i2	AT4G10340.1	light harvesting complex of photosystem II 5 | Chr4:6408200-6409496 FORWARD LENGTH=280
TRINITY_DN33375_c0_g3_i3	AT4G10340.1	light harvesting complex of photosystem II 5 | Chr4:6408200-6409496 FORWARD LENGTH=280
TRINITY_DN33375_c0_g3_i4	AT4G10340.1	light harvesting complex of photosystem II 5 | Chr4:6408200-6409496 FORWARD LENGTH=280
TRINITY_DN33375_c0_g3_i5	AT4G10340.1	light harvesting complex of photosystem II 5 | Chr4:6408200-6409496 FORWARD LENGTH=280
TRINITY_DN33375_c1_g1_i2	AT4G10340.1	light harvesting complex of photosystem II 5 | Chr4:6408200-6409496 FORWARD LENGTH=280
TRINITY_DN33375_c1_g1_i3	AT5G09260.1	vacuolar protein sorting-associated protein 20.2 | Chr5:2876797-2878355 FORWARD LENGTH=
TRINITY_DN33375_c1_g1_i4	AT5G09260.1	vacuolar protein sorting-associated protein 20.2 | Chr5:2876797-2878355 FORWARD LENGTH=
TRINITY_DN33375_c1_g1_i5	AT4G10340.1	light harvesting complex of photosystem II 5 | Chr4:6408200-6409496 FORWARD LENGTH=280
TRINITY_DN33375_c1_g1_i6	AT4G10340.1	light harvesting complex of photosystem II 5 | Chr4:6408200-6409496 FORWARD LENGTH=280
TRINITY_DN33375_c1_g1_i8	AT5G09260.1	vacuolar protein sorting-associated protein 20.2 | Chr5:2876797-2878355 FORWARD LENGTH=
TRINITY_DN33382_c0_g1_i1	AT2G45630.2	D-isomer specific 2-hydroxyacid dehydrogenase family protein | Chr2:18796000-18797089 F
TRINITY_DN33382_c0_g1_i2	AT2G45630.2	D-isomer specific 2-hydroxyacid dehydrogenase family protein | Chr2:18796000-18797089 F
TRINITY_DN33382_c0_g1_i3	AT2G45630.2	D-isomer specific 2-hydroxyacid dehydrogenase family protein | Chr2:18796000-18797089 F
TRINITY_DN33382_c0_g1_i4	AT2G45630.1	D-isomer specific 2-hydroxyacid dehydrogenase family protein | Chr2:18796000-18796560 F
TRINITY_DN33382_c0_g1_i6	AT2G45630.2	D-isomer specific 2-hydroxyacid dehydrogenase family protein | Chr2:18796000-18797089 F
TRINITY_DN33376_c1_g1_i1	AT4G05475.1	RNI-like superfamily protein | Chr4:2765962-2767957 REVERSE LENGTH=309 | 201606
TRINITY_DN33376_c2_g1_i1	AT5G19380.1	CRT (chloroquine-resistance transporter)-like transporter 1 | Chr5:6527017-6530445 REVE
TRINITY_DN33376_c2_g2_i2	AT2G46080.1	BPS1-like protein | Chr2:18948317-18949360 REVERSE LENGTH=347 | 201606
TRINITY_DN33376_c2_g2_i6	AT2G46080.1	BPS1-like protein | Chr2:18948317-18949360 REVERSE LENGTH=347 | 201606
TRINITY_DN33376_c2_g1_i2	AT5G12170.2	CRT (chloroquine-resistance transporter)-like transporter 3 | Chr5:3931649-3934961 FORW
TRINITY_DN33376_c2_g1_i5	AT5G19380.1	CRT (chloroquine-resistance transporter)-like transporter 1 | Chr5:6527017-6530445 REVE
TRINITY_DN33376_c2_g1_i7	AT5G19380.1	CRT (chloroquine-resistance transporter)-like transporter 1 | Chr5:6527017-6530445 REVE
TRINITY_DN33376_c2_g2_i8	AT2G46080.1	BPS1-like protein | Chr2:18948317-18949360 REVERSE LENGTH=347 | 201606
TRINITY_DN33376_c2_g1_i8	AT5G19380.1	CRT (chloroquine-resistance transporter)-like transporter 1 | Chr5:6527017-6530445 REVE
TRINITY_DN33376_c2_g1_i9	AT5G19380.1	CRT (chloroquine-resistance transporter)-like transporter 1 | Chr5:6527017-6530445 REVE
TRINITY_DN33376_c2_g1_i10	AT5G12170.2	CRT (chloroquine-resistance transporter)-like transporter 3 | Chr5:3931649-3934961 FORW
TRINITY_DN33376_c2_g1_i11	AT5G19380.2	CRT (chloroquine-resistance transporter)-like transporter 1 | Chr5:6527017-6530445 REVE
TRINITY_DN33396_c0_g2_i1	AT2G41060.2	RNA-binding (RRM/RBD/RNP motifs) family protein | Chr2:17127138-17128493 FORWARD LENGTH
TRINITY_DN33396_c0_g2_i7	AT2G41060.2	RNA-binding (RRM/RBD/RNP motifs) family protein | Chr2:17127138-17128493 FORWARD LENGTH
TRINITY_DN33396_c0_g2_i8	AT2G41060.2	RNA-binding (RRM/RBD/RNP motifs) family protein | Chr2:17127138-17128493 FORWARD LENGTH
TRINITY_DN33396_c0_g2_i10	AT4G21170.1	Tetratricopeptide repeat (TPR)-like superfamily protein | Chr4:11286756-11288513 REVERS
TRINITY_DN33396_c0_g2_i13	AT1G11570.1	NTF2-like protein | Chr1:3883280-3883663 FORWARD LENGTH=127 | 201606
TRINITY_DN33396_c0_g2_i19	AT1G11570.1	NTF2-like protein | Chr1:3883280-3883663 FORWARD LENGTH=127 | 201606
TRINITY_DN33396_c0_g2_i20	AT1G11570.2	NTF2-like protein | Chr1:3883280-3883956 FORWARD LENGTH=132 | 201606
TRINITY_DN33396_c0_g2_i21	AT4G21170.1	Tetratricopeptide repeat (TPR)-like superfamily protein | Chr4:11286756-11288513 REVERS
TRINITY_DN33396_c0_g2_i22	AT4G21170.1	Tetratricopeptide repeat (TPR)-like superfamily protein | Chr4:11286756-11288513 REVERS
TRINITY_DN33396_c0_g2_i23	AT1G11570.2	NTF2-like protein | Chr1:3883280-3883956 FORWARD LENGTH=132 | 201606
TRINITY_DN33396_c0_g5_i1	AT1G31280.1	Argonaute family protein | Chr1:11181777-11185112 FORWARD LENGTH=1014 | 201606
TRINITY_DN33396_c0_g2_i24	AT5G25360.2	hypothetical protein | Chr5:8799934-8802333 REVERSE LENGTH=169 | 201606
TRINITY_DN33396_c0_g2_i27	AT2G41060.2	RNA-binding (RRM/RBD/RNP motifs) family protein | Chr2:17127138-17128493 FORWARD LENGTH
TRINITY_DN33396_c0_g2_i28	AT5G25360.2	hypothetical protein | Chr5:8799934-8802333 REVERSE LENGTH=169 | 201606
TRINITY_DN33365_c0_g2_i1	AT2G39080.1	NAD(P)-binding Rossmann-fold superfamily protein | Chr2:16309981-16312475 REVERSE LENGT
TRINITY_DN33365_c0_g2_i2	AT2G39080.1	NAD(P)-binding Rossmann-fold superfamily protein | Chr2:16309981-16312475 REVERSE LENGT
TRINITY_DN33365_c0_g2_i3	AT2G39080.1	NAD(P)-binding Rossmann-fold superfamily protein | Chr2:16309981-16312475 REVERSE LENGT
TRINITY_DN33365_c0_g2_i4	AT2G39080.1	NAD(P)-binding Rossmann-fold superfamily protein | Chr2:16309981-16312475 REVERSE LENGT
TRINITY_DN33365_c0_g3_i1	AT2G39080.1	NAD(P)-binding Rossmann-fold superfamily protein | Chr2:16309981-16312475 REVERSE LENGT
TRINITY_DN33365_c0_g3_i2	AT2G39080.1	NAD(P)-binding Rossmann-fold superfamily protein | Chr2:16309981-16312475 REVERSE LENGT
TRINITY_DN33365_c0_g2_i6	AT2G39080.1	NAD(P)-binding Rossmann-fold superfamily protein | Chr2:16309981-16312475 REVERSE LENGT
TRINITY_DN33365_c1_g1_i1	AT3G20970.1	NFU domain protein 4 | Chr3:7348277-7350069 FORWARD LENGTH=283 | 201606
TRINITY_DN33365_c1_g1_i3	AT3G20970.1	NFU domain protein 4 | Chr3:7348277-7350069 FORWARD LENGTH=283 | 201606
TRINITY_DN33365_c1_g1_i4	AT3G20970.1	NFU domain protein 4 | Chr3:7348277-7350069 FORWARD LENGTH=283 | 201606
TRINITY_DN33301_c0_g1_i3	AT2G25840.2	Nucleotidylyl transferase superfamily protein | Chr2:11021924-11025158 FORWARD LENGTH=4
TRINITY_DN33301_c0_g1_i5	AT2G25840.2	Nucleotidylyl transferase superfamily protein | Chr2:11021924-11025158 FORWARD LENGTH=4
TRINITY_DN33301_c0_g1_i6	AT2G25840.1	Nucleotidylyl transferase superfamily protein | Chr2:11021924-11025158 FORWARD LENGTH=4
TRINITY_DN33301_c0_g1_i8	AT2G25840.1	Nucleotidylyl transferase superfamily protein | Chr2:11021924-11025158 FORWARD LENGTH=4
TRINITY_DN33327_c1_g1_i1	AT5G15900.1	TRICHOME BIREFRINGENCE-LIKE 19 | Chr5:5189524-5192070 REVERSE LENGTH=426 | 201606
TRINITY_DN33327_c1_g1_i2	AT5G15900.1	TRICHOME BIREFRINGENCE-LIKE 19 | Chr5:5189524-5192070 REVERSE LENGTH=426 | 201606
TRINITY_DN33327_c2_g1_i1	AT1G77030.1	putative DEAD-box ATP-dependent RNA helicase 29 | Chr1:28947887-28951526 REVERSE LENGTH
TRINITY_DN33327_c2_g2_i1	AT5G15900.1	TRICHOME BIREFRINGENCE-LIKE 19 | Chr5:5189524-5192070 REVERSE LENGTH=426 | 201606
TRINITY_DN33327_c2_g3_i2	AT5G17020.1	exportin 1A | Chr5:5594904-5602467 FORWARD LENGTH=1075 | 201606
TRINITY_DN33327_c2_g2_i2	AT5G15900.1	TRICHOME BIREFRINGENCE-LIKE 19 | Chr5:5189524-5192070 REVERSE LENGTH=426 | 201606
TRINITY_DN33327_c2_g4_i1	AT5G15900.1	TRICHOME BIREFRINGENCE-LIKE 19 | Chr5:5189524-5192070 REVERSE LENGTH=426 | 201606
TRINITY_DN33327_c2_g5_i1	AT5G17020.1	exportin 1A | Chr5:5594904-5602467 FORWARD LENGTH=1075 | 201606
TRINITY_DN33373_c0_g1_i1	AT5G48120.1	ARM repeat superfamily protein | Chr5:19508210-19514774 REVERSE LENGTH=1134 | 201606
TRINITY_DN33373_c0_g1_i3	AT5G48120.1	ARM repeat superfamily protein | Chr5:19508210-19514774 REVERSE LENGTH=1134 | 201606
TRINITY_DN33374_c0_g1_i1	AT4G27745.1	Yippee family putative zinc-binding protein | Chr4:13840530-13841279 FORWARD LENGTH=106
TRINITY_DN33374_c0_g2_i1	AT1G20230.1	Pentatricopeptide repeat (PPR) superfamily protein | Chr1:7009570-7011852 FORWARD LENGT
TRINITY_DN33374_c0_g1_i2	AT4G27745.1	Yippee family putative zinc-binding protein | Chr4:13840530-13841279 FORWARD LENGTH=106
TRINITY_DN33374_c0_g1_i3	AT4G27745.1	Yippee family putative zinc-binding protein | Chr4:13840530-13841279 FORWARD LENGTH=106
TRINITY_DN33348_c0_g1_i1	AT3G07930.3	DNA glycosylase superfamily protein | Chr3:2526720-2528416 FORWARD LENGTH=445 | 201606
TRINITY_DN33348_c0_g2_i2	AT1G66510.3	AAR2 protein family | Chr1:24813322-24815804 FORWARD LENGTH=355 | 201606
TRINITY_DN33348_c0_g4_i1	AT1G14270.1	CAAX amino terminal protease family protein | Chr1:4875099-4877195 REVERSE LENGTH=353 |
TRINITY_DN33348_c0_g3_i2	AT5G26760.1	RNA polymerase II subunit B1 CTD phosphatase RPAP2-like protein | Chr5:9403869-9405704
TRINITY_DN33348_c0_g4_i2	AT1G14270.4	CAAX amino terminal protease family protein | Chr1:4875099-4876443 REVERSE LENGTH=227 |
TRINITY_DN33348_c0_g2_i3	AT1G66510.3	AAR2 protein family | Chr1:24813322-24815804 FORWARD LENGTH=355 | 201606
TRINITY_DN33348_c0_g2_i5	AT1G66510.2	AAR2 protein family | Chr1:24812881-24815804 FORWARD LENGTH=399 | 201606
TRINITY_DN33348_c0_g1_i8	AT3G07930.3	DNA glycosylase superfamily protein | Chr3:2526720-2528416 FORWARD LENGTH=445 | 201606
TRINITY_DN33348_c0_g4_i4	AT1G14270.1	CAAX amino terminal protease family protein | Chr1:4875099-4877195 REVERSE LENGTH=353 |
TRINITY_DN33348_c0_g3_i3	AT5G26760.1	RNA polymerase II subunit B1 CTD phosphatase RPAP2-like protein | Chr5:9403869-9405704
TRINITY_DN33348_c0_g3_i5	AT5G26760.1	RNA polymerase II subunit B1 CTD phosphatase RPAP2-like protein | Chr5:9403869-9405704
TRINITY_DN33348_c0_g4_i5	AT1G14270.1	CAAX amino terminal protease family protein | Chr1:4875099-4877195 REVERSE LENGTH=353 |
TRINITY_DN33348_c0_g1_i14	AT3G07930.1	DNA glycosylase superfamily protein | Chr3:2526720-2528145 FORWARD LENGTH=352 | 201606
TRINITY_DN33348_c0_g4_i6	AT1G14270.4	CAAX amino terminal protease family protein | Chr1:4875099-4876443 REVERSE LENGTH=227 |
TRINITY_DN33392_c1_g1_i1	AT1G07780.5	phosphoribosylanthranilate isomerase 1 | Chr1:2410352-2411833 REVERSE LENGTH=275 | 2016
TRINITY_DN33392_c1_g1_i5	AT1G07780.5	phosphoribosylanthranilate isomerase 1 | Chr1:2410352-2411833 REVERSE LENGTH=275 | 2016
TRINITY_DN33392_c2_g1_i1	AT4G13780.1	methionine-tRNA ligase%2C putative / methionyl-tRNA synthetase%2C putative / MetRS | Ch
TRINITY_DN33392_c2_g2_i1	AT4G28300.1	formin-like protein (DUF1421) | Chr4:14014860-14016823 FORWARD LENGTH=496 | 201606
TRINITY_DN33392_c2_g1_i5	AT4G28300.1	formin-like protein (DUF1421) | Chr4:14014860-14016823 FORWARD LENGTH=496 | 201606
TRINITY_DN33392_c2_g1_i6	AT4G28300.1	formin-like protein (DUF1421) | Chr4:14014860-14016823 FORWARD LENGTH=496 | 201606
TRINITY_DN33392_c3_g1_i3	AT3G07100.1	Sec23/Sec24 protein transport family protein | Chr3:2245689-2250077 REVERSE LENGTH=1038
TRINITY_DN33322_c0_g1_i2	AT4G09020.1	isoamylase 3 | Chr4:5784099-5788839 FORWARD LENGTH=764 | 201606
TRINITY_DN33322_c0_g1_i3	AT4G09020.1	isoamylase 3 | Chr4:5784099-5788839 FORWARD LENGTH=764 | 201606
TRINITY_DN33322_c1_g1_i1	AT5G05460.1	Glycosyl hydrolase family 85 | Chr5:1615615-1618771 FORWARD LENGTH=680 | 201606
TRINITY_DN33322_c1_g2_i2	AT3G48200.1	transmembrane protein | Chr3:17832949-17837371 REVERSE LENGTH=1088 | 201606
TRINITY_DN33322_c1_g1_i3	AT5G05460.1	Glycosyl hydrolase family 85 | Chr5:1615615-1618771 FORWARD LENGTH=680 | 201606
TRINITY_DN33322_c1_g1_i4	AT5G05460.1	Glycosyl hydrolase family 85 | Chr5:1615615-1618771 FORWARD LENGTH=680 | 201606
TRINITY_DN33322_c1_g1_i5	AT5G05460.1	Glycosyl hydrolase family 85 | Chr5:1615615-1618771 FORWARD LENGTH=680 | 201606
TRINITY_DN33322_c1_g1_i9	AT5G05460.1	Glycosyl hydrolase family 85 | Chr5:1615615-1618771 FORWARD LENGTH=680 | 201606
TRINITY_DN33322_c2_g1_i1	AT3G46920.1	kinase superfamily with octicosapeptide/Phox/Bem1p domain-containing protein | Chr3:172
TRINITY_DN33322_c2_g3_i1	AT5G22480.1	ZPR1 zinc-finger domain protein | Chr5:7451643-7456168 REVERSE LENGTH=493 | 201606
TRINITY_DN33322_c2_g1_i5	AT3G46920.1	kinase superfamily with octicosapeptide/Phox/Bem1p domain-containing protein | Chr3:172
TRINITY_DN33322_c2_g2_i2	AT4G33250.1	eukaryotic translation initiation factor 3K | Chr4:16039066-16040617 REVERSE LENGTH=226
TRINITY_DN33322_c2_g1_i6	AT3G46920.1	kinase superfamily with octicosapeptide/Phox/Bem1p domain-containing protein | Chr3:172
TRINITY_DN33341_c0_g1_i1	AT2G01275.2	RING/FYVE/PHD zinc finger superfamily protein | Chr2:142610-143809 REVERSE LENGTH=259 |
TRINITY_DN33341_c0_g1_i3	AT2G01275.2	RING/FYVE/PHD zinc finger superfamily protein | Chr2:142610-143809 REVERSE LENGTH=259 |
TRINITY_DN33341_c0_g1_i4	AT2G01275.2	RING/FYVE/PHD zinc finger superfamily protein | Chr2:142610-143809 REVERSE LENGTH=259 |
TRINITY_DN33341_c0_g1_i5	AT2G01275.2	RING/FYVE/PHD zinc finger superfamily protein | Chr2:142610-143809 REVERSE LENGTH=259 |
TRINITY_DN33341_c0_g1_i8	AT4G02075.1	RING/FYVE/PHD zinc finger superfamily protein | Chr4:913555-916414 REVERSE LENGTH=218 |
TRINITY_DN33341_c0_g1_i10	AT2G01275.2	RING/FYVE/PHD zinc finger superfamily protein | Chr2:142610-143809 REVERSE LENGTH=259 |
TRINITY_DN33341_c0_g1_i11	AT2G01275.2	RING/FYVE/PHD zinc finger superfamily protein | Chr2:142610-143809 REVERSE LENGTH=259 |
TRINITY_DN33341_c0_g1_i13	AT2G01275.2	RING/FYVE/PHD zinc finger superfamily protein | Chr2:142610-143809 REVERSE LENGTH=259 |
TRINITY_DN33341_c0_g1_i14	AT2G01275.2	RING/FYVE/PHD zinc finger superfamily protein | Chr2:142610-143809 REVERSE LENGTH=259 |
TRINITY_DN33388_c0_g1_i1	AT4G30690.1	Translation initiation factor 3 protein | Chr4:14960742-14962328 FORWARD LENGTH=281 | 2
TRINITY_DN33388_c0_g1_i2	AT4G30690.2	Translation initiation factor 3 protein | Chr4:14960742-14962328 FORWARD LENGTH=253 | 2
TRINITY_DN33388_c1_g3_i1	AT2G29140.1	pumilio 3 | Chr2:12531392-12535060 FORWARD LENGTH=964 | 201606
TRINITY_DN33388_c1_g1_i4	AT4G25315.2	Expressed protein | Chr4:12951659-12952834 REVERSE LENGTH=108 | 201606
TRINITY_DN33388_c1_g5_i1	AT2G29140.1	pumilio 3 | Chr2:12531392-12535060 FORWARD LENGTH=964 | 201606
TRINITY_DN33388_c1_g2_i3	AT4G25315.2	Expressed protein | Chr4:12951659-12952834 REVERSE LENGTH=108 | 201606
TRINITY_DN33388_c1_g1_i10	AT1G74330.1	Protein kinase superfamily protein | Chr1:27943618-27947109 REVERSE LENGTH=699 | 201606
TRINITY_DN33388_c1_g1_i13	AT1G18670.1	Protein kinase superfamily protein | Chr1:6427242-6430696 REVERSE LENGTH=709 | 201606
TRINITY_DN33388_c1_g2_i4	AT4G25315.2	Expressed protein | Chr4:12951659-12952834 REVERSE LENGTH=108 | 201606
TRINITY_DN33388_c1_g5_i2	AT2G29190.2	pumilio 2 | Chr2:12544260-12548071 REVERSE LENGTH=972 | 201606
TRINITY_DN33388_c1_g1_i17	AT1G74330.1	Protein kinase superfamily protein | Chr1:27943618-27947109 REVERSE LENGTH=699 | 201606
TRINITY_DN33388_c1_g6_i1	AT3G04580.2	Signal transduction histidine kinase%2C hybrid-type%2C ethylene sensor | Chr3:1235576-1
TRINITY_DN33388_c1_g1_i18	AT1G18670.1	Protein kinase superfamily protein | Chr1:6427242-6430696 REVERSE LENGTH=709 | 201606
TRINITY_DN33313_c0_g1_i2	AT4G21660.2	proline-rich spliceosome-associated (PSP) family protein | Chr4:11506259-11509772 REVER
TRINITY_DN33384_c0_g1_i2	AT4G24380.2	dihydrofolate reductase | Chr4:12612554-12613310 FORWARD LENGTH=171 | 201606
TRINITY_DN33384_c0_g1_i4	AT2G25300.1	Galactosyltransferase family protein | Chr2:10771922-10774156 REVERSE LENGTH=346 | 2016
TRINITY_DN33384_c0_g2_i1	AT2G46060.1	transmembrane protein-like protein | Chr2:18941355-18945000 REVERSE LENGTH=807 | 201606
TRINITY_DN33384_c0_g1_i7	AT4G24380.2	dihydrofolate reductase | Chr4:12612554-12613310 FORWARD LENGTH=171 | 201606
TRINITY_DN33384_c0_g2_i2	AT2G46060.1	transmembrane protein-like protein | Chr2:18941355-18945000 REVERSE LENGTH=807 | 201606
TRINITY_DN33384_c0_g2_i3	AT2G46060.1	transmembrane protein-like protein | Chr2:18941355-18945000 REVERSE LENGTH=807 | 201606
TRINITY_DN33384_c0_g1_i11	AT5G65400.1	alpha/beta-Hydrolases superfamily protein | Chr5:26131448-26133062 FORWARD LENGTH=252 |
TRINITY_DN33384_c0_g2_i8	AT2G46060.1	transmembrane protein-like protein | Chr2:18941355-18945000 REVERSE LENGTH=807 | 201606
TRINITY_DN33384_c0_g1_i19	AT2G25300.1	Galactosyltransferase family protein | Chr2:10771922-10774156 REVERSE LENGTH=346 | 2016
TRINITY_DN33384_c0_g1_i20	AT2G25300.1	Galactosyltransferase family protein | Chr2:10771922-10774156 REVERSE LENGTH=346 | 2016
TRINITY_DN33384_c0_g2_i9	AT2G46060.1	transmembrane protein-like protein | Chr2:18941355-18945000 REVERSE LENGTH=807 | 201606
TRINITY_DN33384_c0_g2_i10	AT2G46060.1	transmembrane protein-like protein | Chr2:18941355-18945000 REVERSE LENGTH=807 | 201606
TRINITY_DN33300_c0_g1_i3	AT4G23160.1	cysteine-rich RECEPTOR-like kinase | Chr4:12131325-12134086 FORWARD LENGTH=682 | 201606
TRINITY_DN33326_c2_g1_i2	AT2G20740.1	Tetraspanin family protein | Chr2:8935788-8937292 FORWARD LENGTH=221 | 201606
TRINITY_DN33326_c2_g1_i3	AT2G20740.2	Tetraspanin family protein | Chr2:8935911-8937292 FORWARD LENGTH=180 | 201606
TRINITY_DN33326_c2_g1_i4	AT2G20740.1	Tetraspanin family protein | Chr2:8935788-8937292 FORWARD LENGTH=221 | 201606
TRINITY_DN33326_c2_g1_i5	AT2G20740.1	Tetraspanin family protein | Chr2:8935788-8937292 FORWARD LENGTH=221 | 201606
TRINITY_DN33326_c2_g1_i6	AT2G20740.3	Tetraspanin family protein | Chr2:8936713-8937292 FORWARD LENGTH=131 | 201606
TRINITY_DN33326_c2_g2_i3	AT5G22460.2	alpha/beta-Hydrolases superfamily protein | Chr5:7443659-7445269 REVERSE LENGTH=340 | 2
TRINITY_DN33326_c2_g1_i7	AT2G20740.1	Tetraspanin family protein | Chr2:8935788-8937292 FORWARD LENGTH=221 | 201606
TRINITY_DN33326_c2_g2_i6	AT5G22460.2	alpha/beta-Hydrolases superfamily protein | Chr5:7443659-7445269 REVERSE LENGTH=340 | 2
TRINITY_DN33326_c2_g3_i3	AT2G20740.1	Tetraspanin family protein | Chr2:8935788-8937292 FORWARD LENGTH=221 | 201606
TRINITY_DN33326_c2_g3_i4	AT2G20740.1	Tetraspanin family protein | Chr2:8935788-8937292 FORWARD LENGTH=221 | 201606
TRINITY_DN33326_c3_g1_i1	AT1G69830.1	alpha-amylase-like 3 | Chr1:26288518-26293003 REVERSE LENGTH=887 | 201606
TRINITY_DN33326_c3_g1_i3	AT1G76130.1	alpha-amylase-like 2 | Chr1:28561647-28563914 FORWARD LENGTH=413 | 201606
TRINITY_DN33326_c3_g1_i7	AT1G69830.1	alpha-amylase-like 3 | Chr1:26288518-26293003 REVERSE LENGTH=887 | 201606
TRINITY_DN33354_c0_g1_i1	AT2G38550.1	Transmembrane proteins 14C | Chr2:16132178-16134229 FORWARD LENGTH=335 | 201606
TRINITY_DN33354_c0_g1_i2	AT2G38550.1	Transmembrane proteins 14C | Chr2:16132178-16134229 FORWARD LENGTH=335 | 201606
TRINITY_DN33354_c0_g1_i3	AT2G38550.1	Transmembrane proteins 14C | Chr2:16132178-16134229 FORWARD LENGTH=335 | 201606
TRINITY_DN33354_c0_g1_i4	AT2G38550.1	Transmembrane proteins 14C | Chr2:16132178-16134229 FORWARD LENGTH=335 | 201606
TRINITY_DN33354_c1_g1_i1	AT3G49810.1	ARM repeat superfamily protein | Chr3:18474936-18476282 REVERSE LENGTH=448 | 201606
TRINITY_DN33354_c1_g2_i2	AT3G49810.1	ARM repeat superfamily protein | Chr3:18474936-18476282 REVERSE LENGTH=448 | 201606
TRINITY_DN33354_c1_g2_i3	AT3G49810.1	ARM repeat superfamily protein | Chr3:18474936-18476282 REVERSE LENGTH=448 | 201606
TRINITY_DN33354_c2_g2_i1	AT1G20580.1	Small nuclear ribonucleoprotein family protein | Chr1:7128979-7130371 FORWARD LENGTH=13
TRINITY_DN33354_c2_g2_i2	AT1G20580.1	Small nuclear ribonucleoprotein family protein | Chr1:7128979-7130371 FORWARD LENGTH=13
TRINITY_DN33354_c2_g1_i2	AT5G23850.1	O-glucosyltransferase rumi-like protein (DUF821) | Chr5:8038126-8040741 FORWARD LENGTH=
TRINITY_DN33354_c2_g3_i1	AT3G49810.1	ARM repeat superfamily protein | Chr3:18474936-18476282 REVERSE LENGTH=448 | 201606
TRINITY_DN33354_c3_g1_i1	AT5G58210.4	hydroxyproline-rich glycoprotein family protein | Chr5:23552427-23554045 FORWARD LENGTH
TRINITY_DN33354_c3_g1_i2	AT5G58210.4	hydroxyproline-rich glycoprotein family protein | Chr5:23552427-23554045 FORWARD LENGTH
TRINITY_DN33354_c3_g2_i2	AT1G75380.3	bifunctional nuclease in basal defense response 1 | Chr1:28281789-28283631 REVERSE LENG
TRINITY_DN33354_c3_g1_i4	AT5G58210.4	hydroxyproline-rich glycoprotein family protein | Chr5:23552427-23554045 FORWARD LENGTH
TRINITY_DN33354_c3_g1_i7	AT5G58210.4	hydroxyproline-rich glycoprotein family protein | Chr5:23552427-23554045 FORWARD LENGTH
TRINITY_DN33354_c3_g1_i9	AT5G58210.4	hydroxyproline-rich glycoprotein family protein | Chr5:23552427-23554045 FORWARD LENGTH
TRINITY_DN33354_c3_g1_i10	AT5G58210.4	hydroxyproline-rich glycoprotein family protein | Chr5:23552427-23554045 FORWARD LENGTH
TRINITY_DN33354_c3_g1_i13	AT5G58210.4	hydroxyproline-rich glycoprotein family protein | Chr5:23552427-23554045 FORWARD LENGTH
TRINITY_DN33354_c3_g1_i14	AT5G58210.4	hydroxyproline-rich glycoprotein family protein | Chr5:23552427-23554045 FORWARD LENGTH
TRINITY_DN33381_c1_g1_i1	AT5G39390.1	Leucine-rich repeat protein kinase family protein | Chr5:15763715-15765469 REVERSE LENG
TRINITY_DN33381_c2_g2_i2	AT1G16840.1	hypothetical protein | Chr1:5763111-5763984 REVERSE LENGTH=161 | 201606
TRINITY_DN33381_c3_g2_i2	AT1G74670.1	Gibberellin-regulated family protein | Chr1:28053378-28053893 FORWARD LENGTH=101 | 2016
TRINITY_DN33381_c3_g2_i3	AT1G74670.1	Gibberellin-regulated family protein | Chr1:28053378-28053893 FORWARD LENGTH=101 | 2016
TRINITY_DN33381_c3_g3_i2	AT1G54290.1	Translation initiation factor SUI1 family protein | Chr1:20268710-20269390 REVERSE LENG
TRINITY_DN33381_c3_g3_i3	AT1G54290.1	Translation initiation factor SUI1 family protein | Chr1:20268710-20269390 REVERSE LENG
TRINITY_DN33381_c3_g3_i6	AT1G54290.1	Translation initiation factor SUI1 family protein | Chr1:20268710-20269390 REVERSE LENG
TRINITY_DN33381_c3_g2_i10	AT1G74670.1	Gibberellin-regulated family protein | Chr1:28053378-28053893 FORWARD LENGTH=101 | 2016
TRINITY_DN33352_c0_g1_i1	AT1G48635.1	peroxin 3 | Chr1:17983951-17985966 FORWARD LENGTH=364 | 201606
TRINITY_DN33352_c0_g2_i1	AT3G62220.1	Protein kinase superfamily protein | Chr3:23029276-23030864 REVERSE LENGTH=361 | 201606
TRINITY_DN33352_c0_g1_i2	AT3G18160.1	peroxin 3-1 | Chr3:6220918-6222923 FORWARD LENGTH=358 | 201606
TRINITY_DN33352_c0_g3_i1	AT1G48635.1	peroxin 3 | Chr1:17983951-17985966 FORWARD LENGTH=364 | 201606
TRINITY_DN33352_c0_g1_i3	AT3G18160.1	peroxin 3-1 | Chr3:6220918-6222923 FORWARD LENGTH=358 | 201606
TRINITY_DN33336_c0_g1_i1	AT4G36960.2	RNA-binding (RRM/RBD/RNP motifs) family protein | Chr4:17427349-17429589 FORWARD LENGTH
TRINITY_DN33336_c0_g1_i5	AT4G36960.2	RNA-binding (RRM/RBD/RNP motifs) family protein | Chr4:17427349-17429589 FORWARD LENGTH
TRINITY_DN33336_c0_g1_i7	AT4G36960.2	RNA-binding (RRM/RBD/RNP motifs) family protein | Chr4:17427349-17429589 FORWARD LENGTH
TRINITY_DN33391_c0_g1_i1	AT2G17200.1	ubiquitin family protein | Chr2:7482133-7485090 REVERSE LENGTH=551 | 201606
TRINITY_DN33391_c0_g1_i2	AT2G17200.1	ubiquitin family protein | Chr2:7482133-7485090 REVERSE LENGTH=551 | 201606
TRINITY_DN33391_c0_g2_i2	AT2G17200.1	ubiquitin family protein | Chr2:7482133-7485090 REVERSE LENGTH=551 | 201606
TRINITY_DN33304_c0_g1_i5	AT4G00355.2	mesoderm induction early response protein | Chr4:155207-156090 FORWARD LENGTH=266 | 201
TRINITY_DN33304_c0_g1_i8	ATCG01010.1	NADH-Ubiquinone oxidoreductase (complex I)%2C chain 5 protein | ChrC:110398-112638 REVE
TRINITY_DN33304_c0_g1_i14	AT4G00355.2	mesoderm induction early response protein | Chr4:155207-156090 FORWARD LENGTH=266 | 201
TRINITY_DN33304_c0_g1_i15	ATCG01010.1	NADH-Ubiquinone oxidoreductase (complex I)%2C chain 5 protein | ChrC:110398-112638 REVE
TRINITY_DN33346_c0_g1_i2	AT3G23600.2	alpha/beta-Hydrolases superfamily protein | Chr3:8473833-8475655 FORWARD LENGTH=236 | 2
TRINITY_DN33346_c0_g1_i3	AT3G23600.1	alpha/beta-Hydrolases superfamily protein | Chr3:8473833-8475655 FORWARD LENGTH=239 | 2
TRINITY_DN33346_c0_g1_i4	AT3G23570.1	alpha/beta-Hydrolases superfamily protein | Chr3:8458052-8459608 REVERSE LENGTH=239 | 2
TRINITY_DN33346_c0_g1_i5	AT3G23600.1	alpha/beta-Hydrolases superfamily protein | Chr3:8473833-8475655 FORWARD LENGTH=239 | 2
TRINITY_DN33346_c0_g1_i6	AT3G23600.1	alpha/beta-Hydrolases superfamily protein | Chr3:8473833-8475655 FORWARD LENGTH=239 | 2
TRINITY_DN33346_c0_g1_i7	AT3G23600.1	alpha/beta-Hydrolases superfamily protein | Chr3:8473833-8475655 FORWARD LENGTH=239 | 2
TRINITY_DN33305_c0_g1_i4	AT1G31860.1	histidine biosynthesis bifunctional protein (HISIE) | Chr1:11434250-11436530 REVERSE LE
TRINITY_DN33305_c0_g1_i5	AT1G31860.1	histidine biosynthesis bifunctional protein (HISIE) | Chr1:11434250-11436530 REVERSE LE
TRINITY_DN33305_c0_g1_i7	AT1G31860.1	histidine biosynthesis bifunctional protein (HISIE) | Chr1:11434250-11436530 REVERSE LE
TRINITY_DN33305_c0_g1_i8	AT1G31860.1	histidine biosynthesis bifunctional protein (HISIE) | Chr1:11434250-11436530 REVERSE LE
TRINITY_DN33305_c0_g1_i9	AT1G31860.1	histidine biosynthesis bifunctional protein (HISIE) | Chr1:11434250-11436530 REVERSE LE
TRINITY_DN33305_c0_g1_i10	AT1G31860.1	histidine biosynthesis bifunctional protein (HISIE) | Chr1:11434250-11436530 REVERSE LE
TRINITY_DN33332_c0_g1_i2	AT3G58180.1	ARM repeat superfamily protein | Chr3:21544189-21545981 FORWARD LENGTH=314 | 201606
TRINITY_DN33332_c0_g1_i4	AT3G58180.1	ARM repeat superfamily protein | Chr3:21544189-21545981 FORWARD LENGTH=314 | 201606
TRINITY_DN33332_c0_g1_i6	AT3G58180.1	ARM repeat superfamily protein | Chr3:21544189-21545981 FORWARD LENGTH=314 | 201606
TRINITY_DN33332_c0_g1_i8	AT3G58180.1	ARM repeat superfamily protein | Chr3:21544189-21545981 FORWARD LENGTH=314 | 201606
TRINITY_DN33329_c0_g1_i1	AT5G23390.1	polygalacturonase inhibitor (DUF639) | Chr5:7870719-7874283 REVERSE LENGTH=730 | 201606
TRINITY_DN33329_c0_g2_i1	AT5G23390.1	polygalacturonase inhibitor (DUF639) | Chr5:7870719-7874283 REVERSE LENGTH=730 | 201606
TRINITY_DN33329_c0_g1_i2	AT5G23390.1	polygalacturonase inhibitor (DUF639) | Chr5:7870719-7874283 REVERSE LENGTH=730 | 201606
TRINITY_DN33329_c0_g2_i2	AT5G23390.1	polygalacturonase inhibitor (DUF639) | Chr5:7870719-7874283 REVERSE LENGTH=730 | 201606
TRINITY_DN33385_c1_g1_i1	AT2G32950.1	Transducin/WD40 repeat-like superfamily protein | Chr2:13978000-13983282 FORWARD LENGTH
TRINITY_DN33385_c1_g3_i1	AT2G32950.1	Transducin/WD40 repeat-like superfamily protein | Chr2:13978000-13983282 FORWARD LENGTH
TRINITY_DN33385_c2_g1_i1	AT1G48040.1	Protein phosphatase 2C family protein | Chr1:17720064-17721698 REVERSE LENGTH=383 | 201
TRINITY_DN33385_c2_g2_i1	AT1G48040.1	Protein phosphatase 2C family protein | Chr1:17720064-17721698 REVERSE LENGTH=383 | 201
TRINITY_DN33385_c2_g2_i3	AT1G48040.1	Protein phosphatase 2C family protein | Chr1:17720064-17721698 REVERSE LENGTH=383 | 201
TRINITY_DN33385_c3_g1_i2	AT5G15400.1	U-box domain-containing protein | Chr5:4997764-5002907 REVERSE LENGTH=1038 | 201606
TRINITY_DN33385_c3_g1_i3	AT5G15400.1	U-box domain-containing protein | Chr5:4997764-5002907 REVERSE LENGTH=1038 | 201606
TRINITY_DN33385_c3_g1_i7	AT5G15400.1	U-box domain-containing protein | Chr5:4997764-5002907 REVERSE LENGTH=1038 | 201606
TRINITY_DN33316_c0_g1_i2	AT3G53120.1	Modifier of rudimentary (Mod(r)) protein | Chr3:19690729-19692490 REVERSE LENGTH=217 |
TRINITY_DN33316_c0_g5_i1	AT2G38780.1	cytochrome C oxidase subunit | Chr2:16210864-16214110 FORWARD LENGTH=465 | 201606
TRINITY_DN33316_c0_g6_i1	AT2G38780.1	cytochrome C oxidase subunit | Chr2:16210864-16214110 FORWARD LENGTH=465 | 201606
TRINITY_DN33316_c0_g6_i2	AT2G38780.1	cytochrome C oxidase subunit | Chr2:16210864-16214110 FORWARD LENGTH=465 | 201606
TRINITY_DN33316_c0_g1_i4	AT3G53120.1	Modifier of rudimentary (Mod(r)) protein | Chr3:19690729-19692490 REVERSE LENGTH=217 |
TRINITY_DN33316_c0_g6_i3	AT2G38780.1	cytochrome C oxidase subunit | Chr2:16210864-16214110 FORWARD LENGTH=465 | 201606
TRINITY_DN33316_c0_g10_i2	AT1G21280.1	Copia-like polyprotein/retrotransposon | Chr1:7447690-7448403 REVERSE LENGTH=237 | 2016
TRINITY_DN33316_c0_g1_i5	AT3G53120.1	Modifier of rudimentary (Mod(r)) protein | Chr3:19690729-19692490 REVERSE LENGTH=217 |
TRINITY_DN33316_c1_g1_i1	AT3G06550.1	O-acetyltransferase family protein | Chr3:2039317-2042664 REVERSE LENGTH=545 | 201606
TRINITY_DN33316_c1_g1_i4	AT3G06550.1	O-acetyltransferase family protein | Chr3:2039317-2042664 REVERSE LENGTH=545 | 201606
TRINITY_DN33316_c1_g2_i4	AT3G06550.1	O-acetyltransferase family protein | Chr3:2039317-2042664 REVERSE LENGTH=545 | 201606
TRINITY_DN33316_c1_g2_i5	AT3G06550.1	O-acetyltransferase family protein | Chr3:2039317-2042664 REVERSE LENGTH=545 | 201606
TRINITY_DN33318_c0_g1_i1	AT3G26510.4	Octicosapeptide/Phox/Bem1p family protein | Chr3:9711886-9712588 REVERSE LENGTH=196 | 2
TRINITY_DN33318_c1_g1_i1	AT3G48070.1	RING/U-box superfamily protein | Chr3:17750878-17751978 FORWARD LENGTH=319 | 201606
TRINITY_DN33318_c1_g2_i1	AT5G56190.1	Transducin/WD40 repeat-like superfamily protein | Chr5:22742563-22744909 FORWARD LENGTH
TRINITY_DN33318_c1_g3_i1	AT5G62910.1	RING/U-box superfamily protein | Chr5:25250830-25252015 FORWARD LENGTH=327 | 201606
TRINITY_DN33318_c1_g2_i4	AT5G56190.2	Transducin/WD40 repeat-like superfamily protein | Chr5:22742654-22744909 FORWARD LENGTH
TRINITY_DN33318_c1_g1_i2	AT3G48070.1	RING/U-box superfamily protein | Chr3:17750878-17751978 FORWARD LENGTH=319 | 201606
TRINITY_DN33318_c1_g4_i1	AT5G62910.1	RING/U-box superfamily protein | Chr5:25250830-25252015 FORWARD LENGTH=327 | 201606
TRINITY_DN33318_c1_g2_i5	AT5G56190.1	Transducin/WD40 repeat-like superfamily protein | Chr5:22742563-22744909 FORWARD LENGTH
TRINITY_DN33318_c1_g2_i6	AT5G56190.1	Transducin/WD40 repeat-like superfamily protein | Chr5:22742563-22744909 FORWARD LENGTH
TRINITY_DN33318_c1_g1_i3	AT3G48070.1	RING/U-box superfamily protein | Chr3:17750878-17751978 FORWARD LENGTH=319 | 201606
TRINITY_DN33318_c2_g3_i1	AT1G65580.1	Endonuclease/exonuclease/phosphatase family protein | Chr1:24377598-24383940 REVERSE LE
TRINITY_DN33318_c2_g3_i2	AT1G65580.1	Endonuclease/exonuclease/phosphatase family protein | Chr1:24377598-24383940 REVERSE LE
TRINITY_DN33306_c1_g1_i1	AT5G44230.1	Pentatricopeptide repeat (PPR) superfamily protein | Chr5:17814336-17816309 FORWARD LEN
TRINITY_DN33306_c2_g2_i1	AT1G16210.1	coiled-coil protein | Chr1:5546352-5547447 REVERSE LENGTH=234 | 201606
TRINITY_DN33306_c2_g2_i2	AT1G16210.1	coiled-coil protein | Chr1:5546352-5547447 REVERSE LENGTH=234 | 201606
TRINITY_DN33306_c2_g3_i2	AT1G59640.1	transcription factor BIG PETAL P (BPE) | Chr1:21909464-21911030 REVERSE LENGTH=264 | 20
TRINITY_DN33306_c2_g5_i1	AT3G55820.1	Fasciclin-like arabinogalactan family protein | Chr3:20714041-20714655 FORWARD LENGTH=2
TRINITY_DN33306_c2_g3_i3	AT5G62610.1	basic helix-loop-helix (bHLH) DNA-binding superfamily protein | Chr5:25133117-25134600
TRINITY_DN33306_c2_g6_i3	AT3G24740.2	cellulose synthase%2C putative (DUF1644) | Chr3:9032397-9033461 FORWARD LENGTH=354 | 20
TRINITY_DN33306_c2_g2_i4	AT1G16210.1	coiled-coil protein | Chr1:5546352-5547447 REVERSE LENGTH=234 | 201606
TRINITY_DN33306_c2_g3_i4	AT1G59640.1	transcription factor BIG PETAL P (BPE) | Chr1:21909464-21911030 REVERSE LENGTH=264 | 20
TRINITY_DN33306_c2_g6_i6	AT3G24740.2	cellulose synthase%2C putative (DUF1644) | Chr3:9032397-9033461 FORWARD LENGTH=354 | 20
TRINITY_DN33306_c2_g1_i4	AT1G59640.1	transcription factor BIG PETAL P (BPE) | Chr1:21909464-21911030 REVERSE LENGTH=264 | 20
TRINITY_DN33390_c0_g1_i1	AT3G19740.1	P-loop containing nucleoside triphosphate hydrolases superfamily protein | Chr3:6855944
TRINITY_DN33390_c0_g1_i3	AT1G50140.1	P-loop containing nucleoside triphosphate hydrolases superfamily protein | Chr1:1856992
TRINITY_DN33390_c0_g1_i4	AT3G19740.1	P-loop containing nucleoside triphosphate hydrolases superfamily protein | Chr3:6855944
TRINITY_DN33390_c0_g1_i5	AT1G50140.1	P-loop containing nucleoside triphosphate hydrolases superfamily protein | Chr1:1856992
TRINITY_DN33390_c0_g1_i7	AT1G50140.1	P-loop containing nucleoside triphosphate hydrolases superfamily protein | Chr1:1856992
TRINITY_DN33390_c0_g1_i8	AT3G19740.1	P-loop containing nucleoside triphosphate hydrolases superfamily protein | Chr3:6855944
TRINITY_DN33399_c0_g1_i2	AT3G04130.2	Tetratricopeptide repeat (TPR)-like superfamily protein | Chr3:1084136-1085662 FORWARD
TRINITY_DN33399_c0_g1_i3	AT1G48640.1	Transmembrane amino acid transporter family protein | Chr1:17986358-17988991 FORWARD LE
TRINITY_DN33399_c0_g1_i5	AT1G48640.1	Transmembrane amino acid transporter family protein | Chr1:17986358-17988991 FORWARD LE
TRINITY_DN33399_c0_g1_i6	AT3G04130.2	Tetratricopeptide repeat (TPR)-like superfamily protein | Chr3:1084136-1085662 FORWARD
TRINITY_DN33399_c0_g1_i7	AT1G48640.1	Transmembrane amino acid transporter family protein | Chr1:17986358-17988991 FORWARD LE
TRINITY_DN33399_c1_g1_i1	AT1G48640.1	Transmembrane amino acid transporter family protein | Chr1:17986358-17988991 FORWARD LE
TRINITY_DN33359_c0_g1_i1	AT5G38430.1	Ribulose bisphosphate carboxylase (small chain) family protein | Chr5:15384350-15385155
TRINITY_DN33359_c0_g1_i2	AT5G38430.1	Ribulose bisphosphate carboxylase (small chain) family protein | Chr5:15384350-15385155
TRINITY_DN33359_c0_g2_i1	AT1G67090.2	ribulose bisphosphate carboxylase small chain 1A | Chr1:25048590-25049249 REVERSE LENGT
TRINITY_DN33359_c1_g1_i1	AT2G47760.1	asparagine-linked glycosylation 3 | Chr2:19565119-19568221 REVERSE LENGTH=415 | 201606
TRINITY_DN33359_c1_g1_i2	AT2G47760.1	asparagine-linked glycosylation 3 | Chr2:19565119-19568221 REVERSE LENGTH=415 | 201606
TRINITY_DN33359_c1_g1_i3	AT2G47760.3	asparagine-linked glycosylation 3 | Chr2:19565933-19568221 REVERSE LENGTH=380 | 201606
TRINITY_DN33359_c1_g1_i8	AT2G47760.1	asparagine-linked glycosylation 3 | Chr2:19565119-19568221 REVERSE LENGTH=415 | 201606
TRINITY_DN33359_c1_g1_i11	AT2G47760.1	asparagine-linked glycosylation 3 | Chr2:19565119-19568221 REVERSE LENGTH=415 | 201606
TRINITY_DN33359_c2_g1_i2	AT3G24800.1	proteolysis 1 | Chr3:9055653-9057795 FORWARD LENGTH=410 | 201606
TRINITY_DN33359_c2_g1_i5	AT3G24800.1	proteolysis 1 | Chr3:9055653-9057795 FORWARD LENGTH=410 | 201606
TRINITY_DN33359_c3_g1_i1	AT5G52870.1	membrane-associated kinase regulator | Chr5:21428191-21429367 REVERSE LENGTH=326 | 2016
TRINITY_DN33359_c3_g2_i1	AT4G29090.1	Ribonuclease H-like superfamily protein | Chr4:14333528-14335255 FORWARD LENGTH=575 | 2
TRINITY_DN33359_c3_g3_i1	AT3G56030.1	Tetratricopeptide repeat (TPR)-like superfamily protein | Chr3:20791259-20792314 FORWAR
TRINITY_DN33359_c3_g5_i1	AT1G49000.1	transmembrane protein | Chr1:18123559-18124029 REVERSE LENGTH=156 | 201606
TRINITY_DN33347_c0_g1_i1	AT2G01340.1	plastid movement impaired protein | Chr2:164014-165068 FORWARD LENGTH=215 | 201606
TRINITY_DN33347_c0_g2_i1	AT5G19900.1	PRLI-interacting factor | Chr5:6728561-6730045 REVERSE LENGTH=494 | 201606
TRINITY_DN33347_c0_g3_i1	AT1G71015.1	plastid movement impaired protein | Chr1:26789389-26790061 REVERSE LENGTH=195 | 201606
TRINITY_DN33347_c0_g4_i1	AT5G23120.1	photosystem II stability/assembly factor%2C chloroplast (HCF136) | Chr5:7778154-7780463
TRINITY_DN33347_c0_g4_i2	AT5G23120.1	photosystem II stability/assembly factor%2C chloroplast (HCF136) | Chr5:7778154-7780463
TRINITY_DN33347_c0_g4_i3	AT5G23120.1	photosystem II stability/assembly factor%2C chloroplast (HCF136) | Chr5:7778154-7780463
TRINITY_DN33347_c0_g5_i1	AT3G27830.1	ribosomal protein L12-A | Chr3:10318576-10319151 FORWARD LENGTH=191 | 201606
TRINITY_DN33347_c0_g2_i2	AT5G19900.1	PRLI-interacting factor | Chr5:6728561-6730045 REVERSE LENGTH=494 | 201606
TRINITY_DN33371_c0_g2_i1	AT5G48790.1	LOW PSII ACCUMULATION protein (DUF1995) | Chr5:19780010-19781977 REVERSE LENGTH=316 | 2
TRINITY_DN33371_c0_g1_i4	AT5G48790.1	LOW PSII ACCUMULATION protein (DUF1995) | Chr5:19780010-19781977 REVERSE LENGTH=316 | 2
TRINITY_DN33371_c0_g1_i6	AT5G48790.1	LOW PSII ACCUMULATION protein (DUF1995) | Chr5:19780010-19781977 REVERSE LENGTH=316 | 2
TRINITY_DN33371_c0_g1_i7	AT5G48790.1	LOW PSII ACCUMULATION protein (DUF1995) | Chr5:19780010-19781977 REVERSE LENGTH=316 | 2
TRINITY_DN33371_c0_g1_i9	AT5G48790.1	LOW PSII ACCUMULATION protein (DUF1995) | Chr5:19780010-19781977 REVERSE LENGTH=316 | 2
TRINITY_DN33371_c0_g1_i10	AT5G48790.1	LOW PSII ACCUMULATION protein (DUF1995) | Chr5:19780010-19781977 REVERSE LENGTH=316 | 2
TRINITY_DN33324_c2_g1_i1	AT3G49050.1	alpha/beta-Hydrolases superfamily protein | Chr3:18181498-18183613 FORWARD LENGTH=477 |
TRINITY_DN33324_c2_g4_i1	AT2G46910.1	Plastid-lipid associated protein PAP / fibrillin family protein | Chr2:19272427-1927385
TRINITY_DN33324_c2_g4_i3	AT2G46910.1	Plastid-lipid associated protein PAP / fibrillin family protein | Chr2:19272427-1927385
TRINITY_DN33324_c2_g6_i2	AT3G18750.3	with no lysine (K) kinase 6 | Chr3:6454307-6456830 REVERSE LENGTH=567 | 201606
TRINITY_DN33324_c2_g1_i8	AT4G00500.2	alpha/beta-Hydrolases superfamily protein | Chr4:225214-226978 REVERSE LENGTH=460 | 201
TRINITY_DN33324_c2_g2_i4	AT4G00900.1	ER-type Ca2+-ATPase 2 | Chr4:382690-386226 REVERSE LENGTH=1054 | 201606
TRINITY_DN33324_c2_g4_i4	AT2G46910.1	Plastid-lipid associated protein PAP / fibrillin family protein | Chr2:19272427-1927385
TRINITY_DN33324_c2_g2_i5	AT1G76390.2	ARM repeat superfamily protein | Chr1:28655914-28658531 FORWARD LENGTH=811 | 201606
TRINITY_DN33324_c2_g2_i7	AT4G00900.1	ER-type Ca2+-ATPase 2 | Chr4:382690-386226 REVERSE LENGTH=1054 | 201606
TRINITY_DN33324_c2_g4_i6	AT2G46910.1	Plastid-lipid associated protein PAP / fibrillin family protein | Chr2:19272427-1927385
TRINITY_DN33324_c2_g2_i8	AT1G76390.2	ARM repeat superfamily protein | Chr1:28655914-28658531 FORWARD LENGTH=811 | 201606
TRINITY_DN33324_c2_g6_i4	AT3G18750.3	with no lysine (K) kinase 6 | Chr3:6454307-6456830 REVERSE LENGTH=567 | 201606
TRINITY_DN33324_c2_g1_i11	AT4G00500.2	alpha/beta-Hydrolases superfamily protein | Chr4:225214-226978 REVERSE LENGTH=460 | 201
TRINITY_DN33383_c1_g1_i1	AT4G16490.1	ARM repeat superfamily protein | Chr4:9293891-9295530 REVERSE LENGTH=472 | 201606
TRINITY_DN33383_c1_g1_i3	AT4G16490.1	ARM repeat superfamily protein | Chr4:9293891-9295530 REVERSE LENGTH=472 | 201606
TRINITY_DN33383_c1_g1_i4	AT4G16490.1	ARM repeat superfamily protein | Chr4:9293891-9295530 REVERSE LENGTH=472 | 201606
TRINITY_DN33383_c1_g1_i5	AT4G16490.1	ARM repeat superfamily protein | Chr4:9293891-9295530 REVERSE LENGTH=472 | 201606
TRINITY_DN33383_c2_g1_i3	AT1G60490.1	vacuolar protein sorting 34 | Chr1:22285792-22290190 REVERSE LENGTH=814 | 201606
TRINITY_DN33383_c2_g1_i4	AT1G60490.1	vacuolar protein sorting 34 | Chr1:22285792-22290190 REVERSE LENGTH=814 | 201606
TRINITY_DN33383_c2_g1_i7	AT1G60490.1	vacuolar protein sorting 34 | Chr1:22285792-22290190 REVERSE LENGTH=814 | 201606
TRINITY_DN33383_c2_g1_i10	AT1G60490.1	vacuolar protein sorting 34 | Chr1:22285792-22290190 REVERSE LENGTH=814 | 201606
TRINITY_DN33383_c2_g1_i11	AT1G60490.1	vacuolar protein sorting 34 | Chr1:22285792-22290190 REVERSE LENGTH=814 | 201606
TRINITY_DN33383_c2_g1_i13	AT1G60490.1	vacuolar protein sorting 34 | Chr1:22285792-22290190 REVERSE LENGTH=814 | 201606
TRINITY_DN33383_c2_g1_i15	AT1G60490.1	vacuolar protein sorting 34 | Chr1:22285792-22290190 REVERSE LENGTH=814 | 201606
TRINITY_DN33383_c2_g1_i19	AT1G60490.1	vacuolar protein sorting 34 | Chr1:22285792-22290190 REVERSE LENGTH=814 | 201606
TRINITY_DN33383_c2_g1_i21	AT1G60490.1	vacuolar protein sorting 34 | Chr1:22285792-22290190 REVERSE LENGTH=814 | 201606
TRINITY_DN33383_c2_g1_i22	AT1G60490.1	vacuolar protein sorting 34 | Chr1:22285792-22290190 REVERSE LENGTH=814 | 201606
TRINITY_DN33353_c0_g1_i2	AT1G62990.1	homeobox knotted-like protein | Chr1:23337468-23340348 FORWARD LENGTH=291 | 201606
TRINITY_DN33353_c0_g2_i2	AT4G08150.1	homeobox knotted-like protein | Chr4:5147969-5150610 REVERSE LENGTH=398 | 201606
TRINITY_DN33353_c0_g3_i2	AT4G08150.1	homeobox knotted-like protein | Chr4:5147969-5150610 REVERSE LENGTH=398 | 201606
TRINITY_DN33353_c1_g1_i1	AT1G23380.1	homeobox protein knotted-1-like 6 | Chr1:8297499-8302492 REVERSE LENGTH=327 | 201606
TRINITY_DN33353_c1_g2_i3	AT1G23380.2	homeobox protein knotted-1-like 6 | Chr1:8297499-8302492 REVERSE LENGTH=329 | 201606
TRINITY_DN33353_c1_g3_i1	AT1G70510.1	homeobox knotted-like protein | Chr1:26576635-26582145 FORWARD LENGTH=310 | 201606
TRINITY_DN33353_c1_g2_i4	AT1G23380.1	homeobox protein knotted-1-like 6 | Chr1:8297499-8302492 REVERSE LENGTH=327 | 201606
TRINITY_DN33353_c1_g4_i1	AT1G23380.1	homeobox protein knotted-1-like 6 | Chr1:8297499-8302492 REVERSE LENGTH=327 | 201606
TRINITY_DN33353_c2_g1_i1	AT5G25220.2	homeobox protein knotted-1-like 3 | Chr5:8736208-8738087 FORWARD LENGTH=419 | 201606
TRINITY_DN33353_c2_g1_i2	AT5G11060.1	homeobox protein knotted-1-like 4 | Chr5:3510408-3512967 FORWARD LENGTH=393 | 201606
TRINITY_DN33353_c2_g1_i4	AT5G25220.2	homeobox protein knotted-1-like 3 | Chr5:8736208-8738087 FORWARD LENGTH=419 | 201606
TRINITY_DN33353_c2_g2_i1	AT5G25220.1	homeobox protein knotted-1-like 3 | Chr5:8736208-8738115 FORWARD LENGTH=431 | 201606
TRINITY_DN33353_c2_g1_i5	AT5G11060.1	homeobox protein knotted-1-like 4 | Chr5:3510408-3512967 FORWARD LENGTH=393 | 201606
TRINITY_DN33353_c2_g1_i6	AT5G25220.2	homeobox protein knotted-1-like 3 | Chr5:8736208-8738087 FORWARD LENGTH=419 | 201606
TRINITY_DN33353_c2_g1_i7	AT5G25220.1	homeobox protein knotted-1-like 3 | Chr5:8736208-8738115 FORWARD LENGTH=431 | 201606
TRINITY_DN33353_c2_g2_i2	AT5G25220.2	homeobox protein knotted-1-like 3 | Chr5:8736208-8738087 FORWARD LENGTH=419 | 201606
TRINITY_DN33309_c0_g1_i6	AT3G12320.1	hypothetical protein | Chr3:3924034-3925262 FORWARD LENGTH=269 | 201606
TRINITY_DN33309_c0_g1_i8	AT5G06980.3	hypothetical protein | Chr5:2167799-2169110 FORWARD LENGTH=266 | 201606
TRINITY_DN33325_c0_g1_i1	AT2G32900.1	centromere/kinetochore protein%2C putative (ZW10) | Chr2:13953807-13957470 FORWARD LENG
TRINITY_DN33325_c0_g1_i2	AT2G32900.1	centromere/kinetochore protein%2C putative (ZW10) | Chr2:13953807-13957470 FORWARD LENG
TRINITY_DN33325_c0_g1_i3	AT2G32900.1	centromere/kinetochore protein%2C putative (ZW10) | Chr2:13953807-13957470 FORWARD LENG
TRINITY_DN33325_c0_g1_i4	AT2G32900.1	centromere/kinetochore protein%2C putative (ZW10) | Chr2:13953807-13957470 FORWARD LENG
TRINITY_DN33325_c0_g1_i5	AT2G32900.1	centromere/kinetochore protein%2C putative (ZW10) | Chr2:13953807-13957470 FORWARD LENG
TRINITY_DN33325_c0_g1_i6	AT2G32900.1	centromere/kinetochore protein%2C putative (ZW10) | Chr2:13953807-13957470 FORWARD LENG
TRINITY_DN33363_c0_g1_i1	AT2G32800.1	protein kinase family protein | Chr2:13916478-13919033 FORWARD LENGTH=851 | 201606
TRINITY_DN33363_c0_g2_i1	AT2G32800.1	protein kinase family protein | Chr2:13916478-13919033 FORWARD LENGTH=851 | 201606
TRINITY_DN33363_c1_g1_i1	AT2G32800.1	protein kinase family protein | Chr2:13916478-13919033 FORWARD LENGTH=851 | 201606
TRINITY_DN33363_c1_g1_i3	AT2G32800.1	protein kinase family protein | Chr2:13916478-13919033 FORWARD LENGTH=851 | 201606
TRINITY_DN33378_c1_g1_i6	AT2G15530.3	RING/U-box superfamily protein | Chr2:6774150-6777068 FORWARD LENGTH=704 | 201606
TRINITY_DN33378_c1_g1_i12	AT4G34040.1	RING/U-box superfamily protein | Chr4:16304638-16307503 REVERSE LENGTH=666 | 201606
TRINITY_DN33378_c1_g1_i13	AT4G34040.1	RING/U-box superfamily protein | Chr4:16304638-16307503 REVERSE LENGTH=666 | 201606
TRINITY_DN33378_c1_g1_i14	AT2G15530.3	RING/U-box superfamily protein | Chr2:6774150-6777068 FORWARD LENGTH=704 | 201606
TRINITY_DN33317_c2_g1_i1	AT3G50530.1	CDPK-related kinase | Chr3:18753833-18756487 FORWARD LENGTH=601 | 201606
TRINITY_DN33317_c2_g1_i2	AT3G50530.1	CDPK-related kinase | Chr3:18753833-18756487 FORWARD LENGTH=601 | 201606
TRINITY_DN33317_c2_g3_i1	AT3G51850.1	calcium-dependent protein kinase 13 | Chr3:19232667-19235526 FORWARD LENGTH=528 | 20160
TRINITY_DN33317_c2_g5_i1	AT5G24430.1	Calcium-dependent protein kinase (CDPK) family protein | Chr5:8339390-8342913 REVERSE L
TRINITY_DN33317_c2_g6_i1	AT3G50530.1	CDPK-related kinase | Chr3:18753833-18756487 FORWARD LENGTH=601 | 201606
TRINITY_DN33317_c2_g1_i4	AT3G50530.1	CDPK-related kinase | Chr3:18753833-18756487 FORWARD LENGTH=601 | 201606
TRINITY_DN33317_c2_g6_i2	AT3G50530.1	CDPK-related kinase | Chr3:18753833-18756487 FORWARD LENGTH=601 | 201606
TRINITY_DN33317_c2_g7_i1	AT3G51850.1	calcium-dependent protein kinase 13 | Chr3:19232667-19235526 FORWARD LENGTH=528 | 20160
TRINITY_DN33317_c2_g8_i1	AT3G50520.1	Phosphoglycerate mutase family protein | Chr3:18748058-18749418 FORWARD LENGTH=230 | 20
TRINITY_DN33317_c2_g1_i7	AT3G50530.1	CDPK-related kinase | Chr3:18753833-18756487 FORWARD LENGTH=601 | 201606
TRINITY_DN33317_c2_g8_i2	AT3G50520.1	Phosphoglycerate mutase family protein | Chr3:18748058-18749418 FORWARD LENGTH=230 | 20
TRINITY_DN33317_c2_g9_i1	AT3G51850.1	calcium-dependent protein kinase 13 | Chr3:19232667-19235526 FORWARD LENGTH=528 | 20160
TRINITY_DN33317_c2_g6_i4	AT3G50530.1	CDPK-related kinase | Chr3:18753833-18756487 FORWARD LENGTH=601 | 201606
TRINITY_DN33317_c2_g1_i9	AT3G50530.1	CDPK-related kinase | Chr3:18753833-18756487 FORWARD LENGTH=601 | 201606
TRINITY_DN33317_c2_g11_i1	AT3G51850.1	calcium-dependent protein kinase 13 | Chr3:19232667-19235526 FORWARD LENGTH=528 | 20160
TRINITY_DN33317_c2_g12_i1	AT2G17890.1	calcium-dependent protein kinase 16 | Chr2:7769885-7772627 REVERSE LENGTH=571 | 201606
TRINITY_DN33330_c0_g1_i2	AT5G36700.4	2-phosphoglycolate phosphatase 1 | Chr5:14421929-14424430 REVERSE LENGTH=362 | 201606
TRINITY_DN33330_c0_g1_i3	AT5G36700.3	2-phosphoglycolate phosphatase 1 | Chr5:14422120-14424430 REVERSE LENGTH=332 | 201606
TRINITY_DN33330_c0_g1_i6	AT3G29785.1	Pol-like polyprotein/retrotransposon | Chr3:11612357-11612686 REVERSE LENGTH=109 | 2016
TRINITY_DN33366_c0_g1_i1	AT1G33440.1	Major facilitator superfamily protein | Chr1:12127712-12130327 REVERSE LENGTH=601 | 201
TRINITY_DN33366_c0_g2_i2	AT1G59740.1	Major facilitator superfamily protein | Chr1:21968227-21972312 FORWARD LENGTH=591 | 201
TRINITY_DN33366_c0_g2_i5	AT1G59740.1	Major facilitator superfamily protein | Chr1:21968227-21972312 FORWARD LENGTH=591 | 201
TRINITY_DN33337_c0_g1_i1	AT4G12560.2	F-box and associated interaction domains-containing protein | Chr4:7441815-7443157 FORW
TRINITY_DN33337_c0_g2_i1	AT4G12560.2	F-box and associated interaction domains-containing protein | Chr4:7441815-7443157 FORW
TRINITY_DN33337_c1_g1_i1	AT1G19360.1	Nucleotide-diphospho-sugar transferase family protein | Chr1:6690672-6692211 REVERSE LE
TRINITY_DN33337_c2_g1_i1	AT4G12560.2	F-box and associated interaction domains-containing protein | Chr4:7441815-7443157 FORW
TRINITY_DN33337_c2_g3_i1	AT3G06240.1	F-box family protein | Chr3:1887336-1888619 FORWARD LENGTH=427 | 201606
TRINITY_DN33337_c2_g2_i2	AT4G12560.2	F-box and associated interaction domains-containing protein | Chr4:7441815-7443157 FORW
TRINITY_DN33337_c2_g5_i1	AT3G06240.1	F-box family protein | Chr3:1887336-1888619 FORWARD LENGTH=427 | 201606
TRINITY_DN33389_c0_g1_i2	AT1G70620.3	cyclin-like protein | Chr1:26626634-26630777 FORWARD LENGTH=957 | 201606
TRINITY_DN33389_c0_g1_i3	AT1G70620.2	cyclin-like protein | Chr1:26626634-26630307 FORWARD LENGTH=884 | 201606
TRINITY_DN33389_c0_g2_i1	AT1G70620.3	cyclin-like protein | Chr1:26626634-26630777 FORWARD LENGTH=957 | 201606
TRINITY_DN33389_c0_g1_i6	AT1G70620.1	cyclin-like protein | Chr1:26626634-26630755 FORWARD LENGTH=897 | 201606
TRINITY_DN33389_c0_g1_i7	AT1G70620.1	cyclin-like protein | Chr1:26626634-26630755 FORWARD LENGTH=897 | 201606
TRINITY_DN33389_c0_g1_i8	AT1G70620.1	cyclin-like protein | Chr1:26626634-26630755 FORWARD LENGTH=897 | 201606
TRINITY_DN33389_c0_g1_i18	AT1G70620.1	cyclin-like protein | Chr1:26626634-26630755 FORWARD LENGTH=897 | 201606
TRINITY_DN33389_c0_g1_i22	AT1G70620.2	cyclin-like protein | Chr1:26626634-26630307 FORWARD LENGTH=884 | 201606
TRINITY_DN33389_c0_g2_i5	AT1G70620.3	cyclin-like protein | Chr1:26626634-26630777 FORWARD LENGTH=957 | 201606
TRINITY_DN33389_c0_g1_i29	AT1G70620.1	cyclin-like protein | Chr1:26626634-26630755 FORWARD LENGTH=897 | 201606
TRINITY_DN33328_c0_g1_i2	AT3G51550.1	Malectin/receptor-like protein kinase family protein | Chr3:19117877-19120564 REVERSE L
TRINITY_DN33328_c0_g2_i1	AT3G51550.1	Malectin/receptor-like protein kinase family protein | Chr3:19117877-19120564 REVERSE L
TRINITY_DN33328_c0_g3_i1	AT5G24010.1	Protein kinase superfamily protein | Chr5:8113910-8116384 FORWARD LENGTH=824 | 201606
TRINITY_DN33338_c0_g1_i1	AT1G20190.1	expansin 11 | Chr1:6998762-6999710 REVERSE LENGTH=252 | 201606
TRINITY_DN33338_c0_g2_i1	AT1G20190.1	expansin 11 | Chr1:6998762-6999710 REVERSE LENGTH=252 | 201606
TRINITY_DN33338_c0_g3_i1	AT1G20190.1	expansin 11 | Chr1:6998762-6999710 REVERSE LENGTH=252 | 201606
TRINITY_DN33338_c0_g4_i1	AT1G20190.1	expansin 11 | Chr1:6998762-6999710 REVERSE LENGTH=252 | 201606
TRINITY_DN33338_c0_g2_i3	AT1G20190.1	expansin 11 | Chr1:6998762-6999710 REVERSE LENGTH=252 | 201606
TRINITY_DN33338_c1_g1_i2	AT2G28950.1	expansin A6 | Chr2:12431840-12433482 REVERSE LENGTH=257 | 201606
TRINITY_DN33338_c1_g1_i3	AT2G39700.1	expansin A4 | Chr2:16544246-16545434 REVERSE LENGTH=257 | 201606
TRINITY_DN33338_c1_g1_i5	AT2G39700.1	expansin A4 | Chr2:16544246-16545434 REVERSE LENGTH=257 | 201606
TRINITY_DN33338_c1_g1_i6	AT2G39700.1	expansin A4 | Chr2:16544246-16545434 REVERSE LENGTH=257 | 201606
TRINITY_DN33331_c0_g2_i2	AT1G80490.1	TOPLESS-related 1 | Chr1:30261094-30266446 REVERSE LENGTH=1119 | 201606
TRINITY_DN33331_c0_g3_i1	AT4G04640.1	ATPase%2C F1 complex%2C gamma subunit protein | Chr4:2350761-2351882 REVERSE LENGTH=373
TRINITY_DN33331_c2_g6_i1	AT4G00980.1	zinc knuckle (CCHC-type) family protein | Chr4:422732-424580 REVERSE LENGTH=488 | 20160
TRINITY_DN33331_c2_g7_i1	AT4G04640.1	ATPase%2C F1 complex%2C gamma subunit protein | Chr4:2350761-2351882 REVERSE LENGTH=373
TRINITY_DN33331_c2_g3_i5	AT4G04640.1	ATPase%2C F1 complex%2C gamma subunit protein | Chr4:2350761-2351882 REVERSE LENGTH=373
TRINITY_DN33333_c0_g1_i1	AT1G31660.1	bystin-like protein | Chr1:11331176-11333440 REVERSE LENGTH=444 | 201606
TRINITY_DN33333_c0_g2_i1	AT1G31660.1	bystin-like protein | Chr1:11331176-11333440 REVERSE LENGTH=444 | 201606
TRINITY_DN33340_c0_g1_i1	AT5G27660.1	Trypsin family protein with PDZ domain-containing protein | Chr5:9789899-9792136 REVERS
TRINITY_DN33340_c0_g2_i6	AT5G27660.1	Trypsin family protein with PDZ domain-containing protein | Chr5:9789899-9792136 REVERS
TRINITY_DN33340_c0_g2_i8	AT5G27660.1	Trypsin family protein with PDZ domain-containing protein | Chr5:9789899-9792136 REVERS
TRINITY_DN33340_c0_g2_i10	AT5G27660.1	Trypsin family protein with PDZ domain-containing protein | Chr5:9789899-9792136 REVERS
TRINITY_DN33340_c0_g2_i11	AT5G27660.1	Trypsin family protein with PDZ domain-containing protein | Chr5:9789899-9792136 REVERS
TRINITY_DN33340_c0_g2_i14	AT5G27660.1	Trypsin family protein with PDZ domain-containing protein | Chr5:9789899-9792136 REVERS
TRINITY_DN33344_c0_g1_i1	AT3G60320.1	bZIP domain class transcription factor (DUF630 and DUF632) | Chr3:22292073-22295228 REV
TRINITY_DN33344_c0_g1_i2	AT1G02110.1	bZIP domain class transcription factor (DUF630 and DUF632) | Chr1:392939-395434 FORWARD
TRINITY_DN33344_c0_g1_i3	AT3G60320.1	bZIP domain class transcription factor (DUF630 and DUF632) | Chr3:22292073-22295228 REV
TRINITY_DN33344_c0_g1_i4	AT3G60320.1	bZIP domain class transcription factor (DUF630 and DUF632) | Chr3:22292073-22295228 REV
TRINITY_DN33369_c0_g1_i1	AT1G63770.3	Peptidase M1 family protein | Chr1:23657791-23664243 REVERSE LENGTH=987 | 201606
TRINITY_DN33369_c0_g1_i2	AT1G63770.5	Peptidase M1 family protein | Chr1:23657791-23664243 REVERSE LENGTH=975 | 201606
TRINITY_DN33369_c0_g1_i4	AT1G63770.4	Peptidase M1 family protein | Chr1:23657791-23663476 REVERSE LENGTH=895 | 201606
TRINITY_DN33369_c0_g1_i5	AT1G63770.2	Peptidase M1 family protein | Chr1:23658165-23664243 REVERSE LENGTH=945 | 201606
TRINITY_DN33370_c0_g1_i1	AT1G07890.6	ascorbate peroxidase 1 | Chr1:2438005-2439349 FORWARD LENGTH=249 | 201606
TRINITY_DN33370_c1_g2_i5	AT1G07890.8	ascorbate peroxidase 1 | Chr1:2438005-2439435 FORWARD LENGTH=250 | 201606
TRINITY_DN33370_c1_g4_i2	AT1G07890.8	ascorbate peroxidase 1 | Chr1:2438005-2439435 FORWARD LENGTH=250 | 201606
TRINITY_DN33370_c1_g7_i1	AT1G08770.1	prenylated RAB acceptor 1.E | Chr1:2808933-2809562 FORWARD LENGTH=209 | 201606
TRINITY_DN33370_c1_g8_i1	AT1G07890.8	ascorbate peroxidase 1 | Chr1:2438005-2439435 FORWARD LENGTH=250 | 201606
TRINITY_DN33370_c1_g4_i4	AT1G07890.8	ascorbate peroxidase 1 | Chr1:2438005-2439435 FORWARD LENGTH=250 | 201606
TRINITY_DN33370_c1_g4_i7	AT1G07890.8	ascorbate peroxidase 1 | Chr1:2438005-2439435 FORWARD LENGTH=250 | 201606
TRINITY_DN33370_c1_g2_i8	AT1G07890.8	ascorbate peroxidase 1 | Chr1:2438005-2439435 FORWARD LENGTH=250 | 201606
TRINITY_DN33370_c1_g4_i8	AT1G07890.6	ascorbate peroxidase 1 | Chr1:2438005-2439349 FORWARD LENGTH=249 | 201606
TRINITY_DN33370_c1_g2_i9	AT1G07890.8	ascorbate peroxidase 1 | Chr1:2438005-2439435 FORWARD LENGTH=250 | 201606
TRINITY_DN33370_c1_g2_i11	AT3G09640.2	ascorbate peroxidase 2 | Chr3:2956301-2958163 FORWARD LENGTH=251 | 201606
TRINITY_DN33370_c2_g1_i1	AT1G07890.6	ascorbate peroxidase 1 | Chr1:2438005-2439349 FORWARD LENGTH=249 | 201606
TRINITY_DN33302_c0_g1_i2	AT5G19090.3	Heavy metal transport/detoxification superfamily protein | Chr5:6387910-6389855 FORWARD
TRINITY_DN33393_c0_g1_i1	AT5G04870.1	calcium dependent protein kinase 1 | Chr5:1417015-1419877 REVERSE LENGTH=610 | 201606
TRINITY_DN33393_c0_g1_i2	AT3G10660.1	calmodulin-domain protein kinase cdpk isoform 2 | Chr3:3331599-3334268 REVERSE LENGTH=6
TRINITY_DN33393_c0_g3_i2	AT5G04870.1	calcium dependent protein kinase 1 | Chr5:1417015-1419877 REVERSE LENGTH=610 | 201606
TRINITY_DN33393_c1_g2_i1	AT3G10660.1	calmodulin-domain protein kinase cdpk isoform 2 | Chr3:3331599-3334268 REVERSE LENGTH=6
TRINITY_DN33393_c1_g2_i2	AT3G10660.1	calmodulin-domain protein kinase cdpk isoform 2 | Chr3:3331599-3334268 REVERSE LENGTH=6
TRINITY_DN33393_c1_g2_i4	AT3G10660.1	calmodulin-domain protein kinase cdpk isoform 2 | Chr3:3331599-3334268 REVERSE LENGTH=6
TRINITY_DN33393_c1_g1_i2	AT3G10660.1	calmodulin-domain protein kinase cdpk isoform 2 | Chr3:3331599-3334268 REVERSE LENGTH=6
TRINITY_DN33393_c2_g1_i1	AT1G74740.1	calcium-dependent protein kinase 30 | Chr1:28080199-28082476 REVERSE LENGTH=541 | 20160
TRINITY_DN33355_c0_g2_i1	AT2G33793.1	DNA ligase-like protein | Chr2:14297107-14299217 FORWARD LENGTH=212 | 201606
TRINITY_DN33355_c0_g3_i1	AT2G33793.1	DNA ligase-like protein | Chr2:14297107-14299217 FORWARD LENGTH=212 | 201606
TRINITY_DN33355_c0_g4_i1	AT1G65020.1	plasma protein | Chr1:24154523-24156511 REVERSE LENGTH=319 | 201606
TRINITY_DN33355_c0_g3_i3	AT2G33793.1	DNA ligase-like protein | Chr2:14297107-14299217 FORWARD LENGTH=212 | 201606
TRINITY_DN33355_c0_g3_i4	AT2G33793.1	DNA ligase-like protein | Chr2:14297107-14299217 FORWARD LENGTH=212 | 201606
TRINITY_DN33355_c0_g3_i5	AT2G33793.1	DNA ligase-like protein | Chr2:14297107-14299217 FORWARD LENGTH=212 | 201606
TRINITY_DN33386_c0_g2_i1	AT5G64300.1	GTP cyclohydrolase II | Chr5:25718459-25720790 FORWARD LENGTH=543 | 201606
TRINITY_DN33386_c0_g2_i2	AT5G64300.1	GTP cyclohydrolase II | Chr5:25718459-25720790 FORWARD LENGTH=543 | 201606
TRINITY_DN33386_c0_g2_i3	AT5G64300.1	GTP cyclohydrolase II | Chr5:25718459-25720790 FORWARD LENGTH=543 | 201606
TRINITY_DN33386_c0_g1_i3	AT5G64300.1	GTP cyclohydrolase II | Chr5:25718459-25720790 FORWARD LENGTH=543 | 201606
TRINITY_DN33386_c0_g1_i4	AT5G64300.1	GTP cyclohydrolase II | Chr5:25718459-25720790 FORWARD LENGTH=543 | 201606
TRINITY_DN33386_c0_g1_i5	AT5G64300.1	GTP cyclohydrolase II | Chr5:25718459-25720790 FORWARD LENGTH=543 | 201606
TRINITY_DN33386_c0_g2_i4	AT5G64300.1	GTP cyclohydrolase II | Chr5:25718459-25720790 FORWARD LENGTH=543 | 201606
TRINITY_DN33307_c0_g1_i1	AT4G36130.1	Ribosomal protein L2 family | Chr4:17097613-17098656 FORWARD LENGTH=258 | 201606
TRINITY_DN33307_c0_g2_i1	AT3G51190.1	Ribosomal protein L2 family | Chr3:19016606-19017547 REVERSE LENGTH=260 | 201606
TRINITY_DN33307_c1_g1_i1	AT4G10850.1	Nodulin MtN3 family protein | Chr4:6675068-6676718 FORWARD LENGTH=258 | 201606
TRINITY_DN33307_c2_g1_i1	AT4G36130.1	Ribosomal protein L2 family | Chr4:17097613-17098656 FORWARD LENGTH=258 | 201606
TRINITY_DN33307_c2_g2_i1	AT2G23770.1	protein kinase family protein / peptidoglycan-binding LysM domain-containing protein |
TRINITY_DN33307_c2_g3_i1	AT4G36130.1	Ribosomal protein L2 family | Chr4:17097613-17098656 FORWARD LENGTH=258 | 201606
TRINITY_DN33307_c2_g4_i1	AT4G36130.1	Ribosomal protein L2 family | Chr4:17097613-17098656 FORWARD LENGTH=258 | 201606
TRINITY_DN33307_c2_g5_i1	AT2G23770.1	protein kinase family protein / peptidoglycan-binding LysM domain-containing protein |
TRINITY_DN33307_c2_g3_i3	AT4G36130.1	Ribosomal protein L2 family | Chr4:17097613-17098656 FORWARD LENGTH=258 | 201606
TRINITY_DN33307_c2_g5_i4	AT2G23770.1	protein kinase family protein / peptidoglycan-binding LysM domain-containing protein |
TRINITY_DN33307_c2_g6_i1	AT5G35370.1	S-locus lectin protein kinase family protein | Chr5:13588564-13591182 REVERSE LENGTH=87
TRINITY_DN33307_c2_g7_i1	AT2G27040.2	Argonaute family protein | Chr2:11536795-11541503 REVERSE LENGTH=924 | 201606
TRINITY_DN33307_c2_g5_i5	AT2G18020.1	Ribosomal protein L2 family | Chr2:7837151-7838160 FORWARD LENGTH=258 | 201606
TRINITY_DN33307_c2_g3_i5	AT2G18020.1	Ribosomal protein L2 family | Chr2:7837151-7838160 FORWARD LENGTH=258 | 201606
TRINITY_DN33307_c2_g8_i1	AT2G33580.1	Protein kinase superfamily protein | Chr2:14219848-14221842 REVERSE LENGTH=664 | 201606
TRINITY_DN33307_c2_g9_i1	AT5G35370.1	S-locus lectin protein kinase family protein | Chr5:13588564-13591182 REVERSE LENGTH=87
TRINITY_DN33307_c2_g9_i4	AT5G35370.1	S-locus lectin protein kinase family protein | Chr5:13588564-13591182 REVERSE LENGTH=87
TRINITY_DN33312_c0_g1_i1	AT1G74880.1	NAD(P)H:plastoquinone dehydrogenase complex subunit O | Chr1:28130112-28131020 REVERSE
TRINITY_DN33312_c0_g1_i2	AT1G74880.1	NAD(P)H:plastoquinone dehydrogenase complex subunit O | Chr1:28130112-28131020 REVERSE
TRINITY_DN33312_c0_g1_i3	AT1G74880.1	NAD(P)H:plastoquinone dehydrogenase complex subunit O | Chr1:28130112-28131020 REVERSE
TRINITY_DN33312_c0_g1_i4	AT1G74880.1	NAD(P)H:plastoquinone dehydrogenase complex subunit O | Chr1:28130112-28131020 REVERSE
TRINITY_DN33312_c0_g1_i5	AT1G74880.1	NAD(P)H:plastoquinone dehydrogenase complex subunit O | Chr1:28130112-28131020 REVERSE
TRINITY_DN33312_c0_g1_i6	AT1G74880.1	NAD(P)H:plastoquinone dehydrogenase complex subunit O | Chr1:28130112-28131020 REVERSE
TRINITY_DN33312_c1_g1_i1	AT1G60420.1	DC1 domain-containing protein | Chr1:22261978-22264243 FORWARD LENGTH=578 | 201606
TRINITY_DN33312_c1_g1_i2	AT1G60420.1	DC1 domain-containing protein | Chr1:22261978-22264243 FORWARD LENGTH=578 | 201606
TRINITY_DN33312_c1_g1_i6	AT1G60420.1	DC1 domain-containing protein | Chr1:22261978-22264243 FORWARD LENGTH=578 | 201606
TRINITY_DN33312_c1_g2_i1	AT1G60420.1	DC1 domain-containing protein | Chr1:22261978-22264243 FORWARD LENGTH=578 | 201606
TRINITY_DN33312_c1_g3_i1	AT1G60420.1	DC1 domain-containing protein | Chr1:22261978-22264243 FORWARD LENGTH=578 | 201606
TRINITY_DN33312_c1_g1_i12	AT1G60420.1	DC1 domain-containing protein | Chr1:22261978-22264243 FORWARD LENGTH=578 | 201606
TRINITY_DN33312_c1_g2_i3	AT1G60420.1	DC1 domain-containing protein | Chr1:22261978-22264243 FORWARD LENGTH=578 | 201606
TRINITY_DN33303_c0_g1_i2	AT2G03890.1	phosphoinositide 4-kinase gamma 7 | Chr2:1186199-1188151 FORWARD LENGTH=650 | 201606
TRINITY_DN33303_c0_g2_i1	AT1G13640.1	Phosphatidylinositol 3- and 4-kinase family protein | Chr1:4677276-4679144 REVERSE LENG
TRINITY_DN33303_c0_g1_i4	AT2G03890.1	phosphoinositide 4-kinase gamma 7 | Chr2:1186199-1188151 FORWARD LENGTH=650 | 201606
TRINITY_DN33303_c0_g1_i6	AT2G03890.1	phosphoinositide 4-kinase gamma 7 | Chr2:1186199-1188151 FORWARD LENGTH=650 | 201606
TRINITY_DN33314_c0_g1_i1	AT4G23030.1	MATE efflux family protein | Chr4:12072857-12074365 FORWARD LENGTH=502 | 201606
TRINITY_DN33314_c0_g2_i1	AT4G23030.1	MATE efflux family protein | Chr4:12072857-12074365 FORWARD LENGTH=502 | 201606
TRINITY_DN33314_c1_g1_i1	AT5G65380.1	MATE efflux family protein | Chr5:26123241-26126352 REVERSE LENGTH=486 | 201606
TRINITY_DN33314_c1_g1_i2	AT5G10420.1	MATE efflux family protein | Chr5:3273578-3276490 REVERSE LENGTH=489 | 201606
TRINITY_DN33314_c1_g1_i3	AT5G65380.1	MATE efflux family protein | Chr5:26123241-26126352 REVERSE LENGTH=486 | 201606
TRINITY_DN33314_c1_g1_i5	AT5G65380.1	MATE efflux family protein | Chr5:26123241-26126352 REVERSE LENGTH=486 | 201606
TRINITY_DN33314_c1_g1_i7	AT5G65380.1	MATE efflux family protein | Chr5:26123241-26126352 REVERSE LENGTH=486 | 201606
TRINITY_DN33362_c0_g1_i1	AT3G11760.1	structural maintenance of chromosomes flexible hinge domain protein | Chr3:3718529-3721
TRINITY_DN33362_c1_g2_i1	AT5G35750.1	histidine kinase 2 | Chr5:13911743-13916337 REVERSE LENGTH=1176 | 201606
TRINITY_DN33362_c1_g3_i1	AT1G14900.1	high mobility group A | Chr1:5138665-5139353 REVERSE LENGTH=204 | 201606
TRINITY_DN33362_c1_g5_i1	AT1G64850.1	Calcium-binding EF hand family protein | Chr1:24096548-24097574 REVERSE LENGTH=162 | 20
TRINITY_DN33362_c1_g6_i1	AT5G35750.1	histidine kinase 2 | Chr5:13911743-13916337 REVERSE LENGTH=1176 | 201606
TRINITY_DN33362_c1_g5_i2	AT1G64850.1	Calcium-binding EF hand family protein | Chr1:24096548-24097574 REVERSE LENGTH=162 | 20
TRINITY_DN33362_c1_g1_i2	AT5G35750.1	histidine kinase 2 | Chr5:13911743-13916337 REVERSE LENGTH=1176 | 201606
TRINITY_DN33362_c1_g5_i4	AT1G64850.1	Calcium-binding EF hand family protein | Chr1:24096548-24097574 REVERSE LENGTH=162 | 20
TRINITY_DN33362_c1_g8_i1	AT5G42440.1	Protein kinase superfamily protein | Chr5:16973434-16974513 REVERSE LENGTH=359 | 201606
TRINITY_DN33362_c1_g5_i5	AT3G32930.1	6%2C7-dimethyl-8-ribityllumazine synthase | Chr3:13489595-13490704 FORWARD LENGTH=249 |
TRINITY_DN33362_c1_g1_i4	AT5G35750.1	histidine kinase 2 | Chr5:13911743-13916337 REVERSE LENGTH=1176 | 201606
TRINITY_DN33335_c0_g2_i2	AT1G33270.1	Acyl transferase/acyl hydrolase/lysophospholipase superfamily protein | Chr1:12068324-1
TRINITY_DN33335_c0_g1_i2	AT1G29640.1	senescence regulator (Protein of unknown function%2C DUF584) | Chr1:10355959-10356381 R
TRINITY_DN33335_c0_g1_i3	AT4G31040.1	CemA-like proton extrusion protein-like protein | Chr4:15111811-15113881 REVERSE LENGTH
TRINITY_DN33335_c0_g4_i1	AT5G20110.1	Dynein light chain type 1 family protein | Chr5:6791542-6793253 REVERSE LENGTH=209 | 20
TRINITY_DN33335_c0_g2_i3	AT1G33270.2	Acyl transferase/acyl hydrolase/lysophospholipase superfamily protein | Chr1:12068823-1
TRINITY_DN33335_c0_g1_i5	AT4G12750.1	Homeodomain-like transcriptional regulator | Chr4:7498009-7503920 REVERSE LENGTH=1117 |
TRINITY_DN33335_c0_g2_i4	AT1G33270.1	Acyl transferase/acyl hydrolase/lysophospholipase superfamily protein | Chr1:12068324-1
TRINITY_DN33335_c0_g2_i5	AT1G33270.2	Acyl transferase/acyl hydrolase/lysophospholipase superfamily protein | Chr1:12068823-1
TRINITY_DN33335_c0_g5_i2	AT5G56280.1	COP9 signalosome subunit 6A | Chr5:22783617-22785530 REVERSE LENGTH=317 | 201606
TRINITY_DN33335_c0_g5_i3	AT5G56280.1	COP9 signalosome subunit 6A | Chr5:22783617-22785530 REVERSE LENGTH=317 | 201606
TRINITY_DN33335_c0_g6_i1	AT4G26430.1	COP9 signalosome subunit 6B | Chr4:13355229-13357326 FORWARD LENGTH=317 | 201606
TRINITY_DN33335_c0_g1_i9	AT4G12750.1	Homeodomain-like transcriptional regulator | Chr4:7498009-7503920 REVERSE LENGTH=1117 |
TRINITY_DN33335_c0_g1_i11	AT4G12750.1	Homeodomain-like transcriptional regulator | Chr4:7498009-7503920 REVERSE LENGTH=1117 |
TRINITY_DN33335_c0_g7_i1	ATMG00660.1	hypothetical protein | ChrM:190104-190553 REVERSE LENGTH=149 | 201606
TRINITY_DN33335_c0_g6_i2	AT5G56280.1	COP9 signalosome subunit 6A | Chr5:22783617-22785530 REVERSE LENGTH=317 | 201606
TRINITY_DN33335_c0_g3_i2	AT3G01130.2	ATP synthase E chain | Chr3:44911-45522 REVERSE LENGTH=50 | 201606
TRINITY_DN33335_c0_g1_i12	AT4G31040.1	CemA-like proton extrusion protein-like protein | Chr4:15111811-15113881 REVERSE LENGTH
TRINITY_DN33335_c0_g5_i4	AT5G56280.1	COP9 signalosome subunit 6A | Chr5:22783617-22785530 REVERSE LENGTH=317 | 201606
TRINITY_DN33335_c0_g8_i1	AT3G01130.2	ATP synthase E chain | Chr3:44911-45522 REVERSE LENGTH=50 | 201606
TRINITY_DN33335_c0_g3_i3	AT3G01130.2	ATP synthase E chain | Chr3:44911-45522 REVERSE LENGTH=50 | 201606
TRINITY_DN33368_c0_g1_i1	AT4G13940.1	S-adenosyl-L-homocysteine hydrolase | Chr4:8054931-8056676 FORWARD LENGTH=485 | 201606
TRINITY_DN33368_c0_g2_i1	AT2G26900.1	Sodium Bile acid symporter family | Chr2:11475156-11477870 REVERSE LENGTH=409 | 201606
TRINITY_DN33368_c0_g2_i4	AT2G26900.1	Sodium Bile acid symporter family | Chr2:11475156-11477870 REVERSE LENGTH=409 | 201606
TRINITY_DN33368_c0_g2_i5	AT2G26900.1	Sodium Bile acid symporter family | Chr2:11475156-11477870 REVERSE LENGTH=409 | 201606
TRINITY_DN33368_c0_g2_i6	AT1G78560.1	Sodium Bile acid symporter family | Chr1:29546846-29548764 REVERSE LENGTH=401 | 201606
TRINITY_DN33368_c0_g2_i7	AT1G78560.1	Sodium Bile acid symporter family | Chr1:29546846-29548764 REVERSE LENGTH=401 | 201606
TRINITY_DN33368_c1_g1_i1	AT5G53620.3	RNA polymerase II degradation factor | Chr5:21781217-21785061 FORWARD LENGTH=682 | 2016
TRINITY_DN33368_c1_g2_i1	AT5G53620.3	RNA polymerase II degradation factor | Chr5:21781217-21785061 FORWARD LENGTH=682 | 2016
TRINITY_DN33368_c1_g2_i3	AT5G53620.3	RNA polymerase II degradation factor | Chr5:21781217-21785061 FORWARD LENGTH=682 | 2016
TRINITY_DN33368_c2_g1_i2	AT4G13940.2	S-adenosyl-L-homocysteine hydrolase | Chr4:8055176-8056676 FORWARD LENGTH=364 | 201606
TRINITY_DN33368_c2_g1_i3	AT4G13940.1	S-adenosyl-L-homocysteine hydrolase | Chr4:8054931-8056676 FORWARD LENGTH=485 | 201606
TRINITY_DN33368_c2_g2_i1	AT3G23810.1	S-adenosyl-l-homocysteine (SAH) hydrolase 2 | Chr3:8588013-8589671 REVERSE LENGTH=485 |
TRINITY_DN33368_c2_g1_i5	AT4G13940.1	S-adenosyl-L-homocysteine hydrolase | Chr4:8054931-8056676 FORWARD LENGTH=485 | 201606
TRINITY_DN33368_c2_g3_i1	AT4G13940.2	S-adenosyl-L-homocysteine hydrolase | Chr4:8055176-8056676 FORWARD LENGTH=364 | 201606
TRINITY_DN33368_c2_g4_i1	AT4G13940.4	S-adenosyl-L-homocysteine hydrolase | Chr4:8054931-8056763 FORWARD LENGTH=325 | 201606
TRINITY_DN33368_c2_g5_i1	AT3G23810.1	S-adenosyl-l-homocysteine (SAH) hydrolase 2 | Chr3:8588013-8589671 REVERSE LENGTH=485 |
TRINITY_DN33368_c3_g1_i1	AT4G17370.1	Oxidoreductase family protein | Chr4:9706188-9708142 FORWARD LENGTH=368 | 201606
TRINITY_DN33368_c3_g1_i2	AT4G17370.1	Oxidoreductase family protein | Chr4:9706188-9708142 FORWARD LENGTH=368 | 201606
TRINITY_DN33368_c3_g1_i3	AT4G17370.1	Oxidoreductase family protein | Chr4:9706188-9708142 FORWARD LENGTH=368 | 201606
TRINITY_DN33368_c3_g1_i5	AT4G17370.1	Oxidoreductase family protein | Chr4:9706188-9708142 FORWARD LENGTH=368 | 201606
TRINITY_DN33368_c3_g1_i6	AT4G17370.1	Oxidoreductase family protein | Chr4:9706188-9708142 FORWARD LENGTH=368 | 201606
TRINITY_DN33349_c2_g1_i1	AT1G33500.1	tropomyosin | Chr1:12152774-12154680 FORWARD LENGTH=276 | 201606
TRINITY_DN33349_c2_g1_i11	AT1G33500.1	tropomyosin | Chr1:12152774-12154680 FORWARD LENGTH=276 | 201606
TRINITY_DN33349_c3_g2_i1	AT1G33110.2	MATE efflux family protein | Chr1:12005084-12008040 FORWARD LENGTH=404 | 201606
TRINITY_DN33349_c3_g1_i3	AT1G33090.1	MATE efflux family protein | Chr1:11993458-11996542 FORWARD LENGTH=494 | 201606
TRINITY_DN33349_c3_g1_i5	AT1G33110.1	MATE efflux family protein | Chr1:12005084-12008618 FORWARD LENGTH=494 | 201606
TRINITY_DN33349_c3_g1_i8	AT1G33110.1	MATE efflux family protein | Chr1:12005084-12008618 FORWARD LENGTH=494 | 201606
TRINITY_DN33372_c0_g1_i2	AT1G31350.1	KAR-UP F-box 1 | Chr1:11221519-11222706 REVERSE LENGTH=395 | 201606
TRINITY_DN33372_c0_g1_i4	AT5G63120.2	P-loop containing nucleoside triphosphate hydrolases superfamily protein | Chr5:2531896
TRINITY_DN33372_c0_g1_i6	AT5G63120.1	P-loop containing nucleoside triphosphate hydrolases superfamily protein | Chr5:2531979
TRINITY_DN33372_c0_g1_i12	AT1G31350.1	KAR-UP F-box 1 | Chr1:11221519-11222706 REVERSE LENGTH=395 | 201606
TRINITY_DN33364_c0_g1_i1	AT1G29390.2	cold regulated 314 thylakoid membrane 2 | Chr1:10286409-10287668 REVERSE LENGTH=183 | 2
TRINITY_DN33364_c0_g1_i2	AT1G29395.1	COLD REGULATED 314 INNER MEMBRANE 1 | Chr1:10288345-10289539 REVERSE LENGTH=225 | 20160
TRINITY_DN33364_c0_g1_i4	AT1G29390.2	cold regulated 314 thylakoid membrane 2 | Chr1:10286409-10287668 REVERSE LENGTH=183 | 2
TRINITY_DN33364_c1_g1_i1	AT4G28250.1	expansin B3 | Chr4:14000446-14001945 REVERSE LENGTH=264 | 201606
TRINITY_DN33364_c1_g1_i3	AT4G28250.1	expansin B3 | Chr4:14000446-14001945 REVERSE LENGTH=264 | 201606
TRINITY_DN33364_c2_g1_i1	AT2G23320.1	WRKY DNA-binding protein 15 | Chr2:9924998-9926154 FORWARD LENGTH=317 | 201606
TRINITY_DN33364_c2_g2_i1	AT1G29280.1	WRKY DNA-binding protein 65 | Chr1:10236589-10237467 FORWARD LENGTH=259 | 201606
TRINITY_DN33364_c2_g4_i1	AT1G63000.1	nucleotide-rhamnose synthase/epimerase-reductase | Chr1:23342510-23343859 FORWARD LENGT
TRINITY_DN33364_c2_g2_i2	AT1G29280.1	WRKY DNA-binding protein 65 | Chr1:10236589-10237467 FORWARD LENGTH=259 | 201606
TRINITY_DN33364_c2_g1_i2	AT4G24240.1	WRKY DNA-binding protein 7 | Chr4:12571930-12573446 FORWARD LENGTH=353 | 201606
TRINITY_DN33364_c2_g6_i1	AT4G35790.1	phospholipase D delta | Chr4:16955774-16959875 REVERSE LENGTH=868 | 201606
TRINITY_DN33364_c2_g7_i1	AT5G52010.1	C2H2-like zinc finger protein | Chr5:21121626-21122816 REVERSE LENGTH=396 | 201606
TRINITY_DN33364_c2_g1_i3	AT4G24240.1	WRKY DNA-binding protein 7 | Chr4:12571930-12573446 FORWARD LENGTH=353 | 201606
TRINITY_DN33364_c2_g1_i5	AT2G23320.1	WRKY DNA-binding protein 15 | Chr2:9924998-9926154 FORWARD LENGTH=317 | 201606
TRINITY_DN33364_c2_g2_i3	AT1G29280.1	WRKY DNA-binding protein 65 | Chr1:10236589-10237467 FORWARD LENGTH=259 | 201606
TRINITY_DN33364_c2_g8_i1	AT5G39670.1	Calcium-binding EF-hand family protein | Chr5:15883270-15883884 FORWARD LENGTH=204 | 20
TRINITY_DN33364_c2_g1_i6	AT4G24240.1	WRKY DNA-binding protein 7 | Chr4:12571930-12573446 FORWARD LENGTH=353 | 201606
TRINITY_DN33364_c2_g1_i7	AT2G23320.1	WRKY DNA-binding protein 15 | Chr2:9924998-9926154 FORWARD LENGTH=317 | 201606
TRINITY_DN33364_c2_g9_i1	AT3G58710.1	WRKY DNA-binding protein 69 | Chr3:21715192-21716766 FORWARD LENGTH=272 | 201606
TRINITY_DN33364_c2_g2_i4	AT1G29280.1	WRKY DNA-binding protein 65 | Chr1:10236589-10237467 FORWARD LENGTH=259 | 201606
TRINITY_DN33387_c0_g1_i1	AT3G25680.1	SLH domain protein | Chr3:9349693-9352258 FORWARD LENGTH=558 | 201606
TRINITY_DN33379_c0_g1_i2	AT5G16450.2	Ribonuclease E inhibitor RraA/Dimethylmenaquinone methyltransferase | Chr5:5374357-5375
TRINITY_DN33379_c0_g1_i3	AT5G16450.2	Ribonuclease E inhibitor RraA/Dimethylmenaquinone methyltransferase | Chr5:5374357-5375
TRINITY_DN33379_c1_g1_i1	AT5G58020.1	RTF2 RING-finger protein | Chr5:23485585-23486649 FORWARD LENGTH=354 | 201606
TRINITY_DN33379_c2_g1_i1	AT5G54780.1	Ypt/Rab-GAP domain of gyp1p superfamily protein | Chr5:22248696-22251692 REVERSE LENGTH
TRINITY_DN33379_c2_g1_i2	AT5G54780.1	Ypt/Rab-GAP domain of gyp1p superfamily protein | Chr5:22248696-22251692 REVERSE LENGTH
TRINITY_DN33379_c2_g1_i3	AT5G54780.1	Ypt/Rab-GAP domain of gyp1p superfamily protein | Chr5:22248696-22251692 REVERSE LENGTH
TRINITY_DN33379_c2_g4_i1	AT4G21060.2	Galactosyltransferase family protein | Chr4:11242003-11244860 FORWARD LENGTH=684 | 2016
TRINITY_DN33379_c2_g5_i1	AT3G46970.1	alpha-glucan phosphorylase 2 | Chr3:17301625-17306111 REVERSE LENGTH=841 | 201606
TRINITY_DN33379_c2_g1_i4	AT5G54780.1	Ypt/Rab-GAP domain of gyp1p superfamily protein | Chr5:22248696-22251692 REVERSE LENGTH
TRINITY_DN33379_c2_g2_i2	AT5G17010.3	Major facilitator superfamily protein | Chr5:5587851-5592332 REVERSE LENGTH=503 | 20160
TRINITY_DN33379_c2_g8_i1	AT1G26100.1	Cytochrome b561/ferric reductase transmembrane protein family | Chr1:9022716-9024081 RE
TRINITY_DN33379_c2_g5_i2	AT3G46970.1	alpha-glucan phosphorylase 2 | Chr3:17301625-17306111 REVERSE LENGTH=841 | 201606
TRINITY_DN33379_c2_g3_i3	AT2G21440.1	RNA-binding (RRM/RBD/RNP motifs) family protein | Chr2:9173712-9179065 REVERSE LENGTH=1
TRINITY_DN33379_c2_g10_i1	AT4G27100.2	Ypt/Rab-GAP domain of gyp1p superfamily protein | Chr4:13595845-13598620 FORWARD LENGTH
TRINITY_DN33379_c2_g2_i3	AT5G17010.3	Major facilitator superfamily protein | Chr5:5587851-5592332 REVERSE LENGTH=503 | 20160
TRINITY_DN33379_c2_g2_i4	AT5G17010.3	Major facilitator superfamily protein | Chr5:5587851-5592332 REVERSE LENGTH=503 | 20160
TRINITY_DN33379_c2_g5_i6	AT3G46970.1	alpha-glucan phosphorylase 2 | Chr3:17301625-17306111 REVERSE LENGTH=841 | 201606
TRINITY_DN33379_c2_g4_i3	AT4G21060.2	Galactosyltransferase family protein | Chr4:11242003-11244860 FORWARD LENGTH=684 | 2016
TRINITY_DN33342_c3_g1_i1	AT3G62290.3	ADP-ribosylation factor A1E | Chr3:23052287-23053545 FORWARD LENGTH=181 | 201606
TRINITY_DN33342_c3_g3_i1	AT3G62290.3	ADP-ribosylation factor A1E | Chr3:23052287-23053545 FORWARD LENGTH=181 | 201606
TRINITY_DN33342_c3_g1_i2	AT3G62290.3	ADP-ribosylation factor A1E | Chr3:23052287-23053545 FORWARD LENGTH=181 | 201606
TRINITY_DN33342_c3_g2_i2	AT5G14670.1	ADP-ribosylation factor A1B | Chr5:4729319-4730495 FORWARD LENGTH=188 | 201606
TRINITY_DN33342_c3_g2_i3	AT3G62290.3	ADP-ribosylation factor A1E | Chr3:23052287-23053545 FORWARD LENGTH=181 | 201606
TRINITY_DN33342_c3_g2_i5	AT1G10630.1	ADP-ribosylation factor A1F | Chr1:3513189-3514230 REVERSE LENGTH=181 | 201606
TRINITY_DN33342_c3_g1_i5	AT1G10630.1	ADP-ribosylation factor A1F | Chr1:3513189-3514230 REVERSE LENGTH=181 | 201606
TRINITY_DN33342_c3_g2_i6	AT3G62290.3	ADP-ribosylation factor A1E | Chr3:23052287-23053545 FORWARD LENGTH=181 | 201606
TRINITY_DN33342_c3_g2_i8	AT5G14670.1	ADP-ribosylation factor A1B | Chr5:4729319-4730495 FORWARD LENGTH=188 | 201606
TRINITY_DN33342_c3_g1_i6	AT1G10630.1	ADP-ribosylation factor A1F | Chr1:3513189-3514230 REVERSE LENGTH=181 | 201606
TRINITY_DN33342_c3_g2_i9	AT3G62290.3	ADP-ribosylation factor A1E | Chr3:23052287-23053545 FORWARD LENGTH=181 | 201606
TRINITY_DN33342_c3_g2_i10	AT1G10630.1	ADP-ribosylation factor A1F | Chr1:3513189-3514230 REVERSE LENGTH=181 | 201606
TRINITY_DN33342_c3_g5_i1	AT3G62290.3	ADP-ribosylation factor A1E | Chr3:23052287-23053545 FORWARD LENGTH=181 | 201606
TRINITY_DN33342_c3_g2_i11	AT1G10630.1	ADP-ribosylation factor A1F | Chr1:3513189-3514230 REVERSE LENGTH=181 | 201606
TRINITY_DN33357_c0_g1_i1	AT3G51270.1	protein serine/threonine kinase | Chr3:19033851-19036772 FORWARD LENGTH=461 | 201606
TRINITY_DN33357_c1_g1_i1	AT5G15550.1	Transducin/WD40 repeat-like superfamily protein | Chr5:5059051-5062003 REVERSE LENGTH=4
TRINITY_DN33357_c1_g2_i1	AT1G73720.1	transducin family protein / WD-40 repeat family protein | Chr1:27725059-27729722 FORWAR
TRINITY_DN33357_c1_g3_i1	AT1G73720.1	transducin family protein / WD-40 repeat family protein | Chr1:27725059-27729722 FORWAR
TRINITY_DN33357_c1_g3_i3	AT1G73720.1	transducin family protein / WD-40 repeat family protein | Chr1:27725059-27729722 FORWAR
TRINITY_DN33357_c1_g3_i4	AT1G73720.1	transducin family protein / WD-40 repeat family protein | Chr1:27725059-27729722 FORWAR
TRINITY_DN33357_c1_g3_i5	AT1G73720.1	transducin family protein / WD-40 repeat family protein | Chr1:27725059-27729722 FORWAR
TRINITY_DN33357_c1_g3_i6	AT1G73720.1	transducin family protein / WD-40 repeat family protein | Chr1:27725059-27729722 FORWAR
TRINITY_DN6270_c0_g1_i1	AT5G66440.1	tRNA-methyltransferase non-catalytic subunit trm6MTase subunit | Chr5:26530274-26531032
TRINITY_DN6241_c0_g1_i1	AT3G07640.1	period circadian protein | Chr3:2438171-2439661 FORWARD LENGTH=241 | 201606
TRINITY_DN6295_c0_g1_i2	AT1G72230.1	Cupredoxin superfamily protein | Chr1:27188287-27189093 FORWARD LENGTH=181 | 201606
TRINITY_DN6254_c0_g1_i1	AT2G36780.1	UDP-Glycosyltransferase superfamily protein | Chr2:15417618-15419108 REVERSE LENGTH=496
TRINITY_DN6253_c0_g1_i1	AT4G02210.2	Myb/SANT-like DNA-binding domain protein | Chr4:974320-975917 REVERSE LENGTH=439 | 2016
TRINITY_DN6299_c0_g1_i1	AT1G04020.2	breast cancer associated RING 1 | Chr1:1036610-1040045 FORWARD LENGTH=713 | 201606
TRINITY_DN6238_c0_g1_i1	AT2G35300.1	Late embryogenesis abundant protein%2C group 1 protein | Chr2:14863066-14863359 REVERSE
TRINITY_DN6264_c0_g1_i1	AT3G06130.2	Heavy metal transport/detoxification superfamily protein | Chr3:1853193-1854673 REVERSE
TRINITY_DN6283_c0_g1_i1	AT2G17270.1	phosphate transporter 3%3B3 | Chr2:7510456-7512118 FORWARD LENGTH=309 | 201606
TRINITY_DN6202_c0_g1_i1	ATMG00860.1	DNA/RNA polymerases superfamily protein | ChrM:235916-236392 FORWARD LENGTH=158 | 20160
TRINITY_DN6275_c0_g1_i1	AT3G23230.1	Integrase-type DNA-binding superfamily protein | Chr3:8289647-8290066 REVERSE LENGTH=13
TRINITY_DN6228_c0_g1_i2	AT4G39730.1	Lipase/lipooxygenase%2C PLAT/LH2 family protein | Chr4:18432950-18433581 FORWARD LENGTH
TRINITY_DN6207_c0_g1_i1	AT5G51560.1	Leucine-rich repeat protein kinase family protein | Chr5:20945807-20948613 FORWARD LENG
TRINITY_DN6277_c0_g1_i1	AT5G16150.3	plastidic GLC translocator | Chr5:5272904-5275678 FORWARD LENGTH=546 | 201606
TRINITY_DN6284_c0_g1_i1	AT2G37730.1	glycosyltransferase (DUF604) | Chr2:15822186-15824538 REVERSE LENGTH=532 | 201606
TRINITY_DN6284_c0_g2_i1	AT2G37730.1	glycosyltransferase (DUF604) | Chr2:15822186-15824538 REVERSE LENGTH=532 | 201606
TRINITY_DN6290_c0_g2_i1	AT3G48040.1	RHO-related protein from plants 10 | Chr3:17731561-17733241 FORWARD LENGTH=208 | 201606
TRINITY_DN6231_c0_g2_i1	AT2G19480.3	nucleosome assembly protein 1%3B2 | Chr2:8438601-8441040 FORWARD LENGTH=372 | 201606
TRINITY_DN6211_c0_g1_i1	AT1G50310.1	sugar transporter 9 | Chr1:18635984-18638110 FORWARD LENGTH=517 | 201606
TRINITY_DN6235_c0_g1_i1	AT5G10680.1	calmodulin-binding protein-like protein | Chr5:3373584-3374309 FORWARD LENGTH=241 | 201
TRINITY_DN6235_c0_g2_i1	AT5G10720.1	histidine kinase 5 | Chr5:3386835-3390541 FORWARD LENGTH=922 | 201606
TRINITY_DN6268_c0_g1_i1	AT5G14780.1	formate dehydrogenase | Chr5:4777043-4779190 FORWARD LENGTH=384 | 201606
TRINITY_DN6288_c0_g1_i1	AT4G36190.1	Serine carboxypeptidase S28 family protein | Chr4:17124052-17126643 FORWARD LENGTH=482
TRINITY_DN6204_c0_g1_i1	AT4G14820.1	Pentatricopeptide repeat (PPR) superfamily protein | Chr4:8507794-8510038 REVERSE LENGT
TRINITY_DN6204_c0_g2_i1	AT5G66520.1	Tetratricopeptide repeat (TPR)-like superfamily protein | Chr5:26551879-26553741 FORWAR
TRINITY_DN6280_c0_g1_i1	AT1G76070.1	hypothetical protein | Chr1:28546617-28547435 FORWARD LENGTH=272 | 201606
TRINITY_DN6245_c0_g1_i1	ATMG00810.1	DNA/RNA polymerases superfamily protein | ChrM:227709-228431 REVERSE LENGTH=240 | 20160
TRINITY_DN6225_c0_g1_i1	AT2G46900.1	transcription factor-like protein | Chr2:19269678-19271987 FORWARD LENGTH=627 | 201606
TRINITY_DN6287_c0_g1_i2	AT1G68560.1	alpha-xylosidase 1 | Chr1:25734435-25737897 REVERSE LENGTH=915 | 201606
TRINITY_DN6252_c0_g1_i1	AT2G16050.1	Cysteine/Histidine-rich C1 domain family protein | Chr2:6980450-6981939 FORWARD LENGTH=
TRINITY_DN6269_c0_g1_i1	AT3G09040.1	Pentatricopeptide repeat (PPR) superfamily protein | Chr3:2761195-2764281 REVERSE LENGT
TRINITY_DN6243_c0_g1_i1	AT2G01050.1	zinc ion binding / nucleic acid binding protein | Chr2:68337-69884 REVERSE LENGTH=515 |
TRINITY_DN6263_c0_g1_i1	AT5G57740.1	hypothetical protein | Chr5:23394789-23397145 REVERSE LENGTH=508 | 201606
TRINITY_DN6265_c0_g1_i1	AT3G48590.1	nuclear factor Y%2C subunit C1 | Chr3:18008893-18009938 REVERSE LENGTH=234 | 201606
TRINITY_DN6281_c0_g1_i1	AT4G39230.1	NmrA-like negative transcriptional regulator family protein | Chr4:18266024-18267604 RE
TRINITY_DN6222_c0_g1_i1	AT3G18280.1	Bifunctional inhibitor/lipid-transfer protein/seed storage 2S albumin superfamily prote
TRINITY_DN6249_c0_g1_i1	AT3G09060.1	Pentatricopeptide repeat (PPR) superfamily protein | Chr3:2766367-2768430 REVERSE LENGT
TRINITY_DN6200_c0_g1_i1	AT2G44560.1	glycosyl hydrolase 9B11 | Chr2:18391914-18393654 REVERSE LENGTH=491 | 201606
TRINITY_DN6247_c0_g2_i1	AT3G48170.1	aldehyde dehydrogenase 10A9 | Chr3:17786290-17789918 REVERSE LENGTH=503 | 201606
TRINITY_DN49923_c0_g1_i1	AT4G23160.1	cysteine-rich RECEPTOR-like kinase | Chr4:12131325-12134086 FORWARD LENGTH=682 | 201606
TRINITY_DN49949_c0_g1_i1	AT1G72125.1	Major facilitator superfamily protein | Chr1:27134168-27136257 FORWARD LENGTH=561 | 201
TRINITY_DN49920_c0_g1_i1	AT4G05050.4	ubiquitin 11 | Chr4:2588271-2588960 REVERSE LENGTH=153 | 201606
TRINITY_DN49934_c0_g1_i1	AT4G36670.1	Major facilitator superfamily protein | Chr4:17287680-17289483 REVERSE LENGTH=493 | 201
TRINITY_DN49908_c0_g1_i1	AT1G67430.1	Ribosomal protein L22p/L17e family protein | Chr1:25262209-25263627 FORWARD LENGTH=175
TRINITY_DN49931_c0_g1_i1	AT5G44120.1	RmlC-like cupins superfamily protein | Chr5:17756460-17757432 REVERSE LENGTH=285 | 2016
TRINITY_DN49994_c0_g1_i1	AT2G27920.2	serine carboxypeptidase-like 51 | Chr2:11885777-11888605 REVERSE LENGTH=389 | 201606
TRINITY_DN49960_c0_g1_i1	AT5G42050.1	DCD (Development and Cell Death) domain protein | Chr5:16815630-16816932 FORWARD LENGTH
TRINITY_DN49951_c0_g1_i1	AT3G02190.1	Ribosomal protein L39 family protein | Chr3:406005-406342 REVERSE LENGTH=51 | 201606
TRINITY_DN49959_c0_g1_i1	AT3G62890.1	Pentatricopeptide repeat (PPR) superfamily protein | Chr3:23246168-23247973 FORWARD LEN
TRINITY_DN49946_c0_g1_i1	AT1G10130.1	endoplasmic reticulum-type calcium-transporting ATPase 3 | Chr1:3311139-3321941 FORWARD
TRINITY_DN49988_c0_g1_i1	AT4G24026.1	hypothetical protein | Chr4:12486415-12486651 FORWARD LENGTH=78 | 201606
TRINITY_DN49907_c0_g1_i1	AT4G28390.1	ADP/ATP carrier 3 | Chr4:14041486-14042781 REVERSE LENGTH=379 | 201606
TRINITY_DN67646_c0_g1_i1	AT5G58240.2	FRAGILE HISTIDINE TRIAD | Chr5:23558349-23559171 REVERSE LENGTH=160 | 201606
TRINITY_DN67634_c0_g1_i1	AT1G79460.1	Terpenoid cyclases/Protein prenyltransferases superfamily protein | Chr1:29890568-29894
TRINITY_DN67621_c0_g1_i1	AT2G27030.3	calmodulin 5 | Chr2:11532069-11534176 FORWARD LENGTH=181 | 201606
TRINITY_DN67668_c0_g1_i1	AT1G52520.1	FAR1-related sequence 6 | Chr1:19565933-19568248 FORWARD LENGTH=703 | 201606
TRINITY_DN67642_c0_g1_i1	AT3G05980.1	hypothetical protein | Chr3:1795514-1796251 FORWARD LENGTH=245 | 201606
TRINITY_DN67620_c0_g1_i1	AT4G23160.1	cysteine-rich RECEPTOR-like kinase | Chr4:12131325-12134086 FORWARD LENGTH=682 | 201606
TRINITY_DN67628_c0_g1_i1	AT5G19730.1	Pectin lyase-like superfamily protein | Chr5:6670562-6673202 FORWARD LENGTH=383 | 20160
TRINITY_DN67617_c0_g1_i1	AT4G23160.1	cysteine-rich RECEPTOR-like kinase | Chr4:12131325-12134086 FORWARD LENGTH=682 | 201606
TRINITY_DN67604_c0_g1_i1	AT4G23160.1	cysteine-rich RECEPTOR-like kinase | Chr4:12131325-12134086 FORWARD LENGTH=682 | 201606
TRINITY_DN67627_c0_g1_i1	AT4G39490.1	cytochrome P450%2C family 96%2C subfamily A%2C polypeptide 10 | Chr4:18365229-18366788
TRINITY_DN67629_c0_g1_i1	AT1G61900.2	hypothetical protein | Chr1:22882561-22884722 REVERSE LENGTH=413 | 201606
TRINITY_DN10749_c0_g1_i1	AT5G02870.1	Ribosomal protein L4/L1 family | Chr5:657830-659526 FORWARD LENGTH=407 | 201606
TRINITY_DN10737_c0_g2_i1	AT5G35695.1	nuclease HARBI1-like protein | Chr5:13869120-13869941 FORWARD LENGTH=211 | 201606
TRINITY_DN10777_c0_g1_i1	AT2G24940.1	membrane-associated progesterone binding protein 2 | Chr2:10609447-10609749 FORWARD LEN
TRINITY_DN10756_c0_g1_i1	AT2G06040.1	F-box/LRR protein | Chr2:2352333-2355419 REVERSE LENGTH=762 | 201606
TRINITY_DN10722_c0_g1_i1	AT5G49110.2	fanconi anemia group I-like protein | Chr5:19900203-19905925 FORWARD LENGTH=1470 | 2016
TRINITY_DN10776_c0_g1_i1	AT2G46280.3	TGF-beta receptor interacting protein 1 | Chr2:19004179-19005393 REVERSE LENGTH=254 | 2
TRINITY_DN10728_c0_g1_i1	AT1G10390.2	Nucleoporin autopeptidase | Chr1:3407265-3412045 REVERSE LENGTH=1041 | 201606
TRINITY_DN15444_c0_g1_i1	AT2G26300.1	G protein alpha subunit 1 | Chr2:11198087-11200822 FORWARD LENGTH=383 | 201606
TRINITY_DN15469_c0_g1_i1	AT2G44870.1	replicase polyprotein 1ab protein | Chr2:18503250-18504422 FORWARD LENGTH=248 | 201606
TRINITY_DN15403_c0_g1_i1	AT1G35710.1	kinase family with leucine-rich repeat domain-containing protein | Chr1:13220940-132243
TRINITY_DN15477_c0_g1_i1	AT4G30360.1	cyclic nucleotide-gated channel 17 | Chr4:14855060-14857779 REVERSE LENGTH=720 | 201606
TRINITY_DN15477_c0_g2_i1	AT2G24610.1	cyclic nucleotide-gated channel 14 | Chr2:10457105-10460351 FORWARD LENGTH=726 | 201606
TRINITY_DN15467_c0_g1_i1	AT4G02360.1	transmembrane protein%2C putative (Protein of unknown function%2C DUF538) | Chr4:104117
TRINITY_DN15473_c0_g1_i1	AT2G02040.1	peptide transporter 2 | Chr2:487542-489707 FORWARD LENGTH=585 | 201606
TRINITY_DN15424_c0_g1_i2	AT1G48120.1	serine/threonine-protein phosphatase 7 long form-like protein | Chr1:17774238-17779624
TRINITY_DN15482_c0_g2_i1	AT3G27740.1	carbamoyl phosphate synthetase A | Chr3:10281470-10283792 REVERSE LENGTH=430 | 201606
TRINITY_DN15465_c0_g1_i1	AT3G20475.1	MUTS-homologue 5 | Chr3:7143546-7150811 FORWARD LENGTH=807 | 201606
TRINITY_DN15472_c0_g1_i1	AT4G20520.1	RNA binding / RNA-directed DNA polymerase | Chr4:11045912-11047716 FORWARD LENGTH=376 |
TRINITY_DN15442_c0_g1_i1	AT5G63090.4	Lateral organ boundaries (LOB) domain family protein | Chr5:25308723-25309283 REVERSE L
TRINITY_DN15490_c0_g1_i1	AT1G35210.1	hypothetical protein | Chr1:12896914-12897384 REVERSE LENGTH=156 | 201606
TRINITY_DN15463_c0_g1_i1	AT4G23160.1	cysteine-rich RECEPTOR-like kinase | Chr4:12131325-12134086 FORWARD LENGTH=682 | 201606
TRINITY_DN15463_c0_g2_i1	AT4G23160.1	cysteine-rich RECEPTOR-like kinase | Chr4:12131325-12134086 FORWARD LENGTH=682 | 201606
TRINITY_DN15435_c0_g1_i1	AT2G36240.1	pentatricopeptide (PPR) repeat-containing protein | Chr2:15195663-15197156 FORWARD LENG
TRINITY_DN15419_c0_g1_i1	AT2G18360.1	alpha/beta-Hydrolases superfamily protein | Chr2:7976848-7979221 REVERSE LENGTH=313 | 2
TRINITY_DN15492_c0_g1_i1	AT4G09680.1	conserved telomere maintenance component 1 | Chr4:6116819-6123017 FORWARD LENGTH=1274 |
TRINITY_DN15405_c0_g1_i1	AT1G33710.1	RNA-directed DNA polymerase (reverse transcriptase)-related family protein | Chr1:12219
TRINITY_DN15478_c0_g1_i1	AT3G01990.1	ACT domain repeat 6 | Chr3:330256-332066 FORWARD LENGTH=433 | 201606
TRINITY_DN7772_c0_g1_i1	AT5G21222.1	protein kinase family protein | Chr5:7209422-7213700 FORWARD LENGTH=831 | 201606
TRINITY_DN7743_c0_g1_i1	AT3G47570.1	Leucine-rich repeat protein kinase family protein | Chr3:17527611-17530748 FORWARD LENG
TRINITY_DN7754_c0_g1_i1	AT3G19050.1	phragmoplast orienting kinesin 2 | Chr3:6578047-6590106 FORWARD LENGTH=2771 | 201606
TRINITY_DN7740_c0_g1_i1	AT3G51680.1	NAD(P)-binding Rossmann-fold superfamily protein | Chr3:19173622-19174667 REVERSE LENGT
TRINITY_DN7720_c0_g1_i1	AT4G17420.2	Tryptophan RNA-binding attenuator protein-like protein | Chr4:9722378-9724443 REVERSE L
TRINITY_DN7729_c0_g1_i1	AT5G38210.1	Protein kinase family protein | Chr5:15261035-15265376 FORWARD LENGTH=686 | 201606
TRINITY_DN7786_c0_g1_i1	AT1G48640.1	Transmembrane amino acid transporter family protein | Chr1:17986358-17988991 FORWARD LE
TRINITY_DN7782_c0_g1_i1	AT3G11550.1	Uncharacterized protein family (UPF0497) | Chr3:3638262-3639052 FORWARD LENGTH=204 | 20
TRINITY_DN7798_c0_g1_i1	AT4G10850.1	Nodulin MtN3 family protein | Chr4:6675068-6676718 FORWARD LENGTH=258 | 201606
TRINITY_DN33445_c0_g1_i1	AT3G21250.2	multidrug resistance-associated protein 6 | Chr3:7457668-7463261 REVERSE LENGTH=1464 |
TRINITY_DN33445_c0_g3_i1	AT2G31970.1	DNA repair-recombination protein (RAD50) | Chr2:13600657-13608815 FORWARD LENGTH=1316 |
TRINITY_DN33445_c0_g6_i1	AT1G80880.1	Tetratricopeptide repeat (TPR)-like superfamily protein | Chr1:30395194-30396921 REVERS
TRINITY_DN33445_c0_g2_i8	AT2G31970.1	DNA repair-recombination protein (RAD50) | Chr2:13600657-13608815 FORWARD LENGTH=1316 |
TRINITY_DN33445_c0_g2_i9	AT2G31970.1	DNA repair-recombination protein (RAD50) | Chr2:13600657-13608815 FORWARD LENGTH=1316 |
TRINITY_DN33445_c0_g2_i10	AT2G31970.1	DNA repair-recombination protein (RAD50) | Chr2:13600657-13608815 FORWARD LENGTH=1316 |
TRINITY_DN33445_c0_g2_i11	AT2G31970.1	DNA repair-recombination protein (RAD50) | Chr2:13600657-13608815 FORWARD LENGTH=1316 |
TRINITY_DN33445_c0_g3_i2	AT2G31970.1	DNA repair-recombination protein (RAD50) | Chr2:13600657-13608815 FORWARD LENGTH=1316 |
TRINITY_DN33445_c0_g3_i3	AT2G31970.1	DNA repair-recombination protein (RAD50) | Chr2:13600657-13608815 FORWARD LENGTH=1316 |
TRINITY_DN33445_c0_g1_i4	AT3G21250.1	multidrug resistance-associated protein 6 | Chr3:7457668-7463261 REVERSE LENGTH=1453 |
TRINITY_DN33478_c0_g4_i1	AT5G64050.1	glutamate tRNA synthetase | Chr5:25630196-25633099 REVERSE LENGTH=570 | 201606
TRINITY_DN33478_c0_g2_i3	AT5G64050.1	glutamate tRNA synthetase | Chr5:25630196-25633099 REVERSE LENGTH=570 | 201606
TRINITY_DN33478_c0_g1_i15	AT2G37040.1	PHE ammonia lyase 1 | Chr2:15557602-15560237 REVERSE LENGTH=725 | 201606
TRINITY_DN33478_c0_g2_i4	AT5G64050.1	glutamate tRNA synthetase | Chr5:25630196-25633099 REVERSE LENGTH=570 | 201606
TRINITY_DN33478_c0_g5_i4	AT5G64050.1	glutamate tRNA synthetase | Chr5:25630196-25633099 REVERSE LENGTH=570 | 201606
TRINITY_DN33488_c0_g1_i2	AT4G34040.1	RING/U-box superfamily protein | Chr4:16304638-16307503 REVERSE LENGTH=666 | 201606
TRINITY_DN33488_c0_g1_i6	AT2G37150.2	RING/U-box superfamily protein | Chr2:15603748-15605988 REVERSE LENGTH=546 | 201606
TRINITY_DN33488_c0_g2_i1	AT5G13690.1	alpha-N-acetylglucosaminidase family / NAGLU family | Chr5:4415808-4420159 FORWARD LENG
TRINITY_DN33488_c0_g1_i11	AT2G37150.2	RING/U-box superfamily protein | Chr2:15603748-15605988 REVERSE LENGTH=546 | 201606
TRINITY_DN33488_c0_g1_i13	AT4G34040.1	RING/U-box superfamily protein | Chr4:16304638-16307503 REVERSE LENGTH=666 | 201606
TRINITY_DN33474_c1_g1_i2	AT4G35090.1	catalase 2 | Chr4:16700937-16703215 REVERSE LENGTH=492 | 201606
TRINITY_DN33474_c1_g2_i1	AT1G20630.1	catalase 1 | Chr1:7146812-7149609 FORWARD LENGTH=492 | 201606
TRINITY_DN33474_c1_g1_i3	AT4G35090.1	catalase 2 | Chr4:16700937-16703215 REVERSE LENGTH=492 | 201606
TRINITY_DN33474_c1_g3_i1	AT4G35090.2	catalase 2 | Chr4:16701105-16703215 REVERSE LENGTH=474 | 201606
TRINITY_DN33474_c1_g1_i4	AT4G35090.1	catalase 2 | Chr4:16700937-16703215 REVERSE LENGTH=492 | 201606
TRINITY_DN33412_c0_g1_i1	AT5G07900.1	Mitochondrial transcription termination factor family protein | Chr5:2520188-2521405 FO
TRINITY_DN33412_c0_g3_i1	AT5G07900.1	Mitochondrial transcription termination factor family protein | Chr5:2520188-2521405 FO
TRINITY_DN33412_c0_g5_i1	AT5G07900.1	Mitochondrial transcription termination factor family protein | Chr5:2520188-2521405 FO
TRINITY_DN33412_c0_g6_i1	AT5G07900.1	Mitochondrial transcription termination factor family protein | Chr5:2520188-2521405 FO
TRINITY_DN33412_c0_g4_i2	AT5G07900.1	Mitochondrial transcription termination factor family protein | Chr5:2520188-2521405 FO
TRINITY_DN33412_c0_g7_i1	AT5G07900.1	Mitochondrial transcription termination factor family protein | Chr5:2520188-2521405 FO
TRINITY_DN33412_c0_g8_i1	AT5G07900.1	Mitochondrial transcription termination factor family protein | Chr5:2520188-2521405 FO
TRINITY_DN33412_c0_g7_i2	AT5G07900.1	Mitochondrial transcription termination factor family protein | Chr5:2520188-2521405 FO
TRINITY_DN33409_c0_g1_i3	AT5G19180.1	E1 C-terminal related 1 | Chr5:6453375-6455750 FORWARD LENGTH=454 | 201606
TRINITY_DN33409_c0_g1_i5	AT5G19180.1	E1 C-terminal related 1 | Chr5:6453375-6455750 FORWARD LENGTH=454 | 201606
TRINITY_DN33409_c0_g1_i6	AT5G19180.1	E1 C-terminal related 1 | Chr5:6453375-6455750 FORWARD LENGTH=454 | 201606
TRINITY_DN33409_c0_g1_i7	AT5G19180.1	E1 C-terminal related 1 | Chr5:6453375-6455750 FORWARD LENGTH=454 | 201606
TRINITY_DN33409_c0_g1_i8	AT5G19180.1	E1 C-terminal related 1 | Chr5:6453375-6455750 FORWARD LENGTH=454 | 201606
TRINITY_DN33409_c0_g1_i9	AT5G19180.1	E1 C-terminal related 1 | Chr5:6453375-6455750 FORWARD LENGTH=454 | 201606
TRINITY_DN33486_c0_g1_i1	AT1G67790.1	sieve element occlusion protein | Chr1:25417542-25420099 REVERSE LENGTH=664 | 201606
TRINITY_DN33486_c0_g1_i6	AT1G67790.1	sieve element occlusion protein | Chr1:25417542-25420099 REVERSE LENGTH=664 | 201606
TRINITY_DN33486_c0_g1_i9	AT1G67790.1	sieve element occlusion protein | Chr1:25417542-25420099 REVERSE LENGTH=664 | 201606
TRINITY_DN33449_c1_g2_i2	AT3G59380.1	farnesyltransferase A | Chr3:21944209-21945781 FORWARD LENGTH=326 | 201606
TRINITY_DN33449_c1_g4_i1	AT3G52260.1	Pseudouridine synthase family protein | Chr3:19383983-19386440 REVERSE LENGTH=294 | 201
TRINITY_DN33449_c1_g2_i3	AT3G59380.1	farnesyltransferase A | Chr3:21944209-21945781 FORWARD LENGTH=326 | 201606
TRINITY_DN33449_c1_g4_i2	AT3G52260.2	Pseudouridine synthase family protein | Chr3:19383452-19386440 REVERSE LENGTH=369 | 201
TRINITY_DN33449_c1_g2_i4	AT3G59380.1	farnesyltransferase A | Chr3:21944209-21945781 FORWARD LENGTH=326 | 201606
TRINITY_DN33449_c1_g4_i3	AT3G52260.1	Pseudouridine synthase family protein | Chr3:19383983-19386440 REVERSE LENGTH=294 | 201
TRINITY_DN33449_c2_g1_i1	AT4G17020.1	transcription factor-like protein | Chr4:9578152-9581082 REVERSE LENGTH=452 | 201606
TRINITY_DN33449_c2_g1_i2	AT4G17020.1	transcription factor-like protein | Chr4:9578152-9581082 REVERSE LENGTH=452 | 201606
TRINITY_DN33449_c2_g1_i5	AT4G17020.1	transcription factor-like protein | Chr4:9578152-9581082 REVERSE LENGTH=452 | 201606
TRINITY_DN33449_c2_g1_i6	AT4G17020.1	transcription factor-like protein | Chr4:9578152-9581082 REVERSE LENGTH=452 | 201606
TRINITY_DN33449_c2_g1_i8	AT4G17020.1	transcription factor-like protein | Chr4:9578152-9581082 REVERSE LENGTH=452 | 201606
TRINITY_DN33449_c2_g1_i11	AT4G17020.1	transcription factor-like protein | Chr4:9578152-9581082 REVERSE LENGTH=452 | 201606
TRINITY_DN33401_c0_g1_i1	AT4G40030.2	Histone superfamily protein | Chr4:18555840-18556827 REVERSE LENGTH=164 | 201606
TRINITY_DN33401_c2_g1_i1	AT5G65360.1	Histone superfamily protein | Chr5:26120099-26120509 REVERSE LENGTH=136 | 201606
TRINITY_DN33401_c2_g5_i1	AT5G65360.1	Histone superfamily protein | Chr5:26120099-26120509 REVERSE LENGTH=136 | 201606
TRINITY_DN33401_c2_g2_i3	AT4G40030.2	Histone superfamily protein | Chr4:18555840-18556827 REVERSE LENGTH=164 | 201606
TRINITY_DN33401_c2_g4_i2	AT5G65360.1	Histone superfamily protein | Chr5:26120099-26120509 REVERSE LENGTH=136 | 201606
TRINITY_DN33401_c2_g6_i1	AT5G65360.1	Histone superfamily protein | Chr5:26120099-26120509 REVERSE LENGTH=136 | 201606
TRINITY_DN33401_c2_g2_i4	AT4G40030.2	Histone superfamily protein | Chr4:18555840-18556827 REVERSE LENGTH=164 | 201606
TRINITY_DN33401_c2_g5_i2	AT5G65360.1	Histone superfamily protein | Chr5:26120099-26120509 REVERSE LENGTH=136 | 201606
TRINITY_DN33401_c2_g4_i4	AT5G65360.1	Histone superfamily protein | Chr5:26120099-26120509 REVERSE LENGTH=136 | 201606
TRINITY_DN33401_c2_g3_i2	AT5G65360.1	Histone superfamily protein | Chr5:26120099-26120509 REVERSE LENGTH=136 | 201606
TRINITY_DN33401_c2_g2_i5	AT4G40030.2	Histone superfamily protein | Chr4:18555840-18556827 REVERSE LENGTH=164 | 201606
TRINITY_DN33401_c2_g3_i5	AT5G65360.1	Histone superfamily protein | Chr5:26120099-26120509 REVERSE LENGTH=136 | 201606
TRINITY_DN33457_c0_g1_i2	AT5G04270.1	DHHC-type zinc finger family protein | Chr5:1182896-1184769 REVERSE LENGTH=271 | 201606
TRINITY_DN33457_c0_g1_i3	AT5G04270.1	DHHC-type zinc finger family protein | Chr5:1182896-1184769 REVERSE LENGTH=271 | 201606
TRINITY_DN33457_c0_g1_i5	AT5G04270.1	DHHC-type zinc finger family protein | Chr5:1182896-1184769 REVERSE LENGTH=271 | 201606
TRINITY_DN33457_c0_g1_i6	AT5G04270.1	DHHC-type zinc finger family protein | Chr5:1182896-1184769 REVERSE LENGTH=271 | 201606
TRINITY_DN33468_c0_g3_i1	AT2G04410.1	RPM1-interacting protein 4 (RIN4) family protein | Chr2:1534012-1535040 REVERSE LENGTH=
TRINITY_DN33468_c0_g4_i1	AT5G55850.3	RPM1-interacting protein 4 (RIN4) family protein | Chr5:22603617-22604850 FORWARD LENGT
TRINITY_DN33468_c0_g1_i3	AT4G14746.1	neurogenic locus notch-like protein | Chr4:8462720-8464326 REVERSE LENGTH=212 | 201606
TRINITY_DN33468_c0_g1_i4	AT5G03450.1	Transducin/WD40 repeat-like superfamily protein | Chr5:858954-862238 REVERSE LENGTH=630
TRINITY_DN33468_c0_g3_i4	AT5G55850.2	RPM1-interacting protein 4 (RIN4) family protein | Chr5:22603617-22604951 FORWARD LENGT
TRINITY_DN33468_c0_g3_i5	AT2G04410.1	RPM1-interacting protein 4 (RIN4) family protein | Chr2:1534012-1535040 REVERSE LENGTH=
TRINITY_DN33468_c0_g5_i2	AT5G55850.3	RPM1-interacting protein 4 (RIN4) family protein | Chr5:22603617-22604850 FORWARD LENGT
TRINITY_DN33468_c0_g1_i8	AT4G14746.1	neurogenic locus notch-like protein | Chr4:8462720-8464326 REVERSE LENGTH=212 | 201606
TRINITY_DN33468_c0_g1_i10	AT4G14746.1	neurogenic locus notch-like protein | Chr4:8462720-8464326 REVERSE LENGTH=212 | 201606
TRINITY_DN33468_c0_g5_i3	AT5G55850.1	RPM1-interacting protein 4 (RIN4) family protein | Chr5:22603617-22604951 FORWARD LENGT
TRINITY_DN33468_c0_g3_i7	AT2G04410.1	RPM1-interacting protein 4 (RIN4) family protein | Chr2:1534012-1535040 REVERSE LENGTH=
TRINITY_DN33468_c0_g4_i7	AT5G55850.3	RPM1-interacting protein 4 (RIN4) family protein | Chr5:22603617-22604850 FORWARD LENGT
TRINITY_DN33468_c0_g1_i14	AT5G03450.1	Transducin/WD40 repeat-like superfamily protein | Chr5:858954-862238 REVERSE LENGTH=630
TRINITY_DN33468_c0_g7_i3	AT1G06900.1	Insulinase (Peptidase family M16) family protein | Chr1:2115155-2120635 REVERSE LENGTH=
TRINITY_DN33468_c0_g1_i16	AT5G03450.1	Transducin/WD40 repeat-like superfamily protein | Chr5:858954-862238 REVERSE LENGTH=630
TRINITY_DN33480_c0_g1_i3	AT3G59090.1	tobamovirus multiplication protein | Chr3:21839334-21842348 FORWARD LENGTH=367 | 201606
TRINITY_DN33480_c0_g2_i1	AT5G01970.1	heat-inducible transcription repressor | Chr5:373014-374651 REVERSE LENGTH=351 | 201606
TRINITY_DN33480_c0_g3_i1	AT4G02010.1	Protein kinase superfamily protein | Chr4:881457-885222 FORWARD LENGTH=725 | 201606
TRINITY_DN33480_c0_g1_i5	AT3G59090.1	tobamovirus multiplication protein | Chr3:21839334-21842348 FORWARD LENGTH=367 | 201606
TRINITY_DN33480_c0_g4_i1	AT4G02010.1	Protein kinase superfamily protein | Chr4:881457-885222 FORWARD LENGTH=725 | 201606
TRINITY_DN33480_c0_g5_i1	AT3G59090.2	tobamovirus multiplication protein | Chr3:21839334-21842449 FORWARD LENGTH=373 | 201606
TRINITY_DN33480_c0_g2_i3	AT2G30530.1	zinc finger CCCH domain protein | Chr2:13009071-13010867 FORWARD LENGTH=371 | 201606
TRINITY_DN33480_c0_g1_i6	AT3G59090.1	tobamovirus multiplication protein | Chr3:21839334-21842348 FORWARD LENGTH=367 | 201606
TRINITY_DN33480_c0_g1_i7	AT3G59090.1	tobamovirus multiplication protein | Chr3:21839334-21842348 FORWARD LENGTH=367 | 201606
TRINITY_DN33480_c0_g1_i8	AT3G59090.1	tobamovirus multiplication protein | Chr3:21839334-21842348 FORWARD LENGTH=367 | 201606
TRINITY_DN33480_c0_g2_i4	AT2G30530.1	zinc finger CCCH domain protein | Chr2:13009071-13010867 FORWARD LENGTH=371 | 201606
TRINITY_DN33473_c1_g1_i4	AT4G30930.1	Ribosomal protein L21 | Chr4:15050170-15051630 REVERSE LENGTH=270 | 201606
TRINITY_DN33473_c1_g1_i5	ATMG00860.1	DNA/RNA polymerases superfamily protein | ChrM:235916-236392 FORWARD LENGTH=158 | 20160
TRINITY_DN33473_c1_g1_i8	AT4G30930.1	Ribosomal protein L21 | Chr4:15050170-15051630 REVERSE LENGTH=270 | 201606
TRINITY_DN33473_c1_g3_i1	ATMG00160.1	cytochrome oxidase 2 | ChrM:40502-42628 REVERSE LENGTH=260 | 201606
TRINITY_DN33473_c1_g1_i9	AT4G30930.1	Ribosomal protein L21 | Chr4:15050170-15051630 REVERSE LENGTH=270 | 201606
TRINITY_DN33473_c1_g4_i1	ATMG00160.1	cytochrome oxidase 2 | ChrM:40502-42628 REVERSE LENGTH=260 | 201606
TRINITY_DN33473_c1_g1_i11	AT4G30930.1	Ribosomal protein L21 | Chr4:15050170-15051630 REVERSE LENGTH=270 | 201606
TRINITY_DN33473_c1_g1_i13	AT4G30930.1	Ribosomal protein L21 | Chr4:15050170-15051630 REVERSE LENGTH=270 | 201606
TRINITY_DN33473_c1_g1_i14	ATMG00860.1	DNA/RNA polymerases superfamily protein | ChrM:235916-236392 FORWARD LENGTH=158 | 20160
TRINITY_DN33473_c1_g5_i1	AT4G30930.1	Ribosomal protein L21 | Chr4:15050170-15051630 REVERSE LENGTH=270 | 201606
TRINITY_DN33431_c1_g1_i1	AT1G07930.2	GTP binding Elongation factor Tu family protein | Chr1:2459014-2460458 FORWARD LENGTH=3
TRINITY_DN33431_c2_g1_i2	AT1G07930.2	GTP binding Elongation factor Tu family protein | Chr1:2459014-2460458 FORWARD LENGTH=3
TRINITY_DN33431_c4_g1_i1	AT5G60390.3	GTP binding Elongation factor Tu family protein | Chr5:24289226-24290675 FORWARD LENGTH
TRINITY_DN33431_c4_g1_i4	AT1G07930.2	GTP binding Elongation factor Tu family protein | Chr1:2459014-2460458 FORWARD LENGTH=3
TRINITY_DN33431_c4_g2_i2	AT1G07930.2	GTP binding Elongation factor Tu family protein | Chr1:2459014-2460458 FORWARD LENGTH=3
TRINITY_DN33431_c4_g1_i6	AT5G60390.3	GTP binding Elongation factor Tu family protein | Chr5:24289226-24290675 FORWARD LENGTH
TRINITY_DN33431_c4_g3_i1	AT5G60390.2	GTP binding Elongation factor Tu family protein | Chr5:24289226-24290675 FORWARD LENGTH
TRINITY_DN33431_c4_g2_i4	AT1G07930.2	GTP binding Elongation factor Tu family protein | Chr1:2459014-2460458 FORWARD LENGTH=3
TRINITY_DN33431_c4_g5_i1	AT5G60390.2	GTP binding Elongation factor Tu family protein | Chr5:24289226-24290675 FORWARD LENGTH
TRINITY_DN33431_c4_g1_i9	AT5G60390.2	GTP binding Elongation factor Tu family protein | Chr5:24289226-24290675 FORWARD LENGTH
TRINITY_DN33431_c4_g7_i1	AT1G07930.2	GTP binding Elongation factor Tu family protein | Chr1:2459014-2460458 FORWARD LENGTH=3
TRINITY_DN33431_c4_g8_i1	AT1G07930.2	GTP binding Elongation factor Tu family protein | Chr1:2459014-2460458 FORWARD LENGTH=3
TRINITY_DN33431_c4_g2_i6	AT1G07930.2	GTP binding Elongation factor Tu family protein | Chr1:2459014-2460458 FORWARD LENGTH=3
TRINITY_DN33431_c4_g1_i10	AT5G60390.3	GTP binding Elongation factor Tu family protein | Chr5:24289226-24290675 FORWARD LENGTH
TRINITY_DN33431_c4_g2_i7	AT1G07930.2	GTP binding Elongation factor Tu family protein | Chr1:2459014-2460458 FORWARD LENGTH=3
TRINITY_DN33431_c4_g1_i11	AT5G60390.3	GTP binding Elongation factor Tu family protein | Chr5:24289226-24290675 FORWARD LENGTH
TRINITY_DN33431_c4_g4_i2	AT1G07930.2	GTP binding Elongation factor Tu family protein | Chr1:2459014-2460458 FORWARD LENGTH=3
TRINITY_DN33431_c5_g1_i1	AT5G60390.2	GTP binding Elongation factor Tu family protein | Chr5:24289226-24290675 FORWARD LENGTH
TRINITY_DN33407_c1_g1_i1	AT4G12560.2	F-box and associated interaction domains-containing protein | Chr4:7441815-7443157 FORW
TRINITY_DN33407_c1_g1_i3	AT4G12560.2	F-box and associated interaction domains-containing protein | Chr4:7441815-7443157 FORW
TRINITY_DN33407_c1_g1_i7	AT3G07870.1	F-box and associated interaction domains-containing protein | Chr3:2510871-2512124 FORW
TRINITY_DN33483_c0_g1_i1	AT5G18030.1	SAUR-like auxin-responsive protein family | Chr5:5968527-5968793 FORWARD LENGTH=88 | 20
TRINITY_DN33483_c0_g1_i2	AT4G38840.1	SAUR-like auxin-responsive protein family | Chr4:18125174-18125473 REVERSE LENGTH=99 |
TRINITY_DN33483_c1_g2_i1	AT2G32500.1	Stress responsive alpha-beta barrel domain protein | Chr2:13795797-13797120 REVERSE LEN
TRINITY_DN33483_c1_g2_i3	AT2G32500.1	Stress responsive alpha-beta barrel domain protein | Chr2:13795797-13797120 REVERSE LEN
TRINITY_DN33483_c1_g6_i1	AT1G63250.1	DEA(D/H)-box RNA helicase family protein | Chr1:23463284-23466451 REVERSE LENGTH=798 |
TRINITY_DN33483_c1_g8_i1	AT3G50770.1	calmodulin-like 41 | Chr3:18873987-18874604 FORWARD LENGTH=205 | 201606
TRINITY_DN33483_c1_g4_i2	AT1G65690.1	Late embryogenesis abundant (LEA) hydroxyproline-rich glycoprotein family | Chr1:244316
TRINITY_DN33483_c1_g8_i3	AT3G50770.1	calmodulin-like 41 | Chr3:18873987-18874604 FORWARD LENGTH=205 | 201606
TRINITY_DN33483_c1_g2_i6	AT2G32500.1	Stress responsive alpha-beta barrel domain protein | Chr2:13795797-13797120 REVERSE LEN
TRINITY_DN33483_c1_g2_i9	AT2G32500.1	Stress responsive alpha-beta barrel domain protein | Chr2:13795797-13797120 REVERSE LEN
TRINITY_DN33483_c1_g2_i10	AT2G32500.1	Stress responsive alpha-beta barrel domain protein | Chr2:13795797-13797120 REVERSE LEN
TRINITY_DN33483_c1_g6_i3	AT1G63250.1	DEA(D/H)-box RNA helicase family protein | Chr1:23463284-23466451 REVERSE LENGTH=798 |
TRINITY_DN33483_c1_g11_i1	AT1G48120.1	serine/threonine-protein phosphatase 7 long form-like protein | Chr1:17774238-17779624
TRINITY_DN33472_c0_g1_i3	AT3G22600.1	Bifunctional inhibitor/lipid-transfer protein/seed storage 2S albumin superfamily prote
TRINITY_DN33472_c0_g1_i7	AT3G22600.1	Bifunctional inhibitor/lipid-transfer protein/seed storage 2S albumin superfamily prote
TRINITY_DN33472_c0_g1_i9	AT3G22600.1	Bifunctional inhibitor/lipid-transfer protein/seed storage 2S albumin superfamily prote
TRINITY_DN33472_c0_g1_i10	AT3G22600.1	Bifunctional inhibitor/lipid-transfer protein/seed storage 2S albumin superfamily prote
TRINITY_DN33472_c0_g1_i12	AT3G22600.1	Bifunctional inhibitor/lipid-transfer protein/seed storage 2S albumin superfamily prote
TRINITY_DN33472_c0_g1_i17	AT3G22600.1	Bifunctional inhibitor/lipid-transfer protein/seed storage 2S albumin superfamily prote
TRINITY_DN33440_c0_g1_i1	AT1G11910.1	aspartic proteinase A1 | Chr1:4017119-4019874 REVERSE LENGTH=506 | 201606
TRINITY_DN33440_c0_g1_i2	AT1G11910.1	aspartic proteinase A1 | Chr1:4017119-4019874 REVERSE LENGTH=506 | 201606
TRINITY_DN33440_c0_g1_i3	AT1G11910.1	aspartic proteinase A1 | Chr1:4017119-4019874 REVERSE LENGTH=506 | 201606
TRINITY_DN33440_c0_g1_i4	AT1G11910.1	aspartic proteinase A1 | Chr1:4017119-4019874 REVERSE LENGTH=506 | 201606
TRINITY_DN33440_c0_g1_i6	AT1G11910.1	aspartic proteinase A1 | Chr1:4017119-4019874 REVERSE LENGTH=506 | 201606
TRINITY_DN33440_c0_g1_i7	AT1G11910.1	aspartic proteinase A1 | Chr1:4017119-4019874 REVERSE LENGTH=506 | 201606
TRINITY_DN33440_c0_g2_i1	AT2G23140.2	RING/U-box superfamily protein with ARM repeat domain-containing protein | Chr2:9845696
TRINITY_DN33459_c1_g1_i1	AT1G27210.1	ARM repeat superfamily protein | Chr1:9455669-9457917 REVERSE LENGTH=625 | 201606
TRINITY_DN33459_c2_g3_i1	AT4G15800.1	ralf-like 33 | Chr4:8984915-8985265 FORWARD LENGTH=116 | 201606
TRINITY_DN33459_c2_g1_i4	AT2G38650.2	galacturonosyltransferase 7 | Chr2:16161856-16165523 REVERSE LENGTH=619 | 201606
TRINITY_DN33459_c2_g1_i5	AT5G43680.2	hypothetical protein | Chr5:17544074-17545354 FORWARD LENGTH=232 | 201606
TRINITY_DN33459_c2_g7_i1	AT1G66180.1	Eukaryotic aspartyl protease family protein | Chr1:24647221-24648513 FORWARD LENGTH=430
TRINITY_DN33459_c2_g1_i8	AT5G43680.2	hypothetical protein | Chr5:17544074-17545354 FORWARD LENGTH=232 | 201606
TRINITY_DN33459_c2_g9_i1	AT2G40200.1	basic helix-loop-helix (bHLH) DNA-binding superfamily protein | Chr2:16791098-16792027
TRINITY_DN33459_c2_g5_i2	AT1G77860.1	Rhomboid-related intramembrane serine protease family protein | Chr1:29282643-29284458
TRINITY_DN33459_c2_g5_i3	AT3G25520.2	ribosomal protein L5 | Chr3:9269573-9270434 REVERSE LENGTH=190 | 201606
TRINITY_DN33459_c2_g9_i2	AT2G40200.1	basic helix-loop-helix (bHLH) DNA-binding superfamily protein | Chr2:16791098-16792027
TRINITY_DN33459_c2_g6_i3	AT5G60930.1	P-loop containing nucleoside triphosphate hydrolases superfamily protein | Chr5:2451539
TRINITY_DN33459_c2_g6_i4	AT5G60930.1	P-loop containing nucleoside triphosphate hydrolases superfamily protein | Chr5:2451539
TRINITY_DN33459_c2_g1_i14	AT5G43680.2	hypothetical protein | Chr5:17544074-17545354 FORWARD LENGTH=232 | 201606
TRINITY_DN33459_c2_g10_i1	AT5G22330.1	P-loop containing nucleoside triphosphate hydrolases superfamily protein | Chr5:7391026
TRINITY_DN33459_c2_g9_i3	AT2G40200.1	basic helix-loop-helix (bHLH) DNA-binding superfamily protein | Chr2:16791098-16792027
TRINITY_DN33459_c2_g6_i5	AT5G60930.1	P-loop containing nucleoside triphosphate hydrolases superfamily protein | Chr5:2451539
TRINITY_DN33459_c2_g1_i23	AT2G38650.2	galacturonosyltransferase 7 | Chr2:16161856-16165523 REVERSE LENGTH=619 | 201606
TRINITY_DN33459_c2_g5_i5	AT3G23430.1	phosphate 1 | Chr3:8387818-8393242 REVERSE LENGTH=782 | 201606
TRINITY_DN33459_c2_g11_i1	AT4G15800.1	ralf-like 33 | Chr4:8984915-8985265 FORWARD LENGTH=116 | 201606
TRINITY_DN33496_c1_g1_i5	AT1G29750.1	receptor-like kinase in flowers 1 | Chr1:10414071-10419813 REVERSE LENGTH=1006 | 201606
TRINITY_DN33496_c1_g1_i8	AT1G29750.2	receptor-like kinase in flowers 1 | Chr1:10414071-10420469 REVERSE LENGTH=1021 | 201606
TRINITY_DN33496_c1_g1_i11	AT1G29750.2	receptor-like kinase in flowers 1 | Chr1:10414071-10420469 REVERSE LENGTH=1021 | 201606
TRINITY_DN33496_c1_g1_i14	AT1G29750.1	receptor-like kinase in flowers 1 | Chr1:10414071-10419813 REVERSE LENGTH=1006 | 201606
TRINITY_DN33496_c1_g1_i16	AT1G29750.1	receptor-like kinase in flowers 1 | Chr1:10414071-10419813 REVERSE LENGTH=1006 | 201606
TRINITY_DN33496_c2_g1_i1	AT3G14880.2	transcription factor-like protein | Chr3:5006565-5007689 FORWARD LENGTH=237 | 201606
TRINITY_DN33496_c2_g4_i1	AT1G53420.1	Leucine-rich repeat transmembrane protein kinase | Chr1:19926626-19931494 REVERSE LENGT
TRINITY_DN33496_c2_g3_i2	AT1G56140.1	Leucine-rich repeat transmembrane protein kinase | Chr1:21001708-21007725 REVERSE LENGT
TRINITY_DN33496_c2_g4_i3	AT3G14840.2	Leucine-rich repeat transmembrane protein kinase | Chr3:4988271-4993891 FORWARD LENGTH=
TRINITY_DN33496_c2_g4_i4	AT3G14840.2	Leucine-rich repeat transmembrane protein kinase | Chr3:4988271-4993891 FORWARD LENGTH=
TRINITY_DN33496_c2_g3_i4	AT1G53420.1	Leucine-rich repeat transmembrane protein kinase | Chr1:19926626-19931494 REVERSE LENGT
TRINITY_DN33496_c2_g3_i5	AT1G53420.1	Leucine-rich repeat transmembrane protein kinase | Chr1:19926626-19931494 REVERSE LENGT
TRINITY_DN33496_c2_g4_i12	AT3G14840.2	Leucine-rich repeat transmembrane protein kinase | Chr3:4988271-4993891 FORWARD LENGTH=
TRINITY_DN33496_c2_g7_i1	AT3G14840.2	Leucine-rich repeat transmembrane protein kinase | Chr3:4988271-4993891 FORWARD LENGTH=
TRINITY_DN33496_c2_g4_i13	AT3G14840.2	Leucine-rich repeat transmembrane protein kinase | Chr3:4988271-4993891 FORWARD LENGTH=
TRINITY_DN33496_c2_g4_i17	AT3G14840.2	Leucine-rich repeat transmembrane protein kinase | Chr3:4988271-4993891 FORWARD LENGTH=
TRINITY_DN33496_c2_g4_i18	AT3G14840.2	Leucine-rich repeat transmembrane protein kinase | Chr3:4988271-4993891 FORWARD LENGTH=
TRINITY_DN33496_c2_g4_i19	AT3G14840.2	Leucine-rich repeat transmembrane protein kinase | Chr3:4988271-4993891 FORWARD LENGTH=
TRINITY_DN33496_c2_g4_i20	AT3G14840.2	Leucine-rich repeat transmembrane protein kinase | Chr3:4988271-4993891 FORWARD LENGTH=
TRINITY_DN33458_c0_g1_i1	AT1G78900.2	vacuolar ATP synthase subunit A | Chr1:29660463-29664575 FORWARD LENGTH=623 | 201606
TRINITY_DN33458_c0_g1_i2	AT1G78900.2	vacuolar ATP synthase subunit A | Chr1:29660463-29664575 FORWARD LENGTH=623 | 201606
TRINITY_DN33458_c0_g2_i3	AT1G78900.2	vacuolar ATP synthase subunit A | Chr1:29660463-29664575 FORWARD LENGTH=623 | 201606
TRINITY_DN33454_c6_g1_i1	AT2G46220.1	DUF2358 family protein (DUF2358) | Chr2:18979655-18980557 FORWARD LENGTH=241 | 201606
TRINITY_DN33454_c6_g2_i1	AT4G04910.1	AAA-type ATPase family protein | Chr4:2489696-2495666 REVERSE LENGTH=742 | 201606
TRINITY_DN33454_c6_g3_i1	AT3G01710.2	TPX2 (targeting protein for Xklp2) protein family | Chr3:259952-261738 REVERSE LENGTH=3
TRINITY_DN33454_c6_g2_i3	AT4G04910.1	AAA-type ATPase family protein | Chr4:2489696-2495666 REVERSE LENGTH=742 | 201606
TRINITY_DN33454_c6_g1_i2	AT2G46220.1	DUF2358 family protein (DUF2358) | Chr2:18979655-18980557 FORWARD LENGTH=241 | 201606
TRINITY_DN33454_c6_g6_i1	AT4G04910.1	AAA-type ATPase family protein | Chr4:2489696-2495666 REVERSE LENGTH=742 | 201606
TRINITY_DN33454_c6_g8_i1	AT3G24255.1	RNA-directed DNA polymerase (reverse transcriptase)-related family protein | Chr3:87894
TRINITY_DN33454_c6_g2_i10	AT4G04910.1	AAA-type ATPase family protein | Chr4:2489696-2495666 REVERSE LENGTH=742 | 201606
TRINITY_DN33454_c6_g6_i2	AT4G04910.1	AAA-type ATPase family protein | Chr4:2489696-2495666 REVERSE LENGTH=742 | 201606
TRINITY_DN33499_c0_g3_i1	AT4G15080.1	DHHC-type zinc finger family protein | Chr4:8609085-8612229 REVERSE LENGTH=718 | 201606
TRINITY_DN33499_c0_g3_i2	AT4G15080.1	DHHC-type zinc finger family protein | Chr4:8609085-8612229 REVERSE LENGTH=718 | 201606
TRINITY_DN33499_c0_g3_i4	AT5G53890.1	phytosylfokine-alpha receptor 2 | Chr5:21877235-21880345 FORWARD LENGTH=1036 | 201606
TRINITY_DN33499_c0_g3_i5	AT4G15080.1	DHHC-type zinc finger family protein | Chr4:8609085-8612229 REVERSE LENGTH=718 | 201606
TRINITY_DN33499_c0_g3_i6	AT5G53890.1	phytosylfokine-alpha receptor 2 | Chr5:21877235-21880345 FORWARD LENGTH=1036 | 201606
TRINITY_DN33499_c0_g2_i3	AT4G15080.1	DHHC-type zinc finger family protein | Chr4:8609085-8612229 REVERSE LENGTH=718 | 201606
TRINITY_DN33499_c0_g3_i7	AT5G53890.1	phytosylfokine-alpha receptor 2 | Chr5:21877235-21880345 FORWARD LENGTH=1036 | 201606
TRINITY_DN33499_c0_g3_i8	AT4G15080.1	DHHC-type zinc finger family protein | Chr4:8609085-8612229 REVERSE LENGTH=718 | 201606
TRINITY_DN33499_c0_g3_i9	AT2G33640.1	DHHC-type zinc finger family protein | Chr2:14239500-14242240 FORWARD LENGTH=565 | 2016
TRINITY_DN33499_c0_g2_i4	AT4G15080.1	DHHC-type zinc finger family protein | Chr4:8609085-8612229 REVERSE LENGTH=718 | 201606
TRINITY_DN33499_c0_g3_i12	AT2G33640.1	DHHC-type zinc finger family protein | Chr2:14239500-14242240 FORWARD LENGTH=565 | 2016
TRINITY_DN33499_c0_g3_i13	AT4G15080.1	DHHC-type zinc finger family protein | Chr4:8609085-8612229 REVERSE LENGTH=718 | 201606
TRINITY_DN33499_c0_g5_i1	AT4G15080.1	DHHC-type zinc finger family protein | Chr4:8609085-8612229 REVERSE LENGTH=718 | 201606
TRINITY_DN33499_c0_g3_i15	AT5G53890.1	phytosylfokine-alpha receptor 2 | Chr5:21877235-21880345 FORWARD LENGTH=1036 | 201606
TRINITY_DN33499_c0_g4_i2	AT5G53890.1	phytosylfokine-alpha receptor 2 | Chr5:21877235-21880345 FORWARD LENGTH=1036 | 201606
TRINITY_DN33499_c0_g3_i16	AT4G15080.1	DHHC-type zinc finger family protein | Chr4:8609085-8612229 REVERSE LENGTH=718 | 201606
TRINITY_DN33499_c0_g3_i19	AT2G33640.1	DHHC-type zinc finger family protein | Chr2:14239500-14242240 FORWARD LENGTH=565 | 2016
TRINITY_DN33499_c0_g2_i8	AT4G15080.1	DHHC-type zinc finger family protein | Chr4:8609085-8612229 REVERSE LENGTH=718 | 201606
TRINITY_DN33475_c0_g1_i1	AT1G29690.1	MAC/Perforin domain-containing protein | Chr1:10379310-10381861 REVERSE LENGTH=561 | 20
TRINITY_DN33475_c0_g1_i2	AT1G29690.1	MAC/Perforin domain-containing protein | Chr1:10379310-10381861 REVERSE LENGTH=561 | 20
TRINITY_DN33475_c0_g4_i1	AT3G10390.1	protein FLOWERING locus D-like protein | Chr3:3229293-3232345 FORWARD LENGTH=884 | 2016
TRINITY_DN33475_c0_g1_i3	AT1G29690.1	MAC/Perforin domain-containing protein | Chr1:10379310-10381861 REVERSE LENGTH=561 | 20
TRINITY_DN33475_c0_g4_i2	AT3G10390.1	protein FLOWERING locus D-like protein | Chr3:3229293-3232345 FORWARD LENGTH=884 | 2016
TRINITY_DN33475_c0_g3_i2	AT1G29690.1	MAC/Perforin domain-containing protein | Chr1:10379310-10381861 REVERSE LENGTH=561 | 20
TRINITY_DN33405_c0_g1_i2	AT4G00990.1	Transcription factor jumonji (jmjC) domain-containing protein | Chr4:427035-431535 FORW
TRINITY_DN33494_c0_g2_i1	AT3G55270.1	mitogen-activated protein kinase phosphatase 1 | Chr3:20496775-20499408 FORWARD LENGTH=
TRINITY_DN33494_c0_g1_i4	AT3G55270.1	mitogen-activated protein kinase phosphatase 1 | Chr3:20496775-20499408 FORWARD LENGTH=
TRINITY_DN33453_c0_g1_i1	AT2G39550.1	Prenyltransferase family protein | Chr2:16501666-16504144 FORWARD LENGTH=375 | 201606
TRINITY_DN33453_c0_g2_i1	AT1G67180.1	zinc finger (C3HC4-type RING finger) family protein / BRCT domain-containing protein |
TRINITY_DN33453_c0_g4_i1	AT2G42520.1	P-loop containing nucleoside triphosphate hydrolases superfamily protein | Chr2:1770538
TRINITY_DN33453_c0_g4_i2	AT2G42520.1	P-loop containing nucleoside triphosphate hydrolases superfamily protein | Chr2:1770538
TRINITY_DN33453_c0_g3_i3	AT3G58570.1	P-loop containing nucleoside triphosphate hydrolases superfamily protein | Chr3:2165709
TRINITY_DN33453_c0_g5_i3	AT3G58570.1	P-loop containing nucleoside triphosphate hydrolases superfamily protein | Chr3:2165709
TRINITY_DN33453_c0_g4_i3	AT2G42520.1	P-loop containing nucleoside triphosphate hydrolases superfamily protein | Chr2:1770538
TRINITY_DN33453_c0_g3_i8	AT2G42520.1	P-loop containing nucleoside triphosphate hydrolases superfamily protein | Chr2:1770538
TRINITY_DN33453_c0_g6_i1	AT2G42520.1	P-loop containing nucleoside triphosphate hydrolases superfamily protein | Chr2:1770538
TRINITY_DN33453_c0_g1_i4	AT2G39550.1	Prenyltransferase family protein | Chr2:16501666-16504144 FORWARD LENGTH=375 | 201606
TRINITY_DN33453_c0_g7_i1	AT2G42520.1	P-loop containing nucleoside triphosphate hydrolases superfamily protein | Chr2:1770538
TRINITY_DN33453_c0_g3_i14	AT3G58570.1	P-loop containing nucleoside triphosphate hydrolases superfamily protein | Chr3:2165709
TRINITY_DN33453_c0_g2_i3	AT1G67180.1	zinc finger (C3HC4-type RING finger) family protein / BRCT domain-containing protein |
TRINITY_DN33453_c0_g3_i17	AT3G58570.1	P-loop containing nucleoside triphosphate hydrolases superfamily protein | Chr3:2165709
TRINITY_DN33492_c1_g1_i1	AT2G34700.1	Pollen Ole e 1 allergen and extensin family protein | Chr2:14634298-14635597 REVERSE LE
TRINITY_DN33492_c2_g1_i1	AT5G14170.1	SWIB/MDM2 domain superfamily protein | Chr5:4568696-4570444 REVERSE LENGTH=534 | 201606
TRINITY_DN33492_c2_g2_i1	AT1G79430.2	Homeodomain-like superfamily protein | Chr1:29877521-29879135 REVERSE LENGTH=358 | 2016
TRINITY_DN33492_c2_g2_i2	AT1G79430.2	Homeodomain-like superfamily protein | Chr1:29877521-29879135 REVERSE LENGTH=358 | 2016
TRINITY_DN33492_c2_g4_i1	AT1G79430.2	Homeodomain-like superfamily protein | Chr1:29877521-29879135 REVERSE LENGTH=358 | 2016
TRINITY_DN33492_c2_g5_i1	AT3G07470.1	transmembrane protein%2C putative (Protein of unknown function%2C DUF538) | Chr3:238729
TRINITY_DN33492_c2_g6_i1	AT3G07470.1	transmembrane protein%2C putative (Protein of unknown function%2C DUF538) | Chr3:238729
TRINITY_DN33492_c2_g7_i1	AT3G07470.1	transmembrane protein%2C putative (Protein of unknown function%2C DUF538) | Chr3:238729
TRINITY_DN33492_c2_g9_i1	AT5G16380.1	autophagy-like protein%2C putative (Protein of unknown function%2C DUF538) | Chr5:53597
TRINITY_DN33492_c2_g7_i2	AT3G07470.1	transmembrane protein%2C putative (Protein of unknown function%2C DUF538) | Chr3:238729
TRINITY_DN33492_c2_g5_i2	AT3G07470.1	transmembrane protein%2C putative (Protein of unknown function%2C DUF538) | Chr3:238729
TRINITY_DN33492_c2_g10_i2	AT1G08560.1	syntaxin of plants 111 | Chr1:2709778-2710710 REVERSE LENGTH=310 | 201606
TRINITY_DN33492_c2_g2_i6	AT1G79430.2	Homeodomain-like superfamily protein | Chr1:29877521-29879135 REVERSE LENGTH=358 | 2016
TRINITY_DN33492_c2_g4_i2	AT1G79430.2	Homeodomain-like superfamily protein | Chr1:29877521-29879135 REVERSE LENGTH=358 | 2016
TRINITY_DN33492_c2_g2_i7	AT1G08560.1	syntaxin of plants 111 | Chr1:2709778-2710710 REVERSE LENGTH=310 | 201606
TRINITY_DN33492_c2_g4_i3	AT1G79430.2	Homeodomain-like superfamily protein | Chr1:29877521-29879135 REVERSE LENGTH=358 | 2016
TRINITY_DN33492_c2_g3_i5	AT5G14170.1	SWIB/MDM2 domain superfamily protein | Chr5:4568696-4570444 REVERSE LENGTH=534 | 201606
TRINITY_DN33460_c0_g1_i1	AT3G12110.1	actin-11 | Chr3:3858116-3859609 FORWARD LENGTH=377 | 201606
TRINITY_DN33460_c3_g1_i1	AT3G12110.1	actin-11 | Chr3:3858116-3859609 FORWARD LENGTH=377 | 201606
TRINITY_DN33460_c4_g1_i2	AT3G53750.1	actin 3 | Chr3:19915924-19917371 FORWARD LENGTH=377 | 201606
TRINITY_DN33460_c5_g1_i1	AT2G42100.1	Actin-like ATPase superfamily protein | Chr2:17560211-17561945 FORWARD LENGTH=378 | 201
TRINITY_DN33460_c6_g1_i1	AT3G12110.1	actin-11 | Chr3:3858116-3859609 FORWARD LENGTH=377 | 201606
TRINITY_DN33460_c6_g2_i1	AT3G12110.1	actin-11 | Chr3:3858116-3859609 FORWARD LENGTH=377 | 201606
TRINITY_DN33460_c6_g3_i1	AT5G09810.1	actin 7 | Chr5:3052809-3054220 FORWARD LENGTH=377 | 201606
TRINITY_DN33460_c6_g4_i1	AT3G12110.1	actin-11 | Chr3:3858116-3859609 FORWARD LENGTH=377 | 201606
TRINITY_DN33460_c6_g4_i2	AT3G12110.1	actin-11 | Chr3:3858116-3859609 FORWARD LENGTH=377 | 201606
TRINITY_DN33460_c6_g1_i8	AT3G12110.1	actin-11 | Chr3:3858116-3859609 FORWARD LENGTH=377 | 201606
TRINITY_DN33460_c6_g5_i1	AT3G53750.1	actin 3 | Chr3:19915924-19917371 FORWARD LENGTH=377 | 201606
TRINITY_DN33460_c6_g1_i9	AT3G12110.1	actin-11 | Chr3:3858116-3859609 FORWARD LENGTH=377 | 201606
TRINITY_DN33460_c6_g1_i13	AT3G12110.1	actin-11 | Chr3:3858116-3859609 FORWARD LENGTH=377 | 201606
TRINITY_DN33460_c6_g1_i14	AT3G12110.1	actin-11 | Chr3:3858116-3859609 FORWARD LENGTH=377 | 201606
TRINITY_DN33460_c6_g1_i15	AT3G12110.1	actin-11 | Chr3:3858116-3859609 FORWARD LENGTH=377 | 201606
TRINITY_DN33460_c6_g6_i1	AT3G12110.1	actin-11 | Chr3:3858116-3859609 FORWARD LENGTH=377 | 201606
TRINITY_DN33460_c7_g1_i1	AT3G12110.1	actin-11 | Chr3:3858116-3859609 FORWARD LENGTH=377 | 201606
TRINITY_DN33460_c8_g1_i1	AT3G12110.1	actin-11 | Chr3:3858116-3859609 FORWARD LENGTH=377 | 201606
TRINITY_DN33428_c0_g1_i2	AT3G61490.3	Pectin lyase-like superfamily protein | Chr3:22758439-22760137 FORWARD LENGTH=476 | 201
TRINITY_DN33428_c0_g1_i4	AT3G61490.3	Pectin lyase-like superfamily protein | Chr3:22758439-22760137 FORWARD LENGTH=476 | 201
TRINITY_DN33428_c0_g1_i6	AT4G23500.1	Pectin lyase-like superfamily protein | Chr4:12264640-12267074 FORWARD LENGTH=495 | 201
TRINITY_DN33428_c0_g1_i7	AT3G61490.3	Pectin lyase-like superfamily protein | Chr3:22758439-22760137 FORWARD LENGTH=476 | 201
TRINITY_DN33402_c0_g1_i1	AT3G02130.1	receptor-like protein kinase 2 | Chr3:380726-384181 FORWARD LENGTH=1151 | 201606
TRINITY_DN33402_c0_g2_i1	AT3G02130.1	receptor-like protein kinase 2 | Chr3:380726-384181 FORWARD LENGTH=1151 | 201606
TRINITY_DN33402_c1_g1_i1	AT1G70740.1	Protein kinase superfamily protein | Chr1:26673847-26675687 REVERSE LENGTH=425 | 201606
TRINITY_DN33402_c1_g2_i1	AT1G70740.2	Protein kinase superfamily protein | Chr1:26673847-26675651 REVERSE LENGTH=425 | 201606
TRINITY_DN33402_c1_g2_i4	AT1G70740.1	Protein kinase superfamily protein | Chr1:26673847-26675687 REVERSE LENGTH=425 | 201606
TRINITY_DN33402_c1_g2_i5	AT1G70740.2	Protein kinase superfamily protein | Chr1:26673847-26675651 REVERSE LENGTH=425 | 201606
TRINITY_DN33402_c1_g1_i4	AT1G70740.1	Protein kinase superfamily protein | Chr1:26673847-26675687 REVERSE LENGTH=425 | 201606
TRINITY_DN33402_c1_g2_i9	AT1G70740.1	Protein kinase superfamily protein | Chr1:26673847-26675687 REVERSE LENGTH=425 | 201606
TRINITY_DN33402_c2_g1_i1	AT1G70740.1	Protein kinase superfamily protein | Chr1:26673847-26675687 REVERSE LENGTH=425 | 201606
TRINITY_DN33402_c2_g2_i1	AT1G70750.1	myosin-binding protein (Protein of unknown function%2C DUF593) | Chr1:26680728-26683147
TRINITY_DN33402_c2_g1_i2	AT1G70740.1	Protein kinase superfamily protein | Chr1:26673847-26675687 REVERSE LENGTH=425 | 201606
TRINITY_DN33402_c2_g3_i2	AT1G70750.1	myosin-binding protein (Protein of unknown function%2C DUF593) | Chr1:26680728-26683147
TRINITY_DN33402_c2_g3_i3	AT1G70750.1	myosin-binding protein (Protein of unknown function%2C DUF593) | Chr1:26680728-26683147
TRINITY_DN33447_c0_g1_i1	AT3G20860.1	Serine/Threonine kinase catalytic domain protein | Chr3:7306180-7308434 FORWARD LENGTH=
TRINITY_DN33447_c0_g1_i2	AT3G20860.1	Serine/Threonine kinase catalytic domain protein | Chr3:7306180-7308434 FORWARD LENGTH=
TRINITY_DN33447_c0_g1_i3	AT3G20860.1	Serine/Threonine kinase catalytic domain protein | Chr3:7306180-7308434 FORWARD LENGTH=
TRINITY_DN33447_c0_g1_i4	AT3G20860.1	Serine/Threonine kinase catalytic domain protein | Chr3:7306180-7308434 FORWARD LENGTH=
TRINITY_DN33447_c0_g1_i5	AT3G20860.1	Serine/Threonine kinase catalytic domain protein | Chr3:7306180-7308434 FORWARD LENGTH=
TRINITY_DN33447_c0_g1_i6	AT3G20860.1	Serine/Threonine kinase catalytic domain protein | Chr3:7306180-7308434 FORWARD LENGTH=
TRINITY_DN33447_c0_g1_i8	AT3G20860.1	Serine/Threonine kinase catalytic domain protein | Chr3:7306180-7308434 FORWARD LENGTH=
TRINITY_DN33447_c0_g1_i9	AT3G20860.1	Serine/Threonine kinase catalytic domain protein | Chr3:7306180-7308434 FORWARD LENGTH=
TRINITY_DN33436_c1_g2_i1	AT3G19000.1	2-oxoglutarate (2OG) and Fe(II)-dependent oxygenase superfamily protein | Chr3:6553668-
TRINITY_DN33436_c1_g2_i2	AT3G21870.1	cyclin p2%3B1 | Chr3:7703927-7704813 REVERSE LENGTH=210 | 201606
TRINITY_DN33436_c1_g3_i1	AT5G15802.1	chaperone | Chr5:5156578-5157520 REVERSE LENGTH=99 | 201606
TRINITY_DN33436_c1_g2_i4	AT3G19000.1	2-oxoglutarate (2OG) and Fe(II)-dependent oxygenase superfamily protein | Chr3:6553668-
TRINITY_DN33436_c1_g2_i5	AT3G19000.1	2-oxoglutarate (2OG) and Fe(II)-dependent oxygenase superfamily protein | Chr3:6553668-
TRINITY_DN33436_c1_g5_i1	AT3G19000.1	2-oxoglutarate (2OG) and Fe(II)-dependent oxygenase superfamily protein | Chr3:6553668-
TRINITY_DN33436_c1_g2_i7	AT3G19010.1	2-oxoglutarate (2OG) and Fe(II)-dependent oxygenase superfamily protein | Chr3:6556306-
TRINITY_DN33436_c1_g3_i2	AT5G15802.1	chaperone | Chr5:5156578-5157520 REVERSE LENGTH=99 | 201606
TRINITY_DN33436_c1_g2_i10	AT3G19010.3	2-oxoglutarate (2OG) and Fe(II)-dependent oxygenase superfamily protein | Chr3:6556306-
TRINITY_DN33436_c1_g2_i11	AT3G21870.1	cyclin p2%3B1 | Chr3:7703927-7704813 REVERSE LENGTH=210 | 201606
TRINITY_DN33485_c0_g1_i2	AT3G15030.3	TCP family transcription factor 4 | Chr3:5062308-5063570 FORWARD LENGTH=420 | 201606
TRINITY_DN33485_c1_g2_i1	AT2G40690.1	NAD-dependent glycerol-3-phosphate dehydrogenase family protein | Chr2:16974107-1697624
TRINITY_DN33485_c1_g1_i2	AT4G24770.1	31-kDa RNA binding protein | Chr4:12766223-12767952 REVERSE LENGTH=329 | 201606
TRINITY_DN33485_c1_g4_i1	AT5G39785.1	hypothetical protein (DUF1666) | Chr5:15929257-15932215 FORWARD LENGTH=606 | 201606
TRINITY_DN33485_c1_g4_i2	AT5G39785.1	hypothetical protein (DUF1666) | Chr5:15929257-15932215 FORWARD LENGTH=606 | 201606
TRINITY_DN33485_c2_g1_i3	AT5G41020.1	myb family transcription factor | Chr5:16425883-16427649 REVERSE LENGTH=588 | 201606
TRINITY_DN33485_c2_g1_i6	AT5G41020.1	myb family transcription factor | Chr5:16425883-16427649 REVERSE LENGTH=588 | 201606
TRINITY_DN33481_c0_g1_i1	AT3G50370.1	hypothetical protein | Chr3:18676436-18683863 REVERSE LENGTH=2156 | 201606
TRINITY_DN33481_c0_g1_i2	AT3G50370.1	hypothetical protein | Chr3:18676436-18683863 REVERSE LENGTH=2156 | 201606
TRINITY_DN33481_c0_g1_i3	AT3G50370.1	hypothetical protein | Chr3:18676436-18683863 REVERSE LENGTH=2156 | 201606
TRINITY_DN33455_c0_g1_i1	AT1G34070.1	Copia-like polyprotein/retrotransposon | Chr1:12402283-12403209 FORWARD LENGTH=308 | 20
TRINITY_DN33411_c0_g1_i1	AT5G15540.1	PHD finger family protein | Chr5:5047887-5057411 REVERSE LENGTH=1846 | 201606
TRINITY_DN33411_c0_g1_i2	AT5G15540.1	PHD finger family protein | Chr5:5047887-5057411 REVERSE LENGTH=1846 | 201606
TRINITY_DN33411_c0_g1_i4	AT5G15540.2	PHD finger family protein | Chr5:5047887-5057411 REVERSE LENGTH=1844 | 201606
TRINITY_DN33411_c0_g1_i6	AT5G15540.2	PHD finger family protein | Chr5:5047887-5057411 REVERSE LENGTH=1844 | 201606
TRINITY_DN33411_c0_g1_i7	AT5G15540.2	PHD finger family protein | Chr5:5047887-5057411 REVERSE LENGTH=1844 | 201606
TRINITY_DN33420_c0_g1_i3	AT4G02930.1	GTP binding Elongation factor Tu family protein | Chr4:1295751-1298354 REVERSE LENGTH=4
TRINITY_DN33420_c0_g2_i1	AT3G12800.1	short-chain dehydrogenase-reductase B | Chr3:4063463-4064757 REVERSE LENGTH=298 | 20160
TRINITY_DN33420_c0_g3_i2	AT3G58830.1	haloacid dehalogenase (HAD) superfamily protein | Chr3:21755172-21756637 REVERSE LENGTH
TRINITY_DN33420_c0_g4_i2	AT3G12800.1	short-chain dehydrogenase-reductase B | Chr3:4063463-4064757 REVERSE LENGTH=298 | 20160
TRINITY_DN33420_c0_g1_i9	AT4G02930.1	GTP binding Elongation factor Tu family protein | Chr4:1295751-1298354 REVERSE LENGTH=4
TRINITY_DN33420_c0_g1_i10	AT4G02930.1	GTP binding Elongation factor Tu family protein | Chr4:1295751-1298354 REVERSE LENGTH=4
TRINITY_DN33420_c0_g4_i3	AT3G12800.1	short-chain dehydrogenase-reductase B | Chr3:4063463-4064757 REVERSE LENGTH=298 | 20160
TRINITY_DN33420_c0_g4_i4	AT3G54340.1	K-box region and MADS-box transcription factor family protein | Chr3:20119428-20121087
TRINITY_DN33420_c0_g4_i6	AT4G37110.1	Zinc-finger domain of monoamine-oxidase A repressor R1 | Chr4:17484343-17486197 REVERSE
TRINITY_DN33420_c0_g6_i1	AT2G23530.1	Zinc-finger domain of monoamine-oxidase A repressor R1 | Chr2:10020652-10022804 REVERSE
TRINITY_DN33420_c0_g5_i2	AT2G23530.1	Zinc-finger domain of monoamine-oxidase A repressor R1 | Chr2:10020652-10022804 REVERSE
TRINITY_DN33420_c0_g1_i15	AT4G02930.1	GTP binding Elongation factor Tu family protein | Chr4:1295751-1298354 REVERSE LENGTH=4
TRINITY_DN33420_c0_g3_i3	AT3G58830.1	haloacid dehalogenase (HAD) superfamily protein | Chr3:21755172-21756637 REVERSE LENGTH
TRINITY_DN33420_c0_g4_i11	AT3G12800.1	short-chain dehydrogenase-reductase B | Chr3:4063463-4064757 REVERSE LENGTH=298 | 20160
TRINITY_DN33484_c2_g1_i1	AT3G20430.1	phosphorylated adapter RNA export-like protein | Chr3:7121480-7123074 FORWARD LENGTH=26
TRINITY_DN33484_c2_g1_i2	AT3G20430.1	phosphorylated adapter RNA export-like protein | Chr3:7121480-7123074 FORWARD LENGTH=26
TRINITY_DN33484_c2_g1_i3	AT3G20430.1	phosphorylated adapter RNA export-like protein | Chr3:7121480-7123074 FORWARD LENGTH=26
TRINITY_DN33484_c3_g2_i1	AT1G75580.1	SAUR-like auxin-responsive protein family | Chr1:28377530-28377856 FORWARD LENGTH=108 |
TRINITY_DN33484_c3_g5_i1	AT1G75580.1	SAUR-like auxin-responsive protein family | Chr1:28377530-28377856 FORWARD LENGTH=108 |
TRINITY_DN33484_c4_g1_i1	AT2G27930.1	PLATZ transcription factor family protein | Chr2:11892369-11893488 FORWARD LENGTH=189 |
TRINITY_DN33484_c4_g1_i3	AT2G37460.1	nodulin MtN21 /EamA-like transporter family protein | Chr2:15726667-15729010 REVERSE LE
TRINITY_DN33484_c4_g1_i4	AT2G37460.1	nodulin MtN21 /EamA-like transporter family protein | Chr2:15726667-15729010 REVERSE LE
TRINITY_DN33484_c4_g1_i5	AT2G37460.1	nodulin MtN21 /EamA-like transporter family protein | Chr2:15726667-15729010 REVERSE LE
TRINITY_DN33484_c4_g1_i8	AT2G37460.1	nodulin MtN21 /EamA-like transporter family protein | Chr2:15726667-15729010 REVERSE LE
TRINITY_DN33484_c4_g1_i9	AT2G37460.1	nodulin MtN21 /EamA-like transporter family protein | Chr2:15726667-15729010 REVERSE LE
TRINITY_DN33484_c4_g1_i10	AT2G37460.1	nodulin MtN21 /EamA-like transporter family protein | Chr2:15726667-15729010 REVERSE LE
TRINITY_DN33484_c4_g1_i15	AT2G37460.1	nodulin MtN21 /EamA-like transporter family protein | Chr2:15726667-15729010 REVERSE LE
TRINITY_DN33484_c4_g1_i16	AT2G37460.1	nodulin MtN21 /EamA-like transporter family protein | Chr2:15726667-15729010 REVERSE LE
TRINITY_DN33484_c5_g1_i1	AT1G34020.1	Nucleotide-sugar transporter family protein | Chr1:12367359-12368965 FORWARD LENGTH=335
TRINITY_DN33484_c5_g1_i2	AT4G09810.1	Nucleotide-sugar transporter family protein | Chr4:6175415-6176892 REVERSE LENGTH=335 |
TRINITY_DN33484_c5_g2_i1	AT5G58300.2	Leucine-rich repeat protein kinase family protein | Chr5:23572821-23574871 FORWARD LENG
TRINITY_DN33484_c5_g1_i4	AT4G09810.1	Nucleotide-sugar transporter family protein | Chr4:6175415-6176892 REVERSE LENGTH=335 |
TRINITY_DN33484_c5_g1_i5	AT1G34020.1	Nucleotide-sugar transporter family protein | Chr1:12367359-12368965 FORWARD LENGTH=335
TRINITY_DN33484_c5_g1_i6	AT4G09810.1	Nucleotide-sugar transporter family protein | Chr4:6175415-6176892 REVERSE LENGTH=335 |
TRINITY_DN33479_c0_g1_i1	AT5G57710.1	Double Clp-N motif-containing P-loop nucleoside triphosphate hydrolases superfamily pro
TRINITY_DN33479_c0_g2_i1	AT5G57710.1	Double Clp-N motif-containing P-loop nucleoside triphosphate hydrolases superfamily pro
TRINITY_DN33479_c0_g2_i2	AT5G57710.1	Double Clp-N motif-containing P-loop nucleoside triphosphate hydrolases superfamily pro
TRINITY_DN33479_c0_g1_i2	AT5G57710.1	Double Clp-N motif-containing P-loop nucleoside triphosphate hydrolases superfamily pro
TRINITY_DN33479_c0_g4_i1	AT5G41610.1	cation/H+ exchanger 18 | Chr5:16638554-16641146 REVERSE LENGTH=810 | 201606
TRINITY_DN33479_c0_g2_i3	AT5G57710.1	Double Clp-N motif-containing P-loop nucleoside triphosphate hydrolases superfamily pro
TRINITY_DN33479_c0_g5_i2	AT5G41610.1	cation/H+ exchanger 18 | Chr5:16638554-16641146 REVERSE LENGTH=810 | 201606
TRINITY_DN33477_c0_g1_i5	AT2G17020.1	F-box/RNI-like superfamily protein | Chr2:7396559-7398787 REVERSE LENGTH=656 | 201606
TRINITY_DN33477_c0_g1_i9	AT2G17020.1	F-box/RNI-like superfamily protein | Chr2:7396559-7398787 REVERSE LENGTH=656 | 201606
TRINITY_DN33466_c0_g1_i1	AT5G48290.1	Heavy metal transport/detoxification superfamily protein | Chr5:19568980-19569658 FORWA
TRINITY_DN33466_c0_g1_i2	AT5G48290.1	Heavy metal transport/detoxification superfamily protein | Chr5:19568980-19569658 FORWA
TRINITY_DN33466_c0_g1_i5	AT5G48290.2	Heavy metal transport/detoxification superfamily protein | Chr5:19569083-19569658 FORWA
TRINITY_DN33424_c0_g1_i1	AT5G62640.1	proline-rich family protein | Chr5:25149584-25152351 REVERSE LENGTH=520 | 201606
TRINITY_DN33424_c0_g2_i1	AT5G62640.1	proline-rich family protein | Chr5:25149584-25152351 REVERSE LENGTH=520 | 201606
TRINITY_DN33424_c0_g1_i9	AT5G62640.1	proline-rich family protein | Chr5:25149584-25152351 REVERSE LENGTH=520 | 201606
TRINITY_DN33462_c0_g1_i1	AT1G27090.1	glycine-rich protein | Chr1:9404041-9406098 REVERSE LENGTH=420 | 201606
TRINITY_DN33462_c0_g2_i1	AT1G27090.1	glycine-rich protein | Chr1:9404041-9406098 REVERSE LENGTH=420 | 201606
TRINITY_DN33426_c0_g1_i2	AT1G45249.1	abscisic acid responsive elements-binding factor 2 | Chr1:17165420-17167415 REVERSE LEN
TRINITY_DN33426_c0_g1_i3	AT1G15780.1	mediator of RNA polymerase II transcription subunit 15a-like protein | Chr1:5430446-543
TRINITY_DN33426_c0_g5_i1	AT5G26610.3	D111/G-patch domain-containing protein | Chr5:9375456-9376991 FORWARD LENGTH=301 | 2016
TRINITY_DN33426_c0_g7_i2	AT3G46740.1	translocon at the outer envelope membrane of chloroplasts 75-III | Chr3:17216104-172192
TRINITY_DN33426_c0_g1_i4	AT1G45249.1	abscisic acid responsive elements-binding factor 2 | Chr1:17165420-17167415 REVERSE LEN
TRINITY_DN33426_c0_g5_i2	AT5G26610.3	D111/G-patch domain-containing protein | Chr5:9375456-9376991 FORWARD LENGTH=301 | 2016
TRINITY_DN33426_c0_g5_i3	AT5G26610.3	D111/G-patch domain-containing protein | Chr5:9375456-9376991 FORWARD LENGTH=301 | 2016
TRINITY_DN33426_c0_g1_i6	AT1G15780.1	mediator of RNA polymerase II transcription subunit 15a-like protein | Chr1:5430446-543
TRINITY_DN33426_c0_g1_i7	AT1G15780.1	mediator of RNA polymerase II transcription subunit 15a-like protein | Chr1:5430446-543
TRINITY_DN33426_c0_g8_i2	AT5G48670.1	AGAMOUS-like 80 | Chr5:19738825-19739790 REVERSE LENGTH=321 | 201606
TRINITY_DN33438_c0_g1_i2	AT1G79230.2	mercaptopyruvate sulfurtransferase 1 | Chr1:29801561-29803679 FORWARD LENGTH=282 | 2016
TRINITY_DN33438_c0_g1_i4	AT1G16460.2	rhodanese homologue 2 | Chr1:5619848-5622481 REVERSE LENGTH=342 | 201606
TRINITY_DN33438_c0_g1_i5	AT1G79230.3	mercaptopyruvate sulfurtransferase 1 | Chr1:29801358-29803679 FORWARD LENGTH=322 | 2016
TRINITY_DN33438_c0_g1_i7	AT1G79230.3	mercaptopyruvate sulfurtransferase 1 | Chr1:29801358-29803679 FORWARD LENGTH=322 | 2016
TRINITY_DN33438_c0_g1_i8	AT1G79230.3	mercaptopyruvate sulfurtransferase 1 | Chr1:29801358-29803679 FORWARD LENGTH=322 | 2016
TRINITY_DN33438_c0_g1_i9	AT1G79230.2	mercaptopyruvate sulfurtransferase 1 | Chr1:29801561-29803679 FORWARD LENGTH=282 | 2016
TRINITY_DN33470_c0_g1_i1	AT1G09580.1	emp24/gp25L/p24 family/GOLD family protein | Chr1:3104657-3106092 FORWARD LENGTH=217 |
TRINITY_DN33470_c1_g1_i1	AT5G57035.1	U-box domain-containing protein kinase family protein | Chr5:23080743-23083819 FORWARD
TRINITY_DN33470_c1_g1_i2	AT5G57035.1	U-box domain-containing protein kinase family protein | Chr5:23080743-23083819 FORWARD
TRINITY_DN33470_c2_g1_i1	AT2G26800.1	Aldolase superfamily protein | Chr2:11429192-11432185 REVERSE LENGTH=433 | 201606
TRINITY_DN33470_c2_g2_i1	AT3G01280.1	voltage dependent anion channel 1 | Chr3:85754-87612 FORWARD LENGTH=276 | 201606
TRINITY_DN33470_c2_g3_i1	AT3G03720.2	#N/A
TRINITY_DN33470_c2_g3_i2	AT1G58030.1	cationic amino acid transporter 2 | Chr1:21464185-21468141 REVERSE LENGTH=635 | 201606
TRINITY_DN33470_c2_g2_i2	AT3G01280.1	voltage dependent anion channel 1 | Chr3:85754-87612 FORWARD LENGTH=276 | 201606
TRINITY_DN33470_c2_g3_i3	AT1G58030.1	cationic amino acid transporter 2 | Chr1:21464185-21468141 REVERSE LENGTH=635 | 201606
TRINITY_DN33470_c2_g1_i2	AT2G26800.1	Aldolase superfamily protein | Chr2:11429192-11432185 REVERSE LENGTH=433 | 201606
TRINITY_DN33470_c2_g3_i4	AT1G58030.1	cationic amino acid transporter 2 | Chr1:21464185-21468141 REVERSE LENGTH=635 | 201606
TRINITY_DN33470_c2_g1_i3	AT2G26800.1	Aldolase superfamily protein | Chr2:11429192-11432185 REVERSE LENGTH=433 | 201606
TRINITY_DN33470_c2_g3_i5	AT1G58030.1	cationic amino acid transporter 2 | Chr1:21464185-21468141 REVERSE LENGTH=635 | 201606
TRINITY_DN33470_c2_g1_i4	AT2G26800.1	Aldolase superfamily protein | Chr2:11429192-11432185 REVERSE LENGTH=433 | 201606
TRINITY_DN33470_c2_g3_i6	AT3G03720.1	cationic amino acid transporter 4 | Chr3:925870-929700 REVERSE LENGTH=600 | 201606
TRINITY_DN33470_c2_g3_i7	AT3G03720.1	cationic amino acid transporter 4 | Chr3:925870-929700 REVERSE LENGTH=600 | 201606
TRINITY_DN33470_c2_g5_i1	AT1G58030.1	cationic amino acid transporter 2 | Chr1:21464185-21468141 REVERSE LENGTH=635 | 201606
TRINITY_DN33470_c2_g1_i7	AT2G26800.1	Aldolase superfamily protein | Chr2:11429192-11432185 REVERSE LENGTH=433 | 201606
TRINITY_DN33470_c2_g3_i8	AT3G03720.2	#N/A
TRINITY_DN33470_c2_g1_i9	AT2G26800.3	Aldolase superfamily protein | Chr2:11429856-11432290 REVERSE LENGTH=355 | 201606
TRINITY_DN33470_c2_g1_i10	AT2G26800.1	Aldolase superfamily protein | Chr2:11429192-11432185 REVERSE LENGTH=433 | 201606
TRINITY_DN33470_c2_g1_i11	AT1G58030.1	cationic amino acid transporter 2 | Chr1:21464185-21468141 REVERSE LENGTH=635 | 201606
TRINITY_DN33430_c1_g1_i1	AT3G23310.1	AGC (cAMP-dependent%2C cGMP-dependent and protein kinase C) kinase family protein | Chr
TRINITY_DN33430_c1_g1_i3	AT3G23310.1	AGC (cAMP-dependent%2C cGMP-dependent and protein kinase C) kinase family protein | Chr
TRINITY_DN33430_c1_g1_i4	AT4G14350.2	AGC (cAMP-dependent%2C cGMP-dependent and protein kinase C) kinase family protein | Chr
TRINITY_DN33430_c1_g2_i3	AT4G14350.2	AGC (cAMP-dependent%2C cGMP-dependent and protein kinase C) kinase family protein | Chr
TRINITY_DN33430_c1_g3_i1	AT4G14350.3	AGC (cAMP-dependent%2C cGMP-dependent and protein kinase C) kinase family protein | Chr
TRINITY_DN33430_c2_g1_i1	AT2G28560.4	DNA repair (Rad51) family protein | Chr2:12237438-12238913 REVERSE LENGTH=243 | 201606
TRINITY_DN33430_c2_g1_i2	AT2G28560.1	DNA repair (Rad51) family protein | Chr2:12237052-12239086 REVERSE LENGTH=371 | 201606
TRINITY_DN33430_c2_g1_i3	AT2G28560.4	DNA repair (Rad51) family protein | Chr2:12237438-12238913 REVERSE LENGTH=243 | 201606
TRINITY_DN33430_c2_g1_i6	AT2G28560.1	DNA repair (Rad51) family protein | Chr2:12237052-12239086 REVERSE LENGTH=371 | 201606
TRINITY_DN33430_c2_g1_i9	AT2G28560.1	DNA repair (Rad51) family protein | Chr2:12237052-12239086 REVERSE LENGTH=371 | 201606
TRINITY_DN33430_c3_g1_i1	AT4G14350.2	AGC (cAMP-dependent%2C cGMP-dependent and protein kinase C) kinase family protein | Chr
TRINITY_DN33430_c3_g3_i1	AT3G23310.1	AGC (cAMP-dependent%2C cGMP-dependent and protein kinase C) kinase family protein | Chr
TRINITY_DN33430_c3_g6_i1	AT3G23310.1	AGC (cAMP-dependent%2C cGMP-dependent and protein kinase C) kinase family protein | Chr
TRINITY_DN33430_c3_g3_i4	AT3G23310.1	AGC (cAMP-dependent%2C cGMP-dependent and protein kinase C) kinase family protein | Chr
TRINITY_DN33430_c3_g6_i5	AT4G14350.2	AGC (cAMP-dependent%2C cGMP-dependent and protein kinase C) kinase family protein | Chr
TRINITY_DN33482_c0_g3_i1	AT1G54350.1	ABC transporter family protein | Chr1:20286917-20290245 FORWARD LENGTH=706 | 201606
TRINITY_DN33482_c0_g3_i3	AT1G54350.1	ABC transporter family protein | Chr1:20286917-20290245 FORWARD LENGTH=706 | 201606
TRINITY_DN33482_c0_g3_i5	AT1G54350.1	ABC transporter family protein | Chr1:20286917-20290245 FORWARD LENGTH=706 | 201606
TRINITY_DN33482_c0_g3_i6	AT1G54350.1	ABC transporter family protein | Chr1:20286917-20290245 FORWARD LENGTH=706 | 201606
TRINITY_DN33482_c0_g3_i7	AT1G54350.1	ABC transporter family protein | Chr1:20286917-20290245 FORWARD LENGTH=706 | 201606
TRINITY_DN33482_c0_g1_i2	AT1G48720.1	Copia-like polyprotein/retrotransposon | Chr1:18018148-18018441 FORWARD LENGTH=97 | 201
TRINITY_DN33471_c0_g1_i3	AT4G22860.1	Cell cycle regulated microtubule associated protein | Chr4:11997735-12001281 FORWARD LE
TRINITY_DN33471_c0_g1_i4	AT4G22860.2	Cell cycle regulated microtubule associated protein | Chr4:11997745-12001281 FORWARD LE
TRINITY_DN33471_c0_g1_i5	AT4G22860.1	Cell cycle regulated microtubule associated protein | Chr4:11997735-12001281 FORWARD LE
TRINITY_DN33471_c0_g1_i7	AT4G22860.1	Cell cycle regulated microtubule associated protein | Chr4:11997735-12001281 FORWARD LE
TRINITY_DN33471_c0_g1_i8	AT4G22860.1	Cell cycle regulated microtubule associated protein | Chr4:11997735-12001281 FORWARD LE
TRINITY_DN33471_c0_g1_i10	AT4G22860.1	Cell cycle regulated microtubule associated protein | Chr4:11997735-12001281 FORWARD LE
TRINITY_DN33471_c0_g1_i11	AT4G22860.2	Cell cycle regulated microtubule associated protein | Chr4:11997745-12001281 FORWARD LE
TRINITY_DN33400_c0_g1_i1	AT4G04920.2	sensitive to freezing 6 | Chr4:2497931-2504996 FORWARD LENGTH=1267 | 201606
TRINITY_DN33400_c0_g1_i13	AT4G04920.2	sensitive to freezing 6 | Chr4:2497931-2504996 FORWARD LENGTH=1267 | 201606
TRINITY_DN33422_c0_g1_i1	AT4G27290.1	S-locus lectin protein kinase family protein | Chr4:13666281-13669202 FORWARD LENGTH=78
TRINITY_DN33422_c0_g2_i1	AT4G27290.1	S-locus lectin protein kinase family protein | Chr4:13666281-13669202 FORWARD LENGTH=78
TRINITY_DN33422_c0_g3_i1	AT4G27290.1	S-locus lectin protein kinase family protein | Chr4:13666281-13669202 FORWARD LENGTH=78
TRINITY_DN33422_c0_g3_i2	AT4G00970.1	cysteine-rich RLK (RECEPTOR-like protein kinase) 41 | Chr4:418437-421694 FORWARD LENGTH
TRINITY_DN33422_c0_g1_i6	AT4G27290.1	S-locus lectin protein kinase family protein | Chr4:13666281-13669202 FORWARD LENGTH=78
TRINITY_DN33422_c1_g1_i1	AT4G27290.1	S-locus lectin protein kinase family protein | Chr4:13666281-13669202 FORWARD LENGTH=78
TRINITY_DN33422_c1_g2_i1	AT4G16130.1	arabinose kinase | Chr4:9120875-9127656 FORWARD LENGTH=1039 | 201606
TRINITY_DN33422_c1_g1_i4	AT2G26890.1	DNAJ heat shock N-terminal domain-containing protein | Chr2:11462327-11473841 REVERSE L
TRINITY_DN33422_c1_g1_i5	AT2G26890.1	DNAJ heat shock N-terminal domain-containing protein | Chr2:11462327-11473841 REVERSE L
TRINITY_DN33422_c1_g1_i10	AT2G26890.1	DNAJ heat shock N-terminal domain-containing protein | Chr2:11462327-11473841 REVERSE L
TRINITY_DN33422_c1_g1_i11	AT4G27290.1	S-locus lectin protein kinase family protein | Chr4:13666281-13669202 FORWARD LENGTH=78
TRINITY_DN33422_c2_g1_i1	AT1G04650.1	holliday junction resolvase | Chr1:1294893-1298903 REVERSE LENGTH=997 | 201606
TRINITY_DN33446_c0_g1_i2	AT5G48840.1	pantoate-beta-alanine ligase | Chr5:19803823-19805041 REVERSE LENGTH=310 | 201606
TRINITY_DN33446_c0_g1_i3	AT5G48840.1	pantoate-beta-alanine ligase | Chr5:19803823-19805041 REVERSE LENGTH=310 | 201606
TRINITY_DN33446_c0_g1_i5	AT5G48840.1	pantoate-beta-alanine ligase | Chr5:19803823-19805041 REVERSE LENGTH=310 | 201606
TRINITY_DN33446_c0_g1_i6	AT5G48840.1	pantoate-beta-alanine ligase | Chr5:19803823-19805041 REVERSE LENGTH=310 | 201606
TRINITY_DN33446_c1_g2_i1	AT3G12120.2	fatty acid desaturase 2 | Chr3:3860592-3861743 REVERSE LENGTH=383 | 201606
TRINITY_DN33446_c1_g1_i4	AT3G12120.2	fatty acid desaturase 2 | Chr3:3860592-3861743 REVERSE LENGTH=383 | 201606
TRINITY_DN33446_c1_g1_i7	AT3G12120.2	fatty acid desaturase 2 | Chr3:3860592-3861743 REVERSE LENGTH=383 | 201606
TRINITY_DN33446_c1_g1_i8	AT3G12120.2	fatty acid desaturase 2 | Chr3:3860592-3861743 REVERSE LENGTH=383 | 201606
TRINITY_DN33446_c1_g1_i9	AT3G12120.2	fatty acid desaturase 2 | Chr3:3860592-3861743 REVERSE LENGTH=383 | 201606
TRINITY_DN33446_c1_g1_i15	AT3G12120.2	fatty acid desaturase 2 | Chr3:3860592-3861743 REVERSE LENGTH=383 | 201606
TRINITY_DN33446_c1_g1_i18	AT3G12120.2	fatty acid desaturase 2 | Chr3:3860592-3861743 REVERSE LENGTH=383 | 201606
TRINITY_DN33446_c1_g1_i19	AT3G12120.2	fatty acid desaturase 2 | Chr3:3860592-3861743 REVERSE LENGTH=383 | 201606
TRINITY_DN33493_c0_g1_i1	AT1G31810.1	Formin Homology 14 | Chr1:11399922-11405761 REVERSE LENGTH=1230 | 201606
TRINITY_DN33493_c0_g2_i2	AT1G31810.1	Formin Homology 14 | Chr1:11399922-11405761 REVERSE LENGTH=1230 | 201606
TRINITY_DN33493_c0_g2_i4	AT1G31810.1	Formin Homology 14 | Chr1:11399922-11405761 REVERSE LENGTH=1230 | 201606
TRINITY_DN33493_c0_g4_i2	AT1G54310.2	S-adenosyl-L-methionine-dependent methyltransferases superfamily protein | Chr1:2027356
TRINITY_DN33493_c0_g2_i6	AT3G22800.1	Leucine-rich repeat (LRR) family protein | Chr3:8063063-8064475 REVERSE LENGTH=470 | 20
TRINITY_DN33493_c0_g4_i3	AT1G54310.2	S-adenosyl-L-methionine-dependent methyltransferases superfamily protein | Chr1:2027356
TRINITY_DN33451_c1_g1_i1	AT1G68190.1	B-box zinc finger family protein | Chr1:25559384-25561004 FORWARD LENGTH=356 | 201606
TRINITY_DN33451_c1_g1_i3	AT1G68190.1	B-box zinc finger family protein | Chr1:25559384-25561004 FORWARD LENGTH=356 | 201606
TRINITY_DN33451_c1_g1_i5	AT1G68190.1	B-box zinc finger family protein | Chr1:25559384-25561004 FORWARD LENGTH=356 | 201606
TRINITY_DN33451_c1_g1_i10	AT1G68190.1	B-box zinc finger family protein | Chr1:25559384-25561004 FORWARD LENGTH=356 | 201606
TRINITY_DN33451_c1_g1_i11	AT1G68190.1	B-box zinc finger family protein | Chr1:25559384-25561004 FORWARD LENGTH=356 | 201606
TRINITY_DN33451_c1_g1_i12	AT1G68190.1	B-box zinc finger family protein | Chr1:25559384-25561004 FORWARD LENGTH=356 | 201606
TRINITY_DN33491_c0_g1_i4	AT2G06255.1	ELF4-like 3 | Chr2:2459336-2459665 FORWARD LENGTH=109 | 201606
TRINITY_DN33491_c0_g1_i6	AT2G06255.1	ELF4-like 3 | Chr2:2459336-2459665 FORWARD LENGTH=109 | 201606
TRINITY_DN33491_c0_g1_i8	AT2G06255.1	ELF4-like 3 | Chr2:2459336-2459665 FORWARD LENGTH=109 | 201606
TRINITY_DN33491_c0_g1_i9	AT2G06255.1	ELF4-like 3 | Chr2:2459336-2459665 FORWARD LENGTH=109 | 201606
TRINITY_DN33491_c0_g11_i1	AT5G48480.1	Lactoylglutathione lyase / glyoxalase I family protein | Chr5:19644814-19645658 FORWARD
TRINITY_DN33491_c0_g1_i12	AT2G13770.1	nuclease | Chr2:5736603-5737847 FORWARD LENGTH=343 | 201606
TRINITY_DN33491_c0_g13_i1	AT4G24710.1	pachytene checkpoint-like protein | Chr4:12745752-12748971 REVERSE LENGTH=467 | 201606
TRINITY_DN33491_c0_g1_i13	AT2G06255.1	ELF4-like 3 | Chr2:2459336-2459665 FORWARD LENGTH=109 | 201606
TRINITY_DN33491_c0_g1_i14	AT2G13770.1	nuclease | Chr2:5736603-5737847 FORWARD LENGTH=343 | 201606
TRINITY_DN33491_c0_g1_i15	AT2G06255.1	ELF4-like 3 | Chr2:2459336-2459665 FORWARD LENGTH=109 | 201606
TRINITY_DN33491_c0_g6_i2	AT5G61150.2	leo1-like family protein | Chr5:24603846-24607528 REVERSE LENGTH=623 | 201606
TRINITY_DN33491_c1_g2_i1	AT4G32530.1	ATPase%2C F0/V0 complex%2C subunit C protein | Chr4:15693399-15694958 REVERSE LENGTH=18
TRINITY_DN33491_c1_g3_i1	AT4G32530.1	ATPase%2C F0/V0 complex%2C subunit C protein | Chr4:15693399-15694958 REVERSE LENGTH=18
TRINITY_DN33429_c1_g1_i2	AT1G21280.1	Copia-like polyprotein/retrotransposon | Chr1:7447690-7448403 REVERSE LENGTH=237 | 2016
TRINITY_DN33429_c1_g2_i2	AT1G60500.1	Dynamin related protein 4C | Chr1:22291582-22293822 FORWARD LENGTH=669 | 201606
TRINITY_DN33429_c1_g1_i10	AT1G21280.1	Copia-like polyprotein/retrotransposon | Chr1:7447690-7448403 REVERSE LENGTH=237 | 2016
TRINITY_DN33429_c2_g1_i2	AT5G41770.1	crooked neck protein%2C putative / cell cycle protein | Chr5:16718021-16720936 FORWARD
TRINITY_DN33429_c2_g1_i6	AT5G41770.1	crooked neck protein%2C putative / cell cycle protein | Chr5:16718021-16720936 FORWARD
TRINITY_DN33429_c2_g1_i9	AT5G19930.2	integral membrane protein (Protein of unknown function DUF92%2C transmembrane) | Chr5:6
TRINITY_DN33429_c3_g2_i2	AT1G21280.1	Copia-like polyprotein/retrotransposon | Chr1:7447690-7448403 REVERSE LENGTH=237 | 2016
TRINITY_DN33429_c3_g2_i3	AT1G21280.1	Copia-like polyprotein/retrotransposon | Chr1:7447690-7448403 REVERSE LENGTH=237 | 2016
TRINITY_DN33429_c3_g1_i3	AT1G21280.1	Copia-like polyprotein/retrotransposon | Chr1:7447690-7448403 REVERSE LENGTH=237 | 2016
TRINITY_DN33429_c3_g2_i6	AT1G21280.1	Copia-like polyprotein/retrotransposon | Chr1:7447690-7448403 REVERSE LENGTH=237 | 2016
TRINITY_DN33429_c3_g3_i3	AT1G21280.1	Copia-like polyprotein/retrotransposon | Chr1:7447690-7448403 REVERSE LENGTH=237 | 2016
TRINITY_DN33498_c0_g1_i1	AT4G03230.1	G-type lectin S-receptor-like Serine/Threonine-kinase | Chr4:1419278-1422828 REVERSE LE
TRINITY_DN33498_c1_g1_i1	AT4G03230.1	G-type lectin S-receptor-like Serine/Threonine-kinase | Chr4:1419278-1422828 REVERSE LE
TRINITY_DN33498_c1_g2_i1	AT4G03230.1	G-type lectin S-receptor-like Serine/Threonine-kinase | Chr4:1419278-1422828 REVERSE LE
TRINITY_DN33498_c2_g1_i1	AT1G11330.2	S-locus lectin protein kinase family protein | Chr1:3810372-3813416 FORWARD LENGTH=842
TRINITY_DN33498_c2_g2_i1	AT1G29750.1	receptor-like kinase in flowers 1 | Chr1:10414071-10419813 REVERSE LENGTH=1006 | 201606
TRINITY_DN33498_c2_g2_i2	AT1G29750.2	receptor-like kinase in flowers 1 | Chr1:10414071-10420469 REVERSE LENGTH=1021 | 201606
TRINITY_DN33498_c2_g1_i2	AT1G11330.2	S-locus lectin protein kinase family protein | Chr1:3810372-3813416 FORWARD LENGTH=842
TRINITY_DN33498_c2_g2_i4	AT1G29750.2	receptor-like kinase in flowers 1 | Chr1:10414071-10420469 REVERSE LENGTH=1021 | 201606
TRINITY_DN33498_c2_g2_i8	AT1G29750.1	receptor-like kinase in flowers 1 | Chr1:10414071-10419813 REVERSE LENGTH=1006 | 201606
TRINITY_DN33498_c2_g1_i4	AT4G03230.1	G-type lectin S-receptor-like Serine/Threonine-kinase | Chr4:1419278-1422828 REVERSE LE
TRINITY_DN33498_c2_g2_i9	AT1G29750.2	receptor-like kinase in flowers 1 | Chr1:10414071-10420469 REVERSE LENGTH=1021 | 201606
TRINITY_DN33498_c2_g2_i10	AT1G29750.2	receptor-like kinase in flowers 1 | Chr1:10414071-10420469 REVERSE LENGTH=1021 | 201606
TRINITY_DN33498_c2_g2_i11	AT1G29750.2	receptor-like kinase in flowers 1 | Chr1:10414071-10420469 REVERSE LENGTH=1021 | 201606
TRINITY_DN33498_c2_g3_i3	AT1G29750.2	receptor-like kinase in flowers 1 | Chr1:10414071-10420469 REVERSE LENGTH=1021 | 201606
TRINITY_DN33427_c0_g1_i1	AT1G74790.1	catalytics | Chr1:28098912-28101673 FORWARD LENGTH=695 | 201606
TRINITY_DN33427_c0_g1_i2	AT1G74790.1	catalytics | Chr1:28098912-28101673 FORWARD LENGTH=695 | 201606
TRINITY_DN33444_c0_g1_i1	AT1G73450.1	Protein kinase superfamily protein | Chr1:27613856-27618635 FORWARD LENGTH=1152 | 20160
TRINITY_DN33444_c0_g1_i2	AT1G73450.1	Protein kinase superfamily protein | Chr1:27613856-27618635 FORWARD LENGTH=1152 | 20160
TRINITY_DN33444_c0_g3_i1	AT1G73460.1	Protein kinase superfamily protein | Chr1:27620122-27624899 FORWARD LENGTH=1169 | 20160
TRINITY_DN33444_c0_g1_i3	AT5G17710.2	Co-chaperone GrpE family protein | Chr5:5839560-5841639 REVERSE LENGTH=326 | 201606
TRINITY_DN33444_c0_g1_i5	AT1G73450.1	Protein kinase superfamily protein | Chr1:27613856-27618635 FORWARD LENGTH=1152 | 20160
TRINITY_DN33444_c0_g1_i6	AT5G17710.2	Co-chaperone GrpE family protein | Chr5:5839560-5841639 REVERSE LENGTH=326 | 201606
TRINITY_DN33444_c0_g4_i1	AT5G17710.1	Co-chaperone GrpE family protein | Chr5:5839560-5841639 REVERSE LENGTH=324 | 201606
TRINITY_DN33444_c0_g5_i1	AT1G73460.1	Protein kinase superfamily protein | Chr1:27620122-27624899 FORWARD LENGTH=1169 | 20160
TRINITY_DN33444_c0_g6_i1	AT5G22070.1	Core-2/I-branching beta-1%2C6-N-acetylglucosaminyltransferase family protein | Chr5:730
TRINITY_DN33444_c0_g2_i3	AT5G22070.1	Core-2/I-branching beta-1%2C6-N-acetylglucosaminyltransferase family protein | Chr5:730
TRINITY_DN33452_c3_g2_i1	AT1G17500.1	ATPase E1-E2 type family protein / haloacid dehalogenase-like hydrolase family protein
TRINITY_DN33452_c3_g3_i2	AT3G13900.1	ATPase E1-E2 type family protein / haloacid dehalogenase-like hydrolase family protein
TRINITY_DN33452_c4_g1_i1	AT2G21530.1	SMAD/FHA domain-containing protein | Chr2:9219372-9220464 FORWARD LENGTH=209 | 201606
TRINITY_DN33452_c4_g1_i2	AT2G21530.1	SMAD/FHA domain-containing protein | Chr2:9219372-9220464 FORWARD LENGTH=209 | 201606
TRINITY_DN33452_c4_g2_i1	AT3G15470.1	Transducin/WD40 repeat-like superfamily protein | Chr3:5216630-5219868 REVERSE LENGTH=8
TRINITY_DN33452_c4_g1_i3	AT2G21530.1	SMAD/FHA domain-containing protein | Chr2:9219372-9220464 FORWARD LENGTH=209 | 201606
TRINITY_DN33452_c4_g3_i1	AT5G19010.1	mitogen-activated protein kinase 16 | Chr5:6345096-6347676 REVERSE LENGTH=567 | 201606
TRINITY_DN33452_c4_g5_i1	AT5G19010.1	mitogen-activated protein kinase 16 | Chr5:6345096-6347676 REVERSE LENGTH=567 | 201606
TRINITY_DN33452_c4_g6_i1	AT2G42880.1	MAP kinase 20 | Chr2:17840572-17843947 REVERSE LENGTH=606 | 201606
TRINITY_DN33452_c4_g5_i2	AT5G19010.1	mitogen-activated protein kinase 16 | Chr5:6345096-6347676 REVERSE LENGTH=567 | 201606
TRINITY_DN33452_c4_g6_i2	AT2G42880.1	MAP kinase 20 | Chr2:17840572-17843947 REVERSE LENGTH=606 | 201606
TRINITY_DN33452_c4_g2_i5	AT1G53510.1	mitogen-activated protein kinase 18 | Chr1:19970961-19974158 REVERSE LENGTH=615 | 20160
TRINITY_DN33452_c4_g5_i3	AT5G19010.1	mitogen-activated protein kinase 16 | Chr5:6345096-6347676 REVERSE LENGTH=567 | 201606
TRINITY_DN33452_c4_g1_i6	AT2G21530.1	SMAD/FHA domain-containing protein | Chr2:9219372-9220464 FORWARD LENGTH=209 | 201606
TRINITY_DN33452_c4_g3_i2	AT5G19010.1	mitogen-activated protein kinase 16 | Chr5:6345096-6347676 REVERSE LENGTH=567 | 201606
TRINITY_DN33452_c4_g2_i9	AT1G53510.1	mitogen-activated protein kinase 18 | Chr1:19970961-19974158 REVERSE LENGTH=615 | 20160
TRINITY_DN33452_c4_g8_i1	AT4G27640.1	ARM repeat superfamily protein | Chr4:13798013-13802976 REVERSE LENGTH=1048 | 201606
TRINITY_DN33452_c4_g2_i10	AT1G31730.1	Adaptin family protein | Chr1:11359907-11363916 FORWARD LENGTH=938 | 201606
TRINITY_DN33452_c4_g6_i3	AT2G42880.1	MAP kinase 20 | Chr2:17840572-17843947 REVERSE LENGTH=606 | 201606
TRINITY_DN33452_c4_g5_i4	AT5G19010.1	mitogen-activated protein kinase 16 | Chr5:6345096-6347676 REVERSE LENGTH=567 | 201606
TRINITY_DN33452_c4_g2_i14	AT3G14720.1	MAP kinase 19 | Chr3:4946057-4948906 FORWARD LENGTH=598 | 201606
TRINITY_DN33406_c0_g1_i2	AT1G13530.1	hypothetical protein (DUF1262) | Chr1:4633740-4635129 REVERSE LENGTH=385 | 201606
TRINITY_DN33406_c0_g1_i3	AT1G13480.1	hypothetical protein (DUF1262) | Chr1:4622783-4624043 REVERSE LENGTH=387 | 201606
TRINITY_DN33443_c1_g1_i5	AT1G30680.1	toprim domain-containing protein | Chr1:10881665-10886060 FORWARD LENGTH=709 | 201606
TRINITY_DN33443_c1_g2_i1	AT1G30680.1	toprim domain-containing protein | Chr1:10881665-10886060 FORWARD LENGTH=709 | 201606
TRINITY_DN33423_c2_g1_i1	AT4G28590.1	polyadenylate-binding protein 2-binding protein | Chr4:14125367-14126828 REVERSE LENGTH
TRINITY_DN33423_c2_g1_i2	AT4G28590.1	polyadenylate-binding protein 2-binding protein | Chr4:14125367-14126828 REVERSE LENGTH
TRINITY_DN33423_c2_g1_i5	AT4G28590.1	polyadenylate-binding protein 2-binding protein | Chr4:14125367-14126828 REVERSE LENGTH
TRINITY_DN33423_c2_g1_i10	AT4G28590.1	polyadenylate-binding protein 2-binding protein | Chr4:14125367-14126828 REVERSE LENGTH
TRINITY_DN33423_c2_g1_i12	AT4G28590.1	polyadenylate-binding protein 2-binding protein | Chr4:14125367-14126828 REVERSE LENGTH
TRINITY_DN33423_c3_g1_i1	AT5G58270.1	ABC transporter of the mitochondrion 3 | Chr5:23562168-23567040 FORWARD LENGTH=728 | 20
TRINITY_DN33423_c3_g2_i2	AT5G58270.1	ABC transporter of the mitochondrion 3 | Chr5:23562168-23567040 FORWARD LENGTH=728 | 20
TRINITY_DN33423_c3_g1_i4	AT5G58270.1	ABC transporter of the mitochondrion 3 | Chr5:23562168-23567040 FORWARD LENGTH=728 | 20
TRINITY_DN33423_c3_g1_i7	AT5G58270.1	ABC transporter of the mitochondrion 3 | Chr5:23562168-23567040 FORWARD LENGTH=728 | 20
TRINITY_DN33423_c3_g2_i6	AT5G58270.1	ABC transporter of the mitochondrion 3 | Chr5:23562168-23567040 FORWARD LENGTH=728 | 20
TRINITY_DN33423_c3_g2_i7	AT5G58270.1	ABC transporter of the mitochondrion 3 | Chr5:23562168-23567040 FORWARD LENGTH=728 | 20
TRINITY_DN33434_c0_g1_i1	AT4G05050.4	ubiquitin 11 | Chr4:2588271-2588960 REVERSE LENGTH=153 | 201606
TRINITY_DN33434_c1_g1_i1	AT4G05050.4	ubiquitin 11 | Chr4:2588271-2588960 REVERSE LENGTH=153 | 201606
TRINITY_DN33434_c2_g1_i2	AT4G05050.4	ubiquitin 11 | Chr4:2588271-2588960 REVERSE LENGTH=153 | 201606
TRINITY_DN33434_c2_g1_i4	AT5G03240.3	polyubiquitin 3 | Chr5:771976-772896 REVERSE LENGTH=306 | 201606
TRINITY_DN33434_c2_g1_i6	AT3G52590.1	ubiquitin extension protein 1 | Chr3:19505668-19506681 FORWARD LENGTH=128 | 201606
TRINITY_DN33434_c3_g1_i2	AT4G05050.3	ubiquitin 11 | Chr4:2588271-2588960 REVERSE LENGTH=229 | 201606
TRINITY_DN33434_c3_g2_i1	AT3G52590.1	ubiquitin extension protein 1 | Chr3:19505668-19506681 FORWARD LENGTH=128 | 201606
TRINITY_DN33434_c4_g1_i1	AT4G05050.4	ubiquitin 11 | Chr4:2588271-2588960 REVERSE LENGTH=153 | 201606
TRINITY_DN33434_c4_g2_i1	AT4G05050.4	ubiquitin 11 | Chr4:2588271-2588960 REVERSE LENGTH=153 | 201606
TRINITY_DN33434_c4_g3_i1	AT3G52590.1	ubiquitin extension protein 1 | Chr3:19505668-19506681 FORWARD LENGTH=128 | 201606
TRINITY_DN33434_c4_g4_i2	AT4G33070.1	Thiamine pyrophosphate dependent pyruvate decarboxylase family protein | Chr4:15952519-
TRINITY_DN33434_c4_g6_i1	AT5G01320.1	Thiamine pyrophosphate dependent pyruvate decarboxylase family protein | Chr5:129484-13
TRINITY_DN33434_c4_g2_i2	AT4G05050.4	ubiquitin 11 | Chr4:2588271-2588960 REVERSE LENGTH=153 | 201606
TRINITY_DN33434_c4_g1_i2	AT4G05050.4	ubiquitin 11 | Chr4:2588271-2588960 REVERSE LENGTH=153 | 201606
TRINITY_DN33434_c4_g7_i1	AT5G01330.1	pyruvate decarboxylase-3 | Chr5:132538-134807 REVERSE LENGTH=592 | 201606
TRINITY_DN33434_c4_g5_i2	AT4G05050.4	ubiquitin 11 | Chr4:2588271-2588960 REVERSE LENGTH=153 | 201606
TRINITY_DN33434_c4_g5_i3	AT4G05050.4	ubiquitin 11 | Chr4:2588271-2588960 REVERSE LENGTH=153 | 201606
TRINITY_DN33434_c7_g1_i1	AT3G52590.1	ubiquitin extension protein 1 | Chr3:19505668-19506681 FORWARD LENGTH=128 | 201606
TRINITY_DN33467_c0_g1_i2	AT5G43470.2	Disease resistance protein (CC-NBS-LRR class) family | Chr5:17463130-17466658 REVERSE L
TRINITY_DN33467_c0_g3_i1	AT1G59218.2	Disease resistance protein (CC-NBS-LRR class) family | Chr1:21828398-21831713 FORWARD L
TRINITY_DN33467_c0_g1_i6	AT1G59780.1	NB-ARC domain-containing disease resistance protein | Chr1:21993581-21997691 REVERSE LE
TRINITY_DN33467_c0_g1_i10	AT5G35450.1	Disease resistance protein (CC-NBS-LRR class) family | Chr5:13667809-13670685 FORWARD L
TRINITY_DN33467_c0_g1_i16	AT1G59780.1	NB-ARC domain-containing disease resistance protein | Chr1:21993581-21997691 REVERSE LE
TRINITY_DN33414_c1_g2_i1	AT1G76570.1	Chlorophyll A-B binding family protein | Chr1:28729132-28730754 FORWARD LENGTH=327 | 20
TRINITY_DN33414_c1_g3_i1	AT1G76570.1	Chlorophyll A-B binding family protein | Chr1:28729132-28730754 FORWARD LENGTH=327 | 20
TRINITY_DN33414_c1_g3_i2	AT1G76570.1	Chlorophyll A-B binding family protein | Chr1:28729132-28730754 FORWARD LENGTH=327 | 20
TRINITY_DN33414_c1_g3_i3	AT1G76570.1	Chlorophyll A-B binding family protein | Chr1:28729132-28730754 FORWARD LENGTH=327 | 20
TRINITY_DN33414_c1_g3_i4	AT1G76570.1	Chlorophyll A-B binding family protein | Chr1:28729132-28730754 FORWARD LENGTH=327 | 20
TRINITY_DN33414_c1_g3_i5	AT1G76570.1	Chlorophyll A-B binding family protein | Chr1:28729132-28730754 FORWARD LENGTH=327 | 20
TRINITY_DN33456_c0_g1_i1	AT1G12400.1	Nucleotide excision repair%2C TFIIH%2C subunit TTDA | Chr1:4222296-4222603 FORWARD LENG
TRINITY_DN33456_c0_g3_i1	AT5G41390.1	PLAC8 family protein | Chr5:16565576-16567253 FORWARD LENGTH=264 | 201606
TRINITY_DN33456_c0_g2_i3	AT3G05170.1	Phosphoglycerate mutase family protein | Chr3:1466738-1468219 FORWARD LENGTH=316 | 2016
TRINITY_DN33456_c0_g1_i3	AT1G12400.1	Nucleotide excision repair%2C TFIIH%2C subunit TTDA | Chr1:4222296-4222603 FORWARD LENG
TRINITY_DN33456_c0_g3_i2	AT5G41390.1	PLAC8 family protein | Chr5:16565576-16567253 FORWARD LENGTH=264 | 201606
TRINITY_DN33456_c0_g2_i4	AT1G63830.3	PLAC8 family protein | Chr1:23685408-23687098 FORWARD LENGTH=232 | 201606
TRINITY_DN33456_c0_g2_i5	AT3G05170.1	Phosphoglycerate mutase family protein | Chr3:1466738-1468219 FORWARD LENGTH=316 | 2016
TRINITY_DN33456_c0_g2_i6	AT3G05170.1	Phosphoglycerate mutase family protein | Chr3:1466738-1468219 FORWARD LENGTH=316 | 2016
TRINITY_DN33456_c0_g1_i8	AT1G12400.1	Nucleotide excision repair%2C TFIIH%2C subunit TTDA | Chr1:4222296-4222603 FORWARD LENG
TRINITY_DN33456_c0_g2_i7	AT3G05170.1	Phosphoglycerate mutase family protein | Chr3:1466738-1468219 FORWARD LENGTH=316 | 2016
TRINITY_DN33456_c0_g2_i8	AT1G63830.3	PLAC8 family protein | Chr1:23685408-23687098 FORWARD LENGTH=232 | 201606
TRINITY_DN33456_c0_g1_i9	AT1G12400.1	Nucleotide excision repair%2C TFIIH%2C subunit TTDA | Chr1:4222296-4222603 FORWARD LENG
TRINITY_DN33456_c0_g3_i9	AT5G41390.1	PLAC8 family protein | Chr5:16565576-16567253 FORWARD LENGTH=264 | 201606
TRINITY_DN33456_c0_g3_i11	AT5G41390.1	PLAC8 family protein | Chr5:16565576-16567253 FORWARD LENGTH=264 | 201606
TRINITY_DN33489_c0_g1_i1	AT1G61580.1	R-protein L3 B | Chr1:22720833-22722402 REVERSE LENGTH=390 | 201606
TRINITY_DN33489_c0_g2_i2	AT1G60230.1	Radical SAM superfamily protein | Chr1:22212223-22214346 REVERSE LENGTH=458 | 201606
TRINITY_DN33489_c0_g2_i3	AT3G16890.1	pentatricopeptide (PPR) domain protein 40 | Chr3:5768401-5770380 REVERSE LENGTH=659 | 2
TRINITY_DN33489_c0_g2_i4	AT1G60230.1	Radical SAM superfamily protein | Chr1:22212223-22214346 REVERSE LENGTH=458 | 201606
TRINITY_DN33489_c0_g3_i2	AT3G16640.1	translationally controlled tumor protein | Chr3:5669709-5670729 REVERSE LENGTH=168 | 20
TRINITY_DN33489_c0_g3_i3	AT3G16640.1	translationally controlled tumor protein | Chr3:5669709-5670729 REVERSE LENGTH=168 | 20
TRINITY_DN33489_c0_g3_i4	AT3G16640.1	translationally controlled tumor protein | Chr3:5669709-5670729 REVERSE LENGTH=168 | 20
TRINITY_DN33489_c0_g3_i5	AT3G16640.1	translationally controlled tumor protein | Chr3:5669709-5670729 REVERSE LENGTH=168 | 20
TRINITY_DN33489_c0_g2_i6	AT5G49350.2	Glycine-rich protein family | Chr5:20009834-20011095 REVERSE LENGTH=225 | 201606
TRINITY_DN33489_c0_g2_i8	AT1G60230.1	Radical SAM superfamily protein | Chr1:22212223-22214346 REVERSE LENGTH=458 | 201606
TRINITY_DN33489_c0_g4_i1	AT3G16640.1	translationally controlled tumor protein | Chr3:5669709-5670729 REVERSE LENGTH=168 | 20
TRINITY_DN33489_c0_g2_i10	AT1G60230.1	Radical SAM superfamily protein | Chr1:22212223-22214346 REVERSE LENGTH=458 | 201606
TRINITY_DN33489_c0_g2_i11	AT5G49350.2	Glycine-rich protein family | Chr5:20009834-20011095 REVERSE LENGTH=225 | 201606
TRINITY_DN33489_c0_g2_i12	AT1G60230.1	Radical SAM superfamily protein | Chr1:22212223-22214346 REVERSE LENGTH=458 | 201606
TRINITY_DN33489_c0_g2_i13	AT5G49350.2	Glycine-rich protein family | Chr5:20009834-20011095 REVERSE LENGTH=225 | 201606
TRINITY_DN33489_c0_g2_i15	AT1G60230.1	Radical SAM superfamily protein | Chr1:22212223-22214346 REVERSE LENGTH=458 | 201606
TRINITY_DN33489_c0_g2_i16	AT5G49350.2	Glycine-rich protein family | Chr5:20009834-20011095 REVERSE LENGTH=225 | 201606
TRINITY_DN33489_c0_g2_i17	AT1G60230.1	Radical SAM superfamily protein | Chr1:22212223-22214346 REVERSE LENGTH=458 | 201606
TRINITY_DN33489_c0_g5_i1	AT5G49350.2	Glycine-rich protein family | Chr5:20009834-20011095 REVERSE LENGTH=225 | 201606
TRINITY_DN33489_c0_g2_i18	AT1G60230.1	Radical SAM superfamily protein | Chr1:22212223-22214346 REVERSE LENGTH=458 | 201606
TRINITY_DN33489_c0_g6_i1	AT3G16640.1	translationally controlled tumor protein | Chr3:5669709-5670729 REVERSE LENGTH=168 | 20
TRINITY_DN33489_c0_g2_i19	AT1G60230.1	Radical SAM superfamily protein | Chr1:22212223-22214346 REVERSE LENGTH=458 | 201606
TRINITY_DN33489_c0_g3_i6	AT3G05540.1	Methionine sulfoxide reductase (MSS4-like) family protein | Chr3:1606487-1608030 REVERS
TRINITY_DN33435_c0_g1_i1	AT2G30620.2	winged-helix DNA-binding transcription factor family protein | Chr2:13045360-13046267 F
TRINITY_DN33435_c0_g1_i2	AT2G30620.2	winged-helix DNA-binding transcription factor family protein | Chr2:13045360-13046267 F
TRINITY_DN33435_c1_g1_i1	AT1G35620.1	PDI-like 5-2 | Chr1:13156504-13158280 FORWARD LENGTH=440 | 201606
TRINITY_DN33435_c2_g2_i1	AT1G07080.1	Thioredoxin superfamily protein | Chr1:2170069-2171861 FORWARD LENGTH=265 | 201606
TRINITY_DN33435_c2_g1_i2	AT1G52230.1	photosystem I subunit H2 | Chr1:19454902-19455508 FORWARD LENGTH=145 | 201606
TRINITY_DN33435_c2_g4_i1	AT1G17160.1	pfkB-like carbohydrate kinase family protein | Chr1:5867678-5869215 FORWARD LENGTH=379
TRINITY_DN33435_c2_g5_i2	AT3G61470.1	photosystem I light harvesting complex protein | Chr3:22745736-22747032 FORWARD LENGTH=
TRINITY_DN33435_c2_g2_i2	AT1G07080.1	Thioredoxin superfamily protein | Chr1:2170069-2171861 FORWARD LENGTH=265 | 201606
TRINITY_DN33435_c2_g1_i4	AT3G16140.1	photosystem I subunit H-1 | Chr3:5468670-5469415 REVERSE LENGTH=145 | 201606
TRINITY_DN33435_c2_g2_i3	AT1G07080.1	Thioredoxin superfamily protein | Chr1:2170069-2171861 FORWARD LENGTH=265 | 201606
TRINITY_DN33435_c2_g2_i4	AT1G07080.1	Thioredoxin superfamily protein | Chr1:2170069-2171861 FORWARD LENGTH=265 | 201606
TRINITY_DN33435_c2_g5_i4	AT3G61470.1	photosystem I light harvesting complex protein | Chr3:22745736-22747032 FORWARD LENGTH=
TRINITY_DN33435_c2_g2_i7	AT1G07080.1	Thioredoxin superfamily protein | Chr1:2170069-2171861 FORWARD LENGTH=265 | 201606
TRINITY_DN33435_c2_g2_i8	AT1G07080.1	Thioredoxin superfamily protein | Chr1:2170069-2171861 FORWARD LENGTH=265 | 201606
TRINITY_DN33435_c2_g2_i9	AT1G07080.1	Thioredoxin superfamily protein | Chr1:2170069-2171861 FORWARD LENGTH=265 | 201606
TRINITY_DN33435_c2_g2_i10	AT1G07080.1	Thioredoxin superfamily protein | Chr1:2170069-2171861 FORWARD LENGTH=265 | 201606
TRINITY_DN33435_c2_g1_i5	AT3G16140.1	photosystem I subunit H-1 | Chr3:5468670-5469415 REVERSE LENGTH=145 | 201606
TRINITY_DN33435_c2_g5_i5	AT3G61470.1	photosystem I light harvesting complex protein | Chr3:22745736-22747032 FORWARD LENGTH=
TRINITY_DN33435_c2_g4_i4	AT1G17160.1	pfkB-like carbohydrate kinase family protein | Chr1:5867678-5869215 FORWARD LENGTH=379
TRINITY_DN33435_c2_g2_i12	AT1G07080.1	Thioredoxin superfamily protein | Chr1:2170069-2171861 FORWARD LENGTH=265 | 201606
TRINITY_DN33433_c0_g1_i1	AT1G29200.2	O-fucosyltransferase family protein | Chr1:10208002-10210488 FORWARD LENGTH=611 | 20160
TRINITY_DN33433_c0_g2_i1	AT1G29200.2	O-fucosyltransferase family protein | Chr1:10208002-10210488 FORWARD LENGTH=611 | 20160
TRINITY_DN33433_c0_g1_i2	AT1G29200.2	O-fucosyltransferase family protein | Chr1:10208002-10210488 FORWARD LENGTH=611 | 20160
TRINITY_DN33415_c0_g1_i1	AT1G80000.2	CASC3/Barentsz eIF4AIII binding protein | Chr1:30093195-30096742 FORWARD LENGTH=605 | 2
TRINITY_DN33415_c0_g2_i1	AT1G64050.2	hypothetical protein | Chr1:23762584-23765714 FORWARD LENGTH=666 | 201606
TRINITY_DN33415_c0_g3_i1	AT1G80000.2	CASC3/Barentsz eIF4AIII binding protein | Chr1:30093195-30096742 FORWARD LENGTH=605 | 2
TRINITY_DN33415_c0_g1_i2	AT1G80000.2	CASC3/Barentsz eIF4AIII binding protein | Chr1:30093195-30096742 FORWARD LENGTH=605 | 2
TRINITY_DN33464_c0_g2_i2	AT4G15610.1	Uncharacterized protein family (UPF0497) | Chr4:8909162-8910641 FORWARD LENGTH=193 | 20
TRINITY_DN33441_c0_g1_i1	AT3G02320.1	N2%2CN2-dimethylguanosine tRNA methyltransferase | Chr3:470097-473492 FORWARD LENGTH=58
TRINITY_DN33441_c0_g1_i3	AT5G15810.1	tRNA (guanine(26)-N(2))-dimethyltransferase | Chr5:5158092-5161121 FORWARD LENGTH=593 |
TRINITY_DN33441_c0_g2_i1	AT5G15810.1	tRNA (guanine(26)-N(2))-dimethyltransferase | Chr5:5158092-5161121 FORWARD LENGTH=593 |
TRINITY_DN33441_c0_g1_i4	AT5G15810.1	tRNA (guanine(26)-N(2))-dimethyltransferase | Chr5:5158092-5161121 FORWARD LENGTH=593 |
TRINITY_DN33419_c0_g1_i1	AT1G28120.1	ubiquitin thioesterase otubain-like protein | Chr1:9813219-9815143 REVERSE LENGTH=306 |
TRINITY_DN33419_c0_g1_i3	AT1G28120.1	ubiquitin thioesterase otubain-like protein | Chr1:9813219-9815143 REVERSE LENGTH=306 |
TRINITY_DN33419_c0_g1_i5	AT1G28120.1	ubiquitin thioesterase otubain-like protein | Chr1:9813219-9815143 REVERSE LENGTH=306 |
TRINITY_DN33419_c0_g1_i8	AT1G28120.1	ubiquitin thioesterase otubain-like protein | Chr1:9813219-9815143 REVERSE LENGTH=306 |
TRINITY_DN33419_c0_g1_i9	AT1G28120.1	ubiquitin thioesterase otubain-like protein | Chr1:9813219-9815143 REVERSE LENGTH=306 |
TRINITY_DN33419_c1_g1_i1	AT1G72210.1	basic helix-loop-helix (bHLH) DNA-binding superfamily protein | Chr1:27180066-27182268
TRINITY_DN33419_c1_g2_i3	AT3G24140.1	basic helix-loop-helix (bHLH) DNA-binding superfamily protein | Chr3:8715525-8717772 RE
TRINITY_DN33419_c1_g2_i4	AT3G24140.1	basic helix-loop-helix (bHLH) DNA-binding superfamily protein | Chr3:8715525-8717772 RE
TRINITY_DN33419_c1_g1_i5	AT1G22490.1	basic helix-loop-helix (bHLH) DNA-binding superfamily protein | Chr1:7938448-7940489 RE
TRINITY_DN33419_c1_g3_i1	AT3G62650.1	hypothetical protein | Chr3:23168531-23168989 FORWARD LENGTH=152 | 201606
TRINITY_DN33419_c1_g1_i8	AT1G72210.1	basic helix-loop-helix (bHLH) DNA-binding superfamily protein | Chr1:27180066-27182268
TRINITY_DN33419_c1_g2_i6	AT3G24140.1	basic helix-loop-helix (bHLH) DNA-binding superfamily protein | Chr3:8715525-8717772 RE
TRINITY_DN33419_c1_g1_i11	AT2G47485.1	hypothetical protein | Chr2:19486004-19486429 FORWARD LENGTH=141 | 201606
TRINITY_DN33403_c1_g1_i1	AT5G55730.2	FASCICLIN-like arabinogalactan 1 | Chr5:22558375-22560392 REVERSE LENGTH=424 | 201606
TRINITY_DN33403_c2_g1_i1	AT2G33120.1	synaptobrevin-related protein 1 | Chr2:14043785-14045337 REVERSE LENGTH=221 | 201606
TRINITY_DN33403_c2_g1_i2	AT1G04750.2	vesicle-associated membrane protein 721 | Chr1:1331857-1332686 REVERSE LENGTH=141 | 201
TRINITY_DN33403_c2_g2_i1	AT2G43030.1	Ribosomal protein L3 family protein | Chr2:17894898-17895713 FORWARD LENGTH=271 | 20160
TRINITY_DN33403_c2_g1_i3	AT1G04760.1	vesicle-associated membrane protein 726 | Chr1:1334760-1336070 FORWARD LENGTH=220 | 201
TRINITY_DN33403_c2_g4_i1	AT1G52140.1	Avr9/Cf-9 rapidly elicited protein | Chr1:19407559-19408185 REVERSE LENGTH=208 | 201606
TRINITY_DN33403_c2_g5_i1	AT2G27180.1	hypothetical protein | Chr2:11620473-11620970 FORWARD LENGTH=165 | 201606
TRINITY_DN33403_c2_g6_i1	AT5G43020.1	Leucine-rich repeat protein kinase family protein | Chr5:17255426-17257742 REVERSE LENG
TRINITY_DN33403_c2_g6_i2	AT5G43020.1	Leucine-rich repeat protein kinase family protein | Chr5:17255426-17257742 REVERSE LENG
TRINITY_DN33403_c2_g1_i4	AT2G33120.1	synaptobrevin-related protein 1 | Chr2:14043785-14045337 REVERSE LENGTH=221 | 201606
TRINITY_DN33487_c0_g1_i1	AT3G11910.2	ubiquitin-specific protease 13 | Chr3:3761758-3770290 REVERSE LENGTH=1114 | 201606
TRINITY_DN33487_c1_g1_i2	AT3G11910.1	ubiquitin-specific protease 13 | Chr3:3761758-3770290 REVERSE LENGTH=1115 | 201606
TRINITY_DN33487_c1_g1_i3	AT5G06600.3	ubiquitin-specific protease 12 | Chr5:2020682-2027834 REVERSE LENGTH=985 | 201606
TRINITY_DN33487_c1_g2_i1	AT3G11910.2	ubiquitin-specific protease 13 | Chr3:3761758-3770290 REVERSE LENGTH=1114 | 201606
TRINITY_DN33487_c1_g1_i5	AT3G11910.2	ubiquitin-specific protease 13 | Chr3:3761758-3770290 REVERSE LENGTH=1114 | 201606
TRINITY_DN33487_c1_g2_i2	AT3G11910.1	ubiquitin-specific protease 13 | Chr3:3761758-3770290 REVERSE LENGTH=1115 | 201606
TRINITY_DN33448_c0_g1_i1	AT2G20370.1	Exostosin family protein | Chr2:8792355-8794214 FORWARD LENGTH=619 | 201606
TRINITY_DN33448_c0_g2_i1	AT2G20370.1	Exostosin family protein | Chr2:8792355-8794214 FORWARD LENGTH=619 | 201606
TRINITY_DN33425_c0_g1_i1	AT5G20250.4	Raffinose synthase family protein | Chr5:6833730-6836635 FORWARD LENGTH=844 | 201606
TRINITY_DN33425_c0_g1_i2	AT5G20250.4	Raffinose synthase family protein | Chr5:6833730-6836635 FORWARD LENGTH=844 | 201606
TRINITY_DN33465_c0_g1_i1	AT1G53270.1	ABC-2 type transporter family protein | Chr1:19862878-19864650 FORWARD LENGTH=590 | 201
TRINITY_DN33450_c0_g1_i1	AT4G35510.1	PHD finger-like protein | Chr4:16860712-16861713 REVERSE LENGTH=333 | 201606
TRINITY_DN33450_c0_g2_i2	AT4G35510.1	PHD finger-like protein | Chr4:16860712-16861713 REVERSE LENGTH=333 | 201606
TRINITY_DN33450_c0_g4_i2	AT5G67480.1	BTB and TAZ domain protein 4 | Chr5:26931055-26932496 REVERSE LENGTH=372 | 201606
TRINITY_DN33450_c0_g6_i1	AT2G17972.1	transmembrane protein | Chr2:7821624-7822100 FORWARD LENGTH=158 | 201606
TRINITY_DN33450_c0_g1_i2	AT4G35510.1	PHD finger-like protein | Chr4:16860712-16861713 REVERSE LENGTH=333 | 201606
TRINITY_DN33450_c0_g3_i2	AT4G08170.2	Inositol 1%2C3%2C4-trisphosphate 5/6-kinase family protein | Chr4:5163707-5167000 REVER
TRINITY_DN33450_c0_g1_i3	AT4G35510.1	PHD finger-like protein | Chr4:16860712-16861713 REVERSE LENGTH=333 | 201606
TRINITY_DN33450_c0_g2_i6	AT4G35510.1	PHD finger-like protein | Chr4:16860712-16861713 REVERSE LENGTH=333 | 201606
TRINITY_DN33450_c1_g1_i1	AT4G35470.1	plant intracellular ras group-related LRR 4 | Chr4:16846531-16848448 FORWARD LENGTH=549
TRINITY_DN33450_c1_g1_i4	AT4G35470.1	plant intracellular ras group-related LRR 4 | Chr4:16846531-16848448 FORWARD LENGTH=549
TRINITY_DN33450_c1_g1_i6	AT4G35470.1	plant intracellular ras group-related LRR 4 | Chr4:16846531-16848448 FORWARD LENGTH=549
TRINITY_DN33450_c1_g1_i9	AT4G35470.1	plant intracellular ras group-related LRR 4 | Chr4:16846531-16848448 FORWARD LENGTH=549
TRINITY_DN33450_c1_g3_i1	AT3G13160.1	Tetratricopeptide repeat (TPR)-like superfamily protein | Chr3:4229994-4231178 REVERSE
TRINITY_DN33450_c1_g1_i12	AT4G35470.1	plant intracellular ras group-related LRR 4 | Chr4:16846531-16848448 FORWARD LENGTH=549
TRINITY_DN33410_c2_g1_i1	AT5G06260.1	TLD-domain containing nucleolar protein | Chr5:1902755-1904835 REVERSE LENGTH=424 | 201
TRINITY_DN33410_c2_g2_i1	AT5G06260.1	TLD-domain containing nucleolar protein | Chr5:1902755-1904835 REVERSE LENGTH=424 | 201
TRINITY_DN33410_c2_g1_i3	AT5G06260.1	TLD-domain containing nucleolar protein | Chr5:1902755-1904835 REVERSE LENGTH=424 | 201
TRINITY_DN33410_c2_g1_i4	AT5G06260.1	TLD-domain containing nucleolar protein | Chr5:1902755-1904835 REVERSE LENGTH=424 | 201
TRINITY_DN33410_c3_g3_i1	AT3G49010.3	breast basic conserved 1 | Chr3:18166971-18168047 REVERSE LENGTH=206 | 201606
TRINITY_DN33410_c3_g2_i2	AT3G49010.3	breast basic conserved 1 | Chr3:18166971-18168047 REVERSE LENGTH=206 | 201606
TRINITY_DN33410_c3_g1_i2	AT3G49010.3	breast basic conserved 1 | Chr3:18166971-18168047 REVERSE LENGTH=206 | 201606
TRINITY_DN33410_c3_g2_i4	AT3G49010.3	breast basic conserved 1 | Chr3:18166971-18168047 REVERSE LENGTH=206 | 201606
TRINITY_DN33410_c3_g4_i1	AT5G25310.1	Exostosin family protein | Chr5:8784820-8787235 FORWARD LENGTH=480 | 201606
TRINITY_DN33410_c3_g2_i6	AT3G49010.3	breast basic conserved 1 | Chr3:18166971-18168047 REVERSE LENGTH=206 | 201606
TRINITY_DN33410_c4_g1_i1	AT1G28250.1	transmembrane protein | Chr1:9874296-9875175 FORWARD LENGTH=102 | 201606
TRINITY_DN33410_c4_g2_i1	AT1G28250.1	transmembrane protein | Chr1:9874296-9875175 FORWARD LENGTH=102 | 201606
TRINITY_DN33410_c4_g2_i2	AT1G28250.1	transmembrane protein | Chr1:9874296-9875175 FORWARD LENGTH=102 | 201606
TRINITY_DN33410_c4_g1_i2	AT1G28250.1	transmembrane protein | Chr1:9874296-9875175 FORWARD LENGTH=102 | 201606
TRINITY_DN33410_c4_g2_i3	AT1G28250.1	transmembrane protein | Chr1:9874296-9875175 FORWARD LENGTH=102 | 201606
TRINITY_DN33497_c0_g1_i4	AT4G31770.1	debranching enzyme 1 | Chr4:15370296-15372422 REVERSE LENGTH=418 | 201606
TRINITY_DN33497_c0_g1_i5	AT4G31770.1	debranching enzyme 1 | Chr4:15370296-15372422 REVERSE LENGTH=418 | 201606
TRINITY_DN33497_c0_g1_i6	AT4G31770.1	debranching enzyme 1 | Chr4:15370296-15372422 REVERSE LENGTH=418 | 201606
TRINITY_DN33416_c0_g1_i1	AT2G31290.2	Ubiquitin carboxyl-terminal hydrolase family protein | Chr2:13344151-13345398 FORWARD L
TRINITY_DN33416_c0_g1_i2	AT2G31290.2	Ubiquitin carboxyl-terminal hydrolase family protein | Chr2:13344151-13345398 FORWARD L
TRINITY_DN33416_c0_g2_i1	AT5G52040.2	RNA-binding (RRM/RBD/RNP motifs) family protein | Chr5:21131081-21133318 FORWARD LENGTH
TRINITY_DN33416_c0_g1_i6	AT2G31290.2	Ubiquitin carboxyl-terminal hydrolase family protein | Chr2:13344151-13345398 FORWARD L
TRINITY_DN33416_c0_g2_i2	AT3G61860.1	RNA-binding (RRM/RBD/RNP motifs) family protein | Chr3:22900311-22902159 REVERSE LENGTH
TRINITY_DN33416_c0_g2_i4	AT3G61860.1	RNA-binding (RRM/RBD/RNP motifs) family protein | Chr3:22900311-22902159 REVERSE LENGTH
TRINITY_DN33416_c0_g1_i8	AT2G31290.2	Ubiquitin carboxyl-terminal hydrolase family protein | Chr2:13344151-13345398 FORWARD L
TRINITY_DN33416_c0_g1_i9	AT2G31290.2	Ubiquitin carboxyl-terminal hydrolase family protein | Chr2:13344151-13345398 FORWARD L
TRINITY_DN33416_c0_g1_i11	AT2G31290.2	Ubiquitin carboxyl-terminal hydrolase family protein | Chr2:13344151-13345398 FORWARD L
TRINITY_DN33432_c1_g1_i1	AT1G61000.1	kinetochore protein | Chr1:22471096-22474046 REVERSE LENGTH=440 | 201606
TRINITY_DN33432_c1_g2_i1	AT3G43850.1	hypothetical protein | Chr3:15702085-15704152 REVERSE LENGTH=270 | 201606
TRINITY_DN33432_c1_g1_i2	AT1G61000.1	kinetochore protein | Chr1:22471096-22474046 REVERSE LENGTH=440 | 201606
TRINITY_DN33432_c1_g3_i2	AT2G38910.1	calcium-dependent protein kinase 20 | Chr2:16245214-16247483 REVERSE LENGTH=583 | 20160
TRINITY_DN33432_c1_g3_i4	AT2G38910.1	calcium-dependent protein kinase 20 | Chr2:16245214-16247483 REVERSE LENGTH=583 | 20160
TRINITY_DN33432_c1_g5_i1	AT3G10660.1	calmodulin-domain protein kinase cdpk isoform 2 | Chr3:3331599-3334268 REVERSE LENGTH=6
TRINITY_DN33432_c1_g3_i5	AT3G43850.1	hypothetical protein | Chr3:15702085-15704152 REVERSE LENGTH=270 | 201606
TRINITY_DN33432_c1_g2_i3	AT3G43850.1	hypothetical protein | Chr3:15702085-15704152 REVERSE LENGTH=270 | 201606
TRINITY_DN33432_c2_g1_i1	AT5G07610.1	F-box family protein | Chr5:2406068-2407330 FORWARD LENGTH=420 | 201606
TRINITY_DN33439_c0_g1_i1	AT1G27752.1	Ubiquitin system component Cue protein | Chr1:9662250-9667318 FORWARD LENGTH=873 | 2016
TRINITY_DN33418_c1_g3_i1	AT2G26910.1	pleiotropic drug resistance 4 | Chr2:11481623-11487874 FORWARD LENGTH=1420 | 201606
TRINITY_DN33418_c1_g3_i3	AT2G26910.1	pleiotropic drug resistance 4 | Chr2:11481623-11487874 FORWARD LENGTH=1420 | 201606
TRINITY_DN33418_c1_g1_i3	AT3G09470.2	Major facilitator superfamily protein | Chr3:2911455-2914572 REVERSE LENGTH=438 | 20160
TRINITY_DN33418_c1_g3_i5	AT2G26910.1	pleiotropic drug resistance 4 | Chr2:11481623-11487874 FORWARD LENGTH=1420 | 201606
TRINITY_DN33418_c1_g1_i4	AT3G09470.2	Major facilitator superfamily protein | Chr3:2911455-2914572 REVERSE LENGTH=438 | 20160
TRINITY_DN33418_c1_g3_i7	AT1G15520.1	pleiotropic drug resistance 12 | Chr1:5331993-5338175 REVERSE LENGTH=1423 | 201606
TRINITY_DN33418_c1_g3_i9	AT2G26910.1	pleiotropic drug resistance 4 | Chr2:11481623-11487874 FORWARD LENGTH=1420 | 201606
TRINITY_DN33421_c0_g3_i1	AT2G18950.1	homogentisate phytyltransferase 1 | Chr2:8207491-8210047 FORWARD LENGTH=393 | 201606
TRINITY_DN33421_c0_g3_i2	AT2G18950.1	homogentisate phytyltransferase 1 | Chr2:8207491-8210047 FORWARD LENGTH=393 | 201606
TRINITY_DN33421_c0_g3_i3	AT2G18950.1	homogentisate phytyltransferase 1 | Chr2:8207491-8210047 FORWARD LENGTH=393 | 201606
TRINITY_DN33421_c1_g2_i1	AT1G80310.1	sulfate transmembrane transporter | Chr1:30194951-30196345 FORWARD LENGTH=464 | 201606
TRINITY_DN33421_c1_g3_i1	AT1G80310.1	sulfate transmembrane transporter | Chr1:30194951-30196345 FORWARD LENGTH=464 | 201606
TRINITY_DN33469_c0_g1_i2	AT4G35910.1	Adenine nucleotide alpha hydrolases-like superfamily protein | Chr4:17008817-17011014 R
TRINITY_DN33469_c0_g1_i4	AT4G35910.1	Adenine nucleotide alpha hydrolases-like superfamily protein | Chr4:17008817-17011014 R
TRINITY_DN33404_c0_g1_i2	AT4G38170.1	FAR1-related sequence 9 | Chr4:17904613-17906439 FORWARD LENGTH=545 | 201606
TRINITY_DN33404_c0_g1_i4	AT4G38170.1	FAR1-related sequence 9 | Chr4:17904613-17906439 FORWARD LENGTH=545 | 201606
TRINITY_DN33495_c0_g2_i2	AT1G21280.1	Copia-like polyprotein/retrotransposon | Chr1:7447690-7448403 REVERSE LENGTH=237 | 2016
TRINITY_DN33495_c0_g2_i4	AT1G21280.1	Copia-like polyprotein/retrotransposon | Chr1:7447690-7448403 REVERSE LENGTH=237 | 2016
TRINITY_DN33495_c1_g1_i2	AT1G26945.1	basic helix-loop-helix (bHLH) DNA-binding superfamily protein | Chr1:9351571-9352474 FO
TRINITY_DN33495_c1_g2_i1	AT3G20740.1	Transducin/WD40 repeat-like superfamily protein | Chr3:7249064-7252254 REVERSE LENGTH=3
TRINITY_DN33495_c1_g1_i3	AT1G26945.1	basic helix-loop-helix (bHLH) DNA-binding superfamily protein | Chr1:9351571-9352474 FO
TRINITY_DN33495_c1_g3_i1	AT1G21280.1	Copia-like polyprotein/retrotransposon | Chr1:7447690-7448403 REVERSE LENGTH=237 | 2016
TRINITY_DN33495_c1_g1_i4	AT1G26945.1	basic helix-loop-helix (bHLH) DNA-binding superfamily protein | Chr1:9351571-9352474 FO
TRINITY_DN33495_c1_g1_i5	AT1G21280.1	Copia-like polyprotein/retrotransposon | Chr1:7447690-7448403 REVERSE LENGTH=237 | 2016
TRINITY_DN33495_c1_g1_i6	AT1G26945.1	basic helix-loop-helix (bHLH) DNA-binding superfamily protein | Chr1:9351571-9352474 FO
TRINITY_DN33495_c1_g2_i2	AT3G20740.1	Transducin/WD40 repeat-like superfamily protein | Chr3:7249064-7252254 REVERSE LENGTH=3
TRINITY_DN33495_c1_g1_i9	AT1G21280.1	Copia-like polyprotein/retrotransposon | Chr1:7447690-7448403 REVERSE LENGTH=237 | 2016
TRINITY_DN33495_c1_g5_i1	AT3G52990.1	Pyruvate kinase family protein | Chr3:19649046-19652237 FORWARD LENGTH=527 | 201606
TRINITY_DN33495_c1_g2_i3	AT3G20740.1	Transducin/WD40 repeat-like superfamily protein | Chr3:7249064-7252254 REVERSE LENGTH=3
TRINITY_DN33495_c1_g7_i1	AT1G05830.2	trithorax-like protein 2 | Chr1:1754452-1761225 FORWARD LENGTH=1083 | 201606
TRINITY_DN33495_c1_g1_i10	AT1G26945.1	basic helix-loop-helix (bHLH) DNA-binding superfamily protein | Chr1:9351571-9352474 FO
TRINITY_DN33495_c1_g2_i4	AT3G20740.1	Transducin/WD40 repeat-like superfamily protein | Chr3:7249064-7252254 REVERSE LENGTH=3
TRINITY_DN33495_c1_g7_i2	AT1G05830.2	trithorax-like protein 2 | Chr1:1754452-1761225 FORWARD LENGTH=1083 | 201606
TRINITY_DN33463_c1_g4_i1	AT5G44030.1	cellulose synthase A4 | Chr5:17714713-17719564 FORWARD LENGTH=1049 | 201606
TRINITY_DN33463_c1_g4_i2	AT5G44030.1	cellulose synthase A4 | Chr5:17714713-17719564 FORWARD LENGTH=1049 | 201606
TRINITY_DN33463_c1_g5_i1	AT4G25630.1	fibrillarin 2 | Chr4:13074239-13076205 FORWARD LENGTH=320 | 201606
TRINITY_DN33463_c1_g5_i2	AT5G52470.1	fibrillarin 1 | Chr5:21294290-21296509 FORWARD LENGTH=308 | 201606
TRINITY_DN33463_c1_g9_i1	AT5G52470.2	fibrillarin 1 | Chr5:21294290-21296409 FORWARD LENGTH=273 | 201606
TRINITY_DN33463_c1_g5_i3	AT4G25630.1	fibrillarin 2 | Chr4:13074239-13076205 FORWARD LENGTH=320 | 201606
TRINITY_DN33463_c1_g1_i4	AT3G14690.1	cytochrome P450%2C family 72%2C subfamily A%2C polypeptide 15 | Chr3:4937410-4939310 FO
TRINITY_DN33463_c2_g1_i1	AT5G13490.2	ADP/ATP carrier 2 | Chr5:4336034-4337379 FORWARD LENGTH=385 | 201606
TRINITY_DN33437_c0_g1_i1	AT2G01260.1	hypothetical protein (DUF789) | Chr2:135494-137504 REVERSE LENGTH=369 | 201606
TRINITY_DN33437_c0_g1_i3	AT2G01260.2	hypothetical protein (DUF789) | Chr2:135907-137504 REVERSE LENGTH=324 | 201606
TRINITY_DN33437_c0_g1_i4	AT1G15030.1	hypothetical protein (DUF789) | Chr1:5177895-5179853 FORWARD LENGTH=360 | 201606
TRINITY_DN33437_c0_g1_i5	AT2G01260.1	hypothetical protein (DUF789) | Chr2:135494-137504 REVERSE LENGTH=369 | 201606
TRINITY_DN33437_c0_g1_i6	AT2G01260.1	hypothetical protein (DUF789) | Chr2:135494-137504 REVERSE LENGTH=369 | 201606
TRINITY_DN33476_c0_g3_i4	AT4G02590.2	basic helix-loop-helix (bHLH) DNA-binding superfamily protein | Chr4:1137968-1140306 RE
TRINITY_DN33476_c0_g3_i5	AT1G03040.1	basic helix-loop-helix (bHLH) DNA-binding superfamily protein | Chr1:704279-706457 REVE
TRINITY_DN33476_c0_g3_i6	AT4G02590.3	basic helix-loop-helix (bHLH) DNA-binding superfamily protein | Chr4:1137968-1140117 RE
TRINITY_DN33476_c0_g3_i11	AT4G02590.3	basic helix-loop-helix (bHLH) DNA-binding superfamily protein | Chr4:1137968-1140117 RE
TRINITY_DN33476_c0_g3_i13	AT4G02590.2	basic helix-loop-helix (bHLH) DNA-binding superfamily protein | Chr4:1137968-1140306 RE
TRINITY_DN33476_c0_g3_i14	AT4G02590.3	basic helix-loop-helix (bHLH) DNA-binding superfamily protein | Chr4:1137968-1140117 RE
TRINITY_DN33476_c0_g3_i15	AT4G02590.3	basic helix-loop-helix (bHLH) DNA-binding superfamily protein | Chr4:1137968-1140117 RE
TRINITY_DN33408_c0_g1_i1	AT4G32720.2	La protein 1 | Chr4:15787313-15789498 FORWARD LENGTH=404 | 201606
TRINITY_DN33408_c0_g2_i1	AT4G32720.1	La protein 1 | Chr4:15787313-15789683 FORWARD LENGTH=433 | 201606
TRINITY_DN33408_c0_g2_i4	AT4G32720.2	La protein 1 | Chr4:15787313-15789498 FORWARD LENGTH=404 | 201606
TRINITY_DN33408_c0_g2_i5	AT4G32720.2	La protein 1 | Chr4:15787313-15789498 FORWARD LENGTH=404 | 201606
TRINITY_DN33408_c0_g2_i7	AT4G32720.1	La protein 1 | Chr4:15787313-15789683 FORWARD LENGTH=433 | 201606
TRINITY_DN33408_c0_g1_i2	AT4G32720.1	La protein 1 | Chr4:15787313-15789683 FORWARD LENGTH=433 | 201606
TRINITY_DN33490_c0_g1_i4	AT1G12930.1	ARM repeat superfamily protein | Chr1:4398588-4405495 REVERSE LENGTH=1005 | 201606
[truncated: 57,200 more rows]

## Sheet: KOG
Supplementary Table ST1: Functional annotation with public database
[truncated: 55,514 more rows]

[truncated: 3 more sheets: Swiss, TFs, KEGG]
