# Supplementary material for: Spatial Genomic Resource Reveals Molecular Insights into Key Bioactive-Metabolite Biosynthesis in Endangered Angelica glauca Edgew
Source: Int J Mol Sci. 2022 Sep 21;23(19):11064. doi: 10.3390/ijms231911064 (PMC9569870; doi:10.3390/ijms231911064)
Supplement: Supplementary file 1 [file ijms-23-11064-s001.zip › Supplementary Table S2.xlsx]

## Sheet: Leaf_vs_Stem
Supplementary Table ST2: Differential expression between Leaf vs Stem
Transcript ID	SampleA	SampleB	LogFC	LogCPM	PValue	FDR
TRINITY_DN32818_c1_g2_i1	Leaf	Stem	11.0922	10.3265	4.28051e-22	1.39605e-17
TRINITY_DN32818_c1_g2_i3	Leaf	Stem	10.3136	9.55093	9.01867e-20	9.8045e-16
TRINITY_DN34376_c0_g2_i2	Leaf	Stem	8.67495	8.8422	7.07514e-17	4.61497e-13
TRINITY_DN35036_c2_g2_i1	Leaf	Stem	8.55973	7.81409	1.33452e-14	2.1762e-11
TRINITY_DN22894_c0_g1_i1	Leaf	Stem	8.52718	7.78208	1.65294e-14	2.46576e-11
TRINITY_DN33380_c0_g1_i5	Leaf	Stem	8.34342	8.51416	6.69075e-16	1.67855e-12
TRINITY_DN35986_c6_g1_i6	Leaf	Stem	8.27615	7.53556	8.98347e-14	1.12687e-10
TRINITY_DN32877_c2_g3_i2	Leaf	Stem	8.13798	7.4002	2.23474e-13	2.60299e-10
TRINITY_DN35339_c1_g2_i4	Leaf	Stem	7.87648	9.5739	1.31723e-16	5.37e-13
TRINITY_DN32955_c0_g4_i1	Leaf	Stem	7.87323	9.78832	6.77362e-17	4.61497e-13
TRINITY_DN22606_c0_g1_i1	Leaf	Stem	7.66165	9.36104	5.66841e-16	1.61023e-12
TRINITY_DN34083_c2_g4_i3	Leaf	Stem	7.52224	8.25734	1.6633e-14	2.46576e-11
TRINITY_DN33950_c1_g1_i1	Leaf	Stem	7.47252	9.58012	5.92468e-16	1.61023e-12
TRINITY_DN32955_c0_g6_i1	Leaf	Stem	7.23996	9.80192	8.9662e-16	1.94949e-12
TRINITY_DN32774_c3_g1_i6	Leaf	Stem	7.14076	12.2495	1.14916e-16	5.3541e-13
TRINITY_DN30281_c0_g1_i8	Leaf	Stem	6.9502	11.0861	7.79426e-16	1.81573e-12
TRINITY_DN30281_c0_g1_i4	Leaf	Stem	6.90222	9.46805	8.80754e-15	1.51184e-11
TRINITY_DN33380_c0_g1_i1	Leaf	Stem	6.89127	6.1929	6.56361e-10	2.06124e-07
TRINITY_DN36461_c1_g2_i1	Leaf	Stem	6.83115	7.97584	1.11516e-12	9.82972e-10
TRINITY_DN35825_c1_g5_i2	Leaf	Stem	6.82465	6.12931	1.02555e-09	3.01326e-07
TRINITY_DN34701_c2_g2_i2	Leaf	Stem	6.53436	5.85361	6.07585e-09	1.39548e-06
TRINITY_DN35310_c1_g5_i1	Leaf	Stem	6.53436	5.85361	6.07585e-09	1.39548e-06
TRINITY_DN35978_c0_g1_i4	Leaf	Stem	6.46558	13.1924	6.74172e-15	1.22152e-11
TRINITY_DN36248_c0_g2_i1	Leaf	Stem	6.41236	6.62758	2.27996e-10	8.54695e-08
TRINITY_DN34953_c0_g1_i1	Leaf	Stem	6.37058	5.69916	1.62073e-08	3.17597e-06
TRINITY_DN35277_c1_g1_i23	Leaf	Stem	6.37058	5.69916	1.62073e-08	3.17597e-06
TRINITY_DN25780_c0_g1_i1	Leaf	Stem	6.34364	5.67385	1.92741e-08	3.58083e-06
TRINITY_DN34987_c0_g1_i7	Leaf	Stem	6.33701	7.09971	4.10595e-11	2.12558e-08
TRINITY_DN26587_c0_g1_i1	Leaf	Stem	6.24521	5.58153	3.30299e-08	5.46821e-06
TRINITY_DN35356_c3_g5_i2	Leaf	Stem	6.18826	9.46637	3.96397e-13	3.9176e-10
TRINITY_DN34750_c5_g1_i14	Leaf	Stem	6.18579	5.52597	4.81019e-08	7.43111e-06
TRINITY_DN32440_c0_g1_i1	Leaf	Stem	6.17832	9.67676	2.85851e-13	3.10664e-10
TRINITY_DN36469_c0_g1_i12	Leaf	Stem	6.15514	5.49736	5.83643e-08	8.73162e-06
TRINITY_DN29623_c0_g1_i1	Leaf	Stem	6.12382	5.46816	7.10863e-08	1.0304e-05
TRINITY_DN34613_c1_g1_i3	Leaf	Stem	5.97395	7.14232	3.00955e-10	1.06688e-07
TRINITY_DN33229_c2_g1_i1	Leaf	Stem	5.96772	6.20294	3.50441e-09	8.65855e-07
TRINITY_DN34961_c3_g3_i1	Leaf	Stem	5.93616	8.75618	3.3684e-12	2.64402e-09
TRINITY_DN29649_c0_g1_i2	Leaf	Stem	5.92556	7.09568	4.06474e-10	1.33907e-07
TRINITY_DN35235_c0_g2_i10	Leaf	Stem	5.91081	6.14899	5.10709e-09	1.20697e-06
TRINITY_DN35978_c0_g1_i10	Leaf	Stem	5.87751	8.01301	2.53169e-11	1.39946e-08
TRINITY_DN30291_c0_g1_i4	Leaf	Stem	5.86437	5.2277	2.84279e-07	3.24177e-05
TRINITY_DN30257_c0_g1_i2	Leaf	Stem	5.86437	5.2277	2.84279e-07	3.24177e-05
TRINITY_DN35697_c1_g1_i8	Leaf	Stem	5.82597	5.19234	3.58275e-07	3.96094e-05
TRINITY_DN30886_c0_g1_i2	Leaf	Stem	5.80303	7.53826	1.32577e-10	5.59688e-08
TRINITY_DN28967_c0_g1_i1	Leaf	Stem	5.76637	5.13759	5.12166e-07	5.25276e-05
TRINITY_DN31303_c0_g1_i3	Leaf	Stem	5.76637	5.13759	5.12166e-07	5.25276e-05
TRINITY_DN34739_c0_g1_i1	Leaf	Stem	5.76637	5.13759	5.12166e-07	5.25276e-05
TRINITY_DN33240_c2_g5_i1	Leaf	Stem	5.72523	5.09988	6.54689e-07	6.39282e-05
TRINITY_DN65398_c0_g1_i1	Leaf	Stem	5.648	7.60353	1.92224e-10	7.37554e-08
TRINITY_DN33624_c3_g3_i1	Leaf	Stem	5.62267	5.87736	2.91593e-08	4.97677e-06
TRINITY_DN30469_c0_g1_i1	Leaf	Stem	5.61692	5.00098	1.24339e-06	0.00010533
TRINITY_DN34761_c0_g4_i1	Leaf	Stem	5.60954	7.56641	2.4524e-10	9.08892e-08
TRINITY_DN34987_c0_g1_i1	Leaf	Stem	5.56688	9.20834	1.35953e-11	8.52685e-09
TRINITY_DN30808_c0_g1_i8	Leaf	Stem	5.54781	4.93816	1.62639e-06	0.000130327
TRINITY_DN27408_c0_g2_i2	Leaf	Stem	5.53905	8.83177	2.9271e-11	1.59107e-08
TRINITY_DN29334_c0_g2_i2	Leaf	Stem	5.52094	8.11577	8.53316e-11	4.03334e-08
TRINITY_DN33842_c0_g2_i3	Leaf	Stem	5.51247	7.97314	1.23519e-10	5.51841e-08
TRINITY_DN35849_c2_g2_i4	Leaf	Stem	5.49982	4.89468	2.14312e-06	0.000164075
TRINITY_DN32603_c0_g1_i2	Leaf	Stem	5.47522	4.87243	2.46727e-06	0.000185409
TRINITY_DN35380_c1_g1_i5	Leaf	Stem	5.47012	8.68348	5.31285e-11	2.7074e-08
TRINITY_DN32909_c2_g3_i4	Leaf	Stem	5.45047	6.94671	2.84338e-09	7.35985e-07
TRINITY_DN33834_c1_g4_i2	Leaf	Stem	5.44748	9.09215	2.97679e-11	1.59156e-08
TRINITY_DN36003_c1_g1_i5	Leaf	Stem	5.39878	4.8035	3.81109e-06	0.00026278
TRINITY_DN28987_c0_g2_i1	Leaf	Stem	5.39878	4.8035	3.81109e-06	0.00026278
TRINITY_DN24513_c0_g1_i1	Leaf	Stem	5.39878	4.8035	3.81109e-06	0.00026278
TRINITY_DN30312_c0_g1_i1	Leaf	Stem	5.37237	4.77976	4.42441e-06	0.000296406
TRINITY_DN36415_c0_g1_i2	Leaf	Stem	5.34547	4.75562	5.14799e-06	0.000332469
TRINITY_DN34850_c0_g1_i5	Leaf	Stem	5.31806	4.73105	6.00382e-06	0.000375832
TRINITY_DN27410_c0_g1_i3	Leaf	Stem	5.31611	6.5134	1.79177e-08	3.43746e-06
TRINITY_DN35356_c3_g5_i1	Leaf	Stem	5.28507	7.25464	1.89418e-09	5.32559e-07
TRINITY_DN33624_c3_g1_i3	Leaf	Stem	5.27225	7.74152	5.83884e-10	1.86694e-07
TRINITY_DN35862_c0_g3_i1	Leaf	Stem	5.2717	7.24184	2.0749e-09	5.69804e-07
TRINITY_DN22461_c0_g1_i1	Leaf	Stem	5.23256	4.65469	8.22534e-06	0.000495862
TRINITY_DN29965_c0_g1_i2	Leaf	Stem	5.21449	9.76101	6.72425e-11	3.32432e-08
TRINITY_DN35380_c1_g1_i15	Leaf	Stem	5.20314	8.91593	1.33856e-10	5.59688e-08
TRINITY_DN33485_c1_g1_i2	Leaf	Stem	5.18881	7.79547	7.30159e-10	2.20495e-07
TRINITY_DN36415_c2_g1_i4	Leaf	Stem	5.17261	4.6014	1.13841e-05	0.000639039
TRINITY_DN26740_c0_g1_i1	Leaf	Stem	5.16074	7.48666	1.68391e-09	4.81746e-07
TRINITY_DN35746_c1_g3_i1	Leaf	Stem	5.14167	4.57398	1.34468e-05	0.000729709
TRINITY_DN32308_c0_g1_i2	Leaf	Stem	5.11626	7.96143	7.04985e-10	2.15089e-07
TRINITY_DN33403_c2_g2_i1	Leaf	Stem	5.11294	8.33812	5.43931e-10	1.75641e-07
TRINITY_DN32877_c3_g1_i3	Leaf	Stem	5.11006	4.54602	1.59279e-05	0.000848809
TRINITY_DN34613_c1_g1_i14	Leaf	Stem	5.07773	4.51749	1.89214e-05	0.000981084
TRINITY_DN35273_c2_g1_i2	Leaf	Stem	5.07588	5.90073	1.0149e-07	1.37344e-05
TRINITY_DN35787_c1_g1_i3	Leaf	Stem	5.06391	7.91118	9.93373e-10	2.94526e-07
TRINITY_DN35061_c1_g1_i3	Leaf	Stem	5.04467	4.48838	2.2545e-05	0.00112428
TRINITY_DN29921_c0_g1_i6	Leaf	Stem	5.02824	5.85645	1.37288e-07	1.76977e-05
TRINITY_DN35356_c1_g1_i1	Leaf	Stem	5.02725	10.7179	1.26551e-10	5.57749e-08
TRINITY_DN27886_c0_g2_i1	Leaf	Stem	5.01083	4.45866	2.69459e-05	0.00129428
TRINITY_DN30808_c0_g1_i1	Leaf	Stem	5.01083	4.45866	2.69459e-05	0.00129428
TRINITY_DN35356_c3_g2_i5	Leaf	Stem	5.00043	10.6613	1.5443e-10	6.37541e-08
TRINITY_DN36461_c1_g3_i3	Leaf	Stem	4.99057	7.6056	2.551e-09	6.65586e-07
TRINITY_DN34761_c1_g1_i1	Leaf	Stem	4.98652	8.76509	5.01677e-10	1.63617e-07
TRINITY_DN31325_c0_g1_i4	Leaf	Stem	4.98609	6.75666	2.27333e-08	4.02948e-06
TRINITY_DN29515_c0_g1_i1	Leaf	Stem	4.97823	5.28103	1.22501e-06	0.000104043
TRINITY_DN32989_c0_g1_i14	Leaf	Stem	4.97618	4.42829	3.23096e-05	0.00149754
TRINITY_DN30076_c0_g2_i2	Leaf	Stem	4.94067	4.39726	3.88701e-05	0.00173659
TRINITY_DN23207_c0_g1_i1	Leaf	Stem	4.94067	4.39726	3.88701e-05	0.00173659
TRINITY_DN31353_c0_g1_i3	Leaf	Stem	4.90427	4.36553	4.69243e-05	0.00201102
TRINITY_DN35380_c1_g1_i6	Leaf	Stem	4.90242	5.21207	1.71579e-06	0.000136153
TRINITY_DN22879_c0_g1_i1	Leaf	Stem	4.88125	6.10491	2.365e-07	2.78228e-05
TRINITY_DN31430_c0_g1_i1	Leaf	Stem	4.86693	4.33308	5.68506e-05	0.00232347
TRINITY_DN36469_c0_g1_i1	Leaf	Stem	4.86296	5.17629	2.16178e-06	0.00016473
TRINITY_DN30750_c0_g1_i4	Leaf	Stem	4.82959	6.05684	3.27301e-07	3.65283e-05
TRINITY_DN31468_c0_g1_i1	Leaf	Stem	4.82859	4.29986	6.91332e-05	0.00271979
TRINITY_DN31812_c0_g1_i2	Leaf	Stem	4.81752	6.81053	3.54328e-08	5.77803e-06
TRINITY_DN34761_c0_g3_i1	Leaf	Stem	4.81217	8.41567	1.99128e-09	5.55072e-07
TRINITY_DN33954_c4_g2_i7	Leaf	Stem	4.80612	5.65123	4.65718e-07	4.89965e-05
TRINITY_DN36461_c1_g4_i1	Leaf	Stem	4.76244	6.94377	2.96976e-08	4.99256e-06
TRINITY_DN32605_c0_g1_i9	Leaf	Stem	4.76244	6.94377	2.96976e-08	4.99256e-06
TRINITY_DN31264_c0_g3_i4	Leaf	Stem	4.75933	5.0827	3.94671e-06	0.000268723
TRINITY_DN33240_c2_g1_i2	Leaf	Stem	4.75323	7.71902	5.83983e-09	1.37022e-06
TRINITY_DN36034_c3_g1_i1	Leaf	Stem	4.74912	8.79721	2.08887e-09	5.69804e-07
TRINITY_DN26452_c0_g1_i2	Leaf	Stem	4.74872	4.23097	8.43945e-05	0.00320424
TRINITY_DN35649_c0_g4_i1	Leaf	Stem	4.74872	4.23097	8.43945e-05	0.00320424
TRINITY_DN24053_c0_g1_i1	Leaf	Stem	4.73768	5.06321	4.47145e-06	0.000296406
TRINITY_DN32861_c0_g2_i3	Leaf	Stem	4.71569	5.04346	5.07388e-06	0.000328985
TRINITY_DN31715_c0_g1_i2	Leaf	Stem	4.70706	4.19523	0.000103439	0.00374425
TRINITY_DN32872_c0_g1_i4	Leaf	Stem	4.70706	4.19523	0.000103439	0.00374425
TRINITY_DN6182_c0_g1_i1	Leaf	Stem	4.70706	4.19523	0.000103439	0.00374425
TRINITY_DN28272_c0_g1_i1	Leaf	Stem	4.69889	6.4867	1.29343e-07	1.69413e-05
TRINITY_DN28239_c0_g1_i1	Leaf	Stem	4.69748	5.93443	6.95706e-07	6.69315e-05
TRINITY_DN25872_c0_g1_i2	Leaf	Stem	4.68844	5.54339	9.54583e-07	8.50622e-05
TRINITY_DN33474_c1_g1_i2	Leaf	Stem	4.68789	6.87357	4.67181e-08	7.30404e-06
TRINITY_DN33324_c2_g4_i1	Leaf	Stem	4.64149	7.71025	9.72447e-09	2.11436e-06
TRINITY_DN33739_c0_g1_i5	Leaf	Stem	4.6364	7.39128	1.83959e-08	3.48815e-06
TRINITY_DN24830_c0_g1_i2	Leaf	Stem	4.61996	4.1209	0.000157376	0.00521946
TRINITY_DN35109_c0_g3_i1	Leaf	Stem	4.61996	4.1209	0.000157376	0.00521946
TRINITY_DN31564_c0_g1_i10	Leaf	Stem	4.61996	4.1209	0.000157376	0.00521946
TRINITY_DN32995_c3_g1_i1	Leaf	Stem	4.61996	4.1209	0.000157376	0.00521946
TRINITY_DN28568_c0_g4_i2	Leaf	Stem	4.57732	5.82375	1.34857e-06	0.000111914
TRINITY_DN25236_c0_g1_i1	Leaf	Stem	4.57627	4.91879	9.78617e-06	0.000566415
TRINITY_DN28416_c0_g2_i1	Leaf	Stem	4.57435	4.08221	0.000195424	0.0062547
TRINITY_DN35380_c1_g1_i13	Leaf	Stem	4.57435	4.08221	0.000195424	0.0062547
TRINITY_DN30281_c0_g1_i1	Leaf	Stem	4.57435	4.08221	0.000195424	0.0062547
TRINITY_DN29333_c0_g1_i1	Leaf	Stem	4.56227	7.43372	2.28913e-08	4.03555e-06
TRINITY_DN35630_c1_g1_i13	Leaf	Stem	4.55829	7.42996	2.35068e-08	4.12178e-06
TRINITY_DN27559_c0_g1_i1	Leaf	Stem	4.54834	8.40165	7.52707e-09	1.7167e-06
TRINITY_DN36189_c0_g2_i7	Leaf	Stem	4.52725	4.04243	0.000243817	0.00750173
TRINITY_DN34310_c1_g4_i1	Leaf	Stem	4.5263	5.77696	1.83629e-06	0.000144659
TRINITY_DN35895_c0_g4_i3	Leaf	Stem	4.51575	6.06786	7.68679e-07	7.18733e-05
TRINITY_DN28362_c0_g1_i5	Leaf	Stem	4.51326	5.76502	1.98659e-06	0.000153532
TRINITY_DN34226_c0_g2_i2	Leaf	Stem	4.50008	8.51131	1.08273e-08	2.2782e-06
TRINITY_DN25828_c0_g1_i2	Leaf	Stem	4.49974	6.30135	4.14096e-07	4.45721e-05
TRINITY_DN25383_c0_g1_i2	Leaf	Stem	4.49171	5.36459	2.80694e-06	0.000203435
TRINITY_DN32989_c0_g1_i5	Leaf	Stem	4.48384	6.03845	9.36422e-07	8.41335e-05
TRINITY_DN33452_c4_g1_i1	Leaf	Stem	4.46217	6.0185	1.07046e-06	9.28507e-05
TRINITY_DN35849_c2_g2_i8	Leaf	Stem	4.46217	6.0185	1.07046e-06	9.28507e-05
TRINITY_DN32605_c0_g1_i2	Leaf	Stem	4.45626	7.43803	3.62827e-08	5.88719e-06
TRINITY_DN32774_c3_g1_i4	Leaf	Stem	4.44969	13.4283	3.37684e-09	8.53737e-07
TRINITY_DN34456_c0_g1_i10	Leaf	Stem	4.44882	4.80581	1.97573e-05	0.00101156
TRINITY_DN30724_c0_g2_i1	Leaf	Stem	4.43311	6.45104	3.39741e-07	3.76882e-05
TRINITY_DN31250_c1_g1_i9	Leaf	Stem	4.42818	3.95934	0.000385253	0.0107024
TRINITY_DN29837_c0_g1_i2	Leaf	Stem	4.42818	3.95934	0.000385253	0.0107024
TRINITY_DN31923_c0_g1_i1	Leaf	Stem	4.42818	3.95934	0.000385253	0.0107024
TRINITY_DN33107_c1_g1_i6	Leaf	Stem	4.42818	3.95934	0.000385253	0.0107024
TRINITY_DN33353_c2_g1_i7	Leaf	Stem	4.42818	3.95934	0.000385253	0.0107024
TRINITY_DN34455_c1_g1_i4	Leaf	Stem	4.42818	3.95934	0.000385253	0.0107024
TRINITY_DN35157_c5_g1_i5	Leaf	Stem	4.42659	7.07198	8.39413e-08	1.18003e-05
TRINITY_DN33229_c2_g1_i2	Leaf	Stem	4.40518	10.8054	5.91773e-09	1.37858e-06
TRINITY_DN33647_c1_g2_i2	Leaf	Stem	4.39912	8.55585	1.6829e-08	3.2477e-06
TRINITY_DN45098_c0_g1_i1	Leaf	Stem	4.39884	7.65766	4.82602e-08	7.43111e-06
TRINITY_DN31406_c0_g2_i1	Leaf	Stem	4.38424	6.40577	4.62671e-07	4.89861e-05
TRINITY_DN29075_c1_g1_i4	Leaf	Stem	4.38227	5.26599	5.32776e-06	0.000341375
TRINITY_DN33694_c0_g1_i8	Leaf	Stem	4.37596	3.91588	0.000488131	0.012922
TRINITY_DN32926_c4_g1_i6	Leaf	Stem	4.37596	3.91588	0.000488131	0.012922
TRINITY_DN30076_c0_g1_i1	Leaf	Stem	4.37596	3.91588	0.000488131	0.012922
TRINITY_DN36322_c0_g1_i2	Leaf	Stem	4.37596	3.91588	0.000488131	0.012922
TRINITY_DN36469_c1_g1_i4	Leaf	Stem	4.37596	3.91588	0.000488131	0.012922
TRINITY_DN34761_c0_g2_i1	Leaf	Stem	4.37458	10.3904	7.83365e-09	1.77421e-06
TRINITY_DN35912_c2_g5_i1	Leaf	Stem	4.33677	5.90351	2.14878e-06	0.000164122
TRINITY_DN31430_c0_g3_i1	Leaf	Stem	4.33205	5.59994	5.37391e-06	0.000342984
TRINITY_DN34935_c0_g4_i2	Leaf	Stem	4.32792	8.13718	3.22906e-08	5.37309e-06
TRINITY_DN33240_c2_g6_i1	Leaf	Stem	4.32223	9.25711	1.6563e-08	3.21538e-06
TRINITY_DN32543_c0_g2_i1	Leaf	Stem	4.32179	3.87103	0.000621965	0.0157545
TRINITY_DN32850_c2_g1_i2	Leaf	Stem	4.32179	3.87103	0.000621965	0.0157545
TRINITY_DN35666_c0_g1_i2	Leaf	Stem	4.32179	3.87103	0.000621965	0.0157545
TRINITY_DN5714_c0_g1_i1	Leaf	Stem	4.32179	3.87103	0.000621965	0.0157545
TRINITY_DN36461_c1_g3_i7	Leaf	Stem	4.32091	10.4229	1.03433e-08	2.1905e-06
TRINITY_DN28500_c0_g1_i1	Leaf	Stem	4.31966	7.49775	8.9989e-08	1.2574e-05
TRINITY_DN9711_c0_g1_i1	Leaf	Stem	4.31639	6.34308	6.71622e-07	6.51913e-05
TRINITY_DN36387_c2_g1_i10	Leaf	Stem	4.30901	4.68303	3.59785e-05	0.00163222
TRINITY_DN34761_c0_g5_i1	Leaf	Stem	4.29851	8.77911	2.64067e-08	4.55677e-06
TRINITY_DN35862_c0_g1_i1	Leaf	Stem	4.28936	6.1074	1.35949e-06	0.000112534
TRINITY_DN32824_c5_g3_i4	Leaf	Stem	4.288	10.8113	1.20811e-08	2.50964e-06
TRINITY_DN35248_c0_g4_i2	Leaf	Stem	4.28616	8.15356	3.85482e-08	6.1628e-06
TRINITY_DN31322_c0_g1_i4	Leaf	Stem	4.28427	5.17826	8.36369e-06	0.000501422
TRINITY_DN22339_c0_g1_i1	Leaf	Stem	4.27959	7.9733	5.11518e-08	7.75937e-06
TRINITY_DN34595_c1_g4_i2	Leaf	Stem	4.27935	4.65714	4.20337e-05	0.00184259
TRINITY_DN35201_c0_g4_i5	Leaf	Stem	4.27935	4.65714	4.20337e-05	0.00184259
TRINITY_DN32067_c1_g1_i5	Leaf	Stem	4.27935	4.65714	4.20337e-05	0.00184259
TRINITY_DN35036_c2_g3_i16	Leaf	Stem	4.26551	3.82471	0.000797167	0.0191253
TRINITY_DN22806_c0_g1_i1	Leaf	Stem	4.26551	3.82471	0.000797167	0.0191253
TRINITY_DN35834_c1_g4_i1	Leaf	Stem	4.26551	3.82471	0.000797167	0.0191253
TRINITY_DN35754_c2_g1_i13	Leaf	Stem	4.26551	3.82471	0.000797167	0.0191253
TRINITY_DN34510_c0_g3_i1	Leaf	Stem	4.26348	5.83665	3.10242e-06	0.000222869
TRINITY_DN33068_c0_g2_i3	Leaf	Stem	4.2519	7.94729	6.03537e-08	8.94716e-06
TRINITY_DN35471_c2_g1_i7	Leaf	Stem	4.24906	4.63077	4.92269e-05	0.00208776
TRINITY_DN34288_c0_g2_i2	Leaf	Stem	4.24906	4.63077	4.92269e-05	0.00208776
TRINITY_DN21500_c0_g1_i1	Leaf	Stem	4.24339	6.45948	6.50577e-07	6.39094e-05
TRINITY_DN33192_c0_g1_i1	Leaf	Stem	4.24007	5.51678	9.1922e-06	0.000541145
TRINITY_DN35157_c1_g1_i1	Leaf	Stem	4.23509	8.60793	3.66592e-08	5.91883e-06
TRINITY_DN26138_c0_g1_i1	Leaf	Stem	4.22415	5.50244	1.0081e-05	0.000576808
TRINITY_DN33978_c0_g2_i6	Leaf	Stem	4.21812	4.6039	5.77951e-05	0.00235616
TRINITY_DN34791_c0_g1_i6	Leaf	Stem	4.21812	4.6039	5.77951e-05	0.00235616
TRINITY_DN34032_c0_g1_i4	Leaf	Stem	4.2151	7.91275	7.55737e-08	1.08104e-05
TRINITY_DN32989_c0_g1_i9	Leaf	Stem	4.2083	6.73595	4.01025e-07	4.35968e-05
TRINITY_DN33324_c2_g4_i6	Leaf	Stem	4.20694	3.77681	0.00102803	0.0230911
TRINITY_DN23927_c0_g1_i1	Leaf	Stem	4.20694	3.77681	0.00102803	0.0230911
TRINITY_DN32976_c0_g1_i2	Leaf	Stem	4.20694	3.77681	0.00102803	0.0230911
TRINITY_DN38567_c0_g1_i1	Leaf	Stem	4.20694	3.77681	0.00102803	0.0230911
TRINITY_DN32449_c0_g2_i1	Leaf	Stem	4.20694	3.77681	0.00102803	0.0230911
TRINITY_DN36415_c2_g2_i1	Leaf	Stem	4.20694	3.77681	0.00102803	0.0230911
TRINITY_DN33168_c0_g1_i6	Leaf	Stem	4.20077	5.10395	1.34086e-05	0.000728845
TRINITY_DN34032_c0_g1_i1	Leaf	Stem	4.1936	7.28909	1.51109e-07	1.91018e-05
TRINITY_DN33240_c2_g3_i1	Leaf	Stem	4.19321	10.9383	2.08712e-08	3.76074e-06
TRINITY_DN36844_c0_g1_i1	Leaf	Stem	4.19178	5.47331	1.1065e-05	0.000627607
TRINITY_DN27146_c0_g1_i1	Leaf	Stem	4.18821	8.77836	4.68064e-08	7.30404e-06
TRINITY_DN35158_c1_g1_i1	Leaf	Stem	4.17912	5.08475	1.5141e-05	0.000812186
TRINITY_DN34501_c0_g3_i1	Leaf	Stem	4.17142	5.99959	2.78973e-06	0.000203116
TRINITY_DN33312_c0_g1_i1	Leaf	Stem	4.16944	6.39142	1.03254e-06	9.02822e-05
TRINITY_DN32989_c0_g1_i3	Leaf	Stem	4.16687	7.16735	2.09221e-07	2.51791e-05
TRINITY_DN29383_c0_g1_i4	Leaf	Stem	4.16551	7.86629	1.02822e-07	1.38571e-05
TRINITY_DN32193_c0_g1_i5	Leaf	Stem	4.15866	5.44357	1.33653e-05	0.000727707
TRINITY_DN36241_c2_g1_i3	Leaf	Stem	4.15866	5.44357	1.33653e-05	0.000727707
TRINITY_DN34520_c0_g2_i3	Leaf	Stem	4.15714	5.06528	1.71225e-05	0.000900699
TRINITY_DN35839_c0_g2_i2	Leaf	Stem	4.15665	7.05402	2.73895e-07	3.16767e-05
TRINITY_DN32654_c0_g1_i4	Leaf	Stem	4.15175	8.93076	4.86365e-08	7.43111e-06
TRINITY_DN32202_c0_g1_i2	Leaf	Stem	4.14938	7.72239	1.35346e-07	1.75863e-05
TRINITY_DN34881_c0_g1_i1	Leaf	Stem	4.14589	3.72723	0.00133434	0.0284805
TRINITY_DN34183_c0_g3_i5	Leaf	Stem	4.14589	3.72723	0.00133434	0.0284805
TRINITY_DN33663_c1_g4_i1	Leaf	Stem	4.14589	3.72723	0.00133434	0.0284805
TRINITY_DN31322_c0_g1_i2	Leaf	Stem	4.14589	3.72723	0.00133434	0.0284805
TRINITY_DN21976_c0_g1_i2	Leaf	Stem	4.14589	3.72723	0.00133434	0.0284805
TRINITY_DN34791_c0_g1_i13	Leaf	Stem	4.14589	3.72723	0.00133434	0.0284805
TRINITY_DN34192_c0_g1_i2	Leaf	Stem	4.14589	3.72723	0.00133434	0.0284805
TRINITY_DN27437_c0_g1_i3	Leaf	Stem	4.14589	3.72723	0.00133434	0.0284805
TRINITY_DN33240_c2_g1_i1	Leaf	Stem	4.14091	6.6737	6.14685e-07	6.09927e-05
TRINITY_DN33839_c0_g4_i2	Leaf	Stem	4.13767	8.35322	8.07824e-08	1.14549e-05
TRINITY_DN29131_c0_g1_i3	Leaf	Stem	4.13482	5.04555	1.93925e-05	0.00100074
TRINITY_DN32159_c0_g2_i2	Leaf	Stem	4.13134	6.17321	1.99146e-06	0.000153545
TRINITY_DN29562_c0_g1_i3	Leaf	Stem	4.13074	6.51837	8.80452e-07	8.05518e-05
TRINITY_DN27263_c0_g1_i1	Leaf	Stem	4.1225	7.12615	2.78603e-07	3.21072e-05
TRINITY_DN34987_c0_g1_i11	Leaf	Stem	4.12112	4.52008	9.50166e-05	0.00352145
TRINITY_DN34761_c0_g1_i1	Leaf	Stem	4.11809	8.77737	6.75228e-08	9.83119e-06
TRINITY_DN27651_c0_g2_i1	Leaf	Stem	4.11445	5.94775	3.67127e-06	0.000256392
TRINITY_DN33624_c3_g1_i8	Leaf	Stem	4.10791	10.5235	3.82539e-08	6.14587e-06
TRINITY_DN33739_c0_g1_i3	Leaf	Stem	4.10038	6.32808	1.50153e-06	0.000121516
TRINITY_DN36461_c1_g3_i12	Leaf	Stem	4.09959	10.2703	4.24307e-08	6.75042e-06
TRINITY_DN27624_c0_g2_i1	Leaf	Stem	4.08214	3.67583	0.00133434	0.0284805
TRINITY_DN32901_c0_g2_i8	Leaf	Stem	4.08214	3.67583	0.00133434	0.0284805
TRINITY_DN34641_c4_g3_i7	Leaf	Stem	4.08214	3.67583	0.00133434	0.0284805
TRINITY_DN33663_c0_g3_i1	Leaf	Stem	4.08214	3.67583	0.00133434	0.0284805
TRINITY_DN30356_c0_g1_i1	Leaf	Stem	4.08214	3.67583	0.00133434	0.0284805
TRINITY_DN29694_c0_g1_i1	Leaf	Stem	4.08214	3.67583	0.00133434	0.0284805
TRINITY_DN28819_c0_g1_i1	Leaf	Stem	4.07644	5.66728	8.62386e-06	0.000512691
TRINITY_DN29767_c1_g1_i2	Leaf	Stem	4.07239	5.36639	2.17754e-05	0.00109901
TRINITY_DN35680_c0_g5_i1	Leaf	Stem	4.07226	7.89738	1.52305e-07	1.91049e-05
TRINITY_DN35356_c3_g3_i3	Leaf	Stem	4.06184	7.4994	2.83868e-07	3.24177e-05
TRINITY_DN32543_c0_g2_i2	Leaf	Stem	4.05589	7.06447	4.13542e-07	4.45721e-05
TRINITY_DN35926_c1_g6_i1	Leaf	Stem	4.05263	4.4613	0.00013422	0.00459332
TRINITY_DN33196_c1_g5_i1	Leaf	Stem	4.05	9.34586	7.41912e-08	1.06593e-05
TRINITY_DN34641_c2_g1_i1	Leaf	Stem	4.04323	8.42781	1.18644e-07	1.56027e-05
TRINITY_DN33996_c0_g1_i2	Leaf	Stem	4.03545	7.39866	3.74918e-07	4.10321e-05
TRINITY_DN33375_c0_g3_i5	Leaf	Stem	4.03098	8.84628	9.92209e-08	1.35397e-05
TRINITY_DN25019_c0_g1_i1	Leaf	Stem	4.01634	8.10413	1.97855e-07	2.40778e-05
TRINITY_DN28559_c0_g1_i1	Leaf	Stem	4.01544	3.62249	0.00174368	0.0348672
TRINITY_DN31072_c0_g1_i5	Leaf	Stem	4.01544	3.62249	0.00174368	0.0348672
TRINITY_DN34837_c0_g3_i2	Leaf	Stem	4.01544	3.62249	0.00174368	0.0348672
TRINITY_DN33624_c3_g2_i1	Leaf	Stem	4.00863	10.3023	7.2725e-08	1.04949e-05
TRINITY_DN33146_c3_g1_i4	Leaf	Stem	4.0049	6.68095	1.03581e-06	9.0326e-05
TRINITY_DN33787_c2_g4_i2	Leaf	Stem	4.0035	6.54742	1.32794e-06	0.000110483
TRINITY_DN33973_c1_g1_i1	Leaf	Stem	3.99945	5.30148	3.27475e-05	0.00150851
TRINITY_DN33506_c0_g1_i8	Leaf	Stem	3.99312	4.92099	3.70145e-05	0.0016697
TRINITY_DN33068_c0_g2_i4	Leaf	Stem	3.98312	7.09397	5.33916e-07	5.39106e-05
TRINITY_DN33639_c4_g3_i1	Leaf	Stem	3.98072	4.39996	0.000191901	0.00616008
TRINITY_DN35849_c1_g1_i1	Leaf	Stem	3.98072	4.39996	0.000191901	0.00616008
TRINITY_DN35603_c2_g4_i4	Leaf	Stem	3.98055	6.99495	6.46036e-07	6.3655e-05
TRINITY_DN34837_c0_g4_i4	Leaf	Stem	3.98054	7.34782	5.18737e-07	5.30348e-05
TRINITY_DN36379_c1_g1_i15	Leaf	Stem	3.97757	6.8886	7.70891e-07	7.18733e-05
TRINITY_DN29959_c0_g1_i1	Leaf	Stem	3.97093	6.21001	3.12985e-06	0.000223853
TRINITY_DN34682_c0_g1_i3	Leaf	Stem	3.96808	4.89913	4.23374e-05	0.00184845
TRINITY_DN31199_c0_g1_i1	Leaf	Stem	3.96037	8.18757	2.3716e-07	2.78228e-05
TRINITY_DN29180_c0_g2_i1	Leaf	Stem	3.95813	8.52915	1.97326e-07	2.40778e-05
TRINITY_DN36489_c4_g2_i1	Leaf	Stem	3.95257	7.53936	4.42811e-07	4.73502e-05
TRINITY_DN33624_c3_g1_i10	Leaf	Stem	3.95145	6.19232	3.52142e-06	0.000247517
TRINITY_DN19440_c0_g1_i1	Leaf	Stem	3.94777	8.29972	2.20211e-07	2.62085e-05
TRINITY_DN31155_c0_g3_i2	Leaf	Stem	3.94551	3.56704	0.00229484	0.0433376
TRINITY_DN33485_c0_g1_i2	Leaf	Stem	3.94551	3.56704	0.00229484	0.0433376
TRINITY_DN25951_c0_g1_i1	Leaf	Stem	3.94551	3.56704	0.00229484	0.0433376
TRINITY_DN30362_c0_g1_i1	Leaf	Stem	3.94551	3.56704	0.00229484	0.0433376
TRINITY_DN33435_c2_g1_i5	Leaf	Stem	3.94459	9.20558	1.46468e-07	1.86597e-05
TRINITY_DN28671_c0_g2_i3	Leaf	Stem	3.94338	4.36827	0.000230561	0.00714142
TRINITY_DN34368_c0_g2_i2	Leaf	Stem	3.94338	4.36827	0.000230561	0.00714142
TRINITY_DN29598_c0_g1_i9	Leaf	Stem	3.94338	4.36827	0.000230561	0.00714142
TRINITY_DN33120_c0_g1_i9	Leaf	Stem	3.94181	5.79174	9.46935e-06	0.000554458
TRINITY_DN31927_c1_g1_i2	Leaf	Stem	3.94141	6.74377	1.15417e-06	9.85399e-05
TRINITY_DN25957_c0_g1_i1	Leaf	Stem	3.93978	9.06878	1.50793e-07	1.91018e-05
TRINITY_DN1880_c0_g1_i1	Leaf	Stem	3.93081	8.07116	3.13088e-07	3.53324e-05
TRINITY_DN32989_c0_g1_i4	Leaf	Stem	3.92812	6.7316	1.25392e-06	0.000105946
TRINITY_DN22648_c0_g1_i1	Leaf	Stem	3.92794	7.29923	7.05209e-07	6.76461e-05
TRINITY_DN33359_c0_g1_i1	Leaf	Stem	3.91769	13.3687	9.46762e-08	1.30286e-05
TRINITY_DN17146_c0_g1_i2	Leaf	Stem	3.91668	4.85436	5.56909e-05	0.00229042
TRINITY_DN35746_c1_g2_i4	Leaf	Stem	3.91668	4.85436	5.56909e-05	0.00229042
TRINITY_DN27444_c0_g1_i1	Leaf	Stem	3.91668	4.85436	5.56909e-05	0.00229042
TRINITY_DN32979_c1_g1_i7	Leaf	Stem	3.91668	4.85436	5.56909e-05	0.00229042
TRINITY_DN34950_c0_g5_i3	Leaf	Stem	3.90504	4.33584	0.000277936	0.00836219
TRINITY_DN35909_c2_g3_i1	Leaf	Stem	3.90504	4.33584	0.000277936	0.00836219
TRINITY_DN32364_c6_g5_i1	Leaf	Stem	3.89316	6.44669	2.49672e-06	0.000186767
TRINITY_DN35786_c3_g1_i9	Leaf	Stem	3.87202	3.50932	0.00304285	0.0541405
TRINITY_DN33146_c3_g4_i1	Leaf	Stem	3.87202	3.50932	0.00304285	0.0541405
TRINITY_DN35036_c1_g3_i1	Leaf	Stem	3.87202	3.50932	0.00304285	0.0541405
TRINITY_DN32627_c1_g1_i4	Leaf	Stem	3.87202	3.50932	0.00304285	0.0541405
TRINITY_DN30562_c0_g2_i2	Leaf	Stem	3.86929	7.16486	1.14111e-06	9.79376e-05
TRINITY_DN36341_c0_g2_i3	Leaf	Stem	3.86566	4.30265	0.000336207	0.00963538
TRINITY_DN33262_c1_g1_i2	Leaf	Stem	3.86566	4.30265	0.000336207	0.00963538
TRINITY_DN30908_c0_g1_i4	Leaf	Stem	3.86566	4.30265	0.000336207	0.00963538
TRINITY_DN35151_c3_g1_i3	Leaf	Stem	3.86566	4.30265	0.000336207	0.00963538
TRINITY_DN34224_c2_g2_i3	Leaf	Stem	3.86566	4.30265	0.000336207	0.00963538
TRINITY_DN34282_c2_g1_i1	Leaf	Stem	3.86566	4.30265	0.000336207	0.00963538
TRINITY_DN33196_c1_g4_i3	Leaf	Stem	3.86148	5.47503	2.68782e-05	0.00129428
TRINITY_DN28770_c0_g1_i1	Leaf	Stem	3.86002	6.41656	3.057e-06	0.00022009
TRINITY_DN30272_c0_g1_i4	Leaf	Stem	3.85309	9.53797	2.21793e-07	2.62085e-05
TRINITY_DN30636_c0_g1_i5	Leaf	Stem	3.85276	6.66275	1.91786e-06	0.000149639
TRINITY_DN31199_c0_g1_i4	Leaf	Stem	3.84413	9.02511	2.91129e-07	3.30832e-05
TRINITY_DN25788_c0_g1_i2	Leaf	Stem	3.84148	5.16203	6.97257e-05	0.0027365
TRINITY_DN28524_c0_g1_i9	Leaf	Stem	3.83596	4.78442	8.52291e-05	0.00322093
TRINITY_DN31583_c0_g1_i3	Leaf	Stem	3.82517	4.26866	0.000336207	0.00963538
TRINITY_DN32318_c3_g2_i3	Leaf	Stem	3.80692	7.18796	1.42623e-06	0.000116579
TRINITY_DN35656_c0_g1_i6	Leaf	Stem	3.80267	6.61714	2.61078e-06	0.000193079
TRINITY_DN33570_c1_g5_i1	Leaf	Stem	3.80013	6.36226	4.17411e-06	0.000281852
TRINITY_DN32217_c0_g1_i1	Leaf	Stem	3.78919	7.94009	7.26313e-07	6.8998e-05
TRINITY_DN36449_c2_g2_i1	Leaf	Stem	3.78351	4.23384	0.000408153	0.011158
TRINITY_DN27044_c0_g1_i1	Leaf	Stem	3.77953	4.73581	0.00011434	0.00404018
TRINITY_DN26992_c0_g1_i1	Leaf	Stem	3.77953	4.73581	0.00011434	0.00404018
TRINITY_DN11887_c0_g1_i1	Leaf	Stem	3.77953	4.73581	0.00011434	0.00404018
TRINITY_DN33146_c3_g1_i5	Leaf	Stem	3.77747	5.10598	9.81305e-05	0.0036163
TRINITY_DN33784_c0_g1_i4	Leaf	Stem	3.77172	8.28659	6.53884e-07	6.39282e-05
TRINITY_DN34042_c2_g5_i4	Leaf	Stem	3.75855	5.38396	4.75578e-05	0.00203283
TRINITY_DN35027_c0_g3_i1	Leaf	Stem	3.7583	6.57687	3.27348e-06	0.000231586
TRINITY_DN35380_c1_g1_i18	Leaf	Stem	3.75393	10.3687	3.28166e-07	3.65283e-05
TRINITY_DN34313_c3_g1_i1	Leaf	Stem	3.75046	4.71086	0.00011434	0.00404018
TRINITY_DN29002_c0_g1_i2	Leaf	Stem	3.75046	4.71086	0.00011434	0.00404018
TRINITY_DN32592_c1_g2_i3	Leaf	Stem	3.74957	7.54098	1.13625e-06	9.77776e-05
TRINITY_DN36461_c1_g3_i2	Leaf	Stem	3.74485	9.61513	4.04697e-07	4.38498e-05
TRINITY_DN29049_c0_g1_i1	Leaf	Stem	3.73661	6.86813	2.26005e-06	0.000171816
TRINITY_DN30450_c0_g1_i3	Leaf	Stem	3.73532	8.253	8.01837e-07	7.40825e-05
TRINITY_DN33365_c0_g3_i1	Leaf	Stem	3.73317	5.06735	0.000124037	0.00431273
TRINITY_DN36009_c0_g3_i4	Leaf	Stem	3.73059	5.60317	2.93102e-05	0.0013854
TRINITY_DN30684_c0_g1_i2	Leaf	Stem	3.72254	5.35226	5.79418e-05	0.00235919
TRINITY_DN28685_c0_g1_i2	Leaf	Stem	3.7208	4.68546	0.000132862	0.00456122
TRINITY_DN28441_c0_g1_i1	Leaf	Stem	3.7208	4.68546	0.000132862	0.00456122
TRINITY_DN36232_c0_g1_i1	Leaf	Stem	3.7157	6.93941	3.22502e-06	0.000228654
TRINITY_DN31152_c0_g1_i4	Leaf	Stem	3.71434	6.75156	2.92688e-06	0.000211188
TRINITY_DN35433_c1_g1_i1	Leaf	Stem	3.71193	7.77439	1.29112e-06	0.000108089
TRINITY_DN30796_c0_g1_i1	Leaf	Stem	3.7105	5.04764	0.000139734	0.00475213
TRINITY_DN34547_c6_g2_i5	Leaf	Stem	3.707	7.99568	1.0072e-06	8.83029e-05
TRINITY_DN29694_c0_g1_i2	Leaf	Stem	3.70622	5.97139	1.32897e-05	0.000726016
TRINITY_DN33903_c1_g6_i1	Leaf	Stem	3.70541	8.07549	9.43026e-07	8.42626e-05
TRINITY_DN28167_c0_g2_i1	Leaf	Stem	3.69926	8.5663	7.12395e-07	6.81351e-05
TRINITY_DN27575_c0_g1_i1	Leaf	Stem	3.69902	8.14654	9.02425e-07	8.17547e-05
TRINITY_DN34826_c0_g1_i2	Leaf	Stem	3.6964	4.16149	0.000608346	0.0155005
TRINITY_DN31129_c0_g1_i7	Leaf	Stem	3.6964	4.16149	0.000608346	0.0155005
TRINITY_DN25447_c0_g1_i1	Leaf	Stem	3.69492	8.06585	9.91429e-07	8.75432e-05
TRINITY_DN35839_c0_g1_i3	Leaf	Stem	3.69095	7.54499	1.48614e-06	0.00012057
TRINITY_DN30903_c0_g1_i2	Leaf	Stem	3.69051	4.65959	0.000154728	0.00516272
TRINITY_DN35277_c1_g6_i1	Leaf	Stem	3.69051	4.65959	0.000154728	0.00516272
TRINITY_DN35036_c2_g3_i15	Leaf	Stem	3.68593	9.83856	5.44532e-07	5.48129e-05
TRINITY_DN28819_c0_g1_i2	Leaf	Stem	3.68561	5.31984	7.08666e-05	0.0027746
TRINITY_DN34070_c0_g2_i3	Leaf	Stem	3.68561	5.31984	7.08666e-05	0.0027746
TRINITY_DN35241_c1_g1_i2	Leaf	Stem	3.68515	7.88949	1.28178e-06	0.00010802
TRINITY_DN33435_c2_g5_i4	Leaf	Stem	3.68117	10.9993	4.49581e-07	4.7761e-05
TRINITY_DN35273_c2_g2_i8	Leaf	Stem	3.67232	6.24706	8.48601e-06	0.000506891
TRINITY_DN29655_c0_g1_i1	Leaf	Stem	3.66862	5.54836	4.14756e-05	0.00183291
TRINITY_DN35356_c3_g1_i2	Leaf	Stem	3.667	10.4896	5.33235e-07	5.39106e-05
TRINITY_DN34739_c1_g2_i7	Leaf	Stem	3.66106	6.09216	1.21954e-05	0.000676431
TRINITY_DN26992_c0_g1_i2	Leaf	Stem	3.66001	8.68906	8.92501e-07	8.10808e-05
TRINITY_DN33146_c3_g1_i1	Leaf	Stem	3.65638	7.5134	1.80229e-06	0.000142324
TRINITY_DN24891_c0_g1_i1	Leaf	Stem	3.65327	6.69625	4.25174e-06	0.000286501
TRINITY_DN32527_c2_g1_i6	Leaf	Stem	3.6508	4.12387	0.000747106	0.0182108
TRINITY_DN37043_c0_g1_i1	Leaf	Stem	3.6508	4.12387	0.000747106	0.0182108
TRINITY_DN32122_c0_g1_i1	Leaf	Stem	3.6508	4.12387	0.000747106	0.0182108
TRINITY_DN29458_c0_g1_i1	Leaf	Stem	3.6508	4.12387	0.000747106	0.0182108
TRINITY_DN30586_c0_g1_i3	Leaf	Stem	3.64253	7.03802	3.70777e-06	0.000257836
TRINITY_DN34369_c0_g8_i1	Leaf	Stem	3.64203	8.56857	1.09273e-06	9.4281e-05
TRINITY_DN33330_c0_g1_i2	Leaf	Stem	3.63232	6.67733	4.62837e-06	0.000305566
TRINITY_DN33375_c1_g1_i2	Leaf	Stem	3.63194	7.88445	1.63939e-06	0.000130726
TRINITY_DN35786_c3_g1_i8	Leaf	Stem	3.62796	4.6064	0.000211308	0.00669089
TRINITY_DN33624_c3_g1_i6	Leaf	Stem	3.60823	9.68407	8.55069e-07	7.85555e-05
TRINITY_DN30450_c0_g1_i1	Leaf	Stem	3.60747	9.22949	9.39298e-07	8.41601e-05
TRINITY_DN26490_c0_g1_i1	Leaf	Stem	3.6037	4.08522	0.000921321	0.0213343
TRINITY_DN34103_c4_g1_i3	Leaf	Stem	3.6037	4.08522	0.000921321	0.0213343
TRINITY_DN28164_c0_g1_i1	Leaf	Stem	3.6037	4.08522	0.000921321	0.0213343
TRINITY_DN33787_c2_g3_i22	Leaf	Stem	3.6026	7.07771	4.07496e-06	0.000276301
TRINITY_DN32774_c3_g4_i1	Leaf	Stem	3.59839	11.0643	7.39023e-07	6.98623e-05
TRINITY_DN33240_c2_g4_i1	Leaf	Stem	3.59827	11.2307	7.27765e-07	6.8998e-05
TRINITY_DN36050_c1_g1_i10	Leaf	Stem	3.59764	5.87469	2.31563e-05	0.0011495
TRINITY_DN32707_c1_g1_i3	Leaf	Stem	3.59563	4.57904	0.000247831	0.00759985
TRINITY_DN36489_c4_g4_i1	Leaf	Stem	3.59346	10.7032	7.81497e-07	7.24083e-05
TRINITY_DN35879_c0_g3_i8	Leaf	Stem	3.58598	5.68317	3.6872e-05	0.00166557
TRINITY_DN27805_c0_g1_i1	Leaf	Stem	3.58505	5.86353	2.48746e-05	0.00121994
TRINITY_DN32824_c5_g2_i1	Leaf	Stem	3.58393	8.3438	1.55648e-06	0.000125341
TRINITY_DN33375_c0_g3_i4	Leaf	Stem	3.5838	7.65724	2.70627e-06	0.000199238
TRINITY_DN30034_c0_g1_i1	Leaf	Stem	3.57037	5.46198	6.51217e-05	0.00259326
TRINITY_DN28065_c0_g1_i1	Leaf	Stem	3.56879	5.21788	0.000119357	0.00418121
TRINITY_DN34595_c1_g4_i1	Leaf	Stem	3.56426	6.96715	5.77829e-06	0.000365219
TRINITY_DN35192_c4_g1_i3	Leaf	Stem	3.56257	4.55113	0.000291391	0.00864984
TRINITY_DN32605_c0_g1_i3	Leaf	Stem	3.56257	4.55113	0.000291391	0.00864984
TRINITY_DN36489_c4_g7_i1	Leaf	Stem	3.56257	4.55113	0.000291391	0.00864984
TRINITY_DN30658_c0_g1_i4	Leaf	Stem	3.55502	10.9529	9.70346e-07	8.62312e-05
TRINITY_DN30241_c0_g3_i2	Leaf	Stem	3.55501	4.04548	0.00114105	0.0252471
TRINITY_DN36014_c1_g1_i1	Leaf	Stem	3.55501	4.04548	0.00114105	0.0252471
TRINITY_DN32364_c6_g6_i4	Leaf	Stem	3.55501	4.04548	0.00114105	0.0252471
TRINITY_DN31535_c0_g2_i2	Leaf	Stem	3.55501	4.04548	0.00114105	0.0252471
TRINITY_DN35839_c0_g1_i4	Leaf	Stem	3.55281	6.60573	7.15307e-06	0.00044017
TRINITY_DN35533_c0_g3_i2	Leaf	Stem	3.52873	4.52266	0.000343491	0.00974988
TRINITY_DN33580_c2_g1_i1	Leaf	Stem	3.52873	4.52266	0.000343491	0.00974988
TRINITY_DN36263_c0_g3_i1	Leaf	Stem	3.52873	4.52266	0.000343491	0.00974988
TRINITY_DN29727_c0_g1_i3	Leaf	Stem	3.52873	4.52266	0.000343491	0.00974988
TRINITY_DN32601_c1_g2_i2	Leaf	Stem	3.52764	5.18219	0.000148152	0.00500707
TRINITY_DN30328_c0_g1_i1	Leaf	Stem	3.52717	5.63139	5.11316e-05	0.00215175
TRINITY_DN28886_c0_g2_i1	Leaf	Stem	3.52661	6.47925	9.87648e-06	0.000567098
TRINITY_DN31095_c1_g1_i1	Leaf	Stem	3.51503	4.87916	0.000335144	0.00963538
TRINITY_DN31129_c0_g1_i1	Leaf	Stem	3.50462	4.00459	0.00141951	0.0297722
TRINITY_DN33187_c0_g3_i17	Leaf	Stem	3.50462	4.00459	0.00141951	0.0297722
TRINITY_DN32671_c0_g1_i6	Leaf	Stem	3.50462	4.00459	0.00141951	0.0297722
TRINITY_DN32470_c0_g2_i1	Leaf	Stem	3.50462	4.00459	0.00141951	0.0297722
TRINITY_DN33168_c0_g1_i3	Leaf	Stem	3.50094	5.40133	9.48195e-05	0.00352145
TRINITY_DN35253_c1_g1_i7	Leaf	Stem	3.49374	5.78287	4.16543e-05	0.00183583
TRINITY_DN35656_c0_g1_i3	Leaf	Stem	3.48965	9.35198	1.87183e-06	0.000146652
TRINITY_DN34761_c0_g2_i4	Leaf	Stem	3.48708	8.45346	2.63379e-06	0.000194341
TRINITY_DN32193_c0_g1_i2	Leaf	Stem	3.48569	7.87474	3.37598e-06	0.000237806
TRINITY_DN33401_c2_g4_i4	Leaf	Stem	3.48421	8.92048	2.04792e-06	0.000157525
TRINITY_DN27650_c0_g1_i2	Leaf	Stem	3.47734	6.32439	1.59041e-05	0.000848809
TRINITY_DN27263_c0_g1_i2	Leaf	Stem	3.47618	6.63311	9.75224e-06	0.000566415
TRINITY_DN34070_c0_g3_i2	Leaf	Stem	3.47541	6.88712	9.53138e-06	0.000556094
TRINITY_DN33401_c2_g3_i5	Leaf	Stem	3.47458	8.56853	2.5244e-06	0.00018797
TRINITY_DN26579_c0_g1_i2	Leaf	Stem	3.47394	7.5575	5.09942e-06	0.000329985
TRINITY_DN33146_c3_g3_i1	Leaf	Stem	3.46522	7.28228	5.68061e-06	0.000360443
TRINITY_DN34193_c2_g1_i1	Leaf	Stem	3.46172	4.83371	0.000436421	0.0118218
TRINITY_DN30690_c0_g1_i1	Leaf	Stem	3.45241	3.96247	0.00177411	0.0353888
TRINITY_DN30237_c0_g1_i1	Leaf	Stem	3.45241	3.96247	0.00177411	0.0353888
TRINITY_DN27349_c0_g1_i1	Leaf	Stem	3.45241	3.96247	0.00177411	0.0353888
TRINITY_DN32010_c0_g1_i7	Leaf	Stem	3.45011	5.56391	7.81216e-05	0.00299396
TRINITY_DN34547_c6_g2_i6	Leaf	Stem	3.44333	8.49084	3.15808e-06	0.000224886
TRINITY_DN34086_c3_g4_i1	Leaf	Stem	3.44246	5.89815	4.0157e-05	0.00178188
TRINITY_DN32457_c0_g1_i3	Leaf	Stem	3.43431	4.81043	0.000499278	0.0131318
TRINITY_DN36050_c1_g1_i9	Leaf	Stem	3.43099	6.2832	1.97386e-05	0.00101156
TRINITY_DN33347_c0_g5_i1	Leaf	Stem	3.42671	9.40388	2.51693e-06	0.000187843
TRINITY_DN33146_c3_g2_i2	Leaf	Stem	3.42569	6.84254	1.23586e-05	0.000682005
TRINITY_DN36050_c1_g1_i3	Leaf	Stem	3.4189	8.91713	3.13689e-06	0.000223866
TRINITY_DN33076_c0_g1_i3	Leaf	Stem	3.41752	8.36355	3.99838e-06	0.000271673
TRINITY_DN34308_c0_g4_i2	Leaf	Stem	3.41317	8.35961	4.10742e-06	0.000277924
TRINITY_DN35787_c1_g3_i1	Leaf	Stem	3.41116	7.95695	5.29393e-06	0.000339875
TRINITY_DN36158_c1_g8_i1	Leaf	Stem	3.40742	6.97385	1.1195e-05	0.000629528
TRINITY_DN34961_c2_g1_i1	Leaf	Stem	3.40637	4.78676	0.000572185	0.0148223
TRINITY_DN30292_c0_g1_i1	Leaf	Stem	3.40637	4.78676	0.000572185	0.0148223
TRINITY_DN36499_c3_g1_i1	Leaf	Stem	3.4047	5.86495	4.62558e-05	0.00199285
TRINITY_DN33590_c1_g2_i1	Leaf	Stem	3.40285	7.10365	9.64908e-06	0.000561955
TRINITY_DN34595_c1_g2_i1	Leaf	Stem	3.40244	6.2579	2.32807e-05	0.00115017
TRINITY_DN29666_c0_g3_i2	Leaf	Stem	3.40108	6.56608	1.45613e-05	0.00078626
TRINITY_DN34354_c0_g2_i7	Leaf	Stem	3.39824	3.91905	0.00222798	0.0423425
TRINITY_DN33281_c0_g4_i1	Leaf	Stem	3.39824	3.91905	0.00222798	0.0423425
TRINITY_DN23912_c0_g1_i2	Leaf	Stem	3.39824	3.91905	0.00222798	0.0423425
TRINITY_DN28754_c0_g1_i2	Leaf	Stem	3.39824	3.91905	0.00222798	0.0423425
TRINITY_DN33534_c0_g3_i2	Leaf	Stem	3.39626	5.69736	6.62135e-05	0.00263031
TRINITY_DN34233_c0_g2_i6	Leaf	Stem	3.39607	6.13231	2.95403e-05	0.00139023
TRINITY_DN32195_c2_g6_i5	Leaf	Stem	3.39003	6.3576	2.09458e-05	0.00106241
TRINITY_DN28742_c0_g1_i2	Leaf	Stem	3.38697	7.08942	1.02818e-05	0.000587267
TRINITY_DN32858_c0_g1_i3	Leaf	Stem	3.38551	6.12299	3.13757e-05	0.00146603
TRINITY_DN34265_c0_g1_i2	Leaf	Stem	3.38497	8.86784	3.89184e-06	0.000266097
TRINITY_DN28017_c0_g1_i2	Leaf	Stem	3.38482	4.40266	0.000681598	0.0169951
TRINITY_DN32013_c0_g2_i2	Leaf	Stem	3.38482	4.40266	0.000681598	0.0169951
TRINITY_DN35598_c0_g3_i2	Leaf	Stem	3.37929	6.45082	1.9052e-05	0.00098629
TRINITY_DN25896_c0_g1_i1	Leaf	Stem	3.37788	4.76268	0.00065691	0.0164804
TRINITY_DN34077_c2_g1_i7	Leaf	Stem	3.37788	4.76268	0.00065691	0.0164804
TRINITY_DN33812_c0_g1_i2	Leaf	Stem	3.3687	5.49306	0.000111091	0.00398146
TRINITY_DN30636_c0_g1_i2	Leaf	Stem	3.36856	10.6278	2.8941e-06	0.000209286
TRINITY_DN34310_c1_g4_i4	Leaf	Stem	3.36829	6.71139	1.8738e-05	0.000973124
TRINITY_DN34308_c0_g4_i5	Leaf	Stem	3.35725	8.78584	4.33478e-06	0.000291494
TRINITY_DN33996_c0_g2_i1	Leaf	Stem	3.35469	7.06053	1.24698e-05	0.000686976
TRINITY_DN30878_c0_g1_i1	Leaf	Stem	3.35336	6.09467	3.76761e-05	0.00169252
TRINITY_DN33330_c0_g1_i3	Leaf	Stem	3.3531	5.96365	4.73768e-05	0.00202775
TRINITY_DN36387_c2_g1_i1	Leaf	Stem	3.35186	5.47846	0.000121544	0.00423961
TRINITY_DN33818_c0_g3_i1	Leaf	Stem	3.3516	8.50455	4.92048e-06	0.000322242
TRINITY_DN11605_c0_g1_i1	Leaf	Stem	3.35022	5.02975	0.000327712	0.00951465
TRINITY_DN32091_c0_g3_i1	Leaf	Stem	3.35022	5.02975	0.000327712	0.00951465
TRINITY_DN35906_c2_g1_i1	Leaf	Stem	3.34856	6.92124	1.53425e-05	0.000821644
TRINITY_DN33571_c0_g1_i1	Leaf	Stem	3.34674	8.65539	5.04465e-06	0.000327742
TRINITY_DN34590_c1_g1_i2	Leaf	Stem	3.34649	4.371	0.000814859	0.0193739
TRINITY_DN32082_c0_g1_i4	Leaf	Stem	3.34649	4.371	0.000814859	0.0193739
TRINITY_DN27303_c0_g1_i1	Leaf	Stem	3.34649	4.371	0.000814859	0.0193739
TRINITY_DN25327_c0_g1_i2	Leaf	Stem	3.34649	4.371	0.000814859	0.0193739
TRINITY_DN31937_c1_g1_i1	Leaf	Stem	3.34196	3.87425	0.00281198	0.0508371
TRINITY_DN32698_c0_g3_i2	Leaf	Stem	3.34196	3.87425	0.00281198	0.0508371
TRINITY_DN27164_c0_g1_i1	Leaf	Stem	3.34196	3.87425	0.00281198	0.0508371
TRINITY_DN28298_c0_g1_i1	Leaf	Stem	3.34196	3.87425	0.00281198	0.0508371
TRINITY_DN35787_c1_g2_i1	Leaf	Stem	3.34196	3.87425	0.00281198	0.0508371
TRINITY_DN35367_c4_g6_i3	Leaf	Stem	3.34196	3.87425	0.00281198	0.0508371
TRINITY_DN33146_c3_g2_i1	Leaf	Stem	3.34154	8.82849	4.99768e-06	0.000325338
TRINITY_DN29693_c0_g1_i3	Leaf	Stem	3.33949	5.80784	6.64463e-05	0.00263381
TRINITY_DN29618_c0_g1_i1	Leaf	Stem	3.33744	5.64609	9.12738e-05	0.00340595
TRINITY_DN33364_c2_g6_i1	Leaf	Stem	3.33481	10.4605	3.56948e-06	0.000250355
TRINITY_DN33375_c0_g1_i1	Leaf	Stem	3.33137	10.1002	3.86325e-06	0.000265717
TRINITY_DN34077_c1_g4_i2	Leaf	Stem	3.32609	5.79614	7.15493e-05	0.00278794
TRINITY_DN32499_c0_g1_i2	Leaf	Stem	3.32482	7.56253	9.85947e-06	0.000567098
TRINITY_DN32989_c0_g1_i2	Leaf	Stem	3.32307	7.64685	9.14386e-06	0.000539273
TRINITY_DN34595_c1_g1_i1	Leaf	Stem	3.30775	9.3975	4.96572e-06	0.000324316
TRINITY_DN35036_c2_g3_i3	Leaf	Stem	3.3071	4.3386	0.000977184	0.0222711
TRINITY_DN32167_c0_g1_i4	Leaf	Stem	3.3071	4.3386	0.000977184	0.0222711
TRINITY_DN32761_c0_g3_i1	Leaf	Stem	3.3071	4.3386	0.000977184	0.0222711
TRINITY_DN26971_c0_g1_i1	Leaf	Stem	3.30629	7.4546	1.21242e-05	0.000673625
TRINITY_DN34070_c0_g2_i1	Leaf	Stem	3.303	6.17019	3.88351e-05	0.00173659
TRINITY_DN32263_c0_g1_i2	Leaf	Stem	3.30224	4.98893	0.000415922	0.011323
TRINITY_DN35460_c1_g2_i2	Leaf	Stem	3.2917	5.60639	0.000116899	0.0041227
TRINITY_DN22115_c0_g1_i1	Leaf	Stem	3.28886	4.68788	0.00087065	0.0204873
TRINITY_DN33348_c0_g4_i5	Leaf	Stem	3.28886	4.68788	0.00087065	0.0204873
TRINITY_DN26590_c0_g1_i3	Leaf	Stem	3.28871	8.351	7.68853e-06	0.000469576
TRINITY_DN35753_c0_g2_i9	Leaf	Stem	3.28656	9.7446	5.25948e-06	0.000338329
TRINITY_DN34459_c3_g3_i9	Leaf	Stem	3.28637	6.71846	2.59101e-05	0.00126313
TRINITY_DN27437_c0_g2_i1	Leaf	Stem	3.28054	6.45926	2.80771e-05	0.00133875
TRINITY_DN33435_c2_g1_i2	Leaf	Stem	3.27633	10.0731	5.22494e-06	0.000336771
TRINITY_DN33818_c0_g2_i1	Leaf	Stem	3.27178	6.14279	4.63265e-05	0.00199326
TRINITY_DN26752_c0_g1_i1	Leaf	Stem	3.27119	5.74835	9.67155e-05	0.00357223
TRINITY_DN32625_c3_g1_i4	Leaf	Stem	3.27003	5.2021	0.000287576	0.0086125
TRINITY_DN33331_c2_g7_i1	Leaf	Stem	3.26733	6.62182	3.2289e-05	0.00149754
TRINITY_DN34929_c0_g2_i2	Leaf	Stem	3.26662	4.30545	0.000977184	0.0222711
TRINITY_DN33839_c0_g1_i2	Leaf	Stem	3.26662	4.30545	0.000977184	0.0222711
TRINITY_DN34139_c4_g1_i1	Leaf	Stem	3.26662	4.30545	0.000977184	0.0222711
TRINITY_DN32264_c1_g1_i1	Leaf	Stem	3.26578	10.002	5.52314e-06	0.000351134
TRINITY_DN35356_c2_g1_i2	Leaf	Stem	3.26456	11.2537	4.97204e-06	0.000324316
TRINITY_DN33647_c1_g3_i2	Leaf	Stem	3.25792	4.66204	0.0010052	0.0226875
TRINITY_DN32253_c0_g1_i1	Leaf	Stem	3.25792	4.66204	0.0010052	0.0226875
TRINITY_DN34331_c1_g1_i5	Leaf	Stem	3.25334	7.77903	1.11954e-05	0.000629528
TRINITY_DN32091_c0_g3_i2	Leaf	Stem	3.24908	6.83283	2.65352e-05	0.00128605
TRINITY_DN35978_c0_g1_i6	Leaf	Stem	3.24901	5.18416	0.000320045	0.00932792
TRINITY_DN34331_c1_g1_i13	Leaf	Stem	3.24375	7.73358	1.22378e-05	0.00067763
TRINITY_DN33401_c2_g3_i2	Leaf	Stem	3.24294	7.39803	1.7249e-05	0.000904435
TRINITY_DN32283_c0_g3_i2	Leaf	Stem	3.241	8.06322	1.07168e-05	0.000611045
TRINITY_DN35810_c0_g4_i3	Leaf	Stem	3.24042	8.47296	9.84286e-06	0.000567098
TRINITY_DN25633_c0_g1_i1	Leaf	Stem	3.22943	6.50395	4.52107e-05	0.00195817
TRINITY_DN36050_c1_g1_i5	Leaf	Stem	3.22895	5.98573	7.10665e-05	0.00277576
TRINITY_DN18185_c0_g1_i2	Leaf	Stem	3.22713	4.9254	0.000600932	0.0154443
TRINITY_DN34274_c1_g3_i1	Leaf	Stem	3.22713	4.9254	0.000600932	0.0154443
TRINITY_DN35858_c1_g2_i1	Leaf	Stem	3.22713	4.9254	0.000600932	0.0154443
TRINITY_DN29930_c0_g1_i5	Leaf	Stem	3.22631	4.63572	0.00116281	0.0256416
TRINITY_DN33599_c0_g2_i4	Leaf	Stem	3.22631	4.63572	0.00116281	0.0256416
TRINITY_DN33641_c0_g1_i1	Leaf	Stem	3.22458	7.12449	2.06015e-05	0.00104657
TRINITY_DN31488_c0_g1_i1	Leaf	Stem	3.22275	8.58514	9.79513e-06	0.000566415
TRINITY_DN29577_c0_g1_i4	Leaf	Stem	3.21914	6.2071	5.27985e-05	0.00220766
TRINITY_DN34463_c0_g1_i3	Leaf	Stem	3.21303	8.83723	9.37918e-06	0.000551158
TRINITY_DN27392_c0_g1_i2	Leaf	Stem	3.20949	5.3559	0.000257011	0.0078119
TRINITY_DN31157_c0_g1_i8	Leaf	Stem	3.20259	5.8324	0.00010162	0.00370454
TRINITY_DN28022_c0_g1_i1	Leaf	Stem	3.19367	6.91744	3.00887e-05	0.00141399
TRINITY_DN32016_c4_g2_i11	Leaf	Stem	3.17583	8.6607	1.28366e-05	0.000705994
TRINITY_DN32300_c1_g1_i3	Leaf	Stem	3.17159	5.32353	0.000283332	0.00850099
TRINITY_DN36050_c1_g5_i1	Leaf	Stem	3.17079	10.0585	9.44216e-06	0.000553861
TRINITY_DN35009_c0_g1_i1	Leaf	Stem	3.16784	6.16232	6.6463e-05	0.00263381
TRINITY_DN35356_c3_g2_i1	Leaf	Stem	3.16534	12.0956	8.30916e-06	0.000499991
TRINITY_DN36290_c0_g1_i6	Leaf	Stem	3.16468	7.90324	1.78879e-05	0.000931945
TRINITY_DN25328_c0_g1_i1	Leaf	Stem	3.16213	5.49477	0.000213296	0.00674726
TRINITY_DN30665_c0_g1_i4	Leaf	Stem	3.16172	5.11005	0.000496502	0.0130799
TRINITY_DN33359_c0_g1_i2	Leaf	Stem	3.16172	5.11005	0.000496502	0.0130799
TRINITY_DN36097_c0_g1_i1	Leaf	Stem	3.16092	4.58156	0.00156555	0.0321629
TRINITY_DN35764_c0_g3_i2	Leaf	Stem	3.16092	4.58156	0.00156555	0.0321629
TRINITY_DN34358_c1_g1_i1	Leaf	Stem	3.15164	7.5749	2.16535e-05	0.0010949
TRINITY_DN35785_c1_g7_i2	Leaf	Stem	3.15152	7.00244	3.24977e-05	0.00149912
TRINITY_DN33907_c1_g2_i2	Leaf	Stem	3.15044	6.87933	3.72863e-05	0.00167963
TRINITY_DN33950_c1_g6_i1	Leaf	Stem	3.14803	9.9117	1.10918e-05	0.000628037
TRINITY_DN28018_c0_g1_i2	Leaf	Stem	3.14789	4.85888	0.000879821	0.0206409
TRINITY_DN30524_c1_g1_i2	Leaf	Stem	3.14757	6.59612	5.50865e-05	0.00228574
TRINITY_DN27198_c0_g1_i1	Leaf	Stem	3.13979	6.33579	5.96445e-05	0.00241946
TRINITY_DN33784_c0_g1_i11	Leaf	Stem	3.13946	5.63457	0.000181665	0.00586036
TRINITY_DN31708_c1_g4_i2	Leaf	Stem	3.13905	5.0909	0.000555732	0.0144535
TRINITY_DN36217_c0_g1_i1	Leaf	Stem	3.13905	5.0909	0.000555732	0.0144535
TRINITY_DN32604_c0_g1_i1	Leaf	Stem	3.13785	4.20102	0.00171843	0.0345528
TRINITY_DN35963_c2_g1_i3	Leaf	Stem	3.13785	4.20102	0.00171843	0.0345528
TRINITY_DN34501_c0_g3_i2	Leaf	Stem	3.13785	4.20102	0.00171843	0.0345528
TRINITY_DN34518_c1_g2_i1	Leaf	Stem	3.13785	4.20102	0.00171843	0.0345528
TRINITY_DN34604_c0_g1_i2	Leaf	Stem	3.12708	4.55368	0.00182225	0.0361941
TRINITY_DN30437_c0_g1_i2	Leaf	Stem	3.12708	4.55368	0.00182225	0.0361941
TRINITY_DN35027_c0_g6_i1	Leaf	Stem	3.12337	8.59492	1.58784e-05	0.000848809
TRINITY_DN32989_c0_g1_i1	Leaf	Stem	3.12252	8.09864	2.10217e-05	0.0010646
TRINITY_DN32133_c0_g1_i4	Leaf	Stem	3.12048	4.836	0.00100214	0.0226656
TRINITY_DN48702_c0_g1_i1	Leaf	Stem	3.12048	4.836	0.00100214	0.0226656
TRINITY_DN21382_c0_g2_i1	Leaf	Stem	3.12048	4.836	0.00100214	0.0226656
TRINITY_DN34761_c0_g2_i3	Leaf	Stem	3.11609	11.2642	1.15025e-05	0.000644577
TRINITY_DN30611_c0_g1_i8	Leaf	Stem	3.11602	5.07149	0.000555732	0.0144535
TRINITY_DN35825_c1_g6_i3	Leaf	Stem	3.11196	11.1197	1.1804e-05	0.00065841
TRINITY_DN28890_c0_g2_i1	Leaf	Stem	3.11173	7.61618	2.51834e-05	0.00123138
TRINITY_DN35753_c0_g2_i3	Leaf	Stem	3.11078	7.37204	3.18009e-05	0.00148377
TRINITY_DN33907_c1_g4_i4	Leaf	Stem	3.106	8.80812	1.76382e-05	0.000921878
TRINITY_DN33842_c0_g2_i1	Leaf	Stem	3.10322	8.95977	1.62227e-05	0.000863109
TRINITY_DN34243_c1_g1_i6	Leaf	Stem	3.09278	5.86778	0.000139731	0.00475213
TRINITY_DN34761_c0_g2_i12	Leaf	Stem	3.0927	5.43548	0.000305681	0.00895729
TRINITY_DN30568_c0_g1_i2	Leaf	Stem	3.09254	4.81274	0.00114329	0.0252624
TRINITY_DN32013_c0_g2_i1	Leaf	Stem	3.09243	4.52524	0.000999618	0.0226557
TRINITY_DN32379_c2_g1_i4	Leaf	Stem	3.09243	4.52524	0.000999618	0.0226557
TRINITY_DN31750_c0_g1_i1	Leaf	Stem	3.09224	4.16442	0.00208845	0.0404011
TRINITY_DN31569_c0_g1_i2	Leaf	Stem	3.09224	4.16442	0.00208845	0.0404011
TRINITY_DN32389_c0_g1_i3	Leaf	Stem	3.09224	4.16442	0.00208845	0.0404011
TRINITY_DN33375_c1_g1_i5	Leaf	Stem	3.08798	8.19645	2.29262e-05	0.00114155
TRINITY_DN35793_c1_g2_i3	Leaf	Stem	3.07934	8.73476	1.96047e-05	0.0010085
TRINITY_DN34070_c0_g6_i2	Leaf	Stem	3.07682	5.58093	0.000252713	0.00771001
TRINITY_DN33240_c2_g9_i1	Leaf	Stem	3.07507	9.65575	1.7157e-05	0.000901061
TRINITY_DN28080_c0_g1_i1	Leaf	Stem	3.07281	7.5052	3.36071e-05	0.0015419
TRINITY_DN34155_c0_g3_i2	Leaf	Stem	3.07224	5.23923	0.000467857	0.0125586
TRINITY_DN32016_c4_g2_i5	Leaf	Stem	3.06967	9.04234	1.94424e-05	0.00100173
TRINITY_DN34108_c1_g2_i4	Leaf	Stem	3.06882	5.03185	0.000698785	0.0173441
TRINITY_DN27640_c0_g1_i1	Leaf	Stem	3.06882	5.03185	0.000698785	0.0173441
TRINITY_DN35356_c3_g6_i1	Leaf	Stem	3.06805	10.0224	1.68803e-05	0.000893723
TRINITY_DN31522_c0_g1_i2	Leaf	Stem	3.06404	4.78908	0.00130647	0.0282179
TRINITY_DN31226_c0_g1_i3	Leaf	Stem	3.06395	5.71296	0.000198399	0.0063375
TRINITY_DN34028_c0_g4_i1	Leaf	Stem	3.06395	5.71296	0.000198399	0.0063375
TRINITY_DN36461_c1_g7_i2	Leaf	Stem	3.06087	8.19681	2.61172e-05	0.00126943
TRINITY_DN29794_c0_g1_i1	Leaf	Stem	3.05692	4.49621	0.00117645	0.0256818
TRINITY_DN33095_c5_g3_i1	Leaf	Stem	3.05692	4.49621	0.00117645	0.0256818
TRINITY_DN35787_c1_g3_i3	Leaf	Stem	3.05548	10.8417	1.65186e-05	0.000877424
TRINITY_DN33013_c1_g1_i3	Leaf	Stem	3.05273	10.2422	1.78599e-05	0.000931945
TRINITY_DN35753_c0_g2_i6	Leaf	Stem	3.05248	6.5131	8.98866e-05	0.00335803
TRINITY_DN36117_c2_g3_i2	Leaf	Stem	3.05178	7.60008	3.40491e-05	0.00155747
TRINITY_DN33715_c0_g2_i1	Leaf	Stem	3.04918	6.65721	7.70749e-05	0.00295772
TRINITY_DN25555_c0_g1_i1	Leaf	Stem	3.04686	6.58357	8.47998e-05	0.00321589
TRINITY_DN36004_c1_g1_i3	Leaf	Stem	3.04515	4.12684	0.00254733	0.0472306
TRINITY_DN34613_c1_g1_i20	Leaf	Stem	3.0449	9.82738	1.96616e-05	0.00100983
TRINITY_DN7694_c0_g1_i1	Leaf	Stem	3.04462	5.01161	0.000785052	0.0189657
TRINITY_DN27925_c0_g1_i1	Leaf	Stem	3.04462	5.01161	0.000785052	0.0189657
TRINITY_DN29940_c0_g1_i5	Leaf	Stem	3.04177	6.65075	8.03559e-05	0.00307237
TRINITY_DN35084_c0_g1_i3	Leaf	Stem	3.04137	6.42391	0.000105401	0.00380679
TRINITY_DN34286_c1_g1_i12	Leaf	Stem	3.03835	5.38934	0.000403738	0.0111
TRINITY_DN27458_c0_g1_i1	Leaf	Stem	3.03498	4.76503	0.00149543	0.0310649
TRINITY_DN35126_c0_g3_i4	Leaf	Stem	3.03498	4.76503	0.00149543	0.0310649
TRINITY_DN31752_c1_g7_i1	Leaf	Stem	3.03341	7.50931	4.00569e-05	0.00178188
TRINITY_DN31311_c0_g2_i5	Leaf	Stem	3.03199	5.93469	0.000163286	0.00536295
TRINITY_DN33500_c5_g6_i1	Leaf	Stem	3.0305	5.20405	0.000575736	0.0149024
TRINITY_DN35036_c2_g3_i10	Leaf	Stem	3.02755	7.46537	4.26857e-05	0.00186117
TRINITY_DN33818_c0_g3_i2	Leaf	Stem	3.0261	8.70427	2.58685e-05	0.00126299
TRINITY_DN36050_c1_g2_i1	Leaf	Stem	3.02545	8.6529	2.69149e-05	0.00129428
TRINITY_DN35273_c2_g2_i1	Leaf	Stem	3.02219	8.46649	2.85925e-05	0.00135544
TRINITY_DN31714_c0_g1_i2	Leaf	Stem	3.02052	4.46658	0.00138806	0.0293201
TRINITY_DN35307_c3_g1_i10	Leaf	Stem	3.02052	4.46658	0.00138806	0.0293201
TRINITY_DN34772_c2_g4_i1	Leaf	Stem	3.02052	4.46658	0.00138806	0.0293201
TRINITY_DN34866_c3_g1_i9	Leaf	Stem	3.02052	4.46658	0.00138806	0.0293201
TRINITY_DN30937_c0_g1_i1	Leaf	Stem	3.02052	4.46658	0.00138806	0.0293201
TRINITY_DN35644_c0_g1_i1	Leaf	Stem	3.01961	5.67508	0.00025043	0.00764748
TRINITY_DN28863_c0_g1_i4	Leaf	Stem	3.01271	5.79907	0.000214333	0.00677352
TRINITY_DN33401_c2_g1_i1	Leaf	Stem	3.01136	7.14573	6.40313e-05	0.0025538
TRINITY_DN36311_c1_g6_i6	Leaf	Stem	3.00917	5.18613	0.000639659	0.0161344
TRINITY_DN36378_c3_g2_i5	Leaf	Stem	3.00531	4.74056	0.00149543	0.0310649
TRINITY_DN33347_c0_g4_i1	Leaf	Stem	3.00531	4.74056	0.00149543	0.0310649
TRINITY_DN35902_c1_g4_i6	Leaf	Stem	3.00531	4.74056	0.00149543	0.0310649
TRINITY_DN25022_c0_g1_i1	Leaf	Stem	3.00094	5.35772	0.000488047	0.012922
TRINITY_DN33565_c0_g1_i2	Leaf	Stem	2.99646	4.08823	0.00311863	0.055128
TRINITY_DN34083_c2_g3_i4	Leaf	Stem	2.99646	4.08823	0.00311863	0.055128
TRINITY_DN35839_c0_g7_i1	Leaf	Stem	2.99646	4.08823	0.00311863	0.055128
TRINITY_DN34459_c3_g1_i5	Leaf	Stem	2.99646	4.08823	0.00311863	0.055128
TRINITY_DN31462_c0_g1_i9	Leaf	Stem	2.99646	4.08823	0.00311863	0.055128
TRINITY_DN30054_c0_g1_i6	Leaf	Stem	2.99499	4.97023	0.000994699	0.0225913
TRINITY_DN35776_c0_g7_i2	Leaf	Stem	2.9938	7.02976	6.2328e-05	0.00250522
TRINITY_DN34219_c2_g5_i3	Leaf	Stem	2.99222	10.7661	2.3645e-05	0.00116489
TRINITY_DN33012_c0_g2_i9	Leaf	Stem	2.98928	5.64925	0.00029335	0.00868178
TRINITY_DN34157_c0_g2_i11	Leaf	Stem	2.98928	5.64925	0.00029335	0.00868178
TRINITY_DN27437_c0_g1_i5	Leaf	Stem	2.98854	7.5804	5.37899e-05	0.00224049
TRINITY_DN34070_c0_g5_i2	Leaf	Stem	2.98752	5.16798	0.000711427	0.0176043
TRINITY_DN36343_c2_g1_i14	Leaf	Stem	2.985	5.77541	0.000248171	0.00759985
TRINITY_DN32193_c0_g1_i4	Leaf	Stem	2.985	5.77541	0.000248171	0.00759985
TRINITY_DN27651_c0_g1_i1	Leaf	Stem	2.98382	6.20063	0.000127096	0.00439099
TRINITY_DN34349_c3_g1_i1	Leaf	Stem	2.98317	4.4363	0.001642	0.0334074
TRINITY_DN32484_c0_g1_i3	Leaf	Stem	2.98317	4.4363	0.001642	0.0334074
TRINITY_DN34792_c1_g1_i9	Leaf	Stem	2.98317	4.4363	0.001642	0.0334074
TRINITY_DN27115_c0_g1_i1	Leaf	Stem	2.98142	5.89136	0.00020001	0.00637647
TRINITY_DN35926_c1_g4_i3	Leaf	Stem	2.97919	6.66455	0.000101607	0.00370454
TRINITY_DN26664_c0_g1_i2	Leaf	Stem	2.97502	4.71566	0.00171465	0.0345528
TRINITY_DN34070_c0_g5_i3	Leaf	Stem	2.97387	5.63616	0.000317781	0.00927023
TRINITY_DN33401_c2_g6_i1	Leaf	Stem	2.97082	7.00974	7.10158e-05	0.00277576
TRINITY_DN34142_c0_g5_i1	Leaf	Stem	2.96724	8.16175	4.14616e-05	0.00183291
TRINITY_DN31406_c0_g1_i1	Leaf	Stem	2.96569	7.93302	5.02467e-05	0.00211998
TRINITY_DN35982_c1_g1_i7	Leaf	Stem	2.96554	5.14959	0.000792096	0.0191076
TRINITY_DN35978_c0_g1_i11	Leaf	Stem	2.96243	10.6303	2.76421e-05	0.00131994
TRINITY_DN36034_c3_g1_i3	Leaf	Stem	2.9617	9.55518	3.20644e-05	0.0014918
TRINITY_DN37681_c0_g1_i1	Leaf	Stem	2.95382	6.94189	8.17823e-05	0.00312324
TRINITY_DN28027_c0_g1_i1	Leaf	Stem	2.94484	4.40536	0.00194758	0.0382264
TRINITY_DN30801_c0_g1_i12	Leaf	Stem	2.94484	4.40536	0.00194758	0.0382264
TRINITY_DN30427_c0_g2_i3	Leaf	Stem	2.94484	4.40536	0.00194758	0.0382264
TRINITY_DN30577_c0_g1_i3	Leaf	Stem	2.94484	4.40536	0.00194758	0.0382264
TRINITY_DN33240_c2_g1_i3	Leaf	Stem	2.9445	7.85866	5.17104e-05	0.00217051
TRINITY_DN35906_c3_g1_i2	Leaf	Stem	2.94409	4.69031	0.00196944	0.0385773
TRINITY_DN31078_c0_g1_i2	Leaf	Stem	2.94322	5.13096	0.000882874	0.0206409
TRINITY_DN5443_c0_g2_i1	Leaf	Stem	2.94294	5.30893	0.000592004	0.0152509
TRINITY_DN29965_c0_g2_i1	Leaf	Stem	2.94294	5.30893	0.000592004	0.0152509
TRINITY_DN34070_c0_g3_i6	Leaf	Stem	2.94182	6.49257	0.000145045	0.00491734
TRINITY_DN33741_c1_g6_i5	Leaf	Stem	2.93901	8.39322	4.48478e-05	0.00194763
TRINITY_DN32196_c4_g7_i2	Leaf	Stem	2.92774	6.74729	0.000110195	0.00395805
TRINITY_DN35317_c3_g5_i2	Leaf	Stem	2.92664	5.59615	0.000405476	0.0111079
TRINITY_DN33401_c2_g5_i1	Leaf	Stem	2.92407	6.40204	0.000173661	0.00563561
TRINITY_DN35136_c3_g2_i1	Leaf	Stem	2.92069	6.14645	0.000178899	0.00578256
TRINITY_DN32824_c5_g1_i2	Leaf	Stem	2.91876	11.7324	3.36142e-05	0.0015419
TRINITY_DN27402_c0_g1_i2	Leaf	Stem	2.91717	4.90579	0.00143305	0.0299983
TRINITY_DN34070_c0_g3_i11	Leaf	Stem	2.91482	6.79575	0.000112188	0.00401196
TRINITY_DN34274_c1_g6_i2	Leaf	Stem	2.90956	6.53627	0.00015335	0.00515072
TRINITY_DN32013_c0_g1_i2	Leaf	Stem	2.90936	6.84829	0.000110003	0.00395552
TRINITY_DN29467_c1_g1_i7	Leaf	Stem	2.90546	4.37373	0.00231637	0.0435173
TRINITY_DN33920_c1_g1_i4	Leaf	Stem	2.90546	4.37373	0.00231637	0.0435173
TRINITY_DN33974_c7_g1_i1	Leaf	Stem	2.90294	5.27544	0.000720674	0.0178061
TRINITY_DN35753_c0_g2_i5	Leaf	Stem	2.90013	8.67416	5.23789e-05	0.00219574
TRINITY_DN34070_c0_g1_i1	Leaf	Stem	2.8996	6.94794	0.000102562	0.00372904
TRINITY_DN36174_c0_g2_i1	Leaf	Stem	2.89955	9.17355	4.68627e-05	0.00201102
TRINITY_DN21791_c0_g1_i2	Leaf	Stem	2.89853	5.70198	0.000361326	0.0101764
TRINITY_DN33741_c1_g6_i2	Leaf	Stem	2.89785	7.53619	8.41278e-05	0.00320157
TRINITY_DN34142_c0_g5_i2	Leaf	Stem	2.89599	6.03021	0.000227239	0.00710521
TRINITY_DN27335_c0_g1_i1	Leaf	Stem	2.89027	4.88365	0.00162304	0.0331251
TRINITY_DN33013_c1_g1_i2	Leaf	Stem	2.88872	8.96147	4.98317e-05	0.00210793
TRINITY_DN27023_c0_g1_i4	Leaf	Stem	2.8878	6.37091	0.000211274	0.00669089
TRINITY_DN33068_c0_g1_i11	Leaf	Stem	2.88373	7.83374	6.95319e-05	0.00273218
TRINITY_DN26969_c0_g1_i1	Leaf	Stem	2.88015	4.6382	0.00261227	0.0482426
TRINITY_DN36050_c1_g2_i11	Leaf	Stem	2.87906	7.25498	0.000100368	0.00367384
TRINITY_DN34677_c0_g1_i11	Leaf	Stem	2.87316	6.43355	0.000201018	0.00640235
TRINITY_DN28320_c0_g1_i1	Leaf	Stem	2.87247	6.87149	0.000124437	0.00432203
TRINITY_DN33401_c0_g1_i1	Leaf	Stem	2.8707	5.40666	0.000663375	0.016617
TRINITY_DN35780_c0_g2_i1	Leaf	Stem	2.8683	11.784	4.40002e-05	0.00191592
TRINITY_DN31488_c0_g2_i1	Leaf	Stem	2.86518	8.67468	6.19688e-05	0.00249513
TRINITY_DN34715_c1_g2_i3	Leaf	Stem	2.86497	4.34137	0.00231637	0.0435173
TRINITY_DN46197_c0_g1_i1	Leaf	Stem	2.85356	9.76277	5.4714e-05	0.00227317
TRINITY_DN32605_c0_g1_i1	Leaf	Stem	2.85031	5.05389	0.00123081	0.026761
TRINITY_DN6494_c0_g1_i2	Leaf	Stem	2.84655	6.41077	0.00023193	0.00716982
TRINITY_DN36228_c0_g5_i7	Leaf	Stem	2.8465	6.84911	0.000143676	0.00488108
TRINITY_DN36008_c0_g2_i1	Leaf	Stem	2.8449	7.71383	9.26556e-05	0.00344962
TRINITY_DN29427_c0_g1_i4	Leaf	Stem	2.8443	5.52686	0.000566218	0.014691
TRINITY_DN34761_c0_g2_i6	Leaf	Stem	2.83921	11.1742	5.27814e-05	0.00220766
TRINITY_DN19704_c0_g1_i1	Leaf	Stem	2.83898	6.16595	0.000329308	0.00954672
TRINITY_DN29352_c0_g1_i1	Leaf	Stem	2.83621	8.02368	8.51007e-05	0.00322093
TRINITY_DN30087_c0_g1_i1	Leaf	Stem	2.83514	6.94344	0.000168354	0.00549071
TRINITY_DN32310_c1_g2_i1	Leaf	Stem	2.83492	4.83828	0.00209104	0.0404011
TRINITY_DN35273_c2_g2_i5	Leaf	Stem	2.83492	4.83828	0.00209104	0.0404011
TRINITY_DN35780_c0_g3_i1	Leaf	Stem	2.83334	8.6622	7.32042e-05	0.00283549
TRINITY_DN34142_c0_g1_i1	Leaf	Stem	2.82863	9.69719	6.17588e-05	0.00249282
TRINITY_DN36348_c2_g1_i2	Leaf	Stem	2.82612	5.03395	0.00137813	0.0292262
TRINITY_DN34736_c3_g2_i2	Leaf	Stem	2.82612	5.03395	0.00137813	0.0292262
TRINITY_DN34877_c1_g2_i4	Leaf	Stem	2.82331	4.30824	0.00276276	0.0506776
TRINITY_DN36009_c0_g3_i3	Leaf	Stem	2.81515	7.31922	0.000125553	0.00435154
TRINITY_DN25518_c0_g1_i2	Leaf	Stem	2.81155	5.95857	0.000354528	0.0100109
TRINITY_DN34512_c1_g1_i3	Leaf	Stem	2.80891	6.05132	0.000305373	0.00895729
TRINITY_DN34510_c0_g1_i1	Leaf	Stem	2.80201	7.81748	0.000116928	0.0041227
TRINITY_DN3979_c0_g1_i1	Leaf	Stem	2.79908	5.94803	0.000378375	0.0106017
TRINITY_DN33712_c0_g1_i3	Leaf	Stem	2.79779	5.18809	0.00119786	0.0260794
TRINITY_DN21320_c0_g1_i2	Leaf	Stem	2.79528	7.05241	0.000175515	0.00569012
TRINITY_DN35322_c0_g2_i1	Leaf	Stem	2.7949	6.69266	0.000208488	0.00662731
TRINITY_DN34383_c1_g3_i1	Leaf	Stem	2.79063	5.61123	0.00062591	0.0158121
TRINITY_DN22323_c0_g1_i1	Leaf	Stem	2.78901	6.56598	0.000238144	0.0073341
TRINITY_DN32067_c1_g1_i8	Leaf	Stem	2.7879	8.6823	8.91291e-05	0.00333738
TRINITY_DN31094_c0_g1_i8	Leaf	Stem	2.78305	8.35178	0.000105051	0.00379837
TRINITY_DN35027_c0_g2_i6	Leaf	Stem	2.78093	6.5591	0.000248673	0.00760338
TRINITY_DN31549_c1_g1_i19	Leaf	Stem	2.78041	4.27432	0.00330473	0.0578847
TRINITY_DN8475_c0_g1_i1	Leaf	Stem	2.78041	4.27432	0.00330473	0.0578847
TRINITY_DN34451_c7_g2_i1	Leaf	Stem	2.77736	4.79141	0.00271018	0.0498814
TRINITY_DN33450_c0_g6_i1	Leaf	Stem	2.77648	4.99321	0.00173404	0.0347596
TRINITY_DN34370_c1_g2_i5	Leaf	Stem	2.77648	4.99321	0.00173404	0.0347596
TRINITY_DN31776_c0_g1_i1	Leaf	Stem	2.77648	4.99321	0.00173404	0.0347596
TRINITY_DN35894_c2_g2_i1	Leaf	Stem	2.77581	5.16996	0.00132989	0.0284805
TRINITY_DN35514_c0_g2_i1	Leaf	Stem	2.77581	5.16996	0.00132989	0.0284805
TRINITY_DN36202_c2_g1_i8	Leaf	Stem	2.77488	5.46888	0.000799282	0.0191253
TRINITY_DN32583_c0_g1_i7	Leaf	Stem	2.77488	5.46888	0.000799282	0.0191253
TRINITY_DN35356_c3_g1_i4	Leaf	Stem	2.77426	11.6927	7.2515e-05	0.00281213
TRINITY_DN33678_c0_g2_i1	Leaf	Stem	2.77208	7.31983	0.000151898	0.00511778
TRINITY_DN26481_c0_g1_i1	Leaf	Stem	2.77165	8.10354	0.000119825	0.00419311
TRINITY_DN34510_c0_g4_i1	Leaf	Stem	2.76885	8.05727	0.000126113	0.00436629
TRINITY_DN27507_c0_g1_i1	Leaf	Stem	2.76744	7.35259	0.000152636	0.00513203
TRINITY_DN36187_c0_g1_i4	Leaf	Stem	2.76541	6.72465	0.00022485	0.00704444
TRINITY_DN14565_c0_g1_i1	Leaf	Stem	2.76541	6.72465	0.00022485	0.00704444
TRINITY_DN36466_c5_g4_i2	Leaf	Stem	2.76166	6.01142	0.000390798	0.0108288
TRINITY_DN33571_c0_g1_i3	Leaf	Stem	2.761	7.06774	0.000198874	0.00634645
TRINITY_DN33401_c2_g4_i2	Leaf	Stem	2.76021	8.02736	0.000120771	0.00422168
TRINITY_DN32281_c0_g1_i4	Leaf	Stem	2.75996	6.92829	0.000227985	0.00711531
TRINITY_DN31355_c0_g1_i2	Leaf	Stem	2.75746	7.26959	0.000168273	0.00549071
TRINITY_DN34677_c0_g1_i4	Leaf	Stem	2.75706	9.87946	8.81926e-05	0.00330611
TRINITY_DN29901_c0_g1_i1	Leaf	Stem	2.75543	5.31078	0.00106077	0.0237283
TRINITY_DN34070_c0_g3_i9	Leaf	Stem	2.75514	7.48026	0.000167205	0.00546414
TRINITY_DN32283_c0_g4_i1	Leaf	Stem	2.75317	6.25627	0.000410266	0.0112064
TRINITY_DN35786_c1_g2_i1	Leaf	Stem	2.75295	9.14236	0.000101661	0.00370454
TRINITY_DN26881_c0_g1_i3	Leaf	Stem	2.74827	7.79767	0.000150016	0.00505959
TRINITY_DN34155_c0_g3_i1	Leaf	Stem	2.74817	6.53122	0.000296192	0.00871841
TRINITY_DN30100_c0_g1_i3	Leaf	Stem	2.7477	4.76738	0.00271018	0.0498814
TRINITY_DN34331_c1_g1_i10	Leaf	Stem	2.73887	5.43898	0.000953685	0.0219039
TRINITY_DN28800_c0_g1_i1	Leaf	Stem	2.73628	6.69983	0.000263056	0.00795116
TRINITY_DN32348_c1_g2_i1	Leaf	Stem	2.73218	10.4285	9.55123e-05	0.0035358
TRINITY_DN35464_c3_g2_i1	Leaf	Stem	2.72899	5.6782	0.000684203	0.0170471
TRINITY_DN29205_c0_g1_i2	Leaf	Stem	2.72005	9.75043	0.000108694	0.00391705
TRINITY_DN21580_c0_g1_i1	Leaf	Stem	2.71741	4.74294	0.0030926	0.054876
TRINITY_DN22756_c0_g1_i1	Leaf	Stem	2.71358	5.66536	0.000738955	0.0181615
TRINITY_DN30813_c0_g1_i1	Leaf	Stem	2.71358	5.66536	0.000738955	0.0181615
TRINITY_DN30961_c0_g1_i4	Leaf	Stem	2.71358	5.66536	0.000738955	0.0181615
TRINITY_DN30404_c0_g1_i8	Leaf	Stem	2.70613	6.49559	0.000370089	0.0103963
TRINITY_DN29551_c0_g1_i1	Leaf	Stem	2.70371	5.76642	0.000640652	0.016147
TRINITY_DN33907_c0_g2_i1	Leaf	Stem	2.70344	10.8826	0.000109782	0.00395193
TRINITY_DN34331_c1_g1_i12	Leaf	Stem	2.70299	6.42809	0.0003969	0.0109514
TRINITY_DN21402_c0_g1_i1	Leaf	Stem	2.70033	5.95991	0.000536365	0.0140281
TRINITY_DN35510_c0_g1_i1	Leaf	Stem	2.70033	5.95991	0.000536365	0.0140281
TRINITY_DN35036_c2_g1_i1	Leaf	Stem	2.69668	8.10231	0.00016952	0.0055122
TRINITY_DN35716_c2_g1_i1	Leaf	Stem	2.69239	6.91837	0.000306403	0.00897041
TRINITY_DN33347_c0_g4_i3	Leaf	Stem	2.69146	6.66179	0.00032114	0.00935149
TRINITY_DN33444_c0_g1_i6	Leaf	Stem	2.69125	5.52854	0.000943639	0.0217497
TRINITY_DN32138_c0_g2_i2	Leaf	Stem	2.69125	5.52854	0.000943639	0.0217497
TRINITY_DN32398_c2_g3_i1	Leaf	Stem	2.69063	11.2745	0.000114235	0.00404018
TRINITY_DN33166_c1_g4_i9	Leaf	Stem	2.68204	10.7347	0.000122388	0.00426449
TRINITY_DN36201_c1_g1_i1	Leaf	Stem	2.68165	5.84953	0.000646507	0.0162694
TRINITY_DN35084_c0_g4_i1	Leaf	Stem	2.67969	6.90758	0.00032791	0.00951465
TRINITY_DN35753_c0_g2_i10	Leaf	Stem	2.67503	11.5516	0.000123306	0.0042919
TRINITY_DN33331_c2_g3_i5	Leaf	Stem	2.6739	8.32907	0.000176843	0.00572179
TRINITY_DN27627_c0_g1_i3	Leaf	Stem	2.67313	5.24306	0.00156801	0.0321629
TRINITY_DN32774_c3_g5_i1	Leaf	Stem	2.67177	4.90801	0.00278678	0.0508371
TRINITY_DN35207_c0_g2_i1	Leaf	Stem	2.66942	9.20881	0.000152127	0.0051202
TRINITY_DN35656_c0_g1_i8	Leaf	Stem	2.66404	5.37722	0.00124989	0.0271398
TRINITY_DN25033_c0_g1_i2	Leaf	Stem	2.66404	5.37722	0.00124989	0.0271398
TRINITY_DN49677_c0_g1_i1	Leaf	Stem	2.66106	8.82646	0.000168868	0.00549647
TRINITY_DN32774_c3_g1_i3	Leaf	Stem	2.661	10.4488	0.0001387	0.00473177
TRINITY_DN31677_c0_g1_i1	Leaf	Stem	2.65982	5.72992	0.000797418	0.0191253
TRINITY_DN34761_c0_g2_i9	Leaf	Stem	2.65401	9.46978	0.000154815	0.00516272
TRINITY_DN32583_c1_g1_i1	Leaf	Stem	2.64761	7.83731	0.000229919	0.00714142
TRINITY_DN32272_c1_g2_i6	Leaf	Stem	2.64489	5.71754	0.000858637	0.0202925
TRINITY_DN34885_c2_g2_i2	Leaf	Stem	2.64436	4.88589	0.00314793	0.0554955
TRINITY_DN30883_c0_g1_i1	Leaf	Stem	2.64436	4.88589	0.00314793	0.0554955
TRINITY_DN27176_c0_g1_i1	Leaf	Stem	2.64436	4.88589	0.00314793	0.0554955
TRINITY_DN32275_c0_g1_i3	Leaf	Stem	2.64436	4.88589	0.00314793	0.0554955
TRINITY_DN30000_c0_g1_i1	Leaf	Stem	2.63886	5.48531	0.00121658	0.0264694
TRINITY_DN25853_c0_g1_i1	Leaf	Stem	2.63575	8.02934	0.000235311	0.00725373
TRINITY_DN34800_c2_g1_i4	Leaf	Stem	2.63014	5.20795	0.00191669	0.0378625
TRINITY_DN32433_c3_g3_i2	Leaf	Stem	2.62963	6.0734	0.000789107	0.0190495
TRINITY_DN34543_c0_g1_i24	Leaf	Stem	2.62776	10.3384	0.000164867	0.005404
TRINITY_DN36396_c1_g4_i1	Leaf	Stem	2.62097	5.47061	0.00132588	0.0284805
TRINITY_DN34584_c1_g5_i1	Leaf	Stem	2.61855	7.15122	0.000338067	0.00967167
TRINITY_DN34070_c0_g3_i10	Leaf	Stem	2.61179	5.03606	0.00254577	0.0472306
TRINITY_DN34651_c1_g1_i2	Leaf	Stem	2.60761	8.74348	0.000226848	0.0071002
TRINITY_DN32967_c1_g1_i9	Leaf	Stem	2.60468	6.13162	0.000832756	0.019738
TRINITY_DN35269_c0_g2_i4	Leaf	Stem	2.60446	6.64331	0.000470582	0.012611
TRINITY_DN31903_c0_g1_i1	Leaf	Stem	2.60361	7.0602	0.00039225	0.0108598
TRINITY_DN31839_c1_g3_i1	Leaf	Stem	2.60209	6.2755	0.00070684	0.0175174
TRINITY_DN32091_c0_g1_i2	Leaf	Stem	2.59657	7.81777	0.000290207	0.00864984
TRINITY_DN32499_c0_g2_i1	Leaf	Stem	2.59027	9.84398	0.000210373	0.00667424
TRINITY_DN30694_c0_g1_i1	Leaf	Stem	2.58902	7.403	0.000363173	0.0102108
TRINITY_DN34795_c2_g1_i10	Leaf	Stem	2.58675	5.01585	0.0028476	0.0513955
TRINITY_DN33844_c4_g6_i1	Leaf	Stem	2.58196	6.18758	0.000829044	0.0196643
TRINITY_DN35084_c0_g3_i3	Leaf	Stem	2.58092	6.6764	0.000495617	0.0130799
TRINITY_DN32638_c2_g1_i7	Leaf	Stem	2.5735	8.01767	0.000310709	0.00908832
TRINITY_DN35199_c0_g2_i1	Leaf	Stem	2.56859	5.75585	0.00105723	0.0236811
TRINITY_DN35580_c1_g3_i1	Leaf	Stem	2.56784	5.65399	0.00125261	0.0271628
TRINITY_DN34837_c0_g4_i3	Leaf	Stem	2.56784	5.65399	0.00125261	0.0271628
TRINITY_DN29712_c0_g2_i4	Leaf	Stem	2.56317	5.15359	0.00260867	0.0482426
TRINITY_DN29888_c0_g1_i2	Leaf	Stem	2.56232	7.78873	0.0003427	0.00974988
TRINITY_DN32464_c0_g5_i4	Leaf	Stem	2.56202	6.30989	0.000781942	0.0189186
TRINITY_DN26922_c0_g2_i1	Leaf	Stem	2.56202	6.30989	0.000781942	0.0189186
TRINITY_DN33401_c2_g5_i2	Leaf	Stem	2.55381	5.7437	0.0011363	0.0252471
TRINITY_DN25568_c0_g2_i2	Leaf	Stem	2.55192	5.64093	0.00135306	0.0288046
TRINITY_DN26624_c0_g1_i1	Leaf	Stem	2.55192	5.64093	0.00135306	0.0288046
TRINITY_DN36499_c3_g1_i2	Leaf	Stem	2.54969	10.3731	0.000248752	0.00760338
TRINITY_DN31761_c0_g1_i3	Leaf	Stem	2.54834	7.60065	0.000415613	0.011323
TRINITY_DN31980_c1_g1_i1	Leaf	Stem	2.5471	5.41021	0.0018835	0.0372973
TRINITY_DN29962_c0_g1_i2	Leaf	Stem	2.54397	5.27922	0.00219254	0.0420901
TRINITY_DN33606_c3_g1_i7	Leaf	Stem	2.54043	8.87438	0.000301226	0.00885062
TRINITY_DN34881_c2_g1_i2	Leaf	Stem	2.54014	5.13499	0.00289655	0.0520486
TRINITY_DN29279_c0_g1_i3	Leaf	Stem	2.53733	7.32758	0.000484328	0.0129051
TRINITY_DN36378_c2_g4_i1	Leaf	Stem	2.52878	9.46077	0.000299454	0.00880649
TRINITY_DN27821_c0_g1_i1	Leaf	Stem	2.52803	5.3947	0.0018835	0.0372973
TRINITY_DN33012_c0_g2_i5	Leaf	Stem	2.52748	5.81657	0.00119428	0.026019
TRINITY_DN28146_c0_g1_i3	Leaf	Stem	2.52427	6.06496	0.00117369	0.0256818
TRINITY_DN30016_c0_g1_i1	Leaf	Stem	2.52295	5.2622	0.00241472	0.0452088
TRINITY_DN33540_c0_g1_i3	Leaf	Stem	2.52202	7.80133	0.000411901	0.0112416
TRINITY_DN34065_c0_g6_i2	Leaf	Stem	2.52198	6.27664	0.000956872	0.0219461
TRINITY_DN21714_c0_g1_i2	Leaf	Stem	2.52198	6.27664	0.000956872	0.0219461
TRINITY_DN36461_c1_g7_i1	Leaf	Stem	2.51845	8.62949	0.000343911	0.00975331
TRINITY_DN31418_c0_g1_i2	Leaf	Stem	2.51673	5.11615	0.00289655	0.0520486
TRINITY_DN35678_c1_g1_i3	Leaf	Stem	2.50545	6.50579	0.000775386	0.0188158
TRINITY_DN35273_c2_g2_i6	Leaf	Stem	2.50436	8.68064	0.000377037	0.0105793
TRINITY_DN33664_c2_g3_i1	Leaf	Stem	2.50401	5.88593	0.00157885	0.0323244
TRINITY_DN32734_c2_g1_i1	Leaf	Stem	2.50083	6.70964	0.000797962	0.0191253
TRINITY_DN36381_c2_g2_i1	Leaf	Stem	2.5	6.55607	0.000773868	0.0187929
TRINITY_DN35024_c0_g2_i4	Leaf	Stem	2.49896	6.38412	0.000896399	0.0209121
TRINITY_DN32610_c0_g5_i3	Leaf	Stem	2.49426	7.52812	0.000558327	0.0145094
TRINITY_DN27559_c0_g2_i1	Leaf	Stem	2.4939	8.48779	0.000413581	0.011278
TRINITY_DN24046_c0_g1_i1	Leaf	Stem	2.48946	10.3219	0.000337087	0.00965211
TRINITY_DN35978_c0_g1_i7	Leaf	Stem	2.48704	12.8872	0.000313853	0.00917204
TRINITY_DN35437_c0_g5_i1	Leaf	Stem	2.48643	5.58746	0.00171102	0.0345528
TRINITY_DN36499_c2_g1_i6	Leaf	Stem	2.48642	8.2542	0.000426918	0.0115836
TRINITY_DN29489_c0_g1_i1	Leaf	Stem	2.48296	5.9521	0.0015291	0.0316234
TRINITY_DN33839_c0_g3_i1	Leaf	Stem	2.48226	11.2802	0.000331078	0.00958951
TRINITY_DN27927_c0_g1_i3	Leaf	Stem	2.47623	6.02541	0.00148454	0.0309967
TRINITY_DN22520_c0_g1_i1	Leaf	Stem	2.47576	6.17077	0.00126279	0.027329
TRINITY_DN35094_c1_g1_i3	Leaf	Stem	2.47354	7.20835	0.000694325	0.0172729
TRINITY_DN27140_c0_g1_i1	Leaf	Stem	2.46924	5.34713	0.00246943	0.0461272
TRINITY_DN32264_c1_g5_i2	Leaf	Stem	2.46878	7.45116	0.00059134	0.0152509
TRINITY_DN30196_c0_g1_i4	Leaf	Stem	2.46317	8.16745	0.000502489	0.0132056
TRINITY_DN29116_c0_g1_i5	Leaf	Stem	2.45858	8.61715	0.000478628	0.0127846
TRINITY_DN34684_c0_g2_i1	Leaf	Stem	2.45852	6.08559	0.00144442	0.0302102
TRINITY_DN32543_c0_g1_i4	Leaf	Stem	2.4544	6.89444	0.000815018	0.0193739
TRINITY_DN33564_c0_g1_i4	Leaf	Stem	2.45279	7.40917	0.000648184	0.0162991
TRINITY_DN28475_c0_g1_i3	Leaf	Stem	2.44911	5.84102	0.00205304	0.0399272
TRINITY_DN27437_c0_g1_i1	Leaf	Stem	2.44688	7.69164	0.000608289	0.0155005
TRINITY_DN34951_c0_g3_i1	Leaf	Stem	2.44584	10.9999	0.000401705	0.0110652
TRINITY_DN32451_c0_g1_i6	Leaf	Stem	2.44372	6.45473	0.00105793	0.0236811
TRINITY_DN34684_c0_g2_i2	Leaf	Stem	2.44363	7.14938	0.000820977	0.0195014
TRINITY_DN26388_c0_g1_i3	Leaf	Stem	2.44335	9.12542	0.000472163	0.012643
TRINITY_DN8973_c0_g1_i1	Leaf	Stem	2.43489	6.06623	0.00161967	0.0330769
TRINITY_DN35911_c2_g11_i1	Leaf	Stem	2.4309	9.31854	0.000487083	0.012922
TRINITY_DN29053_c0_g1_i1	Leaf	Stem	2.42867	5.3145	0.00296923	0.0532079
TRINITY_DN36325_c1_g4_i1	Leaf	Stem	2.42867	5.3145	0.00296923	0.0532079
TRINITY_DN34343_c0_g3_i5	Leaf	Stem	2.42782	6.87241	0.000932861	0.0215622
TRINITY_DN32624_c0_g3_i1	Leaf	Stem	2.41757	6.94436	0.00092169	0.0213343
TRINITY_DN33678_c0_g6_i1	Leaf	Stem	2.41404	6.25234	0.0014152	0.0297722
TRINITY_DN30704_c0_g1_i2	Leaf	Stem	2.41087	6.04661	0.00181837	0.0361941
TRINITY_DN6442_c0_g1_i1	Leaf	Stem	2.40374	5.41199	0.00299649	0.0536081
TRINITY_DN36499_c3_g2_i1	Leaf	Stem	2.40025	8.43693	0.000646168	0.0162694
TRINITY_DN27208_c0_g1_i2	Leaf	Stem	2.39966	7.69888	0.000740774	0.0181765
TRINITY_DN28886_c0_g1_i2	Leaf	Stem	2.39654	7.67318	0.000756028	0.0184008
TRINITY_DN36341_c0_g4_i1	Leaf	Stem	2.38997	7.44113	0.000916039	0.0213246
TRINITY_DN29565_c0_g1_i5	Leaf	Stem	2.38996	5.87625	0.00238093	0.0446018
TRINITY_DN34665_c0_g3_i1	Leaf	Stem	2.38645	6.02671	0.00204396	0.0397742
TRINITY_DN33589_c0_g2_i1	Leaf	Stem	2.38227	5.50327	0.00277904	0.0508371
TRINITY_DN29312_c0_g1_i1	Leaf	Stem	2.38227	5.50327	0.00277904	0.0508371
TRINITY_DN32318_c2_g1_i3	Leaf	Stem	2.38191	7.37887	0.000884259	0.0206585
TRINITY_DN35356_c3_g1_i7	Leaf	Stem	2.3796	12.0949	0.000540073	0.0141024
TRINITY_DN33752_c2_g4_i1	Leaf	Stem	2.37666	8.14582	0.000742217	0.0181765
TRINITY_DN34493_c0_g1_i1	Leaf	Stem	2.37249	8.80819	0.000696151	0.0173051
TRINITY_DN31406_c1_g6_i3	Leaf	Stem	2.36771	7.36712	0.000950834	0.0218692
TRINITY_DN30294_c0_g1_i1	Leaf	Stem	2.36357	5.58909	0.00259677	0.0480925
TRINITY_DN32433_c3_g3_i3	Leaf	Stem	2.35376	7.59035	0.000969609	0.0222226
TRINITY_DN6116_c0_g1_i1	Leaf	Stem	2.3482	5.84246	0.00289449	0.0520486
TRINITY_DN34155_c0_g1_i15	Leaf	Stem	2.34793	7.94571	0.000864426	0.0203997
TRINITY_DN35923_c3_g2_i1	Leaf	Stem	2.34771	5.75885	0.00308113	0.0547022
TRINITY_DN32879_c0_g2_i4	Leaf	Stem	2.3458	5.47406	0.00328243	0.0577418
TRINITY_DN14884_c0_g1_i1	Leaf	Stem	2.3458	5.47406	0.00328243	0.0577418
TRINITY_DN26388_c0_g1_i2	Leaf	Stem	2.33717	9.97412	0.000714811	0.0176746
TRINITY_DN26475_c0_g1_i2	Leaf	Stem	2.32928	5.5616	0.00303862	0.0541405
TRINITY_DN26267_c0_g1_i3	Leaf	Stem	2.32529	6.51593	0.00187656	0.037205
TRINITY_DN35804_c1_g1_i7	Leaf	Stem	2.3247	7.11838	0.00134607	0.028712
TRINITY_DN28962_c0_g1_i1	Leaf	Stem	2.31223	7.07493	0.00144502	0.0302102
TRINITY_DN33388_c0_g1_i1	Leaf	Stem	2.3094	6.55206	0.00198362	0.0387852
TRINITY_DN31406_c1_g10_i1	Leaf	Stem	2.30482	6.85167	0.00156778	0.0321629
TRINITY_DN29648_c0_g1_i4	Leaf	Stem	2.30051	6.02802	0.00277159	0.0508109
TRINITY_DN35016_c1_g1_i10	Leaf	Stem	2.29094	8.34621	0.0010841	0.0242171
TRINITY_DN37814_c0_g1_i1	Leaf	Stem	2.28913	6.27163	0.00220263	0.0422071
TRINITY_DN31921_c0_g3_i1	Leaf	Stem	2.28804	6.01797	0.00293808	0.0527077
TRINITY_DN32264_c1_g5_i1	Leaf	Stem	2.27653	9.36152	0.0010097	0.0227734
TRINITY_DN32464_c0_g5_i1	Leaf	Stem	2.27521	6.20125	0.00253884	0.0472306
TRINITY_DN34019_c0_g1_i5	Leaf	Stem	2.27475	6.66177	0.00205538	0.0399488
TRINITY_DN31584_c0_g2_i1	Leaf	Stem	2.25332	7.82981	0.00137824	0.0292262
TRINITY_DN35004_c1_g3_i1	Leaf	Stem	2.24383	8.70171	0.001289	0.0278776
TRINITY_DN36014_c1_g1_i8	Leaf	Stem	2.24289	6.04919	0.00330426	0.0578847
TRINITY_DN35498_c0_g1_i2	Leaf	Stem	2.23796	6.75771	0.0021963	0.0421271
TRINITY_DN36341_c0_g2_i12	Leaf	Stem	2.23276	7.46677	0.00171163	0.0345528
TRINITY_DN34038_c0_g1_i14	Leaf	Stem	2.20676	7.23536	0.00196872	0.0385773
TRINITY_DN36232_c0_g1_i2	Leaf	Stem	2.2035	7.05207	0.00228709	0.0432914
TRINITY_DN33166_c1_g2_i1	Leaf	Stem	2.18737	8.35442	0.00168003	0.0340749
TRINITY_DN33834_c1_g1_i4	Leaf	Stem	2.18644	8.76536	0.00159299	0.032573
TRINITY_DN30124_c1_g1_i1	Leaf	Stem	2.18581	8.62252	0.00163199	0.0332869
TRINITY_DN36481_c4_g1_i1	Leaf	Stem	2.18559	7.83116	0.00197302	0.0386244
TRINITY_DN35084_c0_g3_i2	Leaf	Stem	2.1845	7.90241	0.00191553	0.0378625
TRINITY_DN34706_c0_g1_i6	Leaf	Stem	2.16512	11.4854	0.00152081	0.0315119
TRINITY_DN33818_c0_g6_i1	Leaf	Stem	2.15464	7.49805	0.00228569	0.0432901
TRINITY_DN34595_c1_g3_i1	Leaf	Stem	2.11295	7.18778	0.00300837	0.0537911
TRINITY_DN29279_c0_g1_i1	Leaf	Stem	2.09376	9.19188	0.00238019	0.0446018
TRINITY_DN36379_c1_g1_i19	Leaf	Stem	2.07249	7.73998	0.00329044	0.0578514
TRINITY_DN35367_c4_g6_i2	Leaf	Stem	2.04798	8.7561	0.00297504	0.0532829
TRINITY_DN34961_c3_g1_i1	Leaf	Stem	2.02201	9.44088	0.00318362	0.0560944
TRINITY_DN33535_c5_g5_i1	Leaf	Stem	-2.01332	10.7585	0.00307722	0.0546626
TRINITY_DN34287_c0_g2_i2	Leaf	Stem	-2.01879	10.5217	0.00302239	0.053953
TRINITY_DN36231_c0_g3_i2	Leaf	Stem	-2.02848	8.43207	0.0033157	0.0580453
TRINITY_DN33733_c3_g1_i5	Leaf	Stem	-2.0645	7.81056	0.00306658	0.0545033
TRINITY_DN33194_c3_g1_i4	Leaf	Stem	-2.07286	8.3067	0.00287507	0.0518324
TRINITY_DN33502_c2_g1_i1	Leaf	Stem	-2.09165	8.4442	0.00258894	0.0479748
TRINITY_DN35743_c3_g1_i5	Leaf	Stem	-2.10127	8.28636	0.00252866	0.0471255
TRINITY_DN31468_c0_g2_i3	Leaf	Stem	-2.1088	6.76296	0.00339388	0.059382
TRINITY_DN28821_c0_g1_i2	Leaf	Stem	-2.10996	7.53101	0.00279954	0.0508371
TRINITY_DN32113_c2_g1_i19	Leaf	Stem	-2.11457	9.19174	0.00211384	0.0408176
TRINITY_DN34476_c0_g1_i3	Leaf	Stem	-2.13192	7.26156	0.00272791	0.0501793
TRINITY_DN32126_c0_g1_i6	Leaf	Stem	-2.13512	7.55131	0.00247257	0.0461594
TRINITY_DN23969_c0_g1_i1	Leaf	Stem	-2.13788	7.3544	0.00262637	0.0484755
TRINITY_DN33255_c0_g1_i2	Leaf	Stem	-2.13855	8.20245	0.00220492	0.0422261
TRINITY_DN32822_c2_g1_i1	Leaf	Stem	-2.14422	8.43701	0.00202102	0.0394219
TRINITY_DN33833_c3_g6_i2	Leaf	Stem	-2.14528	7.07831	0.00283116	0.0511553
TRINITY_DN34669_c3_g1_i2	Leaf	Stem	-2.15031	6.91757	0.00279096	0.0508371
TRINITY_DN36033_c2_g2_i8	Leaf	Stem	-2.1656	7.59446	0.00219716	0.0421271
TRINITY_DN33628_c0_g4_i3	Leaf	Stem	-2.16991	8.22793	0.00190748	0.0377492
TRINITY_DN29771_c0_g1_i1	Leaf	Stem	-2.17275	7.10049	0.00253027	0.0471287
TRINITY_DN35650_c1_g2_i4	Leaf	Stem	-2.17475	7.15313	0.00221622	0.0423425
TRINITY_DN34068_c4_g5_i1	Leaf	Stem	-2.19029	7.80364	0.00185191	0.0367609
TRINITY_DN32458_c2_g3_i1	Leaf	Stem	-2.19256	9.13855	0.00151712	0.0314553
TRINITY_DN32511_c0_g1_i5	Leaf	Stem	-2.19434	6.51449	0.00278468	0.0508371
TRINITY_DN33502_c2_g4_i1	Leaf	Stem	-2.19629	7.88694	0.00181284	0.0361173
TRINITY_DN36084_c2_g1_i8	Leaf	Stem	-2.19703	6.63033	0.00270824	0.0498814
TRINITY_DN36381_c0_g1_i2	Leaf	Stem	-2.20146	6.35327	0.00273655	0.0502815
TRINITY_DN34479_c0_g1_i1	Leaf	Stem	-2.21179	6.27027	0.0031432	0.0554955
TRINITY_DN36171_c1_g1_i14	Leaf	Stem	-2.21405	8.389	0.0015065	0.031255
TRINITY_DN32381_c0_g1_i1	Leaf	Stem	-2.21639	6.71711	0.0024472	0.0457381
TRINITY_DN35086_c0_g1_i5	Leaf	Stem	-2.22341	7.89375	0.00160397	0.0327768
TRINITY_DN31585_c0_g3_i1	Leaf	Stem	-2.22444	6.45772	0.00242452	0.0453661
TRINITY_DN34669_c3_g2_i3	Leaf	Stem	-2.22582	6.9787	0.00198285	0.0387852
TRINITY_DN35905_c2_g5_i2	Leaf	Stem	-2.22621	7.16965	0.00198929	0.0388728
TRINITY_DN34813_c0_g1_i11	Leaf	Stem	-2.2363	6.19253	0.00297965	0.053336
TRINITY_DN31565_c0_g2_i1	Leaf	Stem	-2.23788	5.91678	0.00330475	0.0578847
TRINITY_DN26100_c0_g1_i2	Leaf	Stem	-2.25438	5.86764	0.00310065	0.0549889
TRINITY_DN35764_c0_g1_i1	Leaf	Stem	-2.25996	7.38817	0.00153667	0.0317597
TRINITY_DN34189_c0_g2_i1	Leaf	Stem	-2.26948	6.72516	0.00195102	0.0382626
TRINITY_DN34948_c1_g1_i3	Leaf	Stem	-2.27435	5.75018	0.00287658	0.0518324
TRINITY_DN35004_c0_g4_i2	Leaf	Stem	-2.27435	5.75018	0.00287658	0.0518324
TRINITY_DN32305_c0_g1_i1	Leaf	Stem	-2.28568	7.57795	0.00125388	0.027172
TRINITY_DN33028_c0_g1_i1	Leaf	Stem	-2.28605	5.89313	0.00273308	0.0502461
TRINITY_DN32256_c0_g4_i1	Leaf	Stem	-2.28668	6.50826	0.00187656	0.037205
TRINITY_DN33914_c2_g1_i1	Leaf	Stem	-2.2916	5.76405	0.00268673	0.0495617
TRINITY_DN35194_c1_g1_i6	Leaf	Stem	-2.29314	6.07864	0.00249368	0.0465268
TRINITY_DN35946_c1_g2_i1	Leaf	Stem	-2.29636	6.29079	0.00222917	0.0423425
TRINITY_DN27591_c0_g1_i3	Leaf	Stem	-2.30091	6.43389	0.00173997	0.0348571
TRINITY_DN31863_c0_g1_i1	Leaf	Stem	-2.31379	6.20399	0.00217455	0.0418412
TRINITY_DN35911_c2_g2_i4	Leaf	Stem	-2.31476	6.86522	0.00153991	0.0318067
TRINITY_DN32940_c3_g4_i3	Leaf	Stem	-2.31621	9.96089	0.000781562	0.0189186
TRINITY_DN32130_c0_g1_i1	Leaf	Stem	-2.31775	8.51742	0.000882032	0.0206409
TRINITY_DN34407_c0_g1_i3	Leaf	Stem	-2.3192	8.40883	0.000907626	0.0211589
TRINITY_DN34747_c2_g1_i2	Leaf	Stem	-2.32148	6.61789	0.00158173	0.0323629
TRINITY_DN27588_c0_g1_i1	Leaf	Stem	-2.3255	5.7914	0.0023467	0.0440618
TRINITY_DN34579_c0_g1_i5	Leaf	Stem	-2.33577	5.65245	0.0024421	0.0456689
TRINITY_DN33156_c0_g2_i3	Leaf	Stem	-2.33618	7.63943	0.000976177	0.0222711
TRINITY_DN33434_c4_g2_i1	Leaf	Stem	-2.33687	11.3784	0.000671301	0.0167897
TRINITY_DN30442_c0_g1_i4	Leaf	Stem	-2.34041	6.74728	0.00138657	0.0293201
TRINITY_DN34339_c3_g4_i2	Leaf	Stem	-2.34177	5.57765	0.00329509	0.0578847
TRINITY_DN35813_c2_g2_i1	Leaf	Stem	-2.34535	7.5869	0.000930147	0.0215148
TRINITY_DN29289_c0_g1_i1	Leaf	Stem	-2.35412	5.66728	0.00226869	0.0430181
TRINITY_DN33758_c0_g2_i2	Leaf	Stem	-2.35851	6.29194	0.00172284	0.0346203
TRINITY_DN33684_c6_g3_i3	Leaf	Stem	-2.3611	5.59326	0.00305502	0.0543274
TRINITY_DN31946_c0_g1_i3	Leaf	Stem	-2.36208	7.51651	0.000941796	0.0217497
TRINITY_DN31707_c0_g1_i1	Leaf	Stem	-2.36307	6.24426	0.00168774	0.03421
TRINITY_DN33502_c2_g3_i1	Leaf	Stem	-2.36517	7.64373	0.000851807	0.0201456
TRINITY_DN35753_c0_g1_i16	Leaf	Stem	-2.36715	7.28559	0.00103623	0.0232432
TRINITY_DN33064_c0_g1_i6	Leaf	Stem	-2.36891	5.51525	0.00303862	0.0541405
TRINITY_DN34182_c1_g1_i1	Leaf	Stem	-2.36901	7.9985	0.000806175	0.0192761
TRINITY_DN35849_c2_g2_i10	Leaf	Stem	-2.37891	6.09101	0.00166145	0.033719
TRINITY_DN31935_c0_g1_i4	Leaf	Stem	-2.38044	6.20519	0.00165095	0.0335269
TRINITY_DN28278_c0_g1_i1	Leaf	Stem	-2.3829	6.40966	0.00149116	0.0310649
TRINITY_DN30599_c2_g2_i3	Leaf	Stem	-2.38374	5.90713	0.00173221	0.0347596
TRINITY_DN34103_c2_g1_i1	Leaf	Stem	-2.3879	6.36576	0.001526	0.0315792
TRINITY_DN35186_c0_g6_i2	Leaf	Stem	-2.39407	10.0142	0.000544045	0.0141948
TRINITY_DN27284_c0_g1_i1	Leaf	Stem	-2.39891	7.1783	0.000886067	0.0206859
TRINITY_DN34457_c1_g1_i8	Leaf	Stem	-2.40291	6.83499	0.00103345	0.0231968
TRINITY_DN34340_c1_g2_i2	Leaf	Stem	-2.40451	7.34198	0.000767879	0.0186753
TRINITY_DN33018_c1_g1_i3	Leaf	Stem	-2.40508	6.22545	0.00148943	0.0310649
TRINITY_DN35354_c2_g2_i1	Leaf	Stem	-2.41707	6.65671	0.00100463	0.0226875
TRINITY_DN32931_c2_g3_i1	Leaf	Stem	-2.42006	5.46706	0.00277904	0.0508371
TRINITY_DN32685_c0_g1_i1	Leaf	Stem	-2.42105	6.95315	0.000946035	0.0217895
TRINITY_DN22130_c0_g1_i1	Leaf	Stem	-2.42268	5.87053	0.00157885	0.0323244
TRINITY_DN33519_c0_g1_i4	Leaf	Stem	-2.42268	5.87053	0.00157885	0.0323244
TRINITY_DN33759_c1_g6_i1	Leaf	Stem	-2.42602	10.9346	0.00044463	0.0119944
TRINITY_DN30483_c0_g1_i2	Leaf	Stem	-2.43112	7.28686	0.000770016	0.0187133
TRINITY_DN36241_c2_g3_i1	Leaf	Stem	-2.43157	8.05083	0.000591488	0.0152509
TRINITY_DN35502_c0_g8_i1	Leaf	Stem	-2.43267	5.38174	0.00274552	0.0504181
TRINITY_DN31556_c5_g4_i2	Leaf	Stem	-2.43474	6.01433	0.00139919	0.029536
TRINITY_DN61353_c0_g1_i1	Leaf	Stem	-2.43591	7.53403	0.000668003	0.0167201
TRINITY_DN28772_c0_g2_i1	Leaf	Stem	-2.43627	6.78968	0.000912127	0.0212486
TRINITY_DN35186_c0_g8_i1	Leaf	Stem	-2.43883	9.55689	0.000452634	0.0121901
TRINITY_DN27835_c0_g1_i1	Leaf	Stem	-2.43932	6.82921	0.000875924	0.0205965
TRINITY_DN33496_c2_g3_i4	Leaf	Stem	-2.44472	6.14516	0.00126279	0.027329
TRINITY_DN34884_c5_g1_i5	Leaf	Stem	-2.44828	7.96805	0.000538489	0.0140723
TRINITY_DN33869_c1_g2_i4	Leaf	Stem	-2.4484	5.81973	0.00142796	0.0299303
TRINITY_DN35344_c0_g1_i4	Leaf	Stem	-2.45267	6.68632	0.000861166	0.0203375
TRINITY_DN36286_c0_g1_i3	Leaf	Stem	-2.45465	5.39957	0.00251728	0.0469404
TRINITY_DN29994_c0_g1_i1	Leaf	Stem	-2.45813	6.76994	0.000822965	0.0195343
TRINITY_DN31708_c1_g1_i3	Leaf	Stem	-2.46028	7.22956	0.000658589	0.0165098
TRINITY_DN34156_c0_g3_i1	Leaf	Stem	-2.46307	8.19706	0.000478549	0.0127846
TRINITY_DN31946_c0_g1_i1	Leaf	Stem	-2.46928	6.52774	0.000807476	0.0192931
TRINITY_DN34224_c1_g1_i1	Leaf	Stem	-2.47541	10.2801	0.000359825	0.0101429
TRINITY_DN27781_c0_g1_i1	Leaf	Stem	-2.47609	4.95555	0.00318886	0.0561563
TRINITY_DN33754_c2_g1_i1	Leaf	Stem	-2.47657	6.2846	0.00104652	0.0234578
TRINITY_DN34181_c3_g6_i2	Leaf	Stem	-2.4788	6.70813	0.000739793	0.0181684
TRINITY_DN33724_c3_g7_i1	Leaf	Stem	-2.48136	5.51697	0.00200654	0.0391629
TRINITY_DN33586_c0_g1_i2	Leaf	Stem	-2.48297	5.09086	0.00289655	0.0520486
TRINITY_DN36062_c1_g2_i16	Leaf	Stem	-2.48297	5.09086	0.00289655	0.0520486
TRINITY_DN35367_c4_g4_i1	Leaf	Stem	-2.48577	5.61034	0.00190884	0.037753
TRINITY_DN24610_c0_g1_i1	Leaf	Stem	-2.48965	5.69808	0.00169789	0.034373
TRINITY_DN35606_c0_g1_i4	Leaf	Stem	-2.48965	5.69808	0.00169789	0.034373
TRINITY_DN32707_c0_g1_i1	Leaf	Stem	-2.4905	6.3496	0.000985717	0.0224029
TRINITY_DN194_c0_g1_i1	Leaf	Stem	-2.49893	5.93335	0.00107703	0.0240755
TRINITY_DN32637_c0_g1_i1	Leaf	Stem	-2.49963	6.3038	0.000948098	0.0218216
TRINITY_DN34379_c0_g2_i1	Leaf	Stem	-2.50078	9.06622	0.000348713	0.00986376
TRINITY_DN30871_c0_g1_i1	Leaf	Stem	-2.50577	4.97936	0.0028476	0.0513955
TRINITY_DN32522_c3_g1_i4	Leaf	Stem	-2.50988	5.11259	0.00260867	0.0482426
TRINITY_DN36266_c0_g2_i1	Leaf	Stem	-2.5133	5.23466	0.00219254	0.0420901
TRINITY_DN34569_c0_g1_i3	Leaf	Stem	-2.5133	5.23466	0.00219254	0.0420901
TRINITY_DN33733_c4_g1_i1	Leaf	Stem	-2.5162	5.34728	0.00205995	0.0400139
TRINITY_DN63841_c0_g1_i1	Leaf	Stem	-2.51696	8.35318	0.000377254	0.0105793
TRINITY_DN35186_c0_g3_i1	Leaf	Stem	-2.51707	9.97413	0.000293301	0.00868178
TRINITY_DN32951_c1_g2_i3	Leaf	Stem	-2.51868	5.45181	0.00194801	0.0382264
TRINITY_DN36444_c3_g2_i2	Leaf	Stem	-2.52151	7.6283	0.000439962	0.0119078
TRINITY_DN28823_c0_g1_i1	Leaf	Stem	-2.53039	6.09357	0.000881111	0.0206409
TRINITY_DN32397_c0_g1_i1	Leaf	Stem	-2.53419	6.38609	0.00077857	0.018879
TRINITY_DN34560_c1_g5_i1	Leaf	Stem	-2.53534	6.48835	0.000742257	0.0181765
TRINITY_DN34125_c0_g3_i1	Leaf	Stem	-2.5363	5.134	0.00235169	0.0441301
TRINITY_DN36093_c0_g1_i2	Leaf	Stem	-2.53663	7.32161	0.000460426	0.0123897
TRINITY_DN28969_c0_g1_i4	Leaf	Stem	-2.5375	5.25437	0.00199246	0.0389114
TRINITY_DN35098_c0_g3_i1	Leaf	Stem	-2.53956	9.00788	0.000291261	0.00864984
TRINITY_DN34330_c0_g4_i2	Leaf	Stem	-2.54083	5.65568	0.00152374	0.0315525
TRINITY_DN34577_c4_g4_i1	Leaf	Stem	-2.54804	7.46264	0.000384557	0.0107024
TRINITY_DN36033_c2_g1_i5	Leaf	Stem	-2.55872	5.67048	0.00141492	0.0297722
TRINITY_DN33587_c0_g3_i1	Leaf	Stem	-2.55938	10.9897	0.000227443	0.00710521
TRINITY_DN32346_c2_g1_i2	Leaf	Stem	-2.5613	5.27382	0.00181213	0.0361173
TRINITY_DN35245_c1_g3_i2	Leaf	Stem	-2.56224	5.15511	0.00212207	0.0409238
TRINITY_DN29619_c0_g1_i1	Leaf	Stem	-2.56335	5.02586	0.00227848	0.0431785
TRINITY_DN33466_c0_g1_i9	Leaf	Stem	-2.56799	6.24779	0.00070684	0.0175174
TRINITY_DN27682_c0_g1_i1	Leaf	Stem	-2.5697	6.86368	0.000484905	0.01291
TRINITY_DN33063_c2_g3_i3	Leaf	Stem	-2.5704	6.06144	0.000744507	0.0182108
TRINITY_DN33784_c0_g4_i2	Leaf	Stem	-2.57558	9.59941	0.000228647	0.00712236
TRINITY_DN33944_c0_g1_i2	Leaf	Stem	-2.57674	7.56046	0.000332693	0.00962008
TRINITY_DN21295_c0_g2_i1	Leaf	Stem	-2.57808	6.83173	0.000463406	0.0124494
TRINITY_DN27989_c0_g1_i1	Leaf	Stem	-2.58472	5.29302	0.00164946	0.0335175
TRINITY_DN34103_c2_g2_i1	Leaf	Stem	-2.58472	5.29302	0.00164946	0.0335175
TRINITY_DN21494_c0_g1_i1	Leaf	Stem	-2.59131	5.04857	0.0020415	0.0397502
TRINITY_DN35354_c2_g2_i6	Leaf	Stem	-2.59131	5.04857	0.0020415	0.0397502
TRINITY_DN34592_c1_g6_i1	Leaf	Stem	-2.59131	5.04857	0.0020415	0.0397502
TRINITY_DN32700_c0_g2_i1	Leaf	Stem	-2.59142	6.26748	0.000638152	0.0161089
TRINITY_DN28713_c0_g1_i2	Leaf	Stem	-2.59367	6.84493	0.000432042	0.0117129
TRINITY_DN29697_c0_g1_i3	Leaf	Stem	-2.59567	4.90903	0.00219265	0.0420901
TRINITY_DN17620_c0_g1_i1	Leaf	Stem	-2.59667	7.19724	0.000348581	0.00986376
TRINITY_DN29192_c0_g1_i1	Leaf	Stem	-2.59733	6.43918	0.000590535	0.0152509
TRINITY_DN33458_c1_g3_i1	Leaf	Stem	-2.60108	4.75472	0.00271018	0.0498814
TRINITY_DN41394_c0_g1_i1	Leaf	Stem	-2.60351	5.419	0.00144598	0.0302109
TRINITY_DN36193_c0_g3_i5	Leaf	Stem	-2.60776	5.31197	0.0015026	0.0311941
TRINITY_DN35813_c2_g2_i2	Leaf	Stem	-2.60798	4.58216	0.00301688	0.0538842
TRINITY_DN33271_c0_g2_i5	Leaf	Stem	-2.60798	4.58216	0.00301688	0.0538842
TRINITY_DN26068_c0_g1_i4	Leaf	Stem	-2.60914	8.73115	0.000220591	0.00694435
TRINITY_DN26898_c0_g1_i1	Leaf	Stem	-2.61276	5.19643	0.00156801	0.0321629
TRINITY_DN34718_c0_g1_i2	Leaf	Stem	-2.61276	5.19643	0.00156801	0.0321629
TRINITY_DN34600_c1_g2_i1	Leaf	Stem	-2.61632	5.95912	0.00065602	0.0164804
TRINITY_DN35767_c4_g6_i1	Leaf	Stem	-2.61719	7.52147	0.000273499	0.00825151
TRINITY_DN32650_c2_g4_i2	Leaf	Stem	-2.61944	5.53495	0.00118688	0.0258749
TRINITY_DN33921_c2_g1_i4	Leaf	Stem	-2.61944	5.53495	0.00118688	0.0258749
TRINITY_DN33587_c0_g4_i1	Leaf	Stem	-2.61993	7.8386	0.000246389	0.00757374
TRINITY_DN26576_c0_g1_i1	Leaf	Stem	-2.62453	5.4364	0.00132588	0.0284805
TRINITY_DN34523_c8_g1_i1	Leaf	Stem	-2.62817	5.72825	0.000984126	0.0224029
TRINITY_DN35476_c4_g3_i1	Leaf	Stem	-2.63493	4.782	0.00237875	0.0446018
TRINITY_DN33587_c0_g1_i2	Leaf	Stem	-2.63797	10.1819	0.000156492	0.00521332
TRINITY_DN33677_c2_g1_i1	Leaf	Stem	-2.64633	4.6128	0.00261227	0.0482426
TRINITY_DN35458_c0_g1_i1	Leaf	Stem	-2.64633	4.6128	0.00261227	0.0482426
TRINITY_DN32931_c2_g6_i1	Leaf	Stem	-2.64791	6.48199	0.000451043	0.0121573
TRINITY_DN33538_c0_g4_i2	Leaf	Stem	-2.64807	7.84236	0.000210016	0.00666939
TRINITY_DN33640_c5_g1_i4	Leaf	Stem	-2.64958	6.85231	0.000332724	0.00962008
TRINITY_DN34814_c0_g3_i1	Leaf	Stem	-2.66093	7.6083	0.00021817	0.00688808
TRINITY_DN33095_c4_g1_i1	Leaf	Stem	-2.66131	4.42144	0.00291167	0.0522627
TRINITY_DN31968_c0_g1_i8	Leaf	Stem	-2.66131	4.42144	0.00291167	0.0522627
TRINITY_DN32926_c1_g1_i2	Leaf	Stem	-2.66801	4.80878	0.00209104	0.0404011
TRINITY_DN35965_c0_g3_i1	Leaf	Stem	-2.66801	4.80878	0.00209104	0.0404011
TRINITY_DN33660_c0_g1_i4	Leaf	Stem	-2.66801	4.80878	0.00209104	0.0404011
TRINITY_DN33436_c1_g2_i1	Leaf	Stem	-2.67195	6.44889	0.000423974	0.0115133
TRINITY_DN10160_c0_g1_i1	Leaf	Stem	-2.6815	7.1733	0.000269057	0.00812503
TRINITY_DN35911_c2_g6_i1	Leaf	Stem	-2.683	7.52668	0.000219769	0.00692515
TRINITY_DN30755_c1_g1_i1	Leaf	Stem	-2.6837	4.64282	0.00226613	0.0429945
TRINITY_DN31299_c1_g5_i1	Leaf	Stem	-2.6837	4.64282	0.00226613	0.0429945
TRINITY_DN27456_c0_g1_i2	Leaf	Stem	-2.68472	4.98157	0.00154494	0.03185
TRINITY_DN29647_c0_g2_i1	Leaf	Stem	-2.68472	4.98157	0.00154494	0.03185
TRINITY_DN35486_c3_g1_i14	Leaf	Stem	-2.68472	4.98157	0.00154494	0.03185
TRINITY_DN26111_c0_g1_i1	Leaf	Stem	-2.68583	5.48739	0.000943639	0.0217497
TRINITY_DN33368_c2_g1_i5	Leaf	Stem	-2.68747	9.2657	0.000136149	0.00464959
TRINITY_DN34685_c0_g1_i6	Leaf	Stem	-2.68889	10.5198	0.000118623	0.00416894
TRINITY_DN33535_c5_g3_i1	Leaf	Stem	-2.69393	7.11593	0.000257705	0.00782568
TRINITY_DN36414_c3_g1_i1	Leaf	Stem	-2.69442	5.78383	0.000742351	0.0181765
TRINITY_DN34345_c0_g3_i6	Leaf	Stem	-2.69678	6.52357	0.000362168	0.0101913
TRINITY_DN32815_c2_g1_i3	Leaf	Stem	-2.69823	6.29767	0.000398695	0.0109916
TRINITY_DN28091_c0_g1_i4	Leaf	Stem	-2.70636	6.53175	0.000346804	0.0098268
TRINITY_DN27729_c0_g1_i1	Leaf	Stem	-2.71323	5.00498	0.00137813	0.0292262
TRINITY_DN30240_c0_g1_i1	Leaf	Stem	-2.71323	5.00498	0.00137813	0.0292262
TRINITY_DN35267_c0_g2_i4	Leaf	Stem	-2.71323	5.00498	0.00137813	0.0292262
TRINITY_DN35750_c0_g5_i1	Leaf	Stem	-2.71363	5.61364	0.000798534	0.0191253
TRINITY_DN31563_c0_g1_i1	Leaf	Stem	-2.71382	6.04137	0.000402344	0.0110734
TRINITY_DN32544_c0_g4_i7	Leaf	Stem	-2.71775	5.40322	0.000953685	0.0219039
TRINITY_DN34439_c0_g1_i1	Leaf	Stem	-2.72047	5.71558	0.000688803	0.0171486
TRINITY_DN33194_c2_g1_i1	Leaf	Stem	-2.72685	6.95861	0.000219666	0.00692515
TRINITY_DN35014_c0_g3_i1	Leaf	Stem	-2.72723	6.05275	0.00037908	0.0106123
TRINITY_DN29326_c0_g2_i1	Leaf	Stem	-2.73198	4.86093	0.00143305	0.0299983
TRINITY_DN35186_c0_g5_i2	Leaf	Stem	-2.74511	8.42383	0.000114315	0.00404018
TRINITY_DN18649_c0_g1_i1	Leaf	Stem	-2.74592	4.48894	0.00212562	0.0409238
TRINITY_DN31360_c0_g1_i2	Leaf	Stem	-2.74592	4.48894	0.00212562	0.0409238
TRINITY_DN35466_c1_g1_i1	Leaf	Stem	-2.74592	4.48894	0.00212562	0.0409238
TRINITY_DN32363_c0_g1_i1	Leaf	Stem	-2.74592	4.48894	0.00212562	0.0409238
TRINITY_DN33368_c2_g1_i3	Leaf	Stem	-2.75256	10.4081	8.63203e-05	0.00325839
TRINITY_DN33857_c2_g3_i6	Leaf	Stem	-2.75564	4.70109	0.00171465	0.0345528
TRINITY_DN34501_c0_g7_i5	Leaf	Stem	-2.75564	4.70109	0.00171465	0.0345528
TRINITY_DN32890_c2_g3_i6	Leaf	Stem	-2.75893	7.51183	0.000149546	0.00504896
TRINITY_DN34793_c0_g2_i1	Leaf	Stem	-2.7595	5.43819	0.000732513	0.018044
TRINITY_DN33771_c1_g1_i3	Leaf	Stem	-2.7595	5.43819	0.000732513	0.018044
TRINITY_DN34059_c0_g6_i1	Leaf	Stem	-2.75977	8.28352	0.000113167	0.00403422
TRINITY_DN25863_c0_g1_i1	Leaf	Stem	-2.76177	6.98867	0.000186714	0.00601134
TRINITY_DN34182_c0_g2_i5	Leaf	Stem	-2.76371	5.55273	0.000678622	0.0169598
TRINITY_DN34818_c0_g1_i3	Leaf	Stem	-2.7686	5.05071	0.00110051	0.0245669
TRINITY_DN32381_c0_g3_i1	Leaf	Stem	-2.77071	7.43696	0.000143918	0.00488423
TRINITY_DN34006_c6_g2_i1	Leaf	Stem	-2.77313	5.19844	0.000880555	0.0206409
TRINITY_DN33877_c0_g1_i1	Leaf	Stem	-2.77313	5.19844	0.000880555	0.0206409
TRINITY_DN32376_c0_g1_i1	Leaf	Stem	-2.77313	5.19844	0.000880555	0.0206409
TRINITY_DN30821_c0_g1_i3	Leaf	Stem	-2.77684	5.33256	0.000798427	0.0191253
TRINITY_DN35291_c1_g1_i1	Leaf	Stem	-2.78102	4.27934	0.00276276	0.0506776
TRINITY_DN33275_c0_g4_i2	Leaf	Stem	-2.78254	5.56862	0.00062591	0.0158121
TRINITY_DN32235_c0_g1_i3	Leaf	Stem	-2.78643	4.52158	0.00182225	0.0361941
TRINITY_DN31693_c3_g4_i2	Leaf	Stem	-2.78643	4.52158	0.00182225	0.0361941
TRINITY_DN35526_c1_g2_i17	Leaf	Stem	-2.78973	7.67006	0.000111267	0.00398339
TRINITY_DN34204_c1_g2_i3	Leaf	Stem	-2.79031	4.72938	0.00149543	0.0310649
TRINITY_DN35544_c0_g2_i3	Leaf	Stem	-2.79323	4.9113	0.0011219	0.0249929
TRINITY_DN31028_c0_g1_i1	Leaf	Stem	-2.79323	4.9113	0.0011219	0.0249929
TRINITY_DN35793_c0_g1_i1	Leaf	Stem	-2.79323	4.9113	0.0011219	0.0249929
TRINITY_DN32353_c4_g2_i7	Leaf	Stem	-2.79551	5.07306	0.000985149	0.0224029
TRINITY_DN34685_c0_g1_i1	Leaf	Stem	-2.79551	5.07306	0.000985149	0.0224029
TRINITY_DN29052_c0_g1_i2	Leaf	Stem	-2.79571	9.63009	7.41418e-05	0.0028684
TRINITY_DN36005_c0_g1_i1	Leaf	Stem	-2.79733	5.21866	0.00079624	0.0191253
TRINITY_DN35243_c0_g2_i3	Leaf	Stem	-2.80008	5.47235	0.000616541	0.015697
TRINITY_DN35525_c0_g2_i5	Leaf	Stem	-2.80113	5.58434	0.000577643	0.0149399
TRINITY_DN31131_c0_g2_i1	Leaf	Stem	-2.81156	9.29306	7.23159e-05	0.00280775
TRINITY_DN35354_c2_g2_i2	Leaf	Stem	-2.81795	6.05406	0.000254743	0.00776466
TRINITY_DN31502_c0_g1_i5	Leaf	Stem	-2.81845	5.88903	0.00040399	0.0111
TRINITY_DN27325_c0_g1_i1	Leaf	Stem	-2.81948	5.59989	0.000533418	0.0139804
TRINITY_DN35343_c5_g1_i5	Leaf	Stem	-2.81994	5.48914	0.000566218	0.014691
TRINITY_DN34718_c0_g1_i1	Leaf	Stem	-2.82192	5.09507	0.000882874	0.0206409
TRINITY_DN36275_c1_g1_i5	Leaf	Stem	-2.82377	9.11856	6.78909e-05	0.00268062
TRINITY_DN26895_c0_g1_i2	Leaf	Stem	-2.82417	4.75714	0.00130647	0.0282179
TRINITY_DN34919_c1_g8_i2	Leaf	Stem	-2.82583	4.5535	0.00156555	0.0321629
TRINITY_DN34063_c2_g1_i2	Leaf	Stem	-2.82583	4.5535	0.00156555	0.0321629
TRINITY_DN35424_c1_g4_i1	Leaf	Stem	-2.82814	4.3169	0.00231637	0.0435173
TRINITY_DN35475_c3_g2_i4	Leaf	Stem	-2.82814	4.3169	0.00231637	0.0435173
TRINITY_DN33587_c0_g3_i2	Leaf	Stem	-2.83153	8.84592	6.80967e-05	0.0026855
TRINITY_DN35569_c3_g5_i5	Leaf	Stem	-2.8345	5.81233	0.00041894	0.0113956
TRINITY_DN6228_c0_g1_i2	Leaf	Stem	-2.83496	6.5887	0.000184371	0.00594179
TRINITY_DN28025_c0_g1_i1	Leaf	Stem	-2.84785	6.42596	0.000191741	0.00616008
TRINITY_DN27832_c0_g1_i2	Leaf	Stem	-2.84786	5.91419	0.000354528	0.0100109
TRINITY_DN62240_c0_g1_i1	Leaf	Stem	-2.85451	6.54995	0.00017611	0.00570374
TRINITY_DN35598_c0_g2_i4	Leaf	Stem	-2.85604	10.0876	5.05879e-05	0.00213162
TRINITY_DN35289_c2_g2_i5	Leaf	Stem	-2.85724	4.7844	0.00114329	0.0252624
TRINITY_DN32682_c0_g3_i1	Leaf	Stem	-2.85888	5.52214	0.000478524	0.0127846
TRINITY_DN31933_c0_g2_i2	Leaf	Stem	-2.85956	6.00937	0.000324622	0.00944443
TRINITY_DN31927_c0_g1_i3	Leaf	Stem	-2.86275	8.94021	5.87769e-05	0.00239021
TRINITY_DN27020_c0_g1_i1	Leaf	Stem	-2.86419	4.58476	0.00134785	0.0287312
TRINITY_DN33193_c0_g1_i7	Leaf	Stem	-2.86802	6.4434	0.000166611	0.0054502
TRINITY_DN30745_c0_g1_i1	Leaf	Stem	-2.8693	7.4932	8.67308e-05	0.0032701
TRINITY_DN33648_c0_g2_i3	Leaf	Stem	-2.87303	6.31896	0.000172659	0.00560866
TRINITY_DN35333_c2_g1_i1	Leaf	Stem	-2.87335	5.13813	0.000711427	0.0176043
TRINITY_DN33351_c0_g2_i1	Leaf	Stem	-2.87378	4.35353	0.00194758	0.0382264
TRINITY_DN30753_c0_g1_i2	Leaf	Stem	-2.87378	4.35353	0.00194758	0.0382264
TRINITY_DN30233_c0_g1_i3	Leaf	Stem	-2.87378	4.35353	0.00194758	0.0382264
TRINITY_DN34072_c1_g1_i12	Leaf	Stem	-2.87796	5.53837	0.000440346	0.0119083
TRINITY_DN34577_c3_g1_i4	Leaf	Stem	-2.88174	7.20707	9.88482e-05	0.00363056
TRINITY_DN34440_c1_g1_i10	Leaf	Stem	-2.88357	5.42262	0.000462261	0.0124288
TRINITY_DN28310_c0_g1_i2	Leaf	Stem	-2.88473	7.01379	0.000102763	0.0037322
TRINITY_DN33687_c0_g1_i2	Leaf	Stem	-2.89679	5.55442	0.000405476	0.0111079
TRINITY_DN35794_c1_g1_i5	Leaf	Stem	-2.90138	7.69001	7.20257e-05	0.00279982
TRINITY_DN32210_c4_g1_i1	Leaf	Stem	-2.90155	4.61537	0.00116281	0.0256416
TRINITY_DN34973_c0_g1_i1	Leaf	Stem	-2.91802	4.38928	0.001642	0.0334074
TRINITY_DN35292_c3_g3_i2	Leaf	Stem	-2.923	5.17997	0.000518737	0.0136217
TRINITY_DN34476_c0_g3_i2	Leaf	Stem	-2.92415	5.45715	0.000387624	0.01075
TRINITY_DN34440_c1_g2_i1	Leaf	Stem	-2.92415	5.45715	0.000387624	0.01075
TRINITY_DN33034_c0_g1_i2	Leaf	Stem	-2.9242	8.55105	4.40661e-05	0.00191623
TRINITY_DN35944_c2_g6_i1	Leaf	Stem	-2.92441	7.04847	8.22555e-05	0.00313397
TRINITY_DN30803_c0_g2_i1	Leaf	Stem	-2.92553	5.89046	0.000260548	0.00788268
TRINITY_DN32937_c0_g2_i3	Leaf	Stem	-2.92553	5.89046	0.000260548	0.00788268
TRINITY_DN32778_c0_g1_i4	Leaf	Stem	-2.93063	7.35582	7.56286e-05	0.002919
TRINITY_DN36419_c1_g1_i1	Leaf	Stem	-2.93458	5.33445	0.000443706	0.0119893
TRINITY_DN32567_c0_g1_i8	Leaf	Stem	-2.93586	5.03019	0.000622782	0.0157575
TRINITY_DN35408_c4_g1_i3	Leaf	Stem	-2.94402	5.47412	0.000355341	0.0100252
TRINITY_DN34339_c3_g4_i5	Leaf	Stem	-2.94705	7.85712	4.89384e-05	0.00208776
TRINITY_DN28774_c0_g1_i1	Leaf	Stem	-2.9516	6.74382	0.000102001	0.00371278
TRINITY_DN32132_c1_g2_i9	Leaf	Stem	-2.95165	6.45309	0.000113182	0.00403422
TRINITY_DN31208_c0_g1_i1	Leaf	Stem	-2.95185	5.60155	0.000317781	0.00927023
TRINITY_DN33602_c1_g2_i1	Leaf	Stem	-2.95216	4.86326	0.00068133	0.0169951
TRINITY_DN32771_c0_g1_i1	Leaf	Stem	-2.95303	6.89506	7.42899e-05	0.00287072
TRINITY_DN35526_c1_g5_i1	Leaf	Stem	-2.95758	6.85076	9.18581e-05	0.00342384
TRINITY_DN36084_c2_g3_i4	Leaf	Stem	-2.95977	7.96244	4.62363e-05	0.00199285
TRINITY_DN34488_c0_g1_i3	Leaf	Stem	-2.96094	4.42419	0.00117645	0.0256818
TRINITY_DN35694_c0_g1_i4	Leaf	Stem	-2.96094	4.42419	0.00117645	0.0256818
TRINITY_DN35871_c0_g4_i3	Leaf	Stem	-2.96094	4.42419	0.00117645	0.0256818
TRINITY_DN35052_c0_g1_i1	Leaf	Stem	-2.96131	8.37694	3.81303e-05	0.00171057
TRINITY_DN34257_c0_g1_i3	Leaf	Stem	-2.96277	5.05286	0.000555732	0.0144535
TRINITY_DN32705_c0_g1_i11	Leaf	Stem	-2.971	5.22065	0.000422388	0.0114798
TRINITY_DN35274_c0_g1_i8	Leaf	Stem	-2.97261	7.28674	6.1921e-05	0.00249513
TRINITY_DN32819_c1_g2_i1	Leaf	Stem	-2.97349	4.67475	0.00087065	0.0204873
TRINITY_DN35623_c1_g1_i4	Leaf	Stem	-2.97349	4.67475	0.00087065	0.0204873
TRINITY_DN33587_c0_g6_i1	Leaf	Stem	-2.97517	9.83895	2.75407e-05	0.0013171
TRINITY_DN36275_c1_g1_i10	Leaf	Stem	-2.97941	9.52126	2.85932e-05	0.00135544
TRINITY_DN23211_c0_g1_i2	Leaf	Stem	-2.98687	9.69753	2.65775e-05	0.00128605
TRINITY_DN31725_c0_g1_i2	Leaf	Stem	-2.98919	5.07518	0.000496502	0.0130799
TRINITY_DN32797_c0_g3_i4	Leaf	Stem	-2.98919	5.07518	0.000496502	0.0130799
TRINITY_DN28290_c0_g1_i1	Leaf	Stem	-2.98919	5.07518	0.000496502	0.0130799
TRINITY_DN34896_c1_g5_i4	Leaf	Stem	-2.99036	6.97457	6.03425e-05	0.00243868
TRINITY_DN33640_c5_g3_i1	Leaf	Stem	-2.9912	5.74697	0.000230573	0.00714142
TRINITY_DN36275_c1_g1_i6	Leaf	Stem	-2.99517	9.51949	2.61076e-05	0.00126943
TRINITY_DN30950_c0_g1_i1	Leaf	Stem	-3.00262	4.4583	0.000999618	0.0226557
TRINITY_DN34237_c1_g1_i2	Leaf	Stem	-3.00816	4.70357	0.000755559	0.0184008
TRINITY_DN35767_c3_g1_i1	Leaf	Stem	-3.01513	5.09717	0.000444113	0.0119903
TRINITY_DN27011_c0_g1_i2	Leaf	Stem	-3.01645	6.30224	8.97514e-05	0.00335683
TRINITY_DN35958_c1_g2_i2	Leaf	Stem	-3.01933	5.40687	0.000305681	0.00895729
TRINITY_DN33747_c0_g2_i1	Leaf	Stem	-3.03729	7.18916	4.50076e-05	0.00195197
TRINITY_DN34669_c3_g1_i5	Leaf	Stem	-3.04122	4.93811	0.000469533	0.0125932
TRINITY_DN16716_c0_g1_i1	Leaf	Stem	-3.04313	4.49163	0.000851461	0.0201456
TRINITY_DN32504_c1_g3_i1	Leaf	Stem	-3.04478	4.20421	0.00330473	0.0578847
TRINITY_DN20335_c0_g1_i1	Leaf	Stem	-3.04478	4.20421	0.00330473	0.0578847
TRINITY_DN34972_c2_g5_i1	Leaf	Stem	-3.04695	9.80557	1.86197e-05	0.00096852
TRINITY_DN34651_c1_g3_i5	Leaf	Stem	-3.05636	6.54486	6.56467e-05	0.00261098
TRINITY_DN36348_c3_g1_i1	Leaf	Stem	-3.05731	6.47973	6.8907e-05	0.00271417
TRINITY_DN36356_c0_g2_i1	Leaf	Stem	-3.06247	5.29877	0.000283332	0.00850099
TRINITY_DN35165_c0_g1_i6	Leaf	Stem	-3.06247	5.29877	0.000283332	0.00850099
TRINITY_DN36084_c2_g2_i3	Leaf	Stem	-3.07884	6.02367	0.000120964	0.00422391
TRINITY_DN34875_c3_g2_i8	Leaf	Stem	-3.08916	5.72027	0.000157978	0.00522546
TRINITY_DN35985_c1_g1_i12	Leaf	Stem	-3.09027	5.16124	0.000287576	0.0086125
TRINITY_DN33587_c0_g3_i4	Leaf	Stem	-3.09389	6.2938	6.28433e-05	0.002521
TRINITY_DN45455_c0_g1_i1	Leaf	Stem	-3.09586	5.94171	0.000125337	0.00434868
TRINITY_DN28731_c0_g1_i2	Leaf	Stem	-3.10127	6.37674	5.98031e-05	0.00241987
TRINITY_DN35099_c0_g1_i8	Leaf	Stem	-3.1056	7.47601	2.94246e-05	0.00138879
TRINITY_DN33183_c0_g1_i2	Leaf	Stem	-3.10611	5.33633	0.000233346	0.00719994
TRINITY_DN36064_c0_g1_i3	Leaf	Stem	-3.11447	5.18199	0.000258681	0.00784803
TRINITY_DN40413_c0_g1_i1	Leaf	Stem	-3.11918	8.44714	1.75656e-05	0.000919557
TRINITY_DN33018_c1_g1_i4	Leaf	Stem	-3.12006	6.23615	5.94468e-05	0.00241444
TRINITY_DN29031_c0_g1_i1	Leaf	Stem	-3.12089	4.55613	0.000622182	0.0157545
TRINITY_DN31708_c1_g2_i1	Leaf	Stem	-3.12089	4.55613	0.000622182	0.0157545
TRINITY_DN34880_c0_g5_i1	Leaf	Stem	-3.12154	5.7485	0.000136087	0.00464959
TRINITY_DN33856_c1_g1_i2	Leaf	Stem	-3.1218	6.84012	4.15777e-05	0.00183493
TRINITY_DN29372_c0_g2_i2	Leaf	Stem	-3.13137	6.24611	5.6291e-05	0.00230348
TRINITY_DN34223_c3_g1_i2	Leaf	Stem	-3.13137	6.24611	5.6291e-05	0.00230348
TRINITY_DN35267_c0_g2_i3	Leaf	Stem	-3.13444	7.92271	2.03372e-05	0.00103799
TRINITY_DN34219_c1_g1_i2	Leaf	Stem	-3.13779	5.5092	0.000164134	0.00538539
TRINITY_DN29434_c0_g2_i1	Leaf	Stem	-3.13827	5.20245	0.000232936	0.00719412
TRINITY_DN34094_c4_g1_i3	Leaf	Stem	-3.13879	7.43403	2.51491e-05	0.00123138
TRINITY_DN30452_c0_g1_i2	Leaf	Stem	-3.13906	4.81353	0.000382127	0.0106792
TRINITY_DN27077_c0_g1_i1	Leaf	Stem	-3.13906	4.81353	0.000382127	0.0106792
TRINITY_DN35373_c1_g1_i5	Leaf	Stem	-3.14063	4.28224	0.00231637	0.0435173
TRINITY_DN35157_c3_g4_i2	Leaf	Stem	-3.14063	4.28224	0.00231637	0.0435173
TRINITY_DN33205_c2_g1_i5	Leaf	Stem	-3.14063	4.28224	0.00231637	0.0435173
TRINITY_DN34895_c0_g1_i2	Leaf	Stem	-3.14063	4.28224	0.00231637	0.0435173
TRINITY_DN33856_c1_g1_i4	Leaf	Stem	-3.14457	7.67556	1.98474e-05	0.00101458
TRINITY_DN35580_c1_g2_i14	Leaf	Stem	-3.14621	5.64882	0.000131919	0.00453842
TRINITY_DN36287_c0_g1_i3	Leaf	Stem	-3.152	5.03235	0.000291475	0.00864984
TRINITY_DN33095_c4_g2_i1	Leaf	Stem	-3.15321	5.7762	0.000117477	0.0041331
TRINITY_DN35354_c2_g2_i11	Leaf	Stem	-3.15321	5.7762	0.000117477	0.0041331
TRINITY_DN35258_c0_g2_i5	Leaf	Stem	-3.15825	4.58736	0.000533686	0.0139804
TRINITY_DN35669_c0_g2_i1	Leaf	Stem	-3.15933	6.5699	4.0123e-05	0.00178188
TRINITY_DN26781_c0_g2_i2	Leaf	Stem	-3.17001	4.83978	0.000335144	0.00963538
TRINITY_DN34328_c0_g2_i1	Leaf	Stem	-3.17105	6.64634	3.59835e-05	0.00163222
TRINITY_DN32698_c0_g6_i2	Leaf	Stem	-3.17153	7.30851	2.18023e-05	0.00109901
TRINITY_DN36061_c0_g1_i1	Leaf	Stem	-3.18047	7.09632	2.19198e-05	0.00110323
TRINITY_DN28651_c0_g1_i1	Leaf	Stem	-3.18378	6.52242	3.59529e-05	0.00163222
TRINITY_DN31927_c0_g1_i2	Leaf	Stem	-3.18626	4.31976	0.00194758	0.0382264
TRINITY_DN34715_c2_g3_i1	Leaf	Stem	-3.18626	4.31976	0.00194758	0.0382264
TRINITY_DN36015_c0_g1_i2	Leaf	Stem	-3.18626	4.31976	0.00194758	0.0382264
TRINITY_DN32692_c0_g1_i1	Leaf	Stem	-3.18991	9.62052	9.06502e-06	0.000535591
TRINITY_DN1144_c0_g1_i1	Leaf	Stem	-3.19019	7.00659	2.75421e-05	0.0013171
TRINITY_DN34287_c0_g4_i2	Leaf	Stem	-3.19438	9.28855	9.01572e-06	0.000533646
TRINITY_DN32580_c0_g1_i1	Leaf	Stem	-3.19945	5.81679	8.80793e-05	0.00330566
TRINITY_DN35765_c0_g1_i10	Leaf	Stem	-3.20436	5.0773	0.000231473	0.00716249
TRINITY_DN32698_c0_g6_i1	Leaf	Stem	-3.20463	10.2698	7.47064e-06	0.000457125
TRINITY_DN33112_c2_g10_i1	Leaf	Stem	-3.20978	5.42623	0.000133085	0.00456406
TRINITY_DN35669_c0_g1_i1	Leaf	Stem	-3.21454	5.83008	8.20616e-05	0.00313024
TRINITY_DN33692_c0_g2_i5	Leaf	Stem	-3.21755	7.77179	1.30047e-05	0.000711637
TRINITY_DN32557_c3_g1_i1	Leaf	Stem	-3.21812	6.23733	5.6291e-05	0.00230348
TRINITY_DN34339_c2_g1_i2	Leaf	Stem	-3.22575	9.01388	8.03526e-06	0.0004862
TRINITY_DN34156_c0_g1_i1	Leaf	Stem	-3.22931	6.33287	3.31283e-05	0.0015239
TRINITY_DN31565_c0_g1_i1	Leaf	Stem	-3.22934	6.24729	5.33181e-05	0.00222368
TRINITY_DN31815_c0_g1_i2	Leaf	Stem	-3.22973	5.28156	0.000154729	0.00516272
TRINITY_DN27202_c0_g1_i1	Leaf	Stem	-3.22984	5.09927	0.000206665	0.00657578
TRINITY_DN34879_c1_g1_i5	Leaf	Stem	-3.22999	4.89093	0.000259049	0.00785189
TRINITY_DN32584_c0_g1_i5	Leaf	Stem	-3.2302	4.64789	0.000395255	0.0109152
TRINITY_DN31988_c0_g2_i8	Leaf	Stem	-3.2302	4.64789	0.000395255	0.0109152
TRINITY_DN35223_c2_g2_i7	Leaf	Stem	-3.231	3.99223	0.00311863	0.055128
TRINITY_DN27975_c0_g1_i1	Leaf	Stem	-3.2367	7.78901	1.17867e-05	0.00065841
TRINITY_DN32888_c0_g1_i5	Leaf	Stem	-3.24924	5.4607	0.000111091	0.00398146
TRINITY_DN33151_c1_g1_i10	Leaf	Stem	-3.24956	8.68488	7.81805e-06	0.000475705
TRINITY_DN29974_c0_g1_i2	Leaf	Stem	-3.25134	8.82808	7.24042e-06	0.000444706
TRINITY_DN34571_c0_g1_i4	Leaf	Stem	-3.25489	5.12092	0.000165341	0.0054141
TRINITY_DN34764_c1_g2_i6	Leaf	Stem	-3.25888	5.86922	6.6555e-05	0.00263425
TRINITY_DN34006_c6_g2_i9	Leaf	Stem	-3.25907	4.91586	0.000228285	0.00711786
TRINITY_DN35352_c2_g1_i5	Leaf	Stem	-3.26154	5.75004	7.70854e-05	0.00295772
TRINITY_DN27654_c0_g1_i1	Leaf	Stem	-3.26154	5.75004	7.70854e-05	0.00295772
TRINITY_DN33934_c1_g3_i4	Leaf	Stem	-3.26487	4.67726	0.000341233	0.00974516
TRINITY_DN27567_c0_g1_i1	Leaf	Stem	-3.26719	9.99669	5.372e-06	0.000342984
TRINITY_DN32433_c3_g5_i1	Leaf	Stem	-3.26858	5.47764	0.000101616	0.00370454
TRINITY_DN36406_c0_g5_i2	Leaf	Stem	-3.27338	5.31957	0.00012685	0.00438717
TRINITY_DN34136_c0_g1_i2	Leaf	Stem	-3.27342	4.39208	0.00117645	0.0256818
TRINITY_DN33592_c1_g1_i11	Leaf	Stem	-3.27342	4.39208	0.00117645	0.0256818
TRINITY_DN34814_c0_g1_i2	Leaf	Stem	-3.28331	6.00303	5.14926e-05	0.00216415
TRINITY_DN31692_c0_g1_i2	Leaf	Stem	-3.28733	4.03779	0.00254733	0.0472306
TRINITY_DN31075_c0_g1_i1	Leaf	Stem	-3.28733	4.03779	0.00254733	0.0472306
TRINITY_DN36162_c0_g1_i3	Leaf	Stem	-3.28733	4.03779	0.00254733	0.0472306
TRINITY_DN33910_c0_g2_i3	Leaf	Stem	-3.28733	4.03779	0.00254733	0.0472306
TRINITY_DN36111_c2_g1_i17	Leaf	Stem	-3.28733	4.03779	0.00254733	0.0472306
TRINITY_DN35911_c2_g3_i1	Leaf	Stem	-3.29015	7.89695	8.63027e-06	0.000512691
TRINITY_DN34818_c0_g3_i1	Leaf	Stem	-3.29872	4.70605	0.000295197	0.00869697
TRINITY_DN34006_c6_g2_i8	Leaf	Stem	-3.29872	4.70605	0.000295197	0.00869697
TRINITY_DN36386_c0_g2_i2	Leaf	Stem	-3.29902	5.65044	7.16791e-05	0.00278967
TRINITY_DN35793_c0_g2_i1	Leaf	Stem	-3.29912	6.2184	3.98779e-05	0.00177674
TRINITY_DN33130_c0_g2_i6	Leaf	Stem	-3.30649	5.51094	8.52143e-05	0.00322093
TRINITY_DN35408_c5_g1_i7	Leaf	Stem	-3.3275	5.18401	0.000119357	0.00418121
TRINITY_DN32674_c1_g3_i2	Leaf	Stem	-3.3275	5.18401	0.000119357	0.00418121
TRINITY_DN35558_c1_g1_i9	Leaf	Stem	-3.3318	4.73429	0.00025588	0.00778477
TRINITY_DN34045_c0_g1_i5	Leaf	Stem	-3.3318	4.73429	0.00025588	0.00778477
TRINITY_DN27727_c0_g2_i1	Leaf	Stem	-3.33426	10.3601	3.63854e-06	0.000254651
TRINITY_DN27737_c0_g2_i1	Leaf	Stem	-3.33861	5.81828	4.96807e-05	0.00210427
TRINITY_DN33324_c2_g8_i1	Leaf	Stem	-3.34154	4.08199	0.00208845	0.0404011
TRINITY_DN35315_c0_g1_i6	Leaf	Stem	-3.34295	4.98819	0.000157637	0.00521946
TRINITY_DN32011_c1_g4_i1	Leaf	Stem	-3.34295	4.98819	0.000157637	0.00521946
TRINITY_DN34392_c6_g1_i1	Leaf	Stem	-3.34795	6.06059	3.76761e-05	0.00169252
TRINITY_DN35014_c1_g4_i1	Leaf	Stem	-3.35092	5.20446	0.000107311	0.00387149
TRINITY_DN49997_c0_g1_i1	Leaf	Stem	-3.35124	7.29665	8.46775e-06	0.000506729
TRINITY_DN35333_c2_g2_i2	Leaf	Stem	-3.35354	5.83155	4.62558e-05	0.00199285
TRINITY_DN35041_c0_g6_i1	Leaf	Stem	-3.35354	5.83155	4.62558e-05	0.00199285
TRINITY_DN33928_c0_g1_i1	Leaf	Stem	-3.35562	4.46102	0.000851461	0.0201456
TRINITY_DN33447_c0_g1_i9	Leaf	Stem	-3.36414	4.762	0.000222231	0.00697577
TRINITY_DN31708_c1_g1_i2	Leaf	Stem	-3.36459	6.94357	1.19971e-05	0.000667705
TRINITY_DN32627_c2_g9_i1	Leaf	Stem	-3.36605	7.26321	7.78945e-06	0.000474851
TRINITY_DN27822_c0_g1_i1	Leaf	Stem	-3.36887	6.82358	1.23586e-05	0.000682005
TRINITY_DN34261_c2_g1_i3	Leaf	Stem	-3.36986	5.01154	0.000139734	0.00475213
TRINITY_DN32674_c1_g2_i1	Leaf	Stem	-3.37023	7.67856	6.91394e-06	0.00042626
TRINITY_DN36431_c0_g3_i1	Leaf	Stem	-3.37396	5.22462	9.65848e-05	0.00357145
TRINITY_DN35674_c2_g1_i4	Leaf	Stem	-3.37704	5.41051	7.14438e-05	0.00278716
TRINITY_DN31131_c0_g1_i1	Leaf	Stem	-3.38155	8.40741	4.45207e-06	0.000296406
TRINITY_DN27983_c0_g1_i1	Leaf	Stem	-3.38634	6.19921	2.75326e-05	0.0013171
TRINITY_DN33708_c4_g1_i1	Leaf	Stem	-3.3879	6.38906	2.20897e-05	0.00110666
TRINITY_DN34270_c1_g1_i6	Leaf	Stem	-3.39001	7.62305	6.28081e-06	0.000390921
TRINITY_DN36312_c3_g1_i1	Leaf	Stem	-3.39379	4.12491	0.00171843	0.0345528
TRINITY_DN25471_c0_g1_i1	Leaf	Stem	-3.39379	4.12491	0.00171843	0.0345528
TRINITY_DN31896_c2_g2_i5	Leaf	Stem	-3.39502	4.49432	0.000727001	0.0179353
TRINITY_DN35367_c4_g1_i10	Leaf	Stem	-3.39502	4.49432	0.000727001	0.0179353
TRINITY_DN29168_c0_g1_i4	Leaf	Stem	-3.39577	4.78919	0.000168571	0.00549227
TRINITY_DN35263_c2_g2_i2	Leaf	Stem	-3.39664	5.24451	8.70235e-05	0.00327305
TRINITY_DN28877_c0_g1_i1	Leaf	Stem	-3.39712	5.59101	5.55783e-05	0.00229042
TRINITY_DN33072_c0_g1_i2	Leaf	Stem	-3.4147	6.65666	1.09928e-05	0.000624597
TRINITY_DN34651_c1_g3_i4	Leaf	Stem	-3.42672	4.8159	0.000147215	0.00498057
TRINITY_DN25072_c0_g1_i1	Leaf	Stem	-3.43338	4.52689	0.000622182	0.0157545
TRINITY_DN32932_c0_g1_i1	Leaf	Stem	-3.43384	6.13755	2.32922e-05	0.00115017
TRINITY_DN34330_c0_g4_i1	Leaf	Stem	-3.43584	5.46248	5.42398e-05	0.00225635
TRINITY_DN32821_c1_g3_i3	Leaf	Stem	-3.44403	5.77924	3.58534e-05	0.00163222
TRINITY_DN34267_c0_g1_i3	Leaf	Stem	-3.44421	4.16662	0.00141891	0.0297722
TRINITY_DN34579_c0_g1_i2	Leaf	Stem	-3.44421	4.16662	0.00141891	0.0297722
TRINITY_DN32829_c0_g1_i8	Leaf	Stem	-3.44421	4.16662	0.00141891	0.0297722
TRINITY_DN34783_c1_g2_i1	Leaf	Stem	-3.4477	5.07942	9.81305e-05	0.0036163
TRINITY_DN35399_c2_g3_i2	Leaf	Stem	-3.45555	6.69363	8.92114e-06	0.000529007
TRINITY_DN29871_c0_g1_i2	Leaf	Stem	-3.45702	4.84213	0.000128791	0.00443545
TRINITY_DN33011_c1_g2_i3	Leaf	Stem	-3.45702	4.84213	0.000128791	0.00443545
TRINITY_DN32962_c0_g2_i1	Leaf	Stem	-3.46815	7.30751	5.90297e-06	0.000371659
TRINITY_DN36406_c0_g4_i2	Leaf	Stem	-3.47074	4.55876	0.000533686	0.0139804
TRINITY_DN37224_c0_g1_i1	Leaf	Stem	-3.4824	5.66693	3.40325e-05	0.00155747
TRINITY_DN33960_c0_g1_i1	Leaf	Stem	-3.4867	4.8679	0.000112865	0.00403174
TRINITY_DN34078_c1_g3_i2	Leaf	Stem	-3.49293	4.20719	0.00117558	0.0256818
TRINITY_DN32937_c0_g2_i4	Leaf	Stem	-3.49293	4.20719	0.00117558	0.0256818
TRINITY_DN33383_c1_g1_i5	Leaf	Stem	-3.49293	4.20719	0.00117558	0.0256818
TRINITY_DN35326_c0_g2_i2	Leaf	Stem	-3.49293	4.20719	0.00117558	0.0256818
TRINITY_DN35964_c0_g1_i6	Leaf	Stem	-3.49293	4.20719	0.00117558	0.0256818
TRINITY_DN27815_c0_g1_i2	Leaf	Stem	-3.49293	4.20719	0.00117558	0.0256818
TRINITY_DN35402_c1_g1_i3	Leaf	Stem	-3.49293	4.20719	0.00117558	0.0256818
TRINITY_DN26058_c0_g1_i1	Leaf	Stem	-3.50329	6.4933	1.181e-05	0.00065841
TRINITY_DN34721_c1_g1_i23	Leaf	Stem	-3.50408	5.83303	2.48746e-05	0.00121994
TRINITY_DN33856_c1_g3_i3	Leaf	Stem	-3.50408	5.83303	2.48746e-05	0.00121994
TRINITY_DN34813_c0_g1_i4	Leaf	Stem	-3.50696	7.07279	5.38562e-06	0.00034306
TRINITY_DN32603_c1_g10_i1	Leaf	Stem	-3.51577	4.89323	9.9074e-05	0.00363056
TRINITY_DN30206_c2_g1_i2	Leaf	Stem	-3.51577	4.89323	9.9074e-05	0.00363056
TRINITY_DN36279_c0_g1_i1	Leaf	Stem	-3.51871	5.84617	2.31563e-05	0.0011495
TRINITY_DN31642_c0_g1_i3	Leaf	Stem	-3.52155	5.14431	6.23733e-05	0.00250522
TRINITY_DN34704_c0_g5_i3	Leaf	Stem	-3.52166	6.50997	1.0761e-05	0.000612493
TRINITY_DN36161_c0_g4_i4	Leaf	Stem	-3.5217	8.16514	2.31291e-06	0.000175019
TRINITY_DN34239_c1_g3_i8	Leaf	Stem	-3.52788	6.32687	1.28719e-05	0.00070674
TRINITY_DN34543_c0_g1_i23	Leaf	Stem	-3.52881	5.5452	3.48151e-05	0.00159028
TRINITY_DN30473_c0_g1_i1	Leaf	Stem	-3.53497	3.74421	0.00281198	0.0508371
TRINITY_DN36396_c1_g11_i1	Leaf	Stem	-3.53497	3.74421	0.00281198	0.0508371
TRINITY_DN34594_c0_g1_i2	Leaf	Stem	-3.53497	3.74421	0.00281198	0.0508371
TRINITY_DN35051_c0_g1_i7	Leaf	Stem	-3.53497	3.74421	0.00281198	0.0508371
TRINITY_DN29763_c0_g1_i1	Leaf	Stem	-3.53497	3.74421	0.00281198	0.0508371
TRINITY_DN35070_c0_g7_i1	Leaf	Stem	-3.53497	3.74421	0.00281198	0.0508371
TRINITY_DN33108_c0_g1_i3	Leaf	Stem	-3.53497	3.74421	0.00281198	0.0508371
TRINITY_DN22533_c0_g1_i1	Leaf	Stem	-3.53497	3.74421	0.00281198	0.0508371
TRINITY_DN33501_c0_g1_i13	Leaf	Stem	-3.53497	3.74421	0.00281198	0.0508371
TRINITY_DN32745_c1_g2_i1	Leaf	Stem	-3.53497	3.74421	0.00281198	0.0508371
TRINITY_DN31607_c0_g1_i2	Leaf	Stem	-3.53497	3.74421	0.00281198	0.0508371
TRINITY_DN35835_c0_g1_i5	Leaf	Stem	-3.53497	3.74421	0.00281198	0.0508371
TRINITY_DN35722_c0_g5_i2	Leaf	Stem	-3.53979	6.52645	9.81341e-06	0.000566468
TRINITY_DN31420_c3_g6_i1	Leaf	Stem	-3.54006	4.24668	0.000977184	0.0222711
TRINITY_DN28057_c0_g1_i1	Leaf	Stem	-3.54111	7.55893	2.79949e-06	0.000203346
TRINITY_DN35559_c0_g3_i1	Leaf	Stem	-3.54268	4.6205	0.000395255	0.0109152
TRINITY_DN33871_c1_g3_i1	Leaf	Stem	-3.54315	7.04516	4.49329e-06	0.00029725
TRINITY_DN30916_c0_g1_i1	Leaf	Stem	-3.54428	4.91813	8.711e-05	0.00327305
TRINITY_DN35404_c0_g1_i4	Leaf	Stem	-3.54535	5.16532	5.58629e-05	0.0022946
TRINITY_DN32076_c2_g1_i1	Leaf	Stem	-3.54613	5.37666	3.91806e-05	0.00174807
TRINITY_DN6817_c0_g1_i1	Leaf	Stem	-3.54671	5.5612	3.19327e-05	0.00148779
TRINITY_DN35804_c2_g3_i3	Leaf	Stem	-3.54962	7.27984	3.8756e-06	0.000265717
TRINITY_DN29483_c0_g2_i1	Leaf	Stem	-3.56627	5.3946	3.56111e-05	0.00162436
TRINITY_DN33551_c0_g1_i5	Leaf	Stem	-3.56877	5.18603	5.00907e-05	0.00211614
TRINITY_DN32724_c0_g1_i13	Leaf	Stem	-3.57013	6.2607	1.11544e-05	0.000629395
TRINITY_DN33736_c1_g3_i2	Leaf	Stem	-3.57013	6.2607	1.11544e-05	0.000629395
TRINITY_DN28003_c0_g1_i1	Leaf	Stem	-3.57721	7.93755	2.09054e-06	0.000160426
TRINITY_DN33716_c0_g1_i1	Leaf	Stem	-3.57735	4.65043	0.000341233	0.00974516
TRINITY_DN35804_c2_g3_i4	Leaf	Stem	-3.57983	9.47286	9.90275e-07	8.75432e-05
TRINITY_DN33229_c3_g2_i7	Leaf	Stem	-3.5857	4.28514	0.000814859	0.0193739
TRINITY_DN33834_c1_g3_i15	Leaf	Stem	-3.5857	4.28514	0.000814859	0.0193739
TRINITY_DN26781_c0_g2_i1	Leaf	Stem	-3.59165	6.28025	1.00054e-05	0.000573493
TRINITY_DN35954_c0_g1_i9	Leaf	Stem	-3.59885	6.05189	1.29844e-05	0.000711637
TRINITY_DN33628_c0_g3_i4	Leaf	Stem	-3.601	6.82611	3.87813e-06	0.000265717
TRINITY_DN31951_c0_g2_i1	Leaf	Stem	-3.60173	3.79797	0.00222798	0.0423425
TRINITY_DN36162_c0_g3_i2	Leaf	Stem	-3.60173	3.79797	0.00222798	0.0423425
TRINITY_DN35611_c0_g2_i5	Leaf	Stem	-3.60173	3.79797	0.00222798	0.0423425
TRINITY_DN30206_c0_g2_i1	Leaf	Stem	-3.60173	3.79797	0.00222798	0.0423425
TRINITY_DN3648_c0_g1_i1	Leaf	Stem	-3.60173	3.79797	0.00222798	0.0423425
TRINITY_DN29974_c0_g1_i8	Leaf	Stem	-3.60173	3.79797	0.00222798	0.0423425
TRINITY_DN25255_c0_g1_i1	Leaf	Stem	-3.60173	3.79797	0.00222798	0.0423425
TRINITY_DN9714_c0_g1_i1	Leaf	Stem	-3.60173	3.79797	0.00222798	0.0423425
TRINITY_DN36443_c2_g1_i8	Leaf	Stem	-3.60574	5.42984	2.94955e-05	0.00139012
TRINITY_DN34297_c0_g2_i13	Leaf	Stem	-3.60855	6.4002	8.12178e-06	0.000490525
TRINITY_DN32724_c0_g1_i8	Leaf	Stem	-3.61121	4.67976	0.000295197	0.00869697
TRINITY_DN32890_c2_g1_i5	Leaf	Stem	-3.61121	4.67976	0.000295197	0.00869697
TRINITY_DN33898_c0_g4_i7	Leaf	Stem	-3.61121	4.67976	0.000295197	0.00869697
TRINITY_DN34583_c1_g1_i5	Leaf	Stem	-3.61449	5.2266	4.0412e-05	0.00179076
TRINITY_DN29274_c0_g1_i1	Leaf	Stem	-3.61869	6.59838	6.26497e-06	0.00039068
TRINITY_DN35652_c2_g6_i2	Leaf	Stem	-3.62077	9.00733	9.11718e-07	8.21403e-05
TRINITY_DN36275_c1_g1_i3	Leaf	Stem	-3.62784	8.39709	1.22282e-06	0.000104043
TRINITY_DN36444_c3_g1_i13	Leaf	Stem	-3.62914	6.20163	9.50772e-06	0.000555708
TRINITY_DN27264_c0_g1_i1	Leaf	Stem	-3.63682	5.24647	3.63588e-05	0.00164467
TRINITY_DN35808_c1_g4_i1	Leaf	Stem	-3.63682	5.24647	3.63588e-05	0.00164467
TRINITY_DN32829_c0_g4_i1	Leaf	Stem	-3.63788	8.48133	1.0055e-06	8.83029e-05
TRINITY_DN32177_c0_g1_i5	Leaf	Stem	-3.63917	5.80787	1.46565e-05	0.000790095
TRINITY_DN35326_c0_g2_i1	Leaf	Stem	-3.6451	7.96551	1.41558e-06	0.000116291
TRINITY_DN28173_c0_g2_i1	Leaf	Stem	-3.65453	6.71717	3.17635e-06	0.000225694
TRINITY_DN6167_c0_g1_i1	Leaf	Stem	-3.66299	5.48116	2.23754e-05	0.00111754
TRINITY_DN32259_c1_g6_i5	Leaf	Stem	-3.66299	5.48116	2.23754e-05	0.00111754
TRINITY_DN31001_c0_g2_i1	Leaf	Stem	-3.66553	3.84985	0.00177411	0.0353888
TRINITY_DN34362_c0_g3_i1	Leaf	Stem	-3.67286	4.35919	0.000481147	0.0128308
TRINITY_DN32207_c0_g1_i1	Leaf	Stem	-3.67286	4.35919	0.000481147	0.0128308
TRINITY_DN35586_c0_g7_i1	Leaf	Stem	-3.67662	4.73674	0.000222231	0.00697577
TRINITY_DN27000_c0_g1_i4	Leaf	Stem	-3.67662	4.73674	0.000222231	0.00697577
TRINITY_DN33038_c2_g3_i1	Leaf	Stem	-3.67765	10.2825	4.90448e-07	5.11038e-05
TRINITY_DN34896_c1_g5_i1	Leaf	Stem	-3.68157	5.49788	2.04403e-05	0.00104
TRINITY_DN35672_c1_g1_i1	Leaf	Stem	-3.68157	5.49788	2.04403e-05	0.00104
TRINITY_DN36330_c0_g1_i1	Leaf	Stem	-3.69319	6.75266	2.59209e-06	0.000192133
TRINITY_DN33287_c0_g1_i2	Leaf	Stem	-3.69789	7.82785	1.08587e-06	9.3938e-05
TRINITY_DN36472_c0_g1_i1	Leaf	Stem	-3.7018	5.30452	2.66494e-05	0.00128762
TRINITY_DN33563_c1_g1_i1	Leaf	Stem	-3.70257	8.78691	6.03752e-07	6.04011e-05
TRINITY_DN36161_c0_g4_i2	Leaf	Stem	-3.70589	6.27167	6.07868e-06	0.000379789
TRINITY_DN33261_c0_g1_i2	Leaf	Stem	-3.71454	4.39487	0.000405979	0.0111079
TRINITY_DN2344_c0_g1_i1	Leaf	Stem	-3.71454	4.39487	0.000405979	0.0111079
TRINITY_DN34933_c0_g1_i1	Leaf	Stem	-3.71454	4.39487	0.000405979	0.0111079
TRINITY_DN45352_c0_g1_i1	Leaf	Stem	-3.71805	5.53074	1.70981e-05	0.000900699
TRINITY_DN32177_c0_g1_i6	Leaf	Stem	-3.72202	6.03031	7.84901e-06	0.000475813
TRINITY_DN45031_c0_g1_i1	Leaf	Stem	-3.72202	6.03031	7.84901e-06	0.000475813
TRINITY_DN33459_c2_g3_i1	Leaf	Stem	-3.72418	6.40128	4.82129e-06	0.000316381
TRINITY_DN32724_c0_g1_i15	Leaf	Stem	-3.72663	3.89998	0.00141951	0.0297722
TRINITY_DN36182_c2_g2_i10	Leaf	Stem	-3.72671	7.54495	1.31979e-06	0.000110086
TRINITY_DN35367_c4_g1_i4	Leaf	Stem	-3.7392	4.79159	0.000147215	0.00498057
TRINITY_DN28809_c0_g1_i1	Leaf	Stem	-3.74555	8.42695	6.17146e-07	6.09927e-05
TRINITY_DN30645_c0_g3_i1	Leaf	Stem	-3.75362	5.56289	1.43463e-05	0.00077594
TRINITY_DN35486_c3_g1_i2	Leaf	Stem	-3.75505	4.42971	0.000343491	0.00974988
TRINITY_DN34683_c2_g1_i9	Leaf	Stem	-3.75505	4.42971	0.000343491	0.00974988
TRINITY_DN32522_c2_g2_i1	Leaf	Stem	-3.75832	6.3197	4.6408e-06	0.000305768
TRINITY_DN33156_c0_g2_i2	Leaf	Stem	-3.7588	7.11373	1.4206e-06	0.00011641
TRINITY_DN35923_c3_g4_i1	Leaf	Stem	-3.76753	6.82113	1.68055e-06	0.000133682
TRINITY_DN32215_c1_g2_i10	Leaf	Stem	-3.76793	8.55226	4.64117e-07	4.89861e-05
TRINITY_DN30309_c0_g1_i5	Leaf	Stem	-3.7695	4.81827	0.000128791	0.00443545
TRINITY_DN34558_c2_g1_i12	Leaf	Stem	-3.77642	7.13003	1.29254e-06	0.000108089
TRINITY_DN47299_c0_g1_i1	Leaf	Stem	-3.7775	7.86126	6.86045e-07	6.61972e-05
TRINITY_DN27101_c0_g1_i1	Leaf	Stem	-3.78525	3.94847	0.00114105	0.0252471
TRINITY_DN28821_c0_g2_i3	Leaf	Stem	-3.78525	3.94847	0.00114105	0.0252471
TRINITY_DN35265_c0_g2_i8	Leaf	Stem	-3.78525	3.94847	0.00114105	0.0252471
TRINITY_DN35489_c2_g3_i3	Leaf	Stem	-3.78525	3.94847	0.00114105	0.0252471
TRINITY_DN31937_c0_g1_i2	Leaf	Stem	-3.78525	3.94847	0.00114105	0.0252471
TRINITY_DN33991_c3_g3_i2	Leaf	Stem	-3.7858	6.66039	2.77301e-06	0.000203116
TRINITY_DN35569_c2_g1_i1	Leaf	Stem	-3.79445	4.46374	0.000291391	0.00864984
TRINITY_DN30761_c0_g2_i2	Leaf	Stem	-3.79445	4.46374	0.000291391	0.00864984
TRINITY_DN34364_c1_g3_i5	Leaf	Stem	-3.79445	4.46374	0.000291391	0.00864984
TRINITY_DN33577_c1_g3_i1	Leaf	Stem	-3.79445	4.46374	0.000291391	0.00864984
TRINITY_DN33094_c1_g3_i3	Leaf	Stem	-3.80725	5.9608	5.87927e-06	0.000370883
TRINITY_DN35326_c0_g3_i2	Leaf	Stem	-3.81811	6.5925	2.4968e-06	0.000186767
TRINITY_DN33151_c1_g1_i2	Leaf	Stem	-3.82323	10.3062	2.16239e-07	2.5928e-05
TRINITY_DN31872_c0_g2_i1	Leaf	Stem	-3.82826	4.87022	9.9074e-05	0.00363056
TRINITY_DN34636_c0_g6_i6	Leaf	Stem	-3.83281	4.49701	0.000247831	0.00759985
TRINITY_DN35417_c3_g1_i4	Leaf	Stem	-3.83585	5.82273	6.5084e-06	0.000403545
TRINITY_DN35231_c0_g5_i6	Leaf	Stem	-3.84158	3.99543	0.000921321	0.0213343
TRINITY_DN34945_c1_g1_i2	Leaf	Stem	-3.84158	3.99543	0.000921321	0.0213343
TRINITY_DN31495_c0_g1_i1	Leaf	Stem	-3.84158	3.99543	0.000921321	0.0213343
TRINITY_DN33083_c1_g1_i8	Leaf	Stem	-3.84158	3.99543	0.000921321	0.0213343
TRINITY_DN35672_c1_g1_i2	Leaf	Stem	-3.85415	7.0595	9.07485e-07	8.19853e-05
TRINITY_DN22246_c0_g1_i1	Leaf	Stem	-3.85479	6.15195	3.73715e-06	0.000259326
TRINITY_DN30896_c0_g1_i1	Leaf	Stem	-3.85676	4.89553	8.711e-05	0.00327305
TRINITY_DN33101_c0_g2_i5	Leaf	Stem	-3.85938	8.73495	2.67203e-07	3.10126e-05
TRINITY_DN26219_c0_g1_i1	Leaf	Stem	-3.86151	6.82197	1.6171e-06	0.000129901
TRINITY_DN23025_c0_g1_i1	Leaf	Stem	-3.8754	8.17928	3.64043e-07	4.01112e-05
TRINITY_DN29092_c0_g1_i1	Leaf	Stem	-3.88471	4.9204	7.67128e-05	0.00295385
TRINITY_DN32996_c0_g2_i3	Leaf	Stem	-3.88471	4.9204	7.67128e-05	0.00295385
TRINITY_DN35214_c0_g6_i5	Leaf	Stem	-3.89579	4.04094	0.000747106	0.0182108
TRINITY_DN26644_c0_g1_i4	Leaf	Stem	-3.90562	6.94907	7.44101e-07	7.0139e-05
TRINITY_DN35870_c2_g2_i6	Leaf	Stem	-3.90659	4.56138	0.000180606	0.00583196
TRINITY_DN32666_c0_g1_i5	Leaf	Stem	-3.91214	4.94486	6.76616e-05	0.00267481
TRINITY_DN34811_c1_g3_i1	Leaf	Stem	-3.91984	7.1206	6.15374e-07	6.09927e-05
TRINITY_DN35515_c1_g3_i2	Leaf	Stem	-3.9343	5.913	3.93679e-06	0.000268607
TRINITY_DN34509_c0_g3_i1	Leaf	Stem	-3.93904	4.96893	5.9769e-05	0.00241987
TRINITY_DN33327_c2_g2_i1	Leaf	Stem	-3.94211	4.59255	0.000154728	0.00516272
TRINITY_DN34939_c0_g1_i2	Leaf	Stem	-3.94211	4.59255	0.000154728	0.00516272
TRINITY_DN34345_c0_g3_i1	Leaf	Stem	-3.94211	4.59255	0.000154728	0.00516272
TRINITY_DN33856_c1_g1_i1	Leaf	Stem	-3.94553	6.90005	9.93162e-07	8.75432e-05
TRINITY_DN31145_c0_g1_i6	Leaf	Stem	-3.94804	4.08509	0.000608346	0.0155005
TRINITY_DN32962_c1_g1_i3	Leaf	Stem	-3.94804	4.08509	0.000608346	0.0155005
TRINITY_DN31936_c0_g1_i1	Leaf	Stem	-3.94804	4.08509	0.000608346	0.0155005
TRINITY_DN33796_c0_g2_i1	Leaf	Stem	-3.94804	4.08509	0.000608346	0.0155005
TRINITY_DN36062_c1_g2_i9	Leaf	Stem	-3.94804	4.08509	0.000608346	0.0155005
TRINITY_DN27273_c0_g1_i1	Leaf	Stem	-3.94804	4.08509	0.000608346	0.0155005
TRINITY_DN32006_c0_g1_i2	Leaf	Stem	-3.94804	4.08509	0.000608346	0.0155005
TRINITY_DN35869_c0_g2_i14	Leaf	Stem	-3.94804	4.08509	0.000608346	0.0155005
TRINITY_DN35075_c0_g1_i2	Leaf	Stem	-3.9575	6.61676	1.28879e-06	0.000108089
TRINITY_DN29270_c0_g1_i1	Leaf	Stem	-3.96546	4.9926	5.28755e-05	0.00220804
TRINITY_DN36075_c1_g1_i1	Leaf	Stem	-3.97147	5.54861	6.40675e-06	0.000398
TRINITY_DN33618_c0_g2_i2	Leaf	Stem	-3.98577	6.93756	7.711e-07	7.18733e-05
TRINITY_DN32282_c0_g1_i1	Leaf	Stem	-3.9914	5.0159	4.68449e-05	0.00201102
TRINITY_DN30392_c0_g1_i1	Leaf	Stem	-3.99847	4.12797	0.000497338	0.0130914
TRINITY_DN35113_c0_g5_i1	Leaf	Stem	-4.01064	4.65296	0.00011434	0.00404018
TRINITY_DN32036_c0_g1_i2	Leaf	Stem	-4.01469	7.13214	3.74571e-07	4.10321e-05
TRINITY_DN33866_c3_g3_i2	Leaf	Stem	-4.01615	6.15319	1.87508e-06	0.000146652
TRINITY_DN33098_c0_g2_i1	Leaf	Stem	-4.01685	7.28431	3.2481e-07	3.64032e-05
TRINITY_DN28249_c0_g1_i1	Leaf	Stem	-4.02018	8.1676	1.58173e-07	1.97136e-05
TRINITY_DN31145_c0_g1_i3	Leaf	Stem	-4.02646	5.998	2.28138e-06	0.000173035
TRINITY_DN33918_c0_g1_i5	Leaf	Stem	-4.02754	6.16376	1.76613e-06	0.000139808
TRINITY_DN36161_c0_g4_i7	Leaf	Stem	-4.03346	7.78069	2.21268e-07	2.62085e-05
TRINITY_DN30239_c0_g1_i1	Leaf	Stem	-4.04372	4.68227	9.86135e-05	0.00363
TRINITY_DN34221_c2_g1_i2	Leaf	Stem	-4.06119	6.19499	1.47892e-06	0.000120283
TRINITY_DN32962_c1_g1_i1	Leaf	Stem	-4.06654	5.08366	2.92624e-05	0.00138514
TRINITY_DN34577_c4_g2_i1	Leaf	Stem	-4.09431	4.21017	0.000336207	0.00963538
TRINITY_DN31491_c0_g1_i5	Leaf	Stem	-4.09505	6.85013	5.02482e-07	5.21909e-05
TRINITY_DN27935_c0_g1_i2	Leaf	Stem	-4.10732	7.3692	1.91607e-07	2.34928e-05
TRINITY_DN34358_c0_g2_i1	Leaf	Stem	-4.10769	4.73919	6.40524e-05	0.0025538
TRINITY_DN35090_c0_g1_i1	Leaf	Stem	-4.10769	4.73919	6.40524e-05	0.0025538
TRINITY_DN35075_c0_g1_i1	Leaf	Stem	-4.10769	4.73919	6.40524e-05	0.0025538
TRINITY_DN33317_c2_g1_i5	Leaf	Stem	-4.10769	4.73919	6.40524e-05	0.0025538
TRINITY_DN45634_c0_g1_i1	Leaf	Stem	-4.11454	5.12716	2.3311e-05	0.00115017
TRINITY_DN33866_c3_g2_i8	Leaf	Stem	-4.11454	5.12716	2.3311e-05	0.00115017
TRINITY_DN32011_c0_g1_i2	Leaf	Stem	-4.11871	5.43345	4.44892e-06	0.000296406
TRINITY_DN34583_c1_g1_i2	Leaf	Stem	-4.12152	5.68642	2.73841e-06	0.00020115
TRINITY_DN35186_c0_g5_i4	Leaf	Stem	-4.13645	6.88895	4.01026e-07	4.35968e-05
TRINITY_DN33151_c1_g2_i3	Leaf	Stem	-4.1376	8.94842	4.876e-08	7.43111e-06
TRINITY_DN34384_c0_g1_i3	Leaf	Stem	-4.13864	4.76684	5.56909e-05	0.00229042
TRINITY_DN33724_c3_g2_i1	Leaf	Stem	-4.13864	4.76684	5.56909e-05	0.00229042
TRINITY_DN32113_c1_g1_i1	Leaf	Stem	-4.13891	9.08893	4.85958e-08	7.43111e-06
TRINITY_DN32683_c1_g1_i1	Leaf	Stem	-4.13995	4.24962	0.000277936	0.00836219
TRINITY_DN32113_c1_g2_i1	Leaf	Stem	-4.14694	9.00518	4.60215e-08	7.28036e-06
TRINITY_DN35404_c0_g2_i2	Leaf	Stem	-4.15554	6.43103	6.84133e-07	6.61972e-05
TRINITY_DN29666_c0_g2_i2	Leaf	Stem	-4.16298	10.1095	2.92984e-08	4.97677e-06
TRINITY_DN2372_c0_g1_i1	Leaf	Stem	-4.17448	5.48468	3.35393e-06	0.000236764
TRINITY_DN33229_c3_g4_i4	Leaf	Stem	-4.18368	5.19008	1.67283e-05	0.000887116
TRINITY_DN32738_c0_g1_i3	Leaf	Stem	-4.18419	4.28804	0.000230561	0.00714142
TRINITY_DN36059_c0_g1_i6	Leaf	Stem	-4.19251	6.46564	5.33339e-07	5.39106e-05
TRINITY_DN34431_c1_g1_i1	Leaf	Stem	-4.19582	6.6032	4.37796e-07	4.69681e-05
TRINITY_DN62862_c0_g1_i1	Leaf	Stem	-4.19861	4.82064	4.23374e-05	0.00184845
TRINITY_DN34399_c1_g1_i4	Leaf	Stem	-4.19861	4.82064	4.23374e-05	0.00184845
TRINITY_DN32829_c0_g1_i7	Leaf	Stem	-4.20601	5.21046	1.50121e-05	0.000807928
TRINITY_DN33229_c3_g3_i1	Leaf	Stem	-4.20939	6.95752	2.59186e-07	3.01897e-05
TRINITY_DN32700_c0_g1_i6	Leaf	Stem	-4.21014	8.99247	3.12438e-08	5.22557e-06
TRINITY_DN35165_c0_g1_i2	Leaf	Stem	-4.2105	5.51786	2.79009e-06	0.000203116
TRINITY_DN32042_c0_g1_i5	Leaf	Stem	-4.2105	5.51786	2.79009e-06	0.000203116
TRINITY_DN36060_c0_g2_i1	Leaf	Stem	-4.2169	9.75366	2.25828e-08	4.02467e-06
TRINITY_DN34118_c1_g2_i1	Leaf	Stem	-4.22711	4.32549	0.000160239	0.00526818
TRINITY_DN29974_c0_g1_i4	Leaf	Stem	-4.22711	4.32549	0.000160239	0.00526818
TRINITY_DN35188_c0_g6_i1	Leaf	Stem	-4.22711	4.32549	0.000160239	0.00526818
TRINITY_DN32670_c0_g3_i3	Leaf	Stem	-4.22711	4.32549	0.000160239	0.00526818
TRINITY_DN36036_c3_g2_i7	Leaf	Stem	-4.22711	4.32549	0.000160239	0.00526818
TRINITY_DN35410_c0_g1_i5	Leaf	Stem	-4.22711	4.32549	0.000160239	0.00526818
TRINITY_DN35165_c0_g1_i3	Leaf	Stem	-4.22799	5.23057	1.34873e-05	0.00073069
TRINITY_DN33283_c2_g1_i4	Leaf	Stem	-4.2283	5.78529	1.45549e-06	0.000118673
TRINITY_DN34558_c2_g1_i13	Leaf	Stem	-4.25306	9.05776	2.38417e-08	4.15815e-06
TRINITY_DN32414_c0_g1_i6	Leaf	Stem	-4.2562	4.87254	3.24175e-05	0.00149754
TRINITY_DN35954_c0_g1_i4	Leaf	Stem	-4.2562	4.87254	3.24175e-05	0.00149754
TRINITY_DN30640_c0_g1_i1	Leaf	Stem	-4.2562	4.87254	3.24175e-05	0.00149754
TRINITY_DN33130_c0_g5_i1	Leaf	Stem	-4.25637	7.19167	1.58367e-07	1.97136e-05
TRINITY_DN32402_c0_g2_i4	Leaf	Stem	-4.26879	4.36202	0.00013422	0.00459332
TRINITY_DN35786_c3_g2_i3	Leaf	Stem	-4.26895	9.54644	1.93393e-08	3.58083e-06
TRINITY_DN30983_c0_g1_i3	Leaf	Stem	-4.28415	4.89782	2.84399e-05	0.0013521
TRINITY_DN36409_c0_g5_i2	Leaf	Stem	-4.28415	4.89782	2.84399e-05	0.0013521
TRINITY_DN31886_c0_g2_i1	Leaf	Stem	-4.28608	7.73759	5.68349e-08	8.58155e-06
TRINITY_DN31772_c3_g6_i1	Leaf	Stem	-4.2968	5.59767	1.63754e-06	0.000130726
TRINITY_DN31577_c0_g1_i1	Leaf	Stem	-4.33117	7.26242	1.01215e-07	1.37344e-05
TRINITY_DN36059_c0_g6_i1	Leaf	Stem	-4.33317	5.32716	7.25586e-06	0.000444817
TRINITY_DN31172_c0_g1_i2	Leaf	Stem	-4.33848	4.94711	2.19975e-05	0.00110373
TRINITY_DN32762_c2_g4_i1	Leaf	Stem	-4.33848	4.94711	2.19975e-05	0.00110373
TRINITY_DN33221_c0_g2_i1	Leaf	Stem	-4.3487	4.43246	9.50166e-05	0.00352145
TRINITY_DN34721_c1_g1_i9	Leaf	Stem	-4.3487	4.43246	9.50166e-05	0.00352145
TRINITY_DN26271_c0_g1_i1	Leaf	Stem	-4.36489	4.97115	1.93925e-05	0.00100074
TRINITY_DN29326_c0_g1_i1	Leaf	Stem	-4.37318	5.36409	5.9495e-06	0.000373333
TRINITY_DN32962_c1_g1_i9	Leaf	Stem	-4.37698	8.9086	1.31071e-08	2.65513e-06
TRINITY_DN36075_c2_g4_i2	Leaf	Stem	-4.38051	8.30023	1.83391e-08	3.48815e-06
TRINITY_DN7366_c0_g1_i1	Leaf	Stem	-4.38706	4.46647	8.02885e-05	0.00307237
TRINITY_DN35825_c2_g1_i2	Leaf	Stem	-4.39084	4.9948	1.71225e-05	0.000900699
TRINITY_DN66546_c0_g1_i1	Leaf	Stem	-4.39661	6.79247	1.33547e-07	1.74221e-05
TRINITY_DN32346_c1_g3_i2	Leaf	Stem	-4.40781	5.95281	5.25397e-07	5.35478e-05
TRINITY_DN36381_c1_g4_i1	Leaf	Stem	-4.41632	5.01808	1.5141e-05	0.000812186
TRINITY_DN35781_c1_g3_i6	Leaf	Stem	-4.41985	8.19659	2.00119e-08	3.64619e-06
TRINITY_DN35062_c0_g2_i2	Leaf	Stem	-4.42073	5.96493	4.90373e-07	5.11038e-05
TRINITY_DN32029_c1_g1_i2	Leaf	Stem	-4.42415	9.42482	8.13075e-09	1.81628e-06
TRINITY_DN35972_c0_g2_i1	Leaf	Stem	-4.42496	5.71693	8.38471e-07	7.72483e-05
TRINITY_DN35580_c1_g4_i5	Leaf	Stem	-4.42772	7.7421	2.55624e-08	4.43453e-06
TRINITY_DN32830_c0_g2_i1	Leaf	Stem	-4.4312	5.41778	4.44892e-06	0.000296406
TRINITY_DN32387_c1_g1_i4	Leaf	Stem	-4.4402	5.73117	7.73518e-07	7.18733e-05
TRINITY_DN32713_c1_g3_i1	Leaf	Stem	-4.4402	5.73117	7.73518e-07	7.18733e-05
TRINITY_DN36161_c0_g4_i1	Leaf	Stem	-4.4508	6.70908	1.18405e-07	1.56027e-05
TRINITY_DN33914_c3_g1_i1	Leaf	Stem	-4.45529	5.74528	6.59577e-07	6.42132e-05
TRINITY_DN23335_c0_g1_i1	Leaf	Stem	-4.46007	6.85263	9.02165e-08	1.2574e-05
TRINITY_DN35014_c1_g2_i1	Leaf	Stem	-4.46861	5.45251	3.68192e-06	0.000256586
TRINITY_DN26409_c0_g1_i2	Leaf	Stem	-4.47139	7.71399	2.0712e-08	3.75278e-06
TRINITY_DN32472_c0_g1_i2	Leaf	Stem	-4.48005	7.10847	5.83313e-08	8.73162e-06
TRINITY_DN35367_c3_g1_i4	Leaf	Stem	-4.48845	6.74478	9.21201e-08	1.27305e-05
TRINITY_DN26612_c0_g2_i1	Leaf	Stem	-4.49637	4.56401	4.92269e-05	0.00208776
TRINITY_DN33082_c0_g7_i1	Leaf	Stem	-4.49637	4.56401	4.92269e-05	0.00208776
TRINITY_DN35881_c0_g1_i1	Leaf	Stem	-4.49637	4.56401	4.92269e-05	0.00208776
TRINITY_DN35687_c0_g1_i3	Leaf	Stem	-4.50049	6.44188	1.43003e-07	1.82898e-05
TRINITY_DN34715_c2_g1_i6	Leaf	Stem	-4.51398	5.10767	8.36369e-06	0.000501422
TRINITY_DN35214_c0_g6_i1	Leaf	Stem	-4.53104	4.59514	4.20337e-05	0.00184259
TRINITY_DN34345_c0_g2_i7	Leaf	Stem	-4.53676	6.47624	1.17104e-07	1.55887e-05
TRINITY_DN31119_c0_g2_i4	Leaf	Stem	-4.55456	6.49312	1.06126e-07	1.42436e-05
TRINITY_DN29907_c0_g1_i1	Leaf	Stem	-4.56743	6.10303	2.08275e-07	2.51581e-05
TRINITY_DN36410_c1_g1_i3	Leaf	Stem	-4.57538	5.55201	1.94978e-06	0.000151045
TRINITY_DN36443_c2_g1_i3	Leaf	Stem	-4.57538	5.55201	1.94978e-06	0.000151045
TRINITY_DN35407_c0_g1_i1	Leaf	Stem	-4.58085	6.51808	9.17222e-08	1.27295e-05
TRINITY_DN32830_c0_g1_i2	Leaf	Stem	-4.58311	5.17144	5.95245e-06	0.000373333
TRINITY_DN33050_c0_g5_i1	Leaf	Stem	-4.59132	8.58861	4.72852e-09	1.12566e-06
TRINITY_DN32962_c1_g1_i7	Leaf	Stem	-4.59302	6.69546	6.35036e-08	9.28747e-06
TRINITY_DN33199_c0_g4_i2	Leaf	Stem	-4.59797	4.6555	3.08679e-05	0.00144437
TRINITY_DN33011_c1_g1_i1	Leaf	Stem	-4.59797	4.6555	3.08679e-05	0.00144437
TRINITY_DN34638_c0_g1_i2	Leaf	Stem	-4.59797	4.6555	3.08679e-05	0.00144437
TRINITY_DN31871_c0_g1_i1	Leaf	Stem	-4.62743	5.21246	4.77437e-06	0.000313934
TRINITY_DN34945_c1_g1_i5	Leaf	Stem	-4.63031	4.68478	2.65437e-05	0.00128605
TRINITY_DN36074_c2_g4_i1	Leaf	Stem	-4.63038	9.4894	2.2022e-09	5.93576e-07
TRINITY_DN35661_c1_g5_i1	Leaf	Stem	-4.63712	7.36367	1.94336e-08	3.58083e-06
TRINITY_DN34572_c1_g3_i1	Leaf	Stem	-4.6404	6.5747	6.27922e-08	9.22479e-06
TRINITY_DN32829_c0_g1_i3	Leaf	Stem	-4.66191	6.40776	7.97297e-08	1.1355e-05
TRINITY_DN33098_c0_g2_i2	Leaf	Stem	-4.66451	5.94198	2.00375e-07	2.42938e-05
TRINITY_DN32387_c1_g1_i2	Leaf	Stem	-4.68441	7.40895	1.4423e-08	2.90365e-06
TRINITY_DN33101_c0_g4_i1	Leaf	Stem	-4.68631	8.34916	4.00726e-09	9.75318e-07
TRINITY_DN32700_c0_g1_i2	Leaf	Stem	-4.69025	5.96631	1.74289e-07	2.14501e-05
TRINITY_DN34221_c2_g2_i8	Leaf	Stem	-4.69289	4.74164	1.70996e-05	0.000900699
TRINITY_DN34584_c1_g1_i8	Leaf	Stem	-4.71217	5.29122	3.11465e-06	0.000223255
TRINITY_DN34321_c1_g1_i17	Leaf	Stem	-4.71553	5.99024	1.51889e-07	1.91049e-05
TRINITY_DN28690_c0_g1_i2	Leaf	Stem	-4.72801	6.00205	1.41893e-07	1.82192e-05
TRINITY_DN35605_c0_g3_i1	Leaf	Stem	-4.72903	7.64199	8.54547e-09	1.89593e-06
TRINITY_DN34108_c2_g1_i2	Leaf	Stem	-4.7326	5.31026	2.53232e-06	0.00018813
TRINITY_DN35014_c1_g2_i3	Leaf	Stem	-4.74115	8.1086	3.46657e-09	8.65855e-07
TRINITY_DN26409_c0_g1_i1	Leaf	Stem	-4.74597	7.90359	3.90722e-09	9.58121e-07
TRINITY_DN35804_c1_g3_i4	Leaf	Stem	-4.77853	7.9349	3.17022e-09	8.14124e-07
TRINITY_DN35678_c1_g1_i6	Leaf	Stem	-4.78271	5.74682	6.09633e-07	6.0803e-05
TRINITY_DN31988_c0_g2_i6	Leaf	Stem	-4.78319	7.02599	1.56055e-08	3.1034e-06
TRINITY_DN32472_c0_g1_i8	Leaf	Stem	-4.79221	5.36595	1.87088e-06	0.000146652
TRINITY_DN33618_c0_g3_i2	Leaf	Stem	-4.79333	7.29425	9.89699e-09	2.13762e-06
TRINITY_DN34257_c0_g1_i2	Leaf	Stem	-4.81045	4.84917	9.78617e-06	0.000566415
TRINITY_DN23649_c0_g1_i2	Leaf	Stem	-4.81246	6.0822	8.36301e-08	1.18003e-05
TRINITY_DN34600_c1_g2_i3	Leaf	Stem	-4.81309	6.90569	1.62625e-08	3.17597e-06
TRINITY_DN33222_c1_g8_i1	Leaf	Stem	-4.8266	5.78831	4.8312e-07	5.06639e-05
TRINITY_DN35068_c0_g1_i4	Leaf	Stem	-4.83063	5.40193	1.53653e-06	0.000124041
TRINITY_DN30790_c1_g3_i1	Leaf	Stem	-4.8384	4.87486	8.55173e-06	0.000509883
TRINITY_DN32882_c0_g1_i1	Leaf	Stem	-4.84094	5.80188	4.47606e-07	4.77066e-05
TRINITY_DN35669_c0_g1_i10	Leaf	Stem	-4.84946	5.4196	1.39446e-06	0.000114846
TRINITY_DN34620_c0_g1_i6	Leaf	Stem	-4.87037	6.39094	3.48252e-08	5.70748e-06
TRINITY_DN32210_c7_g3_i1	Leaf	Stem	-4.87071	6.60705	2.2413e-08	4.01637e-06
TRINITY_DN33787_c1_g1_i1	Leaf	Stem	-4.87133	7.11061	9.10088e-09	2.00551e-06
TRINITY_DN33711_c2_g2_i1	Leaf	Stem	-4.8864	5.4543	1.15169e-06	9.85399e-05
TRINITY_DN33484_c4_g1_i8	Leaf	Stem	-4.89273	4.92495	6.56495e-06	0.00040551
TRINITY_DN35652_c0_g1_i1	Leaf	Stem	-4.89273	4.92495	6.56495e-06	0.00040551
TRINITY_DN35722_c0_g3_i1	Leaf	Stem	-4.91915	4.94936	5.76672e-06	0.000365195
TRINITY_DN31073_c0_g1_i2	Leaf	Stem	-4.96164	6.47831	1.97906e-08	3.62613e-06
TRINITY_DN32580_c0_g1_i2	Leaf	Stem	-4.97046	6.48677	1.88286e-08	3.52917e-06
TRINITY_DN25688_c0_g1_i1	Leaf	Stem	-4.97057	4.99701	4.47145e-06	0.000296406
TRINITY_DN33459_c2_g7_i1	Leaf	Stem	-4.97057	4.99701	4.47145e-06	0.000296406
TRINITY_DN27789_c0_g1_i1	Leaf	Stem	-4.98992	5.94337	6.10799e-08	9.01384e-06
TRINITY_DN30640_c0_g1_i2	Leaf	Stem	-5.01636	7.50911	2.43547e-09	6.40568e-07
TRINITY_DN32724_c0_g1_i4	Leaf	Stem	-5.02537	5.5854	5.08031e-07	5.25276e-05
TRINITY_DN31415_c0_g1_i1	Leaf	Stem	-5.03773	7.52976	2.09654e-09	5.69804e-07
TRINITY_DN35786_c3_g2_i1	Leaf	Stem	-5.04451	8.69487	4.05143e-10	1.33907e-07
TRINITY_DN30432_c0_g2_i1	Leaf	Stem	-5.05878	7.55011	1.85354e-09	5.25664e-07
TRINITY_DN34715_c2_g1_i5	Leaf	Stem	-5.06823	5.0879	2.43143e-06	0.000183138
TRINITY_DN30863_c0_g1_i1	Leaf	Stem	-5.06823	5.0879	2.43143e-06	0.000183138
TRINITY_DN26927_c0_g1_i2	Leaf	Stem	-5.07227	6.58456	1.00656e-08	2.14562e-06
TRINITY_DN32597_c3_g1_i3	Leaf	Stem	-5.07589	6.99224	4.31758e-09	1.04306e-06
TRINITY_DN28960_c0_g1_i1	Leaf	Stem	-5.09853	6.35557	1.50929e-08	3.01988e-06
TRINITY_DN34216_c1_g2_i7	Leaf	Stem	-5.11468	5.13131	1.92464e-06	0.00014981
TRINITY_DN25262_c0_g1_i2	Leaf	Stem	-5.12146	5.67654	3.04815e-07	3.45181e-05
TRINITY_DN36020_c0_g1_i14	Leaf	Stem	-5.13647	6.39203	1.21756e-08	2.51325e-06
TRINITY_DN21081_c0_g1_i1	Leaf	Stem	-5.15212	5.7057	2.58536e-07	3.01897e-05
TRINITY_DN25945_c0_g1_i1	Leaf	Stem	-5.15244	9.65554	9.09968e-11	4.23967e-08
TRINITY_DN25537_c0_g1_i2	Leaf	Stem	-5.16721	5.72006	2.19866e-07	2.62085e-05
TRINITY_DN35558_c1_g2_i2	Leaf	Stem	-5.18168	5.19411	1.3689e-06	0.000113026
TRINITY_DN35869_c0_g2_i7	Leaf	Stem	-5.21155	5.76232	1.73259e-07	2.14041e-05
TRINITY_DN34538_c0_g2_i5	Leaf	Stem	-5.21155	5.76232	1.73259e-07	2.14041e-05
TRINITY_DN34270_c1_g1_i1	Leaf	Stem	-5.22624	8.44142	1.69928e-10	6.72043e-08
TRINITY_DN26238_c0_g1_i1	Leaf	Stem	-5.24209	6.74833	3.47869e-09	8.65855e-07
TRINITY_DN34345_c0_g2_i1	Leaf	Stem	-5.24936	6.75535	3.33589e-09	8.49975e-07
TRINITY_DN32700_c0_g1_i4	Leaf	Stem	-5.25457	5.80338	1.37288e-07	1.76977e-05
TRINITY_DN32387_c1_g1_i1	Leaf	Stem	-5.25655	10.072	3.80058e-11	1.99923e-08
TRINITY_DN34529_c2_g1_i4	Leaf	Stem	-5.26642	5.27387	8.84207e-07	8.05518e-05
TRINITY_DN34320_c2_g6_i1	Leaf	Stem	-5.26642	5.27387	8.84207e-07	8.05518e-05
TRINITY_DN34263_c0_g1_i6	Leaf	Stem	-5.28255	5.83013	1.17906e-07	1.56027e-05
TRINITY_DN26317_c0_g1_i1	Leaf	Stem	-5.28685	5.29315	7.1557e-07	6.82386e-05
TRINITY_DN35905_c2_g1_i4	Leaf	Stem	-5.28742	6.53749	4.65363e-09	1.11598e-06
TRINITY_DN34812_c1_g2_i5	Leaf	Stem	-5.29081	6.23154	1.0021e-08	2.14562e-06
TRINITY_DN31036_c0_g1_i2	Leaf	Stem	-5.29634	5.84332	1.0936e-07	1.46174e-05
TRINITY_DN33787_c2_g3_i21	Leaf	Stem	-5.30122	6.24155	9.44786e-09	2.068e-06
TRINITY_DN32215_c1_g1_i5	Leaf	Stem	-5.31741	8.6666	8.45458e-11	4.03334e-08
TRINITY_DN25380_c0_g1_i1	Leaf	Stem	-5.32687	5.33095	5.81628e-07	5.83668e-05
TRINITY_DN25366_c0_g1_i1	Leaf	Stem	-5.33459	8.13571	2.02258e-10	7.67027e-08
TRINITY_DN34669_c2_g2_i1	Leaf	Stem	-5.35597	7.71477	3.32917e-10	1.15508e-07
TRINITY_DN35929_c0_g1_i2	Leaf	Stem	-5.39965	7.99503	1.75346e-10	6.80801e-08
TRINITY_DN34312_c1_g2_i1	Leaf	Stem	-5.4281	7.14521	6.84578e-10	2.12637e-07
TRINITY_DN35905_c2_g1_i3	Leaf	Stem	-5.43993	5.98105	4.62082e-08	7.28036e-06
TRINITY_DN31069_c0_g1_i2	Leaf	Stem	-5.44065	5.43885	3.20078e-07	3.59967e-05
TRINITY_DN25976_c0_g1_i4	Leaf	Stem	-5.49996	7.40357	2.90464e-10	1.04101e-07
TRINITY_DN35149_c0_g2_i1	Leaf	Stem	-5.50385	7.85887	1.29469e-10	5.59688e-08
TRINITY_DN33317_c2_g4_i1	Leaf	Stem	-5.50704	9.09108	2.06916e-11	1.2497e-08
TRINITY_DN34093_c2_g5_i1	Leaf	Stem	-5.52392	7.23845	3.65537e-10	1.24184e-07
TRINITY_DN34345_c0_g2_i2	Leaf	Stem	-5.53555	7.7544	1.30665e-10	5.59688e-08
TRINITY_DN35753_c0_g1_i7	Leaf	Stem	-5.57665	10.0398	5.61163e-12	3.89399e-09
TRINITY_DN34989_c2_g1_i1	Leaf	Stem	-5.58469	7.48619	1.7103e-10	6.72043e-08
TRINITY_DN26343_c0_g1_i1	Leaf	Stem	-5.59049	6.83126	7.05663e-10	2.15089e-07
TRINITY_DN33692_c0_g3_i1	Leaf	Stem	-5.64439	5.63332	9.79873e-08	1.34275e-05
TRINITY_DN32036_c0_g2_i1	Leaf	Stem	-5.65378	8.53957	2.25344e-11	1.33625e-08
TRINITY_DN32597_c3_g1_i1	Leaf	Stem	-5.6565	7.55631	1.08634e-10	4.99015e-08
TRINITY_DN32416_c5_g3_i1	Leaf	Stem	-5.65856	6.19197	1.19829e-08	2.50519e-06
TRINITY_DN32962_c1_g2_i2	Leaf	Stem	-5.67064	8.87524	9.28825e-12	6.18219e-09
TRINITY_DN34266_c0_g3_i14	Leaf	Stem	-5.67821	7.74431	6.72734e-11	3.32432e-08
TRINITY_DN32215_c1_g1_i3	Leaf	Stem	-5.68312	6.92146	3.94119e-10	1.32514e-07
TRINITY_DN35753_c0_g1_i11	Leaf	Stem	-5.69551	8.82619	8.44076e-12	5.73514e-09
TRINITY_DN31553_c0_g1_i6	Leaf	Stem	-5.72146	5.70727	5.92816e-08	8.82836e-06
TRINITY_DN29733_c0_g1_i1	Leaf	Stem	-5.73143	6.26256	7.93392e-09	1.78453e-06
TRINITY_DN27630_c0_g1_i1	Leaf	Stem	-5.82288	5.80488	3.39933e-08	5.59928e-06
TRINITY_DN32945_c1_g6_i11	Leaf	Stem	-5.83162	7.32194	8.24817e-11	4.01501e-08
TRINITY_DN36020_c0_g6_i1	Leaf	Stem	-5.83296	6.75711	3.42014e-10	1.17415e-07
TRINITY_DN34223_c3_g2_i3	Leaf	Stem	-5.83558	7.8984	2.4524e-11	1.39946e-08
TRINITY_DN34156_c0_g4_i1	Leaf	Stem	-5.86426	5.84479	2.70301e-08	4.63979e-06
TRINITY_DN31973_c0_g2_i2	Leaf	Stem	-5.86839	6.79168	2.66408e-10	9.7625e-08
TRINITY_DN35944_c2_g2_i3	Leaf	Stem	-5.88118	7.77625	2.51024e-11	1.39946e-08
TRINITY_DN27799_c0_g1_i1	Leaf	Stem	-5.91764	5.89635	1.86568e-08	3.51718e-06
TRINITY_DN32042_c0_g2_i1	Leaf	Stem	-5.92139	6.44716	2.40073e-09	6.36565e-07
TRINITY_DN32962_c1_g1_i5	Leaf	Stem	-5.94138	7.64658	2.50933e-11	1.39946e-08
TRINITY_DN33199_c0_g3_i1	Leaf	Stem	-5.9434	6.86495	1.64571e-10	6.62631e-08
TRINITY_DN29566_c0_g1_i2	Leaf	Stem	-5.95003	6.87143	1.58258e-10	6.45179e-08
TRINITY_DN8038_c0_g1_i1	Leaf	Stem	-5.9817	5.95834	1.30488e-08	2.65513e-06
TRINITY_DN26897_c0_g1_i1	Leaf	Stem	-5.9817	5.95834	1.30488e-08	2.65513e-06
TRINITY_DN35929_c0_g1_i10	Leaf	Stem	-6.00229	8.69089	2.93625e-12	2.39407e-09
TRINITY_DN35247_c2_g1_i15	Leaf	Stem	-6.04089	6.56368	1.14515e-09	3.33463e-07
TRINITY_DN35186_c0_g1_i1	Leaf	Stem	-6.08026	9.59743	4.78454e-13	4.45837e-10
TRINITY_DN31772_c3_g5_i1	Leaf	Stem	-6.08348	10.042	2.71337e-13	3.05151e-10
TRINITY_DN31716_c0_g1_i3	Leaf	Stem	-6.08923	6.61089	8.25275e-10	2.46931e-07
TRINITY_DN38282_c0_g1_i1	Leaf	Stem	-6.10066	8.68194	1.77477e-12	1.48416e-09
TRINITY_DN34701_c2_g4_i1	Leaf	Stem	-6.1283	6.64909	6.57293e-10	2.06124e-07
TRINITY_DN35411_c0_g2_i5	Leaf	Stem	-6.15924	7.6433	9.82609e-12	6.40936e-09
TRINITY_DN35247_c2_g1_i8	Leaf	Stem	-6.23933	9.96719	1.42073e-13	1.71613e-10
TRINITY_DN33834_c1_g2_i6	Leaf	Stem	-6.24303	7.94306	3.40494e-12	2.64402e-09
TRINITY_DN34420_c1_g4_i5	Leaf	Stem	-6.26524	6.23392	2.29753e-09	6.14193e-07
TRINITY_DN26531_c0_g1_i1	Leaf	Stem	-6.37119	8.8345	3.49555e-13	3.56262e-10
TRINITY_DN33834_c1_g2_i4	Leaf	Stem	-6.37427	6.34036	1.15845e-09	3.34352e-07
TRINITY_DN35929_c0_g1_i1	Leaf	Stem	-6.40432	7.62857	3.67109e-12	2.78439e-09
TRINITY_DN32829_c0_g1_i1	Leaf	Stem	-6.4078	6.92306	1.12047e-10	5.07542e-08
TRINITY_DN34933_c5_g6_i1	Leaf	Stem	-6.48262	7.96184	1.15798e-12	9.93856e-10
TRINITY_DN25757_c0_g1_i1	Leaf	Stem	-6.57867	6.54049	3.18313e-10	1.11629e-07
TRINITY_DN30926_c0_g1_i2	Leaf	Stem	-6.58664	8.06454	5.79242e-13	5.24761e-10
TRINITY_DN33915_c1_g6_i5	Leaf	Stem	-6.59514	6.55666	2.89036e-10	1.04101e-07
TRINITY_DN36075_c2_g1_i10	Leaf	Stem	-6.87567	7.38403	5.24072e-12	3.71567e-09
TRINITY_DN33194_c1_g1_i1	Leaf	Stem	-6.90297	7.41099	4.44247e-12	3.21971e-09
TRINITY_DN36377_c1_g1_i1	Leaf	Stem	-6.90718	8.78819	2.74329e-14	3.88998e-11
TRINITY_DN33941_c1_g3_i2	Leaf	Stem	-6.91279	7.81898	2.9529e-13	3.10664e-10
TRINITY_DN29480_c0_g2_i1	Leaf	Stem	-7.01199	6.96687	1.98241e-11	1.21989e-08
TRINITY_DN26248_c0_g1_i1	Leaf	Stem	-7.05937	10.6762	5.90734e-16	1.61023e-12
TRINITY_DN63276_c0_g1_i1	Leaf	Stem	-7.07101	8.28754	4.35574e-14	5.91908e-11
TRINITY_DN31630_c0_g2_i1	Leaf	Stem	-7.09544	7.04924	1.15949e-11	7.4148e-09
TRINITY_DN36171_c1_g5_i1	Leaf	Stem	-7.23253	11.3007	1.07712e-16	5.3541e-13
TRINITY_DN35407_c0_g1_i19	Leaf	Stem	-7.2604	7.76471	4.23477e-13	4.06214e-10
TRINITY_DN27818_c0_g1_i1	Leaf	Stem	-7.26465	7.21648	3.78799e-12	2.80776e-09
TRINITY_DN25467_c0_g1_i1	Leaf	Stem	-7.48398	8.95379	1.39139e-15	2.83617e-12
TRINITY_DN34972_c2_g3_i1	Leaf	Stem	-7.59207	8.09374	4.60747e-14	6.01073e-11
TRINITY_DN27689_c0_g2_i1	Leaf	Stem	-8.30352	8.80134	3.79617e-16	1.37565e-12
TRINITY_DN35247_c2_g1_i6	Leaf	Stem	-8.37584	8.31974	2.31602e-15	4.44321e-12
TRINITY_DN33199_c0_g2_i1	Leaf	Stem	-9.83174	10.7251	2.42049e-21	3.94709e-17

## Sheet: Leaf_vs_Root
Supplementary Table ST2: Differential expression between Leaf vs Root
Transcript ID	SampleA	SampleB	LogFC	LogCPM	PValue	FDR
TRINITY_DN35978_c0_g1_i4	Leaf	Root	11.7431	13.3668	8.56829e-28	2.74177e-23
TRINITY_DN33240_c2_g3_i1	Leaf	Root	11.6244	11.0524	1.07367e-23	5.88568e-20
TRINITY_DN32774_c3_g1_i6	Leaf	Root	11.5213	12.43	2.01612e-26	3.22569e-22
TRINITY_DN35356_c1_g1_i1	Leaf	Root	11.4367	10.8651	3.92303e-23	1.56916e-19
TRINITY_DN35356_c3_g2_i5	Leaf	Root	11.3792	10.8078	5.83309e-23	1.86653e-19
TRINITY_DN35356_c3_g1_i2	Leaf	Root	11.1423	10.5715	2.98883e-22	7.3569e-19
TRINITY_DN33240_c2_g4_i1	Leaf	Root	10.9559	11.3074	1.1036e-23	5.88568e-20
TRINITY_DN30281_c0_g1_i8	Leaf	Root	10.9138	11.2654	1.47573e-23	6.74597e-20
TRINITY_DN32824_c5_g3_i4	Leaf	Root	10.5782	10.9306	1.49328e-22	4.34395e-19
TRINITY_DN32440_c0_g1_i1	Leaf	Root	10.4164	9.84836	4.38891e-20	5.82068e-17
TRINITY_DN35356_c2_g1_i2	Leaf	Root	10.392	11.3025	4.93307e-23	1.75393e-19
TRINITY_DN32774_c3_g1_i4	Leaf	Root	10.2751	13.5551	3.79448e-25	4.04732e-21
TRINITY_DN30272_c0_g1_i4	Leaf	Root	10.2006	9.63367	1.93276e-19	2.13263e-16
TRINITY_DN36461_c1_g3_i7	Leaf	Root	10.1906	10.5442	2.156e-21	3.67206e-18
TRINITY_DN33624_c3_g2_i1	Leaf	Root	10.0533	10.4073	5.56083e-21	8.47338e-18
TRINITY_DN36461_c1_g3_i12	Leaf	Root	10.0263	10.3804	6.69082e-21	9.73179e-18
TRINITY_DN33359_c0_g1_i1	Leaf	Root	10.0189	13.4679	1.58717e-24	1.2697e-20
TRINITY_DN33240_c2_g6_i1	Leaf	Root	9.94447	9.37912	1.11155e-18	1.04613e-15
TRINITY_DN36489_c4_g4_i1	Leaf	Root	9.86859	10.7805	1.8249e-21	3.43501e-18
TRINITY_DN34761_c0_g2_i6	Leaf	Root	9.86488	11.1777	1.21993e-21	2.78833e-18
TRINITY_DN33834_c1_g4_i2	Leaf	Root	9.81611	9.25165	2.68497e-18	2.32206e-15
TRINITY_DN33624_c3_g1_i8	Leaf	Root	9.72196	10.6344	5.00527e-21	8.00817e-18
TRINITY_DN34761_c0_g2_i3	Leaf	Root	9.67237	11.2991	1.4043e-21	2.93404e-18
TRINITY_DN29279_c0_g1_i1	Leaf	Root	9.64666	9.08349	8.55009e-18	6.51415e-15
TRINITY_DN35036_c2_g3_i15	Leaf	Root	9.56722	9.92342	1.56805e-19	1.792e-16
TRINITY_DN35380_c1_g1_i18	Leaf	Root	9.54509	10.4582	1.68895e-20	2.34977e-17
TRINITY_DN35356_c3_g2_i1	Leaf	Root	9.52579	12.1354	1.89415e-22	5.0509e-19
TRINITY_DN36034_c3_g1_i1	Leaf	Root	9.4994	8.93748	2.33026e-17	1.52175e-14
TRINITY_DN34761_c1_g1_i1	Leaf	Root	9.47487	8.91317	2.72998e-17	1.71288e-14
TRINITY_DN34761_c0_g5_i1	Leaf	Root	9.46245	8.90086	2.99187e-17	1.84109e-14
TRINITY_DN33950_c1_g1_i1	Leaf	Root	9.40731	9.76439	4.67674e-19	4.6766e-16
TRINITY_DN49677_c0_g1_i1	Leaf	Root	9.37071	8.80998	5.5439e-17	3.11227e-14
TRINITY_DN32824_c5_g1_i2	Leaf	Root	9.28584	11.746	1.46706e-21	2.93404e-18
TRINITY_DN35356_c3_g5_i2	Leaf	Root	9.28156	9.6394	1.10607e-18	1.04613e-15
TRINITY_DN33380_c0_g1_i5	Leaf	Root	9.26202	8.70238	1.1574e-16	6.18663e-14
TRINITY_DN31488_c0_g2_i1	Leaf	Root	9.24399	8.68454	1.32148e-16	6.93212e-14
TRINITY_DN35356_c3_g1_i4	Leaf	Root	9.22845	11.6888	2.18035e-21	3.67206e-18
TRINITY_DN34761_c0_g2_i1	Leaf	Root	9.20026	10.5154	1.18505e-19	1.40446e-16
TRINITY_DN22606_c0_g1_i1	Leaf	Root	9.18821	9.54665	2.103e-18	1.86928e-15
TRINITY_DN34987_c0_g1_i1	Leaf	Root	9.01182	9.37153	7.01983e-18	5.47872e-15
TRINITY_DN32824_c5_g2_i1	Leaf	Root	8.97991	8.4235	7.8132e-16	3.73156e-13
TRINITY_DN33435_c2_g1_i5	Leaf	Root	8.94867	9.30886	1.07355e-17	7.80738e-15
TRINITY_DN35753_c0_g2_i9	Leaf	Root	8.88164	9.7981	1.59872e-18	1.46164e-15
TRINITY_DN32774_c3_g4_i1	Leaf	Root	8.84923	11.1434	4.72945e-20	5.82068e-17
TRINITY_DN35248_c0_g4_i2	Leaf	Root	8.83085	8.27639	2.13516e-15	8.87311e-13
TRINITY_DN36461_c1_g3_i2	Leaf	Root	8.78854	9.70561	3.03077e-18	2.55214e-15
TRINITY_DN36461_c1_g7_i2	Leaf	Root	8.78419	8.23039	2.9475e-15	1.17896e-12
TRINITY_DN35978_c0_g1_i10	Leaf	Root	8.73599	8.18287	4.03624e-15	1.53757e-12
TRINITY_DN35036_c2_g1_i1	Leaf	Root	8.64548	8.09373	7.50271e-15	2.72309e-12
TRINITY_DN34761_c0_g2_i9	Leaf	Root	8.53405	9.45299	1.71606e-17	1.16834e-14
TRINITY_DN33375_c1_g1_i2	Leaf	Root	8.51923	7.96952	1.72618e-14	5.69443e-12
TRINITY_DN35356_c3_g1_i7	Leaf	Root	8.50587	12.0358	4.69438e-20	5.82068e-17
TRINITY_DN33485_c1_g1_i2	Leaf	Root	8.50113	7.95172	1.96817e-14	6.42649e-12
TRINITY_DN32193_c0_g1_i2	Leaf	Root	8.49809	7.94873	2.01202e-14	6.50331e-12
TRINITY_DN34951_c0_g3_i1	Leaf	Root	8.48866	10.9517	3.54502e-19	3.65926e-16
TRINITY_DN33907_c1_g4_i4	Leaf	Root	8.4815	8.84601	2.58626e-16	1.29309e-13
TRINITY_DN33324_c2_g4_i1	Leaf	Root	8.39728	7.84969	3.89704e-14	1.19905e-11
TRINITY_DN33068_c0_g1_i11	Leaf	Root	8.39728	7.84969	3.89704e-14	1.19905e-11
TRINITY_DN32202_c0_g1_i2	Leaf	Root	8.38745	7.84005	4.18358e-14	1.27496e-11
TRINITY_DN32091_c0_g1_i2	Leaf	Root	8.3441	7.79749	5.58513e-14	1.6548e-11
TRINITY_DN36461_c1_g3_i3	Leaf	Root	8.30289	7.75707	7.33391e-14	2.15301e-11
TRINITY_DN31488_c0_g1_i1	Leaf	Root	8.26858	8.63554	1.08545e-15	4.89201e-13
TRINITY_DN34547_c6_g2_i6	Leaf	Root	8.19331	8.56122	1.8048e-15	7.70025e-13
TRINITY_DN26740_c0_g1_i1	Leaf	Root	8.18687	7.64336	1.56175e-13	4.38371e-11
TRINITY_DN36117_c2_g3_i2	Leaf	Root	8.1793	7.63595	1.64889e-13	4.58807e-11
TRINITY_DN35356_c3_g6_i1	Leaf	Root	8.16551	10.0561	1.80637e-17	1.20421e-14
TRINITY_DN34321_c0_g1_i1	Leaf	Root	8.14084	7.5983	2.1131e-13	5.76921e-11
TRINITY_DN46197_c0_g1_i1	Leaf	Root	8.1383	9.77245	5.24986e-17	3.05437e-14
TRINITY_DN33624_c3_g1_i6	Leaf	Root	8.13233	9.76652	5.45234e-17	3.11227e-14
TRINITY_DN35630_c1_g1_i13	Leaf	Root	8.10932	7.56745	2.64835e-13	6.77956e-11
TRINITY_DN33364_c2_g6_i1	Leaf	Root	8.05491	10.5204	6.93925e-18	5.47872e-15
TRINITY_DN33375_c0_g3_i5	Leaf	Root	8.03373	8.95743	5.14673e-16	2.49531e-13
TRINITY_DN33435_c2_g1_i2	Leaf	Root	8.01855	10.1279	2.46749e-17	1.57914e-14
TRINITY_DN33166_c1_g4_i9	Leaf	Root	7.97094	10.7224	5.99594e-18	4.91959e-15
TRINITY_DN34463_c0_g1_i3	Leaf	Root	7.9629	8.88741	8.36956e-16	3.91381e-13
TRINITY_DN34032_c0_g1_i1	Leaf	Root	7.94938	7.41117	7.58708e-13	1.83923e-10
TRINITY_DN33331_c2_g3_i5	Leaf	Root	7.94765	8.31903	9.40064e-15	3.30562e-12
TRINITY_DN36341_c0_g2_i12	Leaf	Root	7.93147	7.39368	8.62015e-13	2.07239e-10
TRINITY_DN35978_c0_g1_i11	Leaf	Root	7.9011	10.653	9.67402e-18	7.19905e-15
TRINITY_DN33375_c1_g1_i5	Leaf	Root	7.863	8.2357	1.67974e-14	5.59896e-12
TRINITY_DN33678_c0_g2_i1	Leaf	Root	7.86224	7.32616	1.32052e-12	3.01823e-10
TRINITY_DN33907_c0_g1_i1	Leaf	Root	7.85275	7.31692	1.41239e-12	3.20533e-10
TRINITY_DN33013_c1_g1_i3	Leaf	Root	7.8083	10.2754	3.74593e-17	2.21974e-14
TRINITY_DN32016_c4_g2_i11	Leaf	Root	7.78152	8.70828	2.83052e-15	1.1465e-12
TRINITY_DN30658_c0_g1_i4	Leaf	Root	7.74458	11.0323	1.41504e-17	1.00622e-14
TRINITY_DN33068_c0_g2_i4	Leaf	Root	7.73891	7.20607	2.94547e-12	6.24185e-10
TRINITY_DN33641_c0_g1_i1	Leaf	Root	7.71293	7.1808	3.53786e-12	7.35117e-10
TRINITY_DN35787_c1_g1_i3	Leaf	Root	7.69125	8.06687	5.30639e-14	1.58691e-11
TRINITY_DN33842_c0_g2_i1	Leaf	Root	7.67353	9.00013	3.95773e-15	1.53757e-12
TRINITY_DN27408_c0_g2_i2	Leaf	Root	7.67207	8.99869	4.00032e-15	1.53757e-12
TRINITY_DN33013_c1_g1_i2	Leaf	Root	7.65146	8.97833	4.55273e-15	1.71392e-12
TRINITY_DN29116_c0_g1_i5	Leaf	Root	7.64851	8.5771	6.98606e-15	2.56951e-12
TRINITY_DN36461_c1_g4_i1	Leaf	Root	7.62091	7.09141	6.51154e-12	1.30227e-09
TRINITY_DN35810_c0_g4_i3	Leaf	Root	7.59859	8.52792	9.76659e-15	3.36044e-12
TRINITY_DN30636_c0_g1_i2	Leaf	Root	7.59464	10.6926	3.70072e-17	2.21974e-14
TRINITY_DN21320_c0_g1_i2	Leaf	Root	7.5927	7.06402	7.62999e-12	1.46318e-09
TRINITY_DN25483_c0_g1_i1	Leaf	Root	7.54985	7.92813	1.35363e-13	3.83316e-11
TRINITY_DN33474_c1_g1_i2	Leaf	Root	7.54637	7.01909	1.05576e-11	1.91951e-09
TRINITY_DN36378_c2_g4_i1	Leaf	Root	7.5341	9.43017	1.33145e-15	5.83632e-13
TRINITY_DN35906_c2_g1_i1	Leaf	Root	7.51663	6.99027	1.24693e-11	2.23586e-09
TRINITY_DN28022_c0_g1_i1	Leaf	Root	7.4985	6.9727	1.41531e-11	2.47478e-09
TRINITY_DN33240_c2_g1_i2	Leaf	Root	7.48658	7.86613	2.03945e-13	5.62589e-11
TRINITY_DN30087_c0_g1_i1	Leaf	Root	7.48628	6.96087	1.54139e-11	2.6806e-09
TRINITY_DN25600_c0_g1_i1	Leaf	Root	7.48013	6.95491	1.60903e-11	2.7831e-09
TRINITY_DN34331_c1_g1_i5	Leaf	Root	7.45718	7.83733	2.5196e-13	6.60859e-11
TRINITY_DN33907_c1_g2_i2	Leaf	Root	7.45527	6.93085	1.91416e-11	3.20687e-09
TRINITY_DN35978_c0_g1_i7	Leaf	Root	7.4199	12.8492	1.47745e-17	1.02776e-14
TRINITY_DN32091_c0_g3_i2	Leaf	Root	7.41716	6.89398	2.3885e-11	3.91946e-09
TRINITY_DN32989_c0_g1_i9	Leaf	Root	7.38461	6.86252	2.99535e-11	4.76857e-09
TRINITY_DN31152_c0_g1_i4	Leaf	Root	7.37138	6.84974	3.28404e-11	5.17665e-09
TRINITY_DN32989_c0_g1_i4	Leaf	Root	7.36472	6.8433	3.28404e-11	5.17665e-09
TRINITY_DN35825_c1_g6_i3	Leaf	Root	7.35113	11.1611	8.06229e-17	4.44802e-14
TRINITY_DN33907_c0_g2_i1	Leaf	Root	7.33976	10.8762	1.3913e-16	7.18066e-14
TRINITY_DN33500_c5_g7_i1	Leaf	Root	7.2594	7.64394	9.15878e-13	2.1709e-10
TRINITY_DN34142_c0_g5_i1	Leaf	Root	7.25627	8.1913	9.6155e-14	2.79715e-11
TRINITY_DN34761_c0_g1_i1	Leaf	Root	7.25368	8.89726	2.1004e-14	6.72107e-12
TRINITY_DN32499_c0_g1_i2	Leaf	Root	7.24418	7.62908	1.02098e-12	2.38469e-10
TRINITY_DN28886_c0_g1_i2	Leaf	Root	7.24418	7.62908	1.02098e-12	2.38469e-10
TRINITY_DN29940_c0_g1_i5	Leaf	Root	7.20985	6.69395	9.11616e-11	1.36312e-08
TRINITY_DN33331_c2_g7_i1	Leaf	Root	7.2024	6.68678	9.59619e-11	1.41506e-08
TRINITY_DN29562_c0_g1_i3	Leaf	Root	7.15687	6.64297	1.24532e-10	1.81132e-08
TRINITY_DN28272_c0_g1_i1	Leaf	Root	7.14914	6.63554	1.31303e-10	1.8926e-08
TRINITY_DN32774_c3_g1_i3	Leaf	Root	7.14574	10.4382	8.43941e-16	3.91381e-13
TRINITY_DN23412_c0_g1_i3	Leaf	Root	7.14137	6.62807	1.38482e-10	1.97825e-08
TRINITY_DN33068_c0_g2_i3	Leaf	Root	7.13825	8.07555	2.12746e-13	5.76921e-11
TRINITY_DN34510_c0_g4_i1	Leaf	Root	7.12702	8.06456	2.30687e-13	6.20315e-11
TRINITY_DN35780_c0_g2_i1	Leaf	Root	7.08957	11.7998	2.25496e-16	1.14534e-13
TRINITY_DN34142_c0_g1_i1	Leaf	Root	7.08574	9.70932	3.48503e-15	1.37676e-12
TRINITY_DN35753_c0_g2_i6	Leaf	Root	7.06947	6.55902	2.14236e-10	2.91717e-08
TRINITY_DN22894_c0_g1_i1	Leaf	Root	7.03993	7.97928	4.05614e-13	1.014e-10
TRINITY_DN28770_c0_g1_i1	Leaf	Root	7.03633	6.52723	2.68434e-10	3.62431e-08
TRINITY_DN33312_c0_g1_i1	Leaf	Root	7.02792	6.51917	2.84231e-10	3.82148e-08
TRINITY_DN9711_c0_g1_i1	Leaf	Root	6.98515	6.47819	3.80208e-10	4.98617e-08
TRINITY_DN33375_c0_g1_i1	Leaf	Root	6.9637	10.1659	2.24229e-15	9.19884e-13
TRINITY_DN35297_c0_g5_i3	Leaf	Root	6.96312	7.90414	6.73575e-13	1.65798e-10
TRINITY_DN32195_c2_g6_i5	Leaf	Root	6.94106	6.436	4.82852e-10	6.25538e-08
TRINITY_DN33435_c2_g5_i4	Leaf	Root	6.89854	11.0935	1.31595e-15	5.83632e-13
TRINITY_DN34510_c0_g1_i1	Leaf	Root	6.88864	7.83137	1.09585e-12	2.54102e-10
TRINITY_DN34761_c0_g2_i4	Leaf	Root	6.8851	8.53457	2.48414e-13	6.56942e-11
TRINITY_DN29205_c0_g1_i2	Leaf	Root	6.86506	9.75049	8.41519e-15	2.99198e-12
TRINITY_DN24046_c0_g1_i1	Leaf	Root	6.8252	10.2894	5.32837e-15	1.98259e-12
TRINITY_DN32398_c2_g3_i1	Leaf	Root	6.81262	11.2702	1.65922e-15	7.17478e-13
TRINITY_DN36008_c0_g2_i1	Leaf	Root	6.7889	7.73405	2.12594e-12	4.62776e-10
TRINITY_DN34677_c0_g1_i4	Leaf	Root	6.77888	9.88494	9.50767e-15	3.30691e-12
TRINITY_DN29577_c0_g1_i4	Leaf	Root	6.77017	6.27291	1.42851e-09	1.6562e-07
TRINITY_DN27651_c0_g1_i1	Leaf	Root	6.73961	6.24383	1.75221e-09	1.99534e-07
TRINITY_DN35862_c0_g1_i1	Leaf	Root	6.73961	6.24383	1.75221e-09	1.99534e-07
TRINITY_DN30586_c0_g1_i3	Leaf	Root	6.73583	7.13496	2.77453e-11	4.46142e-09
TRINITY_DN36034_c3_g1_i3	Leaf	Root	6.69862	9.5863	2.59026e-14	8.20651e-12
TRINITY_DN32264_c1_g1_i1	Leaf	Root	6.67996	10.0643	1.66139e-14	5.5961e-12
TRINITY_DN32989_c0_g1_i5	Leaf	Root	6.67648	6.18383	2.4864e-09	2.77221e-07
TRINITY_DN33452_c4_g1_i1	Leaf	Root	6.6548	6.16326	2.87003e-09	3.12374e-07
TRINITY_DN34219_c2_g5_i3	Leaf	Root	6.65122	10.8003	7.57383e-15	2.72309e-12
TRINITY_DN34935_c0_g4_i2	Leaf	Root	6.61846	8.27318	1.46932e-12	3.28789e-10
TRINITY_DN34512_c1_g1_i3	Leaf	Root	6.5647	6.07788	4.82283e-09	5.11012e-07
TRINITY_DN35780_c0_g3_i1	Leaf	Root	6.55361	8.68094	4.92788e-13	1.22238e-10
TRINITY_DN34142_c0_g5_i2	Leaf	Root	6.55303	6.06684	5.20571e-09	5.49761e-07
TRINITY_DN33240_c2_g1_i3	Leaf	Root	6.54558	7.89224	7.28425e-12	1.42127e-09
TRINITY_DN34701_c2_g2_i2	Leaf	Root	6.52941	6.0445	6.07585e-09	6.23144e-07
TRINITY_DN35310_c1_g5_i1	Leaf	Root	6.52941	6.0445	6.07585e-09	6.23144e-07
TRINITY_DN33330_c0_g1_i3	Leaf	Root	6.52941	6.0445	6.07585e-09	6.23144e-07
TRINITY_DN34086_c3_g4_i1	Leaf	Root	6.46859	5.98708	9.03865e-09	8.95442e-07
TRINITY_DN29648_c0_g1_i4	Leaf	Root	6.46859	5.98708	9.03865e-09	8.95442e-07
TRINITY_DN32945_c1_g1_i1	Leaf	Root	6.46092	6.86979	1.65073e-10	2.30662e-08
TRINITY_DN26881_c0_g1_i3	Leaf	Root	6.46013	7.809	1.27497e-11	2.26654e-09
TRINITY_DN28568_c0_g4_i2	Leaf	Root	6.45612	5.97531	9.80482e-09	9.62406e-07
TRINITY_DN31584_c0_g2_i1	Leaf	Root	6.41892	7.76889	1.66587e-11	2.85059e-09
TRINITY_DN3474_c0_g1_i1	Leaf	Root	6.41803	5.93942	1.15607e-08	1.12101e-06
TRINITY_DN33120_c0_g1_i9	Leaf	Root	6.39206	5.91498	1.36688e-08	1.30305e-06
TRINITY_DN32217_c0_g1_i1	Leaf	Root	6.38878	8.0488	6.6538e-12	1.32245e-09
TRINITY_DN35787_c1_g3_i1	Leaf	Root	6.37729	8.03759	7.22133e-12	1.41764e-09
TRINITY_DN33166_c1_g2_i1	Leaf	Root	6.36571	8.28071	3.33641e-12	6.9779e-10
TRINITY_DN25853_c0_g1_i1	Leaf	Root	6.36571	8.0263	7.68192e-12	1.46318e-09
TRINITY_DN29334_c0_g3_i1	Leaf	Root	6.35222	5.87752	1.76677e-08	1.65791e-06
TRINITY_DN35787_c1_g3_i3	Leaf	Root	6.34529	10.8861	3.58118e-14	1.12347e-11
TRINITY_DN32264_c1_g3_i2	Leaf	Root	6.32827	9.94987	1.16025e-13	3.3149e-11
TRINITY_DN36489_c4_g2_i1	Leaf	Root	6.30668	7.6598	3.40477e-11	5.31459e-09
TRINITY_DN26752_c0_g1_i1	Leaf	Root	6.29732	5.82599	2.51401e-08	2.29295e-06
TRINITY_DN35356_c3_g3_i3	Leaf	Root	6.27238	7.62652	4.33286e-11	6.63384e-09
TRINITY_DN28819_c0_g1_i1	Leaf	Root	6.26907	5.79951	3.01324e-08	2.69332e-06
TRINITY_DN35753_c0_g2_i10	Leaf	Root	6.25987	11.551	4.59051e-14	1.38577e-11
TRINITY_DN33347_c0_g4_i3	Leaf	Root	6.25612	6.67336	5.79605e-10	7.38915e-08
TRINITY_DN33787_c2_g4_i2	Leaf	Root	6.25612	6.67336	5.79605e-10	7.38915e-08
TRINITY_DN36379_c1_g2_i1	Leaf	Root	6.25474	5.78608	3.01324e-08	2.69332e-06
TRINITY_DN35879_c0_g3_i8	Leaf	Root	6.25474	5.78608	3.01324e-08	2.69332e-06
TRINITY_DN35433_c1_g1_i1	Leaf	Root	6.21568	7.88025	2.03959e-11	3.39921e-09
TRINITY_DN32499_c0_g2_i1	Leaf	Root	6.2097	9.83327	2.56657e-13	6.67705e-11
TRINITY_DN33834_c1_g1_i4	Leaf	Root	6.20355	8.6923	1.87995e-12	4.1517e-10
TRINITY_DN34019_c0_g1_i5	Leaf	Root	6.19411	6.61408	8.82535e-10	1.06166e-07
TRINITY_DN34750_c5_g1_i14	Leaf	Root	6.18084	5.71699	4.81019e-08	4.09365e-06
TRINITY_DN34645_c0_g1_i6	Leaf	Root	6.18084	5.71699	4.81019e-08	4.09365e-06
TRINITY_DN34226_c0_g2_i2	Leaf	Root	6.1703	8.65979	2.35572e-12	5.0933e-10
TRINITY_DN25872_c0_g1_i2	Leaf	Root	6.16559	5.70276	5.29605e-08	4.43634e-06
TRINITY_DN35793_c1_g2_i3	Leaf	Root	6.14703	8.78592	1.8813e-12	4.1517e-10
TRINITY_DN32605_c0_g1_i9	Leaf	Root	6.13862	7.10383	1.46417e-10	2.07309e-08
TRINITY_DN29655_c0_g1_i1	Leaf	Root	6.11887	5.6592	7.10863e-08	5.77332e-06
TRINITY_DN33192_c0_g1_i1	Leaf	Root	6.11887	5.6592	7.10863e-08	5.77332e-06
TRINITY_DN36844_c0_g1_i1	Leaf	Root	6.07058	5.61427	9.62699e-08	7.6251e-06
TRINITY_DN35753_c0_g2_i3	Leaf	Root	6.06986	7.43043	1.59125e-10	2.23326e-08
TRINITY_DN32989_c0_g1_i2	Leaf	Root	6.05546	7.7247	5.86805e-11	8.94151e-09
TRINITY_DN36241_c2_g1_i3	Leaf	Root	6.03746	5.5835	1.06732e-07	8.27596e-06
TRINITY_DN36387_c2_g1_i1	Leaf	Root	6.02061	5.56787	1.18458e-07	9.08999e-06
TRINITY_DN32989_c0_g1_i1	Leaf	Root	6.01749	8.15716	1.70167e-11	2.88105e-09
TRINITY_DN33839_c0_g4_i2	Leaf	Root	5.99362	8.48731	7.55925e-12	1.46318e-09
TRINITY_DN27650_c0_g1_i2	Leaf	Root	5.99026	6.41996	3.10052e-09	3.36317e-07
TRINITY_DN25383_c0_g1_i2	Leaf	Root	5.96886	5.51991	1.6303e-07	1.21469e-05
TRINITY_DN33752_c2_g4_i1	Leaf	Root	5.96877	8.10979	2.31282e-11	3.81485e-09
TRINITY_DN33571_c0_g1_i1	Leaf	Root	5.95697	8.73511	4.84424e-12	9.9366e-10
TRINITY_DN32654_c0_g1_i4	Leaf	Root	5.94545	9.06595	2.52212e-12	5.41646e-10
TRINITY_DN32605_c0_g1_i2	Leaf	Root	5.91548	7.58922	1.44416e-10	2.05385e-08
TRINITY_DN34641_c2_g1_i1	Leaf	Root	5.91351	8.55794	8.77155e-12	1.63187e-09
TRINITY_DN32967_c1_g1_i5	Leaf	Root	5.90889	6.88332	6.28431e-10	7.91699e-08
TRINITY_DN32543_c0_g1_i4	Leaf	Root	5.90232	6.87703	6.57293e-10	8.2159e-08
TRINITY_DN14884_c0_g1_i1	Leaf	Root	5.89683	5.45334	2.53726e-07	1.79624e-05
TRINITY_DN35680_c0_g5_i1	Leaf	Root	5.88666	8.03005	3.96946e-11	6.10667e-09
TRINITY_DN33624_c3_g1_i10	Leaf	Root	5.88624	6.32136	5.80883e-09	6.0744e-07
TRINITY_DN31094_c0_g1_i8	Leaf	Root	5.87711	8.37384	1.62875e-11	2.80206e-09
TRINITY_DN26922_c0_g2_i1	Leaf	Root	5.8764	6.31205	6.19895e-09	6.33738e-07
TRINITY_DN33739_c0_g1_i5	Leaf	Root	5.87519	7.5503	1.85917e-10	2.57539e-08
TRINITY_DN33403_c2_g2_i1	Leaf	Root	5.86648	8.51214	1.20883e-11	2.18539e-09
TRINITY_DN33196_c1_g5_i1	Leaf	Root	5.84622	9.47692	2.90845e-12	6.2045e-10
TRINITY_DN35157_c1_g1_i1	Leaf	Root	5.84507	8.7492	7.66246e-12	1.46318e-09
TRINITY_DN31406_c1_g10_i1	Leaf	Root	5.83493	6.81261	9.9385e-10	1.19109e-07
TRINITY_DN33375_c0_g3_i4	Leaf	Root	5.82993	7.75977	1.08634e-10	1.59458e-08
TRINITY_DN35697_c1_g1_i8	Leaf	Root	5.82102	5.3835	3.58275e-07	2.44967e-05
TRINITY_DN34038_c0_g1_i14	Leaf	Root	5.80784	7.17801	8.50678e-10	1.0272e-07
TRINITY_DN35753_c0_g2_i5	Leaf	Root	5.80579	8.71093	1.00155e-11	1.84188e-09
TRINITY_DN33647_c1_g2_i2	Leaf	Root	5.80035	8.70563	1.02781e-11	1.87937e-09
TRINITY_DN30886_c0_g1_i2	Leaf	Root	5.79784	7.72874	1.35957e-10	1.9509e-08
TRINITY_DN33678_c0_g6_i1	Leaf	Root	5.79518	6.23532	9.89069e-09	9.67866e-07
TRINITY_DN32016_c4_g2_i5	Leaf	Root	5.78359	9.09776	7.91865e-12	1.49003e-09
TRINITY_DN28167_c0_g2_i1	Leaf	Root	5.77099	8.67704	1.25072e-11	2.23586e-09
TRINITY_DN31322_c0_g1_i4	Leaf	Root	5.76142	5.32877	5.12166e-07	3.40724e-05
TRINITY_DN34984_c2_g2_i1	Leaf	Root	5.7586	10.1917	2.11487e-12	4.62776e-10
TRINITY_DN33715_c0_g2_i1	Leaf	Root	5.73497	6.71727	1.86432e-09	2.11548e-07
TRINITY_DN25788_c0_g1_i2	Leaf	Root	5.72028	5.29108	6.54689e-07	4.26668e-05
TRINITY_DN32601_c1_g2_i2	Leaf	Root	5.72028	5.29108	6.54689e-07	4.26668e-05
TRINITY_DN32625_c3_g1_i4	Leaf	Root	5.72028	5.29108	6.54689e-07	4.26668e-05
TRINITY_DN32226_c0_g2_i3	Leaf	Root	5.72028	5.29108	6.54689e-07	4.26668e-05
TRINITY_DN35804_c1_g1_i7	Leaf	Root	5.70873	7.08297	1.5526e-09	1.79356e-07
TRINITY_DN32264_c1_g3_i1	Leaf	Root	5.70319	8.48799	2.57854e-11	4.20591e-09
TRINITY_DN33500_c5_g6_i1	Leaf	Root	5.69926	5.27186	7.41895e-07	4.7385e-05
TRINITY_DN32967_c1_g1_i9	Leaf	Root	5.69798	6.14377	1.86568e-08	1.74561e-06
TRINITY_DN27146_c0_g1_i1	Leaf	Root	5.69519	8.91982	1.70015e-11	2.88105e-09
TRINITY_DN33168_c0_g1_i6	Leaf	Root	5.67793	5.25236	8.42045e-07	5.32502e-05
TRINITY_DN29383_c0_g1_i4	Leaf	Root	5.67046	8.00771	9.51472e-11	1.40954e-08
TRINITY_DN31761_c0_g1_i3	Leaf	Root	5.66182	7.59747	3.24036e-10	4.32035e-08
TRINITY_DN34369_c0_g8_i1	Leaf	Root	5.65471	8.67734	2.12003e-11	3.51496e-09
TRINITY_DN35273_c2_g1_i2	Leaf	Root	5.62934	6.07931	2.70301e-08	2.45125e-06
TRINITY_DN35004_c1_g3_i1	Leaf	Root	5.62469	8.64817	2.58934e-11	4.20591e-09
TRINITY_DN29131_c0_g1_i3	Leaf	Root	5.61197	5.19223	1.24339e-06	7.68094e-05
TRINITY_DN30611_c0_g1_i8	Leaf	Root	5.56627	5.15068	1.62639e-06	9.8009e-05
TRINITY_DN36381_c2_g2_i1	Leaf	Root	5.5624	6.55335	5.3394e-09	5.60182e-07
TRINITY_DN36381_c2_g2_i5	Leaf	Root	5.54286	5.12944	1.62639e-06	9.8009e-05
TRINITY_DN33347_c0_g5_i1	Leaf	Root	5.5407	9.49736	1.327e-11	2.346e-09
TRINITY_DN3979_c0_g1_i1	Leaf	Root	5.53243	5.98857	5.04121e-08	4.24364e-06
TRINITY_DN35510_c0_g1_i1	Leaf	Root	5.53243	5.98857	5.04121e-08	4.24364e-06
TRINITY_DN32955_c0_g4_i1	Leaf	Root	5.52435	10.0032	9.51655e-12	1.76023e-09
TRINITY_DN30156_c0_g1_i2	Leaf	Root	5.51984	5.97682	5.46493e-08	4.55397e-06
TRINITY_DN33419_c1_g1_i8	Leaf	Root	5.51907	5.10788	1.86519e-06	0.000110732
TRINITY_DN35678_c1_g1_i3	Leaf	Root	5.51151	6.50519	7.49027e-09	7.60892e-07
TRINITY_DN33787_c2_g3_i22	Leaf	Root	5.4993	7.18896	2.04342e-09	2.30238e-07
TRINITY_DN7694_c0_g1_i1	Leaf	Root	5.49488	5.08598	2.14312e-06	0.000124235
TRINITY_DN32263_c0_g1_i2	Leaf	Root	5.49488	5.08598	2.14312e-06	0.000124235
TRINITY_DN34736_c3_g2_i2	Leaf	Root	5.49488	5.08598	2.14312e-06	0.000124235
TRINITY_DN25236_c0_g1_i1	Leaf	Root	5.49488	5.08598	2.14312e-06	0.000124235
TRINITY_DN25957_c0_g1_i1	Leaf	Root	5.49122	9.20032	2.69889e-11	4.36171e-09
TRINITY_DN34677_c0_g1_i11	Leaf	Root	5.48538	6.48049	8.40666e-09	8.43275e-07
TRINITY_DN33506_c0_g1_i8	Leaf	Root	5.47027	5.06374	2.46727e-06	0.000141742
TRINITY_DN30694_c0_g1_i1	Leaf	Root	5.46699	7.41018	1.10517e-09	1.30979e-07
TRINITY_DN31157_c0_g1_i8	Leaf	Root	5.45521	5.91653	7.59763e-08	6.1393e-06
TRINITY_DN34370_c1_g2_i5	Leaf	Root	5.44524	5.04114	2.84614e-06	0.000161192
TRINITY_DN14301_c0_g1_i1	Leaf	Root	5.4388	8.57289	7.10722e-11	1.07784e-08
TRINITY_DN55235_c0_g1_i1	Leaf	Root	5.41976	5.01818	3.28997e-06	0.000183088
TRINITY_DN17146_c0_g1_i2	Leaf	Root	5.39383	4.99484	3.81109e-06	0.00020882
TRINITY_DN36003_c1_g1_i5	Leaf	Root	5.39383	4.99484	3.81109e-06	0.00020882
TRINITY_DN24513_c0_g1_i1	Leaf	Root	5.39383	4.99484	3.81109e-06	0.00020882
TRINITY_DN26992_c0_g1_i2	Leaf	Root	5.39338	8.8045	8.70376e-11	1.31373e-08
TRINITY_DN27114_c1_g1_i1	Leaf	Root	5.36742	4.97111	4.42441e-06	0.000238746
TRINITY_DN30628_c0_g1_i5	Leaf	Root	5.36742	4.97111	4.42441e-06	0.000238746
TRINITY_DN30312_c0_g1_i1	Leaf	Root	5.36742	4.97111	4.42441e-06	0.000238746
TRINITY_DN33012_c0_g2_i5	Leaf	Root	5.35958	5.82761	1.38992e-07	1.04897e-05
TRINITY_DN27575_c0_g1_i1	Leaf	Root	5.34735	8.26634	1.99214e-10	2.73591e-08
TRINITY_DN36276_c0_g1_i10	Leaf	Root	5.34053	4.94698	5.14799e-06	0.000273185
TRINITY_DN27559_c0_g1_i1	Leaf	Root	5.33201	8.56738	1.81555e-10	2.52591e-08
TRINITY_DN27263_c0_g1_i1	Leaf	Root	5.32409	7.27342	2.74626e-09	3.03134e-07
TRINITY_DN32159_c0_g2_i2	Leaf	Root	5.3178	6.32262	2.37544e-08	2.18424e-06
TRINITY_DN30883_c0_g1_i1	Leaf	Root	5.31312	4.92243	6.00382e-06	0.000311877
TRINITY_DN28500_c0_g1_i1	Leaf	Root	5.30418	7.65479	1.00755e-09	1.20301e-07
TRINITY_DN45098_c0_g1_i1	Leaf	Root	5.30257	7.81819	6.74878e-10	8.40289e-08
TRINITY_DN34961_c2_g4_i1	Leaf	Root	5.30194	5.7742	1.82151e-07	1.33379e-05
TRINITY_DN32067_c1_g1_i8	Leaf	Root	5.30188	8.71591	1.57905e-10	2.2259e-08
TRINITY_DN21791_c0_g1_i2	Leaf	Root	5.28716	5.76052	1.99661e-07	1.45534e-05
TRINITY_DN34961_c2_g1_i1	Leaf	Root	5.28517	4.89744	7.01868e-06	0.000356493
TRINITY_DN32463_c0_g1_i2	Leaf	Root	5.28517	4.89744	7.01868e-06	0.000356493
TRINITY_DN35273_c2_g2_i5	Leaf	Root	5.28517	4.89744	7.01868e-06	0.000356493
TRINITY_DN29789_c0_g1_i1	Leaf	Root	5.28517	4.89744	7.01868e-06	0.000356493
TRINITY_DN35273_c2_g6_i1	Leaf	Root	5.27776	6.28504	3.0835e-08	2.7408e-06
TRINITY_DN22879_c0_g1_i1	Leaf	Root	5.27776	6.28504	3.0835e-08	2.7408e-06
TRINITY_DN29334_c0_g2_i2	Leaf	Root	5.27701	8.31161	2.47138e-10	3.35092e-08
TRINITY_DN29618_c0_g1_i1	Leaf	Root	5.27223	5.74672	2.19039e-07	1.56802e-05
TRINITY_DN35273_c2_g2_i6	Leaf	Root	5.26135	8.67673	2.04595e-10	2.79779e-08
TRINITY_DN32348_c1_g2_i1	Leaf	Root	5.25982	10.4543	3.55715e-11	5.5255e-09
TRINITY_DN11887_c0_g1_i1	Leaf	Root	5.25668	4.872	8.22534e-06	0.000413191
TRINITY_DN33701_c0_g1_i5	Leaf	Root	5.22761	4.8461	9.66399e-06	0.000472841
TRINITY_DN35126_c0_g3_i4	Leaf	Root	5.22761	4.8461	9.66399e-06	0.000472841
TRINITY_DN36469_c0_g1_i12	Leaf	Root	5.2265	5.70448	2.90727e-07	2.02239e-05
TRINITY_DN27507_c0_g1_i1	Leaf	Root	5.221	7.38895	2.82862e-09	3.08918e-07
TRINITY_DN32858_c0_g1_i3	Leaf	Root	5.21554	6.22675	4.31463e-08	3.71105e-06
TRINITY_DN35006_c0_g1_i3	Leaf	Root	5.21542	8.25226	3.67102e-10	4.83411e-08
TRINITY_DN21572_c0_g1_i1	Leaf	Root	5.1999	6.90383	1.31182e-08	1.26057e-06
TRINITY_DN35273_c2_g2_i1	Leaf	Root	5.19872	8.53022	3.60885e-10	4.79168e-08
TRINITY_DN34595_c1_g4_i2	Leaf	Root	5.19795	4.81972	9.66399e-06	0.000472841
TRINITY_DN35201_c0_g4_i5	Leaf	Root	5.19795	4.81972	9.66399e-06	0.000472841
TRINITY_DN34533_c1_g2_i1	Leaf	Root	5.19795	4.81972	9.66399e-06	0.000472841
TRINITY_DN35580_c1_g3_i1	Leaf	Root	5.19518	5.67562	3.5272e-07	2.41685e-05
TRINITY_DN31199_c0_g1_i4	Leaf	Root	5.19101	9.15786	1.31291e-10	1.8926e-08
TRINITY_DN31199_c0_g1_i1	Leaf	Root	5.1854	8.32818	3.67084e-10	4.83411e-08
TRINITY_DN31406_c1_g6_i3	Leaf	Root	5.17879	7.34867	3.65017e-09	3.91952e-07
TRINITY_DN35277_c1_g6_i1	Leaf	Root	5.16766	4.79283	1.13841e-05	0.000549443
TRINITY_DN33903_c1_g6_i1	Leaf	Root	5.16156	8.20045	5.24739e-10	6.77062e-08
TRINITY_DN22520_c0_g1_i1	Leaf	Root	5.16155	6.1763	6.10799e-08	5.03736e-06
TRINITY_DN34791_c0_g1_i6	Leaf	Root	5.13673	4.76543	1.34468e-05	0.000632772
TRINITY_DN33196_c1_g4_i3	Leaf	Root	5.13043	5.61606	4.74742e-07	3.17145e-05
TRINITY_DN29888_c0_g1_i2	Leaf	Root	5.12832	7.79893	1.42091e-09	1.65337e-07
TRINITY_DN30404_c0_g1_i8	Leaf	Root	5.127	6.5306	5.66914e-08	4.71186e-06
TRINITY_DN33240_c2_g1_i1	Leaf	Root	5.11941	6.82763	2.14109e-08	1.99165e-06
TRINITY_DN36499_c2_g1_i6	Leaf	Root	5.10688	8.25266	6.02569e-10	7.65144e-08
TRINITY_DN19440_c0_g1_i1	Leaf	Root	5.10673	8.44161	6.5551e-10	8.2159e-08
TRINITY_DN34310_c1_g4_i4	Leaf	Root	5.10555	6.81452	2.34671e-08	2.1703e-06
TRINITY_DN32655_c0_g1_i6	Leaf	Root	5.10547	6.124	8.13848e-08	6.51058e-06
TRINITY_DN22339_c0_g1_i2	Leaf	Root	5.10511	4.73748	1.59279e-05	0.000731242
TRINITY_DN34543_c0_g1_i20	Leaf	Root	5.10511	4.73748	1.59279e-05	0.000731242
TRINITY_DN22467_c0_g1_i1	Leaf	Root	5.10511	4.73748	1.59279e-05	0.000731242
TRINITY_DN26267_c0_g1_i3	Leaf	Root	5.09247	6.49815	7.09532e-08	5.77332e-06
TRINITY_DN35241_c1_g1_i2	Leaf	Root	5.08637	8.01528	1.05213e-09	1.25156e-07
TRINITY_DN36499_c2_g1_i1	Leaf	Root	5.08371	6.48992	7.09532e-08	5.77332e-06
TRINITY_DN35031_c1_g2_i2	Leaf	Root	5.07279	4.70897	1.89214e-05	0.00085397
TRINITY_DN30415_c0_g1_i1	Leaf	Root	5.07279	4.70897	1.89214e-05	0.00085397
TRINITY_DN1880_c0_g1_i1	Leaf	Root	5.06596	8.21336	7.86434e-10	9.6418e-08
TRINITY_DN27522_c0_g1_i1	Leaf	Root	5.05898	6.08073	1.0936e-07	8.45265e-06
TRINITY_DN34987_c0_g1_i11	Leaf	Root	5.03972	4.67987	2.2545e-05	0.000984197
TRINITY_DN25166_c0_g1_i2	Leaf	Root	5.03972	4.67987	2.2545e-05	0.000984197
TRINITY_DN31812_c0_g1_i2	Leaf	Root	5.03084	6.99458	1.70129e-08	1.61063e-06
TRINITY_DN35911_c2_g11_i1	Leaf	Root	5.02924	9.30877	3.19868e-10	4.28262e-08
TRINITY_DN33168_c0_g1_i3	Leaf	Root	5.0275	5.52179	8.84207e-07	5.54389e-05
TRINITY_DN31298_c1_g1_i2	Leaf	Root	5.00588	4.65016	2.69459e-05	0.00114508
TRINITY_DN36263_c0_g3_i1	Leaf	Root	5.00588	4.65016	2.69459e-05	0.00114508
TRINITY_DN22339_c0_g1_i1	Leaf	Root	4.98596	8.13665	1.31867e-09	1.55705e-07
TRINITY_DN36331_c0_g3_i2	Leaf	Root	4.97123	4.61981	3.23096e-05	0.00134619
TRINITY_DN32379_c2_g1_i4	Leaf	Root	4.97123	4.61981	3.23096e-05	0.00134619
TRINITY_DN34651_c1_g1_i2	Leaf	Root	4.96977	8.76231	7.15283e-10	8.83719e-08
TRINITY_DN34684_c0_g2_i2	Leaf	Root	4.96914	7.14938	1.35077e-08	1.29411e-06
TRINITY_DN35273_c2_g2_i8	Leaf	Root	4.96466	6.37842	1.43588e-07	1.0811e-05
TRINITY_DN26590_c0_g1_i3	Leaf	Root	4.94016	8.44867	1.39548e-09	1.6297e-07
TRINITY_DN27117_c0_g1_i1	Leaf	Root	4.93573	4.58879	3.88701e-05	0.00158446
TRINITY_DN28963_c0_g1_i7	Leaf	Root	4.93573	4.58879	3.88701e-05	0.00158446
TRINITY_DN33571_c0_g1_i3	Leaf	Root	4.9301	7.11242	1.75329e-08	1.6501e-06
TRINITY_DN34310_c1_g4_i1	Leaf	Root	4.92281	5.95453	2.3834e-07	1.70238e-05
TRINITY_DN26267_c0_g1_i4	Leaf	Root	4.91666	5.42082	1.71579e-06	0.000102432
TRINITY_DN32283_c0_g3_i2	Leaf	Root	4.90628	8.15793	2.78158e-09	3.05869e-07
TRINITY_DN21500_c0_g1_i1	Leaf	Root	4.90405	6.62482	7.97297e-08	6.39416e-06
TRINITY_DN36158_c1_g8_i1	Leaf	Root	4.90154	7.08542	2.0414e-08	1.90445e-06
TRINITY_DN34866_c3_g1_i9	Leaf	Root	4.89932	4.55708	4.69243e-05	0.00186063
TRINITY_DN30937_c0_g1_i1	Leaf	Root	4.89932	4.55708	4.69243e-05	0.00186063
TRINITY_DN29693_c0_g1_i3	Leaf	Root	4.88333	5.91808	3.04815e-07	2.11578e-05
TRINITY_DN35326_c0_g1_i10	Leaf	Root	4.88199	7.41653	9.37908e-09	9.2345e-07
TRINITY_DN32638_c2_g1_i7	Leaf	Root	4.88076	8.03605	2.56599e-09	2.85101e-07
TRINITY_DN35029_c1_g1_i5	Leaf	Root	4.87774	5.3855	1.92464e-06	0.000113629
TRINITY_DN32106_c0_g1_i9	Leaf	Root	4.87774	5.3855	1.92464e-06	0.000113629
TRINITY_DN30450_c0_g1_i3	Leaf	Root	4.87704	8.3882	2.05896e-09	2.31174e-07
TRINITY_DN35253_c1_g1_i7	Leaf	Root	4.86993	5.90572	3.31312e-07	2.27993e-05
TRINITY_DN34792_c1_g1_i9	Leaf	Root	4.86198	4.52464	5.68506e-05	0.00219922
TRINITY_DN34368_c0_g2_i2	Leaf	Root	4.86198	4.52464	5.68506e-05	0.00219922
TRINITY_DN35310_c1_g3_i11	Leaf	Root	4.86198	4.52464	5.68506e-05	0.00219922
TRINITY_DN25447_c0_g1_i1	Leaf	Root	4.85388	8.19916	3.23594e-09	3.4982e-07
TRINITY_DN36396_c1_g4_i2	Leaf	Root	4.85004	7.53355	8.0985e-09	8.14918e-07
TRINITY_DN31406_c1_g6_i1	Leaf	Root	4.84737	8.93653	1.35147e-09	1.58991e-07
TRINITY_DN35598_c0_g3_i2	Leaf	Root	4.83851	6.56343	1.15535e-07	8.90845e-06
TRINITY_DN37681_c0_g1_i1	Leaf	Root	4.82454	7.01275	3.26873e-08	2.8974e-06
TRINITY_DN34950_c0_g5_i3	Leaf	Root	4.82364	4.49143	6.91332e-05	0.00259952
TRINITY_DN30577_c0_g1_i3	Leaf	Root	4.82364	4.49143	6.91332e-05	0.00259952
TRINITY_DN29049_c0_g1_i1	Leaf	Root	4.81845	7.007	3.40296e-08	2.97518e-06
TRINITY_DN32818_c1_g2_i1	Leaf	Root	4.81596	10.5661	5.52277e-10	7.09731e-08
TRINITY_DN29962_c0_g1_i2	Leaf	Root	4.79659	5.31212	3.08876e-06	0.000174009
TRINITY_DN24248_c0_g1_i1	Leaf	Root	4.79576	7.61563	8.57595e-09	8.57568e-07
TRINITY_DN30908_c0_g1_i4	Leaf	Root	4.78426	4.45743	8.43945e-05	0.00305837
TRINITY_DN35323_c2_g2_i20	Leaf	Root	4.78426	4.45743	8.43945e-05	0.00305837
TRINITY_DN35293_c0_g2_i5	Leaf	Root	4.78426	4.45743	8.43945e-05	0.00305837
TRINITY_DN35151_c3_g3_i5	Leaf	Root	4.7833	8.37527	3.29762e-09	3.55288e-07
TRINITY_DN33570_c1_g5_i1	Leaf	Root	4.77862	6.50747	1.69816e-07	1.25786e-05
TRINITY_DN30016_c0_g1_i1	Leaf	Root	4.77557	5.29317	3.48888e-06	0.000192484
TRINITY_DN28800_c0_g1_i1	Leaf	Root	4.7692	6.74815	8.33195e-08	6.64873e-06
TRINITY_DN33739_c0_g1_i3	Leaf	Root	4.76104	6.49107	1.79641e-07	1.31843e-05
TRINITY_DN36499_c3_g1_i2	Leaf	Root	4.75865	10.3889	8.04865e-10	9.80573e-08
TRINITY_DN35498_c0_g1_i2	Leaf	Root	4.75441	6.73429	9.17222e-08	7.28292e-06
TRINITY_DN33839_c0_g1_i2	Leaf	Root	4.74377	4.42258	8.43945e-05	0.00305837
TRINITY_DN35869_c0_g3_i1	Leaf	Root	4.74377	4.42258	8.43945e-05	0.00305837
TRINITY_DN33733_c4_g1_i6	Leaf	Root	4.74377	4.42258	8.43945e-05	0.00305837
TRINITY_DN34139_c4_g1_i1	Leaf	Root	4.74377	4.42258	8.43945e-05	0.00305837
TRINITY_DN33282_c2_g1_i4	Leaf	Root	4.74377	4.42258	8.43945e-05	0.00305837
TRINITY_DN28185_c0_g1_i1	Leaf	Root	4.74377	4.42258	8.43945e-05	0.00305837
TRINITY_DN26971_c0_g1_i1	Leaf	Root	4.73904	7.56184	1.22341e-08	1.17915e-06
TRINITY_DN32451_c0_g1_i6	Leaf	Root	4.73426	6.46611	2.13067e-07	1.54252e-05
TRINITY_DN33712_c0_g1_i3	Leaf	Root	4.73259	5.25448	4.47145e-06	0.000240878
TRINITY_DN33741_c1_g6_i5	Leaf	Root	4.72567	8.46234	3.77132e-09	4.03607e-07
TRINITY_DN34358_c1_g1_i1	Leaf	Root	4.72222	7.66805	1.05205e-08	1.02324e-06
TRINITY_DN35157_c5_g1_i5	Leaf	Root	4.70757	7.25153	2.72951e-08	2.46728e-06
TRINITY_DN33228_c0_g1_i10	Leaf	Root	4.70212	4.38685	0.000103439	0.00365337
TRINITY_DN31987_c0_g1_i2	Leaf	Root	4.70212	4.38685	0.000103439	0.00365337
TRINITY_DN36449_c2_g2_i1	Leaf	Root	4.70212	4.38685	0.000103439	0.00365337
TRINITY_DN36232_c0_g1_i1	Leaf	Root	4.70023	7.08077	4.32582e-08	3.71105e-06
TRINITY_DN28239_c0_g1_i1	Leaf	Root	4.69231	6.12539	6.95706e-07	4.49735e-05
TRINITY_DN29936_c0_g1_i2	Leaf	Root	4.6885	6.42353	2.85033e-07	1.99143e-05
TRINITY_DN33365_c0_g3_i1	Leaf	Root	4.68829	5.21472	5.76672e-06	0.000302012
TRINITY_DN33012_c0_g2_i9	Leaf	Root	4.6833	5.73448	9.54583e-07	5.95433e-05
TRINITY_DN28962_c0_g1_i1	Leaf	Root	4.68268	7.06427	4.85613e-08	4.11088e-06
TRINITY_DN32818_c1_g2_i3	Leaf	Root	4.68114	9.79472	1.67942e-09	1.93309e-07
TRINITY_DN35094_c1_g1_i3	Leaf	Root	4.67634	7.22209	3.35742e-08	2.9434e-06
TRINITY_DN31797_c0_g1_i8	Leaf	Root	4.67634	7.22209	3.35742e-08	2.9434e-06
TRINITY_DN31708_c1_g4_i2	Leaf	Root	4.66561	5.19441	6.56495e-06	0.000337194
TRINITY_DN30387_c0_g1_i4	Leaf	Root	4.63062	7.69384	1.47331e-08	1.39895e-06
TRINITY_DN22648_c0_g1_i1	Leaf	Root	4.62739	7.45628	2.44121e-08	2.23829e-06
TRINITY_DN25633_c0_g1_i1	Leaf	Root	4.6222	6.61079	1.94457e-07	1.42065e-05
TRINITY_DN34181_c3_g5_i1	Leaf	Root	4.61501	4.31256	0.000157376	0.00521097
TRINITY_DN27664_c0_g1_i1	Leaf	Root	4.61501	4.31256	0.000157376	0.00521097
TRINITY_DN34501_c0_g3_i2	Leaf	Root	4.61501	4.31256	0.000157376	0.00521097
TRINITY_DN35068_c0_g1_i10	Leaf	Root	4.60799	7.3047	3.61531e-08	3.13513e-06
TRINITY_DN30124_c1_g1_i1	Leaf	Root	4.59742	8.58799	5.85062e-09	6.09818e-07
TRINITY_DN27640_c0_g1_i1	Leaf	Root	4.59538	5.13167	8.55173e-06	0.000425578
TRINITY_DN33911_c1_g5_i1	Leaf	Root	4.59538	5.13167	8.55173e-06	0.000425578
TRINITY_DN36473_c1_g2_i1	Leaf	Root	4.59538	5.13167	8.55173e-06	0.000425578
TRINITY_DN28416_c0_g2_i1	Leaf	Root	4.5694	4.27389	0.000195424	0.00619758
TRINITY_DN32527_c2_g1_i6	Leaf	Root	4.5694	4.27389	0.000195424	0.00619758
TRINITY_DN32122_c0_g1_i1	Leaf	Root	4.5694	4.27389	0.000195424	0.00619758
TRINITY_DN31569_c0_g1_i2	Leaf	Root	4.5694	4.27389	0.000195424	0.00619758
TRINITY_DN33228_c0_g1_i1	Leaf	Root	4.5694	4.27389	0.000195424	0.00619758
TRINITY_DN32166_c0_g2_i4	Leaf	Root	4.5694	4.27389	0.000195424	0.00619758
TRINITY_DN36084_c2_g6_i1	Leaf	Root	4.5694	4.27389	0.000195424	0.00619758
TRINITY_DN32389_c0_g1_i3	Leaf	Root	4.5694	4.27389	0.000195424	0.00619758
TRINITY_DN27263_c0_g1_i2	Leaf	Root	4.55802	6.76285	1.63229e-07	1.21469e-05
TRINITY_DN34837_c0_g4_i4	Leaf	Root	4.55571	7.51066	2.96194e-08	2.66983e-06
TRINITY_DN29083_c0_g1_i1	Leaf	Root	4.55517	5.61786	1.87088e-06	0.000110864
TRINITY_DN36341_c0_g2_i7	Leaf	Root	4.54331	6.74914	1.79444e-07	1.31843e-05
TRINITY_DN25328_c0_g1_i1	Leaf	Root	4.53832	5.60259	2.06744e-06	0.000120944
TRINITY_DN36396_c1_g10_i1	Leaf	Root	4.53406	5.97983	1.69839e-06	0.000101773
TRINITY_DN33590_c1_g2_i1	Leaf	Root	4.52615	7.22778	5.99894e-08	4.96021e-06
TRINITY_DN30566_c0_g1_i1	Leaf	Root	4.52231	4.23413	0.000243817	0.00754535
TRINITY_DN34951_c0_g7_i1	Leaf	Root	4.52155	5.06603	1.28863e-05	0.000609081
TRINITY_DN34597_c0_g1_i11	Leaf	Root	4.49607	5.04346	1.48295e-05	0.000687725
TRINITY_DN35381_c0_g1_i5	Leaf	Root	4.49607	5.04346	1.48295e-05	0.000687725
TRINITY_DN35858_c1_g2_i1	Leaf	Root	4.49607	5.04346	1.48295e-05	0.000687725
TRINITY_DN29352_c0_g1_i1	Leaf	Root	4.48399	8.09079	2.15273e-08	1.99667e-06
TRINITY_DN36014_c1_g1_i1	Leaf	Root	4.47362	4.19321	0.000305695	0.00915055
TRINITY_DN30057_c0_g1_i2	Leaf	Root	4.47362	4.19321	0.000305695	0.00915055
TRINITY_DN33545_c0_g1_i8	Leaf	Root	4.47362	4.19321	0.000305695	0.00915055
TRINITY_DN31095_c1_g1_i1	Leaf	Root	4.47014	5.02052	1.70996e-05	0.000777167
TRINITY_DN29745_c0_g1_i4	Leaf	Root	4.4689	5.5398	3.11465e-06	0.000174546
TRINITY_DN29767_c1_g1_i2	Leaf	Root	4.4689	5.5398	3.11465e-06	0.000174546
TRINITY_DN32583_c0_g1_i7	Leaf	Root	4.4689	5.5398	3.11465e-06	0.000174546
TRINITY_DN25555_c0_g1_i1	Leaf	Root	4.46741	6.67853	2.77948e-07	1.95045e-05
TRINITY_DN35786_c1_g2_i1	Leaf	Root	4.46117	9.19851	8.72572e-09	8.69827e-07
TRINITY_DN30368_c0_g1_i5	Leaf	Root	4.44374	4.99721	1.97573e-05	0.000882981
TRINITY_DN30450_c0_g1_i1	Leaf	Root	4.44201	9.37133	8.05762e-09	8.13362e-07
TRINITY_DN32583_c1_g1_i1	Leaf	Root	4.43064	7.88313	3.85866e-08	3.33712e-06
TRINITY_DN33187_c0_g3_i17	Leaf	Root	4.42323	4.15107	0.000385253	0.011096
TRINITY_DN33353_c2_g1_i7	Leaf	Root	4.42323	4.15107	0.000385253	0.011096
TRINITY_DN35201_c0_g6_i1	Leaf	Root	4.42323	4.15107	0.000385253	0.011096
TRINITY_DN34246_c0_g2_i2	Leaf	Root	4.41684	4.9735	2.28759e-05	0.000995925
TRINITY_DN34070_c0_g2_i3	Leaf	Root	4.39596	5.47412	4.77437e-06	0.000255477
TRINITY_DN35894_c2_g1_i4	Leaf	Root	4.39552	6.61186	4.16971e-07	2.81491e-05
TRINITY_DN14565_c0_g1_i1	Leaf	Root	4.39008	6.79086	2.73966e-07	1.92674e-05
TRINITY_DN32457_c0_g1_i3	Leaf	Root	4.38943	4.94939	2.65437e-05	0.0011325
TRINITY_DN33082_c0_g4_i12	Leaf	Root	4.38943	4.94939	2.65437e-05	0.0011325
TRINITY_DN29075_c1_g1_i4	Leaf	Root	4.37713	5.45721	5.32776e-06	0.000281325
TRINITY_DN31980_c1_g1_i1	Leaf	Root	4.37713	5.45721	5.32776e-06	0.000281325
TRINITY_DN25142_c0_g1_i1	Leaf	Root	4.37102	4.10763	0.000488131	0.0134421
TRINITY_DN34060_c0_g1_i2	Leaf	Root	4.37102	4.10763	0.000488131	0.0134421
TRINITY_DN30076_c0_g1_i1	Leaf	Root	4.37102	4.10763	0.000488131	0.0134421
TRINITY_DN26698_c0_g1_i1	Leaf	Root	4.37102	4.10763	0.000488131	0.0134421
TRINITY_DN34056_c1_g4_i10	Leaf	Root	4.37102	4.10763	0.000488131	0.0134421
TRINITY_DN30237_c0_g1_i1	Leaf	Root	4.37102	4.10763	0.000488131	0.0134421
TRINITY_DN30292_c0_g1_i1	Leaf	Root	4.36149	4.92486	3.08679e-05	0.00129625
TRINITY_DN35977_c1_g1_i4	Leaf	Root	4.36149	4.92486	3.08679e-05	0.00129625
TRINITY_DN36473_c1_g2_i2	Leaf	Root	4.36149	4.92486	3.08679e-05	0.00129625
TRINITY_DN27208_c0_g1_i2	Leaf	Root	4.34097	7.71326	7.94344e-08	6.38683e-06
TRINITY_DN31382_c0_g1_i2	Leaf	Root	4.33873	5.42278	5.95245e-06	0.000309711
TRINITY_DN26148_c0_g1_i1	Leaf	Root	4.33873	5.42278	5.95245e-06	0.000309711
TRINITY_DN33741_c1_g6_i2	Leaf	Root	4.3363	7.61799	9.66131e-08	7.63339e-06
TRINITY_DN36416_c1_g1_i5	Leaf	Root	4.33299	4.8999	3.59785e-05	0.0014836
TRINITY_DN25896_c0_g1_i1	Leaf	Root	4.33299	4.8999	3.59785e-05	0.0014836
TRINITY_DN35453_c0_g2_i3	Leaf	Root	4.33299	4.8999	3.59785e-05	0.0014836
TRINITY_DN34077_c2_g1_i7	Leaf	Root	4.33299	4.8999	3.59785e-05	0.0014836
TRINITY_DN33784_c0_g1_i4	Leaf	Root	4.33154	8.44546	3.49294e-08	3.03725e-06
TRINITY_DN31430_c0_g3_i1	Leaf	Root	4.32689	5.79105	5.37391e-06	0.000282829
TRINITY_DN35603_c2_g4_i4	Leaf	Root	4.32005	7.16805	1.56911e-07	1.17588e-05
TRINITY_DN33779_c0_g1_i7	Leaf	Root	4.31685	4.0628	0.000621965	0.016367
TRINITY_DN34354_c0_g2_i7	Leaf	Root	4.31685	4.0628	0.000621965	0.016367
TRINITY_DN34915_c1_g3_i1	Leaf	Root	4.31685	4.0628	0.000621965	0.016367
TRINITY_DN29936_c0_g1_i1	Leaf	Root	4.31685	4.0628	0.000621965	0.016367
TRINITY_DN32850_c2_g1_i2	Leaf	Root	4.31685	4.0628	0.000621965	0.016367
TRINITY_DN35574_c2_g2_i1	Leaf	Root	4.31685	4.0628	0.000621965	0.016367
TRINITY_DN33229_c3_g6_i1	Leaf	Root	4.31685	4.0628	0.000621965	0.016367
TRINITY_DN23912_c0_g1_i2	Leaf	Root	4.31685	4.0628	0.000621965	0.016367
TRINITY_DN35019_c0_g3_i3	Leaf	Root	4.31685	4.0628	0.000621965	0.016367
TRINITY_DN36387_c2_g1_i7	Leaf	Root	4.31685	4.0628	0.000621965	0.016367
TRINITY_DN31343_c0_g1_i3	Leaf	Root	4.30393	4.87449	4.20337e-05	0.00169187
TRINITY_DN32477_c1_g1_i13	Leaf	Root	4.30393	4.87449	4.20337e-05	0.00169187
TRINITY_DN35599_c2_g2_i2	Leaf	Root	4.28315	6.05031	2.8796e-06	0.000162799
TRINITY_DN35061_c1_g1_i1	Leaf	Root	4.28163	5.75009	7.00347e-06	0.000356493
TRINITY_DN24891_c0_g1_i1	Leaf	Root	4.27897	6.85081	3.66256e-07	2.49889e-05
TRINITY_DN32610_c0_g5_i3	Leaf	Root	4.27475	7.56037	1.37039e-07	1.03855e-05
TRINITY_DN35839_c0_g2_i2	Leaf	Root	4.26585	7.23912	1.70578e-07	1.26058e-05
TRINITY_DN35785_c1_g7_i2	Leaf	Root	4.26372	7.11563	2.1782e-07	1.56279e-05
TRINITY_DN31564_c0_g1_i8	Leaf	Root	4.26056	4.0165	0.000797167	0.0200226
TRINITY_DN30811_c0_g1_i4	Leaf	Root	4.26056	4.0165	0.000797167	0.0200226
TRINITY_DN29205_c0_g1_i1	Leaf	Root	4.26056	4.0165	0.000797167	0.0200226
TRINITY_DN33335_c0_g1_i3	Leaf	Root	4.26056	4.0165	0.000797167	0.0200226
TRINITY_DN36315_c0_g2_i7	Leaf	Root	4.26056	4.0165	0.000797167	0.0200226
TRINITY_DN35367_c4_g6_i3	Leaf	Root	4.26056	4.0165	0.000797167	0.0200226
TRINITY_DN35155_c0_g2_i1	Leaf	Root	4.26056	4.0165	0.000797167	0.0200226
TRINITY_DN27559_c0_g2_i1	Leaf	Root	4.25031	8.51881	4.67909e-08	4.00337e-06
TRINITY_DN27805_c0_g1_i1	Leaf	Root	4.24572	6.01624	3.60713e-06	0.000198665
TRINITY_DN35471_c2_g1_i7	Leaf	Root	4.24397	4.82225	4.92269e-05	0.00193515
TRINITY_DN34288_c0_g2_i2	Leaf	Root	4.24397	4.82225	4.92269e-05	0.00193515
TRINITY_DN30354_c0_g1_i3	Leaf	Root	4.21697	5.31418	1.18914e-05	0.000569632
TRINITY_DN35906_c3_g1_i2	Leaf	Root	4.21304	4.79539	5.77951e-05	0.00222282
TRINITY_DN22134_c0_g1_i3	Leaf	Root	4.21304	4.79539	5.77951e-05	0.00222282
TRINITY_DN33686_c2_g3_i1	Leaf	Root	4.21304	4.79539	5.77951e-05	0.00222282
TRINITY_DN30878_c0_g1_i1	Leaf	Root	4.21024	6.23072	2.13529e-06	0.000124235
TRINITY_DN34958_c2_g3_i3	Leaf	Root	4.20966	6.93282	4.01025e-07	2.71298e-05
TRINITY_DN33706_c2_g1_i3	Leaf	Root	4.20199	3.96863	0.00102803	0.0246227
TRINITY_DN29399_c0_g1_i1	Leaf	Root	4.20199	3.96863	0.00102803	0.0246227
TRINITY_DN30670_c0_g1_i1	Leaf	Root	4.20199	3.96863	0.00102803	0.0246227
TRINITY_DN34750_c4_g2_i3	Leaf	Root	4.20199	3.96863	0.00102803	0.0246227
TRINITY_DN32720_c2_g1_i3	Leaf	Root	4.20199	3.96863	0.00102803	0.0246227
TRINITY_DN21786_c0_g1_i1	Leaf	Root	4.20199	3.96863	0.00102803	0.0246227
TRINITY_DN25009_c0_g1_i1	Leaf	Root	4.20199	3.96863	0.00102803	0.0246227
TRINITY_DN34370_c1_g1_i7	Leaf	Root	4.20199	3.96863	0.00102803	0.0246227
TRINITY_DN33893_c0_g4_i1	Leaf	Root	4.20199	3.96863	0.00102803	0.0246227
TRINITY_DN32967_c1_g4_i1	Leaf	Root	4.20063	6.77839	5.75621e-07	3.80564e-05
TRINITY_DN35019_c0_g1_i20	Leaf	Root	4.18931	6.60534	8.83106e-07	5.54389e-05
TRINITY_DN35786_c3_g1_i8	Leaf	Root	4.18142	4.76801	6.80293e-05	0.00256404
TRINITY_DN35027_c0_g3_i1	Leaf	Root	4.16357	6.74422	7.27302e-07	4.65458e-05
TRINITY_DN32318_c3_g2_i3	Leaf	Root	4.16165	7.35806	2.159e-07	1.55599e-05
TRINITY_DN35894_c2_g2_i1	Leaf	Root	4.15201	5.2566	1.71225e-05	0.000777167
TRINITY_DN35514_c0_g2_i1	Leaf	Root	4.15201	5.2566	1.71225e-05	0.000777167
TRINITY_DN34520_c0_g2_i3	Leaf	Root	4.15201	5.2566	1.71225e-05	0.000777167
TRINITY_DN34690_c0_g1_i8	Leaf	Root	4.1491	4.74009	8.02885e-05	0.00295305
TRINITY_DN36415_c2_g2_i2	Leaf	Root	4.1491	4.74009	8.02885e-05	0.00295305
TRINITY_DN35498_c0_g1_i1	Leaf	Root	4.14847	6.73032	7.62633e-07	4.86125e-05
TRINITY_DN32281_c0_g1_i4	Leaf	Root	4.14399	7.00466	4.51817e-07	3.03733e-05
TRINITY_DN35091_c1_g1_i1	Leaf	Root	4.14094	3.91907	0.00133434	0.0307619
TRINITY_DN34081_c0_g1_i1	Leaf	Root	4.14094	3.91907	0.00133434	0.0307619
TRINITY_DN36190_c1_g1_i5	Leaf	Root	4.14094	3.91907	0.00133434	0.0307619
TRINITY_DN32248_c0_g1_i2	Leaf	Root	4.14094	3.91907	0.00133434	0.0307619
TRINITY_DN34791_c0_g1_i13	Leaf	Root	4.14094	3.91907	0.00133434	0.0307619
TRINITY_DN32016_c4_g2_i12	Leaf	Root	4.14094	3.91907	0.00133434	0.0307619
TRINITY_DN35260_c1_g6_i1	Leaf	Root	4.14088	5.92118	6.22673e-06	0.00032137
TRINITY_DN25780_c0_g1_i1	Leaf	Root	4.14088	5.92118	6.22673e-06	0.00032137
TRINITY_DN30294_c0_g1_i1	Leaf	Root	4.13665	5.61966	1.47086e-05	0.000685096
TRINITY_DN33146_c3_g1_i4	Leaf	Root	4.1357	6.86452	6.14685e-07	4.05552e-05
TRINITY_DN32464_c0_g5_i4	Leaf	Root	4.12614	6.36416	1.99146e-06	0.000116926
TRINITY_DN36217_c0_g1_i1	Leaf	Root	4.10701	5.21687	2.19975e-05	0.000965565
TRINITY_DN28475_c0_g1_i3	Leaf	Root	4.09951	5.88384	7.94171e-06	0.000401464
TRINITY_DN35717_c1_g5_i1	Leaf	Root	4.0863	6.51087	1.58587e-06	9.61103e-05
TRINITY_DN36423_c3_g1_i1	Leaf	Root	4.08465	8.21366	1.57858e-07	1.18021e-05
TRINITY_DN35773_c0_g1_i3	Leaf	Root	4.08398	5.19658	2.49918e-05	0.001072
TRINITY_DN29995_c0_g1_i2	Leaf	Root	4.08219	4.68254	0.000112765	0.00392989
TRINITY_DN27886_c0_g2_i1	Leaf	Root	4.08219	4.68254	0.000112765	0.00392989
TRINITY_DN34085_c1_g1_i1	Leaf	Root	4.08219	4.68254	0.000112765	0.00392989
TRINITY_DN28706_c0_g1_i2	Leaf	Root	4.08219	4.68254	0.000112765	0.00392989
TRINITY_DN35533_c0_g3_i2	Leaf	Root	4.08219	4.68254	0.000112765	0.00392989
TRINITY_DN32592_c1_g2_i3	Leaf	Root	4.07956	7.71141	2.50814e-07	1.77955e-05
TRINITY_DN32185_c2_g1_i10	Leaf	Root	4.0772	3.8677	0.00174368	0.0377255
TRINITY_DN36146_c0_g1_i1	Leaf	Root	4.0772	3.8677	0.00174368	0.0377255
TRINITY_DN33120_c0_g1_i2	Leaf	Root	4.0772	3.8677	0.00174368	0.0377255
TRINITY_DN33994_c2_g8_i1	Leaf	Root	4.0772	3.8677	0.00174368	0.0377255
TRINITY_DN31402_c0_g1_i1	Leaf	Root	4.0772	3.8677	0.00174368	0.0377255
TRINITY_DN24385_c0_g1_i1	Leaf	Root	4.0772	3.8677	0.00174368	0.0377255
TRINITY_DN31752_c1_g7_i1	Leaf	Root	4.06299	7.61976	3.11693e-07	2.15885e-05
TRINITY_DN30385_c0_g1_i4	Leaf	Root	4.05442	6.64398	1.37209e-06	8.41103e-05
TRINITY_DN33733_c4_g1_i3	Leaf	Root	4.04754	4.65286	0.00013422	0.00453048
TRINITY_DN33146_c3_g1_i1	Leaf	Root	4.04499	7.67929	3.13769e-07	2.16853e-05
TRINITY_DN28158_c0_g1_i1	Leaf	Root	4.04244	5.83247	1.01897e-05	0.000494778
TRINITY_DN27927_c0_g1_i3	Leaf	Root	4.03779	6.07401	5.62318e-06	0.000295462
TRINITY_DN34108_c1_g2_i4	Leaf	Root	4.03678	5.15511	2.84399e-05	0.00120377
TRINITY_DN35776_c0_g7_i2	Leaf	Root	4.03645	7.13841	5.33046e-07	3.53146e-05
TRINITY_DN36014_c1_g1_i8	Leaf	Root	4.02552	6.06293	6.04803e-06	0.000313664
TRINITY_DN34286_c1_g1_i12	Leaf	Root	4.01287	5.50923	2.95262e-05	0.00124645
TRINITY_DN27925_c0_g1_i1	Leaf	Root	4.01258	5.13391	3.24175e-05	0.00134893
TRINITY_DN34615_c1_g2_i2	Leaf	Root	4.01204	4.62254	0.000160239	0.00526436
TRINITY_DN30076_c0_g2_i2	Leaf	Root	4.01204	4.62254	0.000160239	0.00526436
TRINITY_DN36146_c0_g2_i8	Leaf	Root	4.0105	3.81437	0.00174368	0.0377255
TRINITY_DN28857_c0_g1_i3	Leaf	Root	4.0105	3.81437	0.00174368	0.0377255
TRINITY_DN26841_c0_g1_i1	Leaf	Root	4.0105	3.81437	0.00174368	0.0377255
TRINITY_DN35709_c6_g5_i4	Leaf	Root	4.0105	3.81437	0.00174368	0.0377255
TRINITY_DN28559_c0_g1_i1	Leaf	Root	4.0105	3.81437	0.00174368	0.0377255
TRINITY_DN33540_c0_g1_i3	Leaf	Root	4.0067	7.85082	2.85021e-07	1.99143e-05
TRINITY_DN36050_c1_g1_i9	Leaf	Root	4.00391	6.4357	2.62924e-06	0.00014997
TRINITY_DN35207_c0_g2_i1	Leaf	Root	4.00354	9.27688	1.0454e-07	8.13915e-06
TRINITY_DN31447_c0_g1_i2	Leaf	Root	4.00252	6.25167	3.95911e-06	0.00021619
TRINITY_DN33146_c3_g2_i2	Leaf	Root	4.00085	6.99394	8.01379e-07	5.08796e-05
TRINITY_DN32603_c0_g1_i2	Leaf	Root	3.98798	5.11238	3.70145e-05	0.00151655
TRINITY_DN33974_c2_g1_i3	Leaf	Root	3.97563	4.59155	0.000191901	0.00615771
TRINITY_DN31353_c0_g1_i3	Leaf	Root	3.97563	4.59155	0.000191901	0.00615771
TRINITY_DN32955_c0_g6_i1	Leaf	Root	3.96615	10.0715	1.00065e-07	7.84799e-06
TRINITY_DN29959_c0_g1_i1	Leaf	Root	3.96572	6.40097	3.12985e-06	0.000174785
TRINITY_DN31776_c0_g1_i1	Leaf	Root	3.96295	5.09053	4.23374e-05	0.00170195
TRINITY_DN27115_c0_g1_i1	Leaf	Root	3.96259	6.00618	8.1369e-06	0.000409391
TRINITY_DN32610_c0_g5_i2	Leaf	Root	3.94357	7.72656	4.53665e-07	3.04336e-05
TRINITY_DN35263_c1_g1_i8	Leaf	Root	3.94057	3.75895	0.00229484	0.0472236
TRINITY_DN34920_c1_g4_i1	Leaf	Root	3.94057	3.75895	0.00229484	0.0472236
TRINITY_DN30340_c0_g1_i6	Leaf	Root	3.94057	3.75895	0.00229484	0.0472236
TRINITY_DN32131_c1_g3_i1	Leaf	Root	3.94057	3.75895	0.00229484	0.0472236
TRINITY_DN34502_c1_g1_i8	Leaf	Root	3.94057	3.75895	0.00229484	0.0472236
TRINITY_DN34349_c3_g1_i1	Leaf	Root	3.93829	4.55987	0.000230561	0.00716283
TRINITY_DN31430_c0_g1_i1	Leaf	Root	3.93829	4.55987	0.000230561	0.00716283
TRINITY_DN29745_c0_g1_i3	Leaf	Root	3.93829	4.55987	0.000230561	0.00716283
TRINITY_DN32717_c2_g2_i1	Leaf	Root	3.9365	6.19193	5.87927e-06	0.000306902
TRINITY_DN32010_c0_g1_i7	Leaf	Root	3.92105	5.72383	2.04403e-05	0.000909691
TRINITY_DN34383_c1_g3_i1	Leaf	Root	3.90513	5.70965	2.23754e-05	0.000979467
TRINITY_DN28027_c0_g1_i1	Leaf	Root	3.89996	4.52746	0.000277936	0.00845407
TRINITY_DN32082_c0_g1_i4	Leaf	Root	3.89996	4.52746	0.000277936	0.00845407
TRINITY_DN29936_c0_g1_i3	Leaf	Root	3.89996	4.52746	0.000277936	0.00845407
TRINITY_DN27303_c0_g1_i1	Leaf	Root	3.89996	4.52746	0.000277936	0.00845407
TRINITY_DN32846_c2_g3_i3	Leaf	Root	3.89973	6.78034	1.8468e-06	0.000109843
TRINITY_DN34358_c2_g1_i1	Leaf	Root	3.8976	5.40723	5.00907e-05	0.00196669
TRINITY_DN34077_c1_g4_i2	Leaf	Root	3.89678	5.94708	1.19396e-05	0.000570231
TRINITY_DN33090_c2_g1_i4	Leaf	Root	3.89678	5.94708	1.19396e-05	0.000570231
TRINITY_DN34308_c0_g4_i2	Leaf	Root	3.88669	8.51543	2.89083e-07	2.01533e-05
TRINITY_DN34455_c1_g1_i1	Leaf	Root	3.88513	5.02286	6.40524e-05	0.00242558
TRINITY_DN27402_c0_g1_i2	Leaf	Root	3.88513	5.02286	6.40524e-05	0.00242558
TRINITY_DN28065_c0_g1_i1	Leaf	Root	3.87746	5.3895	5.58629e-05	0.002172
TRINITY_DN57506_c0_g1_i1	Leaf	Root	3.87746	5.3895	5.58629e-05	0.002172
TRINITY_DN28146_c0_g1_i3	Leaf	Root	3.86731	6.12957	8.27407e-06	0.000414987
TRINITY_DN33146_c3_g4_i1	Leaf	Root	3.86708	3.70126	0.00304285	0.0594796
TRINITY_DN32627_c1_g1_i4	Leaf	Root	3.86708	3.70126	0.00304285	0.0594796
TRINITY_DN33375_c0_g2_i1	Leaf	Root	3.86708	3.70126	0.00304285	0.0594796
TRINITY_DN33297_c1_g1_i1	Leaf	Root	3.86708	3.70126	0.00304285	0.0594796
TRINITY_DN35558_c1_g1_i16	Leaf	Root	3.86708	3.70126	0.00304285	0.0594796
TRINITY_DN30890_c1_g1_i3	Leaf	Root	3.86708	3.70126	0.00304285	0.0594796
TRINITY_DN35213_c3_g2_i2	Leaf	Root	3.86708	3.70126	0.00304285	0.0594796
TRINITY_DN33742_c0_g1_i13	Leaf	Root	3.86708	3.70126	0.00304285	0.0594796
TRINITY_DN35529_c0_g3_i1	Leaf	Root	3.86708	3.70126	0.00304285	0.0594796
TRINITY_DN34584_c1_g4_i1	Leaf	Root	3.86708	3.70126	0.00304285	0.0594796
TRINITY_DN34060_c0_g2_i5	Leaf	Root	3.86708	3.70126	0.00304285	0.0594796
TRINITY_DN27843_c0_g1_i2	Leaf	Root	3.86708	3.70126	0.00304285	0.0594796
TRINITY_DN35828_c0_g1_i15	Leaf	Root	3.86708	3.70126	0.00304285	0.0594796
TRINITY_DN36396_c1_g4_i4	Leaf	Root	3.86294	7.51103	9.05878e-07	5.66156e-05
TRINITY_DN30127_c0_g1_i2	Leaf	Root	3.86057	4.49429	0.000336207	0.00991547
TRINITY_DN32761_c0_g3_i1	Leaf	Root	3.86057	4.49429	0.000336207	0.00991547
TRINITY_DN33920_c1_g1_i4	Leaf	Root	3.86057	4.49429	0.000336207	0.00991547
TRINITY_DN34224_c2_g2_i3	Leaf	Root	3.86057	4.49429	0.000336207	0.00991547
TRINITY_DN31879_c0_g1_i2	Leaf	Root	3.85824	4.99957	7.38123e-05	0.00274642
TRINITY_DN34155_c0_g3_i2	Leaf	Root	3.85703	5.37154	6.23733e-05	0.00237605
TRINITY_DN29053_c0_g1_i1	Leaf	Root	3.85703	5.37154	6.23733e-05	0.00237605
TRINITY_DN28014_c0_g1_i2	Leaf	Root	3.8563	5.66623	2.68782e-05	0.00114508
TRINITY_DN35339_c1_g2_i4	Leaf	Root	3.85258	9.85383	2.17214e-07	1.56194e-05
TRINITY_DN36009_c0_g3_i3	Leaf	Root	3.84474	7.41822	1.15546e-06	7.16541e-05
TRINITY_DN34233_c0_g2_i6	Leaf	Root	3.8447	6.29144	6.09191e-06	0.000315429
TRINITY_DN35773_c0_g1_i4	Leaf	Root	3.84188	5.89796	1.64014e-05	0.000750826
TRINITY_DN33812_c0_g1_i2	Leaf	Root	3.83965	5.65146	2.94955e-05	0.00124645
TRINITY_DN34695_c1_g6_i6	Leaf	Root	3.83082	4.97588	8.52291e-05	0.00307816
TRINITY_DN21382_c0_g2_i1	Leaf	Root	3.83082	4.97588	8.52291e-05	0.00307816
TRINITY_DN34595_c1_g4_i1	Leaf	Root	3.82024	7.13999	1.99756e-06	0.00011707
TRINITY_DN25363_c0_g1_i3	Leaf	Root	3.82008	4.46032	0.000408153	0.0115887
TRINITY_DN34929_c0_g2_i2	Leaf	Root	3.82008	4.46032	0.000408153	0.0115887
TRINITY_DN29551_c0_g1_i1	Leaf	Root	3.7993	5.85999	1.92961e-05	0.000868433
TRINITY_DN35367_c4_g6_i2	Leaf	Root	3.79855	8.73685	4.33539e-07	2.92059e-05
TRINITY_DN33145_c0_g2_i1	Leaf	Root	3.79491	6.55321	4.40067e-06	0.000238673
TRINITY_DN33857_c0_g1_i1	Leaf	Root	3.79464	6.06437	1.26658e-05	0.00060222
TRINITY_DN29393_c0_g1_i4	Leaf	Root	3.79396	5.31625	8.7455e-05	0.00314082
TRINITY_DN32008_c0_g1_i3	Leaf	Root	3.79396	5.31625	8.7455e-05	0.00314082
TRINITY_DN26475_c0_g1_i2	Leaf	Root	3.7885	5.6062	3.91806e-05	0.00159306
TRINITY_DN31355_c0_g1_i2	Leaf	Root	3.78705	7.36533	1.61177e-06	9.74953e-05
TRINITY_DN34028_c0_g4_i1	Leaf	Root	3.78482	5.8471	2.09503e-05	0.000927232
TRINITY_DN36050_c1_g1_i10	Leaf	Root	3.78216	6.05321	1.36213e-05	0.000640041
TRINITY_DN32464_c0_g5_i1	Leaf	Root	3.78016	6.23335	8.93082e-06	0.000443065
TRINITY_DN35133_c1_g1_i17	Leaf	Root	3.78016	6.23335	8.93082e-06	0.000443065
TRINITY_DN34536_c1_g1_i7	Leaf	Root	3.77843	4.42551	0.000408153	0.0115887
TRINITY_DN27044_c0_g1_i1	Leaf	Root	3.77439	4.92729	0.00011434	0.00395971
TRINITY_DN32600_c5_g7_i1	Leaf	Root	3.77439	4.92729	0.00011434	0.00395971
TRINITY_DN26992_c0_g1_i1	Leaf	Root	3.77439	4.92729	0.00011434	0.00395971
TRINITY_DN33973_c1_g4_i5	Leaf	Root	3.77439	4.92729	0.00011434	0.00395971
TRINITY_DN35839_c0_g1_i4	Leaf	Root	3.76803	6.78131	3.12742e-06	0.000174785
TRINITY_DN34501_c0_g3_i1	Leaf	Root	3.75798	6.21346	1.01786e-05	0.000494778
TRINITY_DN34042_c2_g5_i4	Leaf	Root	3.75337	5.57521	4.75578e-05	0.00187877
TRINITY_DN36202_c2_g1_i8	Leaf	Root	3.75337	5.57521	4.75578e-05	0.00187877
TRINITY_DN29002_c0_g1_i2	Leaf	Root	3.74532	4.90235	0.000132862	0.00450503
TRINITY_DN33996_c0_g1_i2	Leaf	Root	3.74237	7.60702	1.36922e-06	8.40953e-05
TRINITY_DN36365_c0_g4_i2	Leaf	Root	3.73553	4.38982	0.000497338	0.013602
TRINITY_DN28341_c0_g1_i4	Leaf	Root	3.73553	4.38982	0.000497338	0.013602
TRINITY_DN34206_c0_g1_i6	Leaf	Root	3.73553	4.38982	0.000497338	0.013602
TRINITY_DN33733_c4_g1_i9	Leaf	Root	3.73553	4.38982	0.000497338	0.013602
TRINITY_DN35475_c2_g1_i1	Leaf	Root	3.73545	7.46634	1.70234e-06	0.000101819
TRINITY_DN30100_c0_g1_i3	Leaf	Root	3.71566	4.87697	0.000132862	0.00450503
TRINITY_DN35902_c1_g4_i6	Leaf	Root	3.71566	4.87697	0.000132862	0.00450503
TRINITY_DN33784_c0_g1_i11	Leaf	Root	3.71015	5.78085	3.19327e-05	0.00133396
TRINITY_DN25019_c0_g1_i1	Leaf	Root	3.70958	8.31378	8.64231e-07	5.45454e-05
TRINITY_DN36050_c1_g5_i1	Leaf	Root	3.69411	10.2044	4.84748e-07	3.23155e-05
TRINITY_DN31390_c0_g1_i3	Leaf	Root	3.68935	6.15204	1.42217e-05	0.000665324
TRINITY_DN35656_c0_g1_i6	Leaf	Root	3.68302	6.81559	4.10074e-06	0.000223163
TRINITY_DN28144_c0_g1_i3	Leaf	Root	3.67758	6.14154	1.5226e-05	0.000704072
TRINITY_DN35251_c0_g4_i1	Leaf	Root	3.67705	6.30217	1.07707e-05	0.000520623
TRINITY_DN31303_c0_g1_i2	Leaf	Root	3.66474	5.94861	2.48508e-05	0.0010684
TRINITY_DN25943_c0_g1_i1	Leaf	Root	3.66161	5.49464	7.84905e-05	0.00291033
TRINITY_DN35926_c1_g4_i3	Leaf	Root	3.66101	6.7957	4.68799e-06	0.000251696
TRINITY_DN19704_c0_g1_i1	Leaf	Root	3.65585	6.28321	1.21954e-05	0.000580716
TRINITY_DN30404_c0_g1_i5	Leaf	Root	3.65443	4.82478	0.000180606	0.00584348
TRINITY_DN33724_c3_g1_i2	Leaf	Root	3.64591	8.00399	1.64642e-06	9.90296e-05
TRINITY_DN31345_c0_g2_i2	Leaf	Root	3.64571	4.3156	0.000747106	0.0190795
TRINITY_DN35201_c0_g4_i9	Leaf	Root	3.64571	4.3156	0.000747106	0.0190795
TRINITY_DN34370_c1_g1_i6	Leaf	Root	3.64571	4.3156	0.000747106	0.0190795
TRINITY_DN29458_c0_g1_i1	Leaf	Root	3.64571	4.3156	0.000747106	0.0190795
TRINITY_DN29495_c0_g1_i1	Leaf	Root	3.64253	5.47796	8.70235e-05	0.00313236
TRINITY_DN34526_c5_g2_i3	Leaf	Root	3.63866	6.77554	5.36892e-06	0.000282829
TRINITY_DN35046_c0_g1_i9	Leaf	Root	3.6351	5.17819	0.000178086	0.00577948
TRINITY_DN35656_c0_g1_i3	Leaf	Root	3.63464	9.53096	8.08272e-07	5.12156e-05
TRINITY_DN28827_c0_g1_i5	Leaf	Root	3.62954	6.09876	2.00975e-05	0.00089693
TRINITY_DN34450_c4_g1_i2	Leaf	Root	3.62282	4.79795	0.000211308	0.00663558
TRINITY_DN30196_c0_g1_i4	Leaf	Root	3.62103	8.23254	1.46826e-06	8.96619e-05
TRINITY_DN36348_c2_g1_i2	Leaf	Root	3.61091	5.15732	0.00020148	0.00636441
TRINITY_DN33706_c2_g1_i2	Leaf	Root	3.61091	5.15732	0.00020148	0.00636441
TRINITY_DN36004_c1_g1_i3	Leaf	Root	3.59862	4.27697	0.000921321	0.022678
TRINITY_DN34343_c0_g3_i5	Leaf	Root	3.59702	6.93728	6.9822e-06	0.000356493
TRINITY_DN31921_c0_g3_i1	Leaf	Root	3.59243	6.06581	2.48746e-05	0.0010684
TRINITY_DN28742_c0_g1_i2	Leaf	Root	3.59206	7.26373	4.34883e-06	0.000236262
TRINITY_DN34160_c0_g1_i2	Leaf	Root	3.5905	4.7706	0.000247831	0.00764738
TRINITY_DN33818_c0_g3_i2	Leaf	Root	3.58821	8.8434	1.31899e-06	8.13223e-05
TRINITY_DN34463_c0_g7_i1	Leaf	Root	3.58726	6.49794	1.05628e-05	0.000511345
TRINITY_DN29901_c0_g1_i1	Leaf	Root	3.58375	5.42671	0.000107311	0.00378176
TRINITY_DN36469_c0_g1_i1	Leaf	Root	3.58375	5.42671	0.000107311	0.00378176
TRINITY_DN35839_c0_g1_i3	Leaf	Root	3.57517	7.74375	3.14682e-06	0.000175427
TRINITY_DN31226_c0_g1_i3	Leaf	Root	3.5663	5.86159	3.99736e-05	0.00161913
TRINITY_DN33715_c0_g1_i1	Leaf	Root	3.56127	5.11464	0.000259049	0.0079552
TRINITY_DN35199_c0_g2_i1	Leaf	Root	3.55168	5.84871	4.33639e-05	0.0017345
TRINITY_DN30241_c0_g3_i2	Leaf	Root	3.54993	4.23724	0.00114105	0.0269664
TRINITY_DN35244_c1_g6_i2	Leaf	Root	3.54993	4.23724	0.00114105	0.0269664
TRINITY_DN35839_c0_g7_i1	Leaf	Root	3.54993	4.23724	0.00114105	0.0269664
TRINITY_DN34459_c3_g1_i5	Leaf	Root	3.54993	4.23724	0.00114105	0.0269664
TRINITY_DN31535_c0_g2_i2	Leaf	Root	3.54993	4.23724	0.00114105	0.0269664
TRINITY_DN33444_c0_g1_i6	Leaf	Root	3.54813	5.63832	7.14438e-05	0.00267384
TRINITY_DN34123_c1_g5_i1	Leaf	Root	3.54318	5.39149	0.000132902	0.00450503
TRINITY_DN31862_c5_g5_i2	Leaf	Root	3.53336	6.17417	2.32416e-05	0.00101047
TRINITY_DN28759_c0_g1_i3	Leaf	Root	3.52838	6.00915	3.32905e-05	0.00138166
TRINITY_DN30808_c0_g1_i1	Leaf	Root	3.52359	4.71425	0.000343491	0.0100378
TRINITY_DN33580_c2_g1_i1	Leaf	Root	3.52359	4.71425	0.000343491	0.0100378
TRINITY_DN29727_c0_g1_i3	Leaf	Root	3.52359	4.71425	0.000343491	0.0100378
TRINITY_DN34684_c0_g2_i1	Leaf	Root	3.52169	6.16383	2.48467e-05	0.0010684
TRINITY_DN32605_c0_g1_i7	Leaf	Root	3.50987	5.07063	0.000335144	0.00991547
TRINITY_DN27444_c0_g1_i1	Leaf	Root	3.50987	5.07063	0.000335144	0.00991547
TRINITY_DN27627_c0_g1_i3	Leaf	Root	3.50144	5.35538	0.000165341	0.00539782
TRINITY_DN34595_c1_g1_i1	Leaf	Root	3.50024	9.57121	1.72239e-06	0.000102635
TRINITY_DN35836_c1_g1_i1	Leaf	Root	3.49954	4.19637	0.00141951	0.0321691
TRINITY_DN28065_c0_g2_i2	Leaf	Root	3.49954	4.19637	0.00141951	0.0321691
TRINITY_DN34037_c0_g1_i5	Leaf	Root	3.49954	4.19637	0.00141951	0.0321691
TRINITY_DN32752_c0_g4_i5	Leaf	Root	3.49954	4.19637	0.00141951	0.0321691
TRINITY_DN33308_c1_g2_i1	Leaf	Root	3.49954	4.19637	0.00141951	0.0321691
TRINITY_DN32470_c0_g2_i1	Leaf	Root	3.49954	4.19637	0.00141951	0.0321691
TRINITY_DN30000_c0_g1_i1	Leaf	Root	3.49575	5.59261	9.48195e-05	0.00339714
TRINITY_DN36349_c1_g2_i3	Leaf	Root	3.49461	6.74919	9.81341e-06	0.000479419
TRINITY_DN33401_c2_g3_i5	Leaf	Root	3.49395	8.75721	2.28726e-06	0.000131637
TRINITY_DN34851_c1_g1_i6	Leaf	Root	3.48894	4.68521	0.000405979	0.0115681
TRINITY_DN23169_c0_g1_i1	Leaf	Root	3.48894	4.68521	0.000405979	0.0115681
TRINITY_DN35312_c1_g1_i4	Leaf	Root	3.48346	5.0481	0.000382127	0.0110358
TRINITY_DN28582_c0_g1_i1	Leaf	Root	3.48256	6.40459	1.84649e-05	0.000835726
TRINITY_DN36311_c1_g6_i6	Leaf	Root	3.48011	5.33697	0.000184741	0.00595922
TRINITY_DN34070_c0_g3_i2	Leaf	Root	3.47018	7.07801	9.53138e-06	0.000469946
TRINITY_DN27023_c0_g1_i4	Leaf	Root	3.46297	6.50727	1.67794e-05	0.000767033
TRINITY_DN33146_c3_g3_i1	Leaf	Root	3.45999	7.47311	5.84289e-06	0.000305501
TRINITY_DN34070_c0_g5_i2	Leaf	Root	3.45846	5.31831	0.000206665	0.00652178
TRINITY_DN28790_c0_g1_i2	Leaf	Root	3.45656	5.0252	0.000436421	0.0122393
TRINITY_DN35916_c0_g2_i11	Leaf	Root	3.45656	5.0252	0.000436421	0.0122393
TRINITY_DN34193_c2_g1_i1	Leaf	Root	3.45656	5.0252	0.000436421	0.0122393
TRINITY_DN30387_c0_g1_i2	Leaf	Root	3.45343	4.65556	0.000481147	0.0133354
TRINITY_DN29794_c0_g1_i1	Leaf	Root	3.45343	4.65556	0.000481147	0.0133354
TRINITY_DN34308_c0_g4_i5	Leaf	Root	3.45277	8.96794	2.64526e-06	0.000150615
TRINITY_DN26481_c0_g1_i1	Leaf	Root	3.45172	8.22428	3.98741e-06	0.000217365
TRINITY_DN33719_c0_g2_i7	Leaf	Root	3.44733	4.15427	0.00177411	0.0381004
TRINITY_DN33623_c1_g8_i1	Leaf	Root	3.44733	4.15427	0.00177411	0.0381004
TRINITY_DN27598_c0_g1_i1	Leaf	Root	3.44733	4.15427	0.00177411	0.0381004
TRINITY_DN9999_c0_g1_i1	Leaf	Root	3.44733	4.15427	0.00177411	0.0381004
TRINITY_DN33808_c0_g1_i4	Leaf	Root	3.44733	4.15427	0.00177411	0.0381004
TRINITY_DN17109_c0_g1_i1	Leaf	Root	3.44616	6.6031	1.54029e-05	0.000711224
TRINITY_DN31311_c0_g2_i5	Leaf	Root	3.43725	6.08929	4.0157e-05	0.00162451
TRINITY_DN36050_c1_g1_i3	Leaf	Root	3.43224	9.10623	2.91107e-06	0.000164288
TRINITY_DN33472_c0_g3_i1	Leaf	Root	3.42915	5.00193	0.000499278	0.0136434
TRINITY_DN30948_c0_g1_i1	Leaf	Root	3.41958	5.91352	6.12017e-05	0.00234538
TRINITY_DN33297_c1_g2_i8	Leaf	Root	3.41703	4.62527	0.000571838	0.0153731
TRINITY_DN28009_c1_g1_i3	Leaf	Root	3.41703	4.62527	0.000571838	0.0153731
TRINITY_DN34772_c2_g4_i1	Leaf	Root	3.41703	4.62527	0.000571838	0.0153731
TRINITY_DN31980_c1_g2_i1	Leaf	Root	3.41703	4.62527	0.000571838	0.0153731
TRINITY_DN32364_c6_g5_i1	Leaf	Root	3.40721	6.67126	1.56926e-05	0.000723555
TRINITY_DN29207_c0_g1_i1	Leaf	Root	3.40121	4.97827	0.000572185	0.0153731
TRINITY_DN29596_c0_g1_i1	Leaf	Root	3.40121	4.97827	0.000572185	0.0153731
TRINITY_DN30568_c0_g1_i2	Leaf	Root	3.40121	4.97827	0.000572185	0.0153731
TRINITY_DN34595_c1_g2_i1	Leaf	Root	3.39723	6.44895	2.32807e-05	0.0010108
TRINITY_DN32709_c4_g1_i4	Leaf	Root	3.39316	4.11087	0.00222798	0.0461743
TRINITY_DN26270_c0_g1_i1	Leaf	Root	3.39316	4.11087	0.00222798	0.0461743
TRINITY_DN34435_c1_g1_i2	Leaf	Root	3.39316	4.11087	0.00222798	0.0461743
TRINITY_DN30811_c0_g1_i2	Leaf	Root	3.39316	4.11087	0.00222798	0.0461743
TRINITY_DN35666_c0_g1_i2	Leaf	Root	3.39316	4.11087	0.00222798	0.0461743
TRINITY_DN34155_c0_g3_i1	Leaf	Root	3.39074	6.65662	1.7283e-05	0.000783339
TRINITY_DN33401_c2_g3_i2	Leaf	Root	3.38909	7.57549	9.13379e-06	0.000451735
TRINITY_DN35269_c0_g2_i4	Leaf	Root	3.38813	6.75019	2.2102e-05	0.000968823
TRINITY_DN6494_c0_g1_i2	Leaf	Root	3.38481	6.54862	2.09458e-05	0.000927232
TRINITY_DN34941_c1_g1_i4	Leaf	Root	3.37969	4.59432	0.000681598	0.0176746
TRINITY_DN34829_c0_g2_i1	Leaf	Root	3.37969	4.59432	0.000681598	0.0176746
TRINITY_DN33320_c0_g2_i6	Leaf	Root	3.37969	4.59432	0.000681598	0.0176746
TRINITY_DN31522_c0_g1_i2	Leaf	Root	3.37272	4.9542	0.00065691	0.0171176
TRINITY_DN33454_c6_g1_i2	Leaf	Root	3.3712	6.82501	2.11638e-05	0.000934096
TRINITY_DN33818_c0_g3_i1	Leaf	Root	3.37016	8.69318	4.48521e-06	0.000241214
TRINITY_DN34870_c1_g2_i1	Leaf	Root	3.36966	6.30471	3.33371e-05	0.0013818
TRINITY_DN33436_c1_g3_i1	Leaf	Root	3.36194	5.86318	7.76435e-05	0.00288227
TRINITY_DN34584_c1_g5_i1	Leaf	Root	3.3603	7.26111	1.16883e-05	0.000563168
TRINITY_DN35912_c2_g5_i1	Leaf	Root	3.34788	6.15479	4.73768e-05	0.00187625
TRINITY_DN27955_c0_g1_i3	Leaf	Root	3.34599	5.46302	0.000189466	0.00609933
TRINITY_DN31921_c0_g1_i1	Leaf	Root	3.34365	4.92972	0.000755559	0.01928
TRINITY_DN35377_c1_g1_i2	Leaf	Root	3.34135	4.56267	0.000814859	0.0203074
TRINITY_DN30427_c0_g2_i3	Leaf	Root	3.34135	4.56267	0.000814859	0.0203074
TRINITY_DN30922_c0_g1_i2	Leaf	Root	3.34135	4.56267	0.000814859	0.0203074
TRINITY_DN35909_c2_g3_i1	Leaf	Root	3.34135	4.56267	0.000814859	0.0203074
TRINITY_DN34438_c0_g2_i1	Leaf	Root	3.34135	4.56267	0.000814859	0.0203074
TRINITY_DN30034_c0_g4_i1	Leaf	Root	3.33688	4.06609	0.00281198	0.0557847
TRINITY_DN33515_c0_g3_i2	Leaf	Root	3.33688	4.06609	0.00281198	0.0557847
TRINITY_DN22806_c0_g1_i1	Leaf	Root	3.33688	4.06609	0.00281198	0.0557847
TRINITY_DN31950_c0_g4_i3	Leaf	Root	3.33688	4.06609	0.00281198	0.0557847
TRINITY_DN35858_c0_g3_i2	Leaf	Root	3.33688	4.06609	0.00281198	0.0557847
TRINITY_DN27997_c0_g1_i3	Leaf	Root	3.33688	4.06609	0.00281198	0.0557847
TRINITY_DN33146_c3_g2_i1	Leaf	Root	3.3363	9.01918	5.04661e-06	0.000268696
TRINITY_DN35027_c0_g2_i6	Leaf	Root	3.32475	6.69396	3.19315e-05	0.00133396
TRINITY_DN25065_c0_g2_i2	Leaf	Root	3.32283	7.51607	1.32557e-05	0.000624699
TRINITY_DN30545_c0_g1_i3	Leaf	Root	3.31399	4.90481	0.00087065	0.0215301
TRINITY_DN30562_c0_g2_i2	Leaf	Root	3.31077	7.39676	1.27081e-05	0.000603331
TRINITY_DN36341_c0_g2_i3	Leaf	Root	3.30197	4.53029	0.000977184	0.0238512
TRINITY_DN25161_c0_g1_i1	Leaf	Root	3.30197	4.53029	0.000977184	0.0238512
TRINITY_DN35151_c3_g1_i3	Leaf	Root	3.30197	4.53029	0.000977184	0.0238512
TRINITY_DN28863_c0_g1_i4	Leaf	Root	3.29369	5.96365	8.30948e-05	0.00304576
TRINITY_DN22756_c0_g1_i1	Leaf	Root	3.2865	5.79765	0.000116899	0.00403521
TRINITY_DN34070_c0_g5_i3	Leaf	Root	3.2865	5.79765	0.000116899	0.00403521
TRINITY_DN33007_c0_g1_i4	Leaf	Root	3.2837	4.87945	0.00087065	0.0215301
TRINITY_DN34077_c2_g1_i5	Leaf	Root	3.2837	4.87945	0.00087065	0.0215301
TRINITY_DN36086_c0_g1_i3	Leaf	Root	3.27246	5.15953	0.000469533	0.013099
TRINITY_DN35477_c4_g5_i2	Leaf	Root	3.26484	5.39349	0.000287576	0.00872242
TRINITY_DN34840_c1_g5_i2	Leaf	Root	3.26148	4.49715	0.00117558	0.0275788
TRINITY_DN34715_c1_g2_i3	Leaf	Root	3.26148	4.49715	0.00117558	0.0275788
TRINITY_DN31583_c0_g1_i3	Leaf	Root	3.26148	4.49715	0.00117558	0.0275788
TRINITY_DN34070_c0_g1_i1	Leaf	Root	3.25519	7.10221	2.28103e-05	0.000994424
TRINITY_DN36366_c1_g6_i1	Leaf	Root	3.2491	7.09681	2.36398e-05	0.001025
TRINITY_DN22323_c0_g1_i1	Leaf	Root	3.2404	6.70924	4.3168e-05	0.00172883
TRINITY_DN26624_c0_g1_i1	Leaf	Root	3.23926	5.75683	0.000150625	0.00502593
TRINITY_DN35027_c0_g6_i1	Leaf	Root	3.23823	8.77392	8.95696e-06	0.000443675
TRINITY_DN34301_c1_g6_i2	Leaf	Root	3.23232	6.70213	4.52107e-05	0.00180386
TRINITY_DN6265_c0_g1_i1	Leaf	Root	3.22445	7.07499	2.73047e-05	0.00115878
TRINITY_DN36149_c0_g2_i2	Leaf	Root	3.22405	6.50954	4.30365e-05	0.00172572
TRINITY_DN35332_c0_g6_i1	Leaf	Root	3.22288	5.56315	0.000233346	0.00722829
TRINITY_DN34175_c4_g1_i1	Leaf	Root	3.22195	5.11689	0.000600932	0.0160645
TRINITY_DN35225_c3_g3_i5	Leaf	Root	3.22115	4.82732	0.00116281	0.0274199
TRINITY_DN34060_c0_g2_i3	Leaf	Root	3.21983	4.46321	0.00117558	0.0275788
TRINITY_DN35084_c0_g1_i3	Leaf	Root	3.21542	6.59761	3.9635e-05	0.00160949
TRINITY_DN8973_c0_g1_i1	Leaf	Root	3.21187	6.16657	7.58893e-05	0.00282042
TRINITY_DN35972_c0_g3_i3	Leaf	Root	3.20436	7.35735	2.12462e-05	0.000936442
TRINITY_DN35322_c0_g2_i1	Leaf	Root	3.20242	6.83992	4.0812e-05	0.00164892
TRINITY_DN31903_c0_g1_i1	Leaf	Root	3.20163	7.18246	2.59654e-05	0.00111227
TRINITY_DN33146_c3_g1_i5	Leaf	Root	3.20084	5.33901	0.000397715	0.0114099
TRINITY_DN33401_c2_g4_i4	Leaf	Root	3.20038	9.13591	9.93697e-06	0.000484715
TRINITY_DN36466_c5_g4_i2	Leaf	Root	3.19991	6.15617	8.10734e-05	0.00297849
TRINITY_DN34155_c0_g1_i15	Leaf	Root	3.19654	8.02905	1.6123e-05	0.000739139
TRINITY_DN33020_c0_g3_i4	Leaf	Root	3.18882	4.80051	0.00134785	0.0310063
TRINITY_DN26230_c0_g1_i2	Leaf	Root	3.1841	6.01211	0.000109233	0.00384105
TRINITY_DN34070_c0_g2_i1	Leaf	Root	3.18336	6.37152	6.27164e-05	0.00238628
TRINITY_DN30241_c0_g1_i1	Leaf	Root	3.17693	4.42844	0.00141891	0.0321691
TRINITY_DN35982_c1_g2_i2	Leaf	Root	3.17693	4.42844	0.00141891	0.0321691
TRINITY_DN29779_c0_g1_i2	Leaf	Root	3.16961	5.07292	0.000773646	0.0196475
TRINITY_DN29737_c0_g1_i1	Leaf	Root	3.16961	5.07292	0.000773646	0.0196475
TRINITY_DN34354_c0_g2_i6	Leaf	Root	3.16961	5.07292	0.000773646	0.0196475
TRINITY_DN6442_c0_g1_i1	Leaf	Root	3.16639	5.5149	0.000312634	0.00932336
TRINITY_DN35656_c0_g1_i8	Leaf	Root	3.16639	5.5149	0.000312634	0.00932336
TRINITY_DN30265_c0_g2_i1	Leaf	Root	3.16639	5.5149	0.000312634	0.00932336
TRINITY_DN33401_c2_g1_i1	Leaf	Root	3.16301	7.32076	2.6283e-05	0.00112437
TRINITY_DN30665_c0_g1_i4	Leaf	Root	3.15654	5.30149	0.000496502	0.013602
TRINITY_DN31078_c0_g1_i2	Leaf	Root	3.15654	5.30149	0.000496502	0.013602
TRINITY_DN26867_c0_g2_i1	Leaf	Root	3.15576	4.77319	0.00156555	0.0348858
TRINITY_DN34233_c0_g1_i2	Leaf	Root	3.15576	4.77319	0.00156555	0.0348858
TRINITY_DN32605_c0_g1_i3	Leaf	Root	3.15576	4.77319	0.00156555	0.0348858
TRINITY_DN29606_c0_g1_i4	Leaf	Root	3.15576	4.77319	0.00156555	0.0348858
TRINITY_DN36489_c4_g7_i1	Leaf	Root	3.15576	4.77319	0.00156555	0.0348858
TRINITY_DN36396_c1_g6_i1	Leaf	Root	3.15576	4.77319	0.00156555	0.0348858
TRINITY_DN36050_c1_g2_i11	Leaf	Root	3.15289	7.41624	3.14728e-05	0.00131992
TRINITY_DN33818_c0_g2_i1	Leaf	Root	3.15214	6.34433	7.04566e-05	0.00264617
TRINITY_DN36009_c0_g3_i4	Leaf	Root	3.1495	5.83895	0.000167544	0.00545395
TRINITY_DN34510_c2_g1_i8	Leaf	Root	3.14706	5.49845	0.000345287	0.0100719
TRINITY_DN34613_c1_g1_i3	Leaf	Root	3.14595	7.45961	3.02716e-05	0.00127623
TRINITY_DN34958_c2_g1_i3	Leaf	Root	3.14351	5.97705	0.000136087	0.00458384
TRINITY_DN36174_c0_g2_i1	Leaf	Root	3.13711	9.33789	1.29087e-05	0.000609239
TRINITY_DN34826_c0_g1_i2	Leaf	Root	3.13272	4.39278	0.00171843	0.0375857
TRINITY_DN26004_c0_g1_i3	Leaf	Root	3.13272	4.39278	0.00171843	0.0375857
TRINITY_DN31765_c0_g1_i4	Leaf	Root	3.13272	4.39278	0.00171843	0.0375857
TRINITY_DN31282_c0_g1_i2	Leaf	Root	3.13094	6.32591	7.9257e-05	0.00293196
TRINITY_DN36290_c0_g1_i6	Leaf	Root	3.12781	8.09721	2.10796e-05	0.000931664
TRINITY_DN5443_c0_g2_i1	Leaf	Root	3.12747	5.4818	0.000345287	0.0100719
TRINITY_DN33229_c2_g1_i1	Leaf	Root	3.1253	6.5188	6.28433e-05	0.00238827
TRINITY_DN30508_c0_g1_i1	Leaf	Root	3.12192	4.74532	0.00182225	0.0390295
TRINITY_DN30437_c0_g1_i2	Leaf	Root	3.12192	4.74532	0.00182225	0.0390295
TRINITY_DN30961_c0_g1_i4	Leaf	Root	3.11885	5.81264	0.000197101	0.00624458
TRINITY_DN34850_c0_g1_i5	Leaf	Root	3.1153	5.02754	0.00100214	0.0242201
TRINITY_DN27176_c0_g1_i1	Leaf	Root	3.1153	5.02754	0.00100214	0.0242201
TRINITY_DN28524_c0_g1_i9	Leaf	Root	3.1153	5.02754	0.00100214	0.0242201
TRINITY_DN27140_c0_g1_i1	Leaf	Root	3.10761	5.46495	0.000381713	0.0110358
TRINITY_DN21714_c0_g1_i2	Leaf	Root	3.09779	6.39941	8.29754e-05	0.00304487
TRINITY_DN29923_c0_g1_i1	Leaf	Root	3.08727	4.71689	0.00212562	0.0444269
TRINITY_DN31886_c0_g1_i2	Leaf	Root	3.08727	4.71689	0.00212562	0.0444269
TRINITY_DN32013_c0_g2_i1	Leaf	Root	3.08727	4.71689	0.00212562	0.0444269
TRINITY_DN27206_c0_g1_i2	Leaf	Root	3.08727	4.71689	0.00212562	0.0444269
TRINITY_DN34755_c2_g2_i3	Leaf	Root	3.08711	4.3562	0.00208845	0.0438506
TRINITY_DN28224_c0_g1_i1	Leaf	Root	3.08711	4.3562	0.00208845	0.0438506
TRINITY_DN33196_c1_g4_i7	Leaf	Root	3.08711	4.3562	0.00208845	0.0438506
TRINITY_DN36322_c0_g1_i11	Leaf	Root	3.07998	8.3348	2.44503e-05	0.00105728
TRINITY_DN36499_c3_g2_i1	Leaf	Root	3.07212	8.5404	2.4217e-05	0.00104861
TRINITY_DN33589_c0_g2_i1	Leaf	Root	3.06961	5.61162	0.000335113	0.00991547
TRINITY_DN36232_c0_g1_i2	Leaf	Root	3.0696	7.12602	4.88841e-05	0.00192878
TRINITY_DN28798_c0_g1_i1	Leaf	Root	3.05176	4.68788	0.00248498	0.0505832
TRINITY_DN35006_c0_g1_i5	Leaf	Root	3.05176	4.68788	0.00248498	0.0505832
TRINITY_DN35902_c1_g2_i10	Leaf	Root	3.04632	5.41317	0.000518737	0.014151
TRINITY_DN34853_c2_g1_i3	Leaf	Root	3.04002	4.31864	0.00254733	0.0515899
TRINITY_DN30623_c0_g1_i2	Leaf	Root	3.04002	4.31864	0.00254733	0.0515899
TRINITY_DN32444_c0_g1_i3	Leaf	Root	3.04002	4.31864	0.00254733	0.0515899
TRINITY_DN34103_c4_g1_i3	Leaf	Root	3.04002	4.31864	0.00254733	0.0515899
TRINITY_DN29412_c0_g1_i2	Leaf	Root	3.0253	5.39549	0.000575736	0.0154426
TRINITY_DN27908_c0_g1_i1	Leaf	Root	3.0253	5.39549	0.000575736	0.0154426
TRINITY_DN27720_c0_g1_i3	Leaf	Root	3.02522	7.80811	4.412e-05	0.00176254
TRINITY_DN33401_c2_g6_i1	Leaf	Root	3.0198	7.19493	5.64679e-05	0.00219286
TRINITY_DN31104_c1_g1_i2	Leaf	Root	3.01678	8.17342	3.74867e-05	0.00153393
TRINITY_DN36187_c0_g1_i3	Leaf	Root	3.01597	7.6895	4.29949e-05	0.00172572
TRINITY_DN33639_c4_g3_i1	Leaf	Root	3.01536	4.65826	0.00291167	0.0574773
TRINITY_DN36154_c0_g8_i3	Leaf	Root	3.01536	4.65826	0.00291167	0.0574773
TRINITY_DN34677_c0_g1_i15	Leaf	Root	3.00613	7.3367	6.40313e-05	0.00242558
TRINITY_DN36086_c0_g2_i2	Leaf	Root	3.00397	5.37757	0.000639659	0.0167363
TRINITY_DN33401_c2_g4_i2	Leaf	Root	3.00383	8.18913	3.96981e-05	0.00161001
TRINITY_DN36431_c1_g4_i2	Leaf	Root	2.99254	6.30852	0.000139736	0.00469686
TRINITY_DN35605_c0_g4_i1	Leaf	Root	2.9898	5.16174	0.000994699	0.0241681
TRINITY_DN34795_c2_g1_i10	Leaf	Root	2.9898	5.16174	0.000994699	0.0241681
TRINITY_DN34682_c0_g1_i3	Leaf	Root	2.9898	5.16174	0.000994699	0.0241681
TRINITY_DN31171_c0_g1_i1	Leaf	Root	2.98928	5.70225	0.000355341	0.0103557
TRINITY_DN32196_c4_g7_i2	Leaf	Root	2.98632	6.9314	8.86563e-05	0.0031804
TRINITY_DN27658_c0_g1_i1	Leaf	Root	2.98502	6.20001	0.000165403	0.00539782
TRINITY_DN36050_c1_g1_i5	Leaf	Root	2.98502	6.20001	0.000165403	0.00539782
TRINITY_DN31104_c1_g1_i4	Leaf	Root	2.98275	6.56881	0.000141328	0.0047454
TRINITY_DN32300_c1_g1_i3	Leaf	Root	2.97666	5.53304	0.000537282	0.014607
TRINITY_DN36415_c2_g1_i4	Leaf	Root	2.96985	4.90726	0.00171465	0.0375857
TRINITY_DN22115_c0_g1_i1	Leaf	Root	2.96985	4.90726	0.00171465	0.0375857
TRINITY_DN21580_c0_g1_i1	Leaf	Root	2.96985	4.90726	0.00171465	0.0375857
TRINITY_DN26664_c0_g1_i2	Leaf	Root	2.96985	4.90726	0.00171465	0.0375857
TRINITY_DN37814_c0_g1_i1	Leaf	Root	2.95786	6.37397	0.00014226	0.00476995
TRINITY_DN33996_c0_g2_i1	Leaf	Root	2.95272	7.29012	8.40904e-05	0.00305837
TRINITY_DN33869_c1_g1_i6	Leaf	Root	2.94914	6.1693	0.000200481	0.00634539
TRINITY_DN33145_c0_g4_i2	Leaf	Root	2.94408	6.82976	0.000119974	0.00413244
TRINITY_DN27381_c0_g1_i2	Leaf	Root	2.93891	4.88193	0.00196944	0.0416524
TRINITY_DN29038_c0_g1_i1	Leaf	Root	2.93891	4.88193	0.00196944	0.0416524
TRINITY_DN33534_c0_g1_i1	Leaf	Root	2.93891	4.88193	0.00196944	0.0416524
TRINITY_DN28890_c0_g2_i1	Leaf	Root	2.92866	7.82608	6.68499e-05	0.00252852
TRINITY_DN33259_c1_g2_i7	Leaf	Root	2.92143	5.78749	0.000405476	0.0115681
TRINITY_DN35794_c2_g2_i6	Leaf	Root	2.92143	5.78749	0.000405476	0.0115681
TRINITY_DN34070_c0_g6_i2	Leaf	Root	2.92143	5.78749	0.000405476	0.0115681
TRINITY_DN34595_c1_g3_i1	Leaf	Root	2.91969	7.26143	0.000101254	0.00360004
TRINITY_DN31839_c1_g3_i1	Leaf	Root	2.91673	6.42797	0.000224	0.00697933
TRINITY_DN35538_c0_g4_i1	Leaf	Root	2.91546	6.33765	0.000178899	0.00579411
TRINITY_DN35344_c0_g6_i1	Leaf	Root	2.91199	5.09735	0.00143305	0.032453
TRINITY_DN34070_c0_g3_i11	Leaf	Root	2.90959	6.98681	0.000112188	0.00392989
TRINITY_DN33599_c0_g2_i4	Leaf	Root	2.9073	4.85613	0.00226613	0.0468739
TRINITY_DN35972_c0_g3_i2	Leaf	Root	2.89876	6.49658	0.000211761	0.00664326
TRINITY_DN32138_c0_g1_i1	Leaf	Root	2.89687	6.01507	0.000303772	0.00911858
TRINITY_DN33564_c0_g1_i4	Leaf	Root	2.89112	7.54174	8.60107e-05	0.00310288
TRINITY_DN28018_c0_g1_i2	Leaf	Root	2.88509	5.07521	0.00162304	0.0359417
TRINITY_DN27951_c0_g1_i2	Leaf	Root	2.87731	5.44985	0.00079624	0.0200226
TRINITY_DN35972_c0_g2_i3	Leaf	Root	2.87497	4.82985	0.00261227	0.0527714
TRINITY_DN12682_c0_g1_i1	Leaf	Root	2.87497	4.82985	0.00261227	0.0527714
TRINITY_DN36050_c1_g2_i1	Leaf	Root	2.87188	8.86051	6.00712e-05	0.00230482
TRINITY_DN35658_c2_g1_i7	Leaf	Root	2.86891	5.26507	0.00123081	0.0287059
TRINITY_DN36391_c2_g3_i4	Leaf	Root	2.86891	5.26507	0.00123081	0.0287059
TRINITY_DN35382_c0_g2_i4	Leaf	Root	2.8687	7.21729	0.000130394	0.00445303
TRINITY_DN47057_c0_g1_i1	Leaf	Root	2.86658	7.66955	0.000102214	0.00363013
TRINITY_DN33908_c0_g1_i1	Leaf	Root	2.85768	5.05273	0.00184089	0.039271
TRINITY_DN34885_c2_g2_i2	Leaf	Root	2.85768	5.05273	0.00184089	0.039271
TRINITY_DN35349_c2_g4_i1	Leaf	Root	2.85768	5.05273	0.00184089	0.039271
TRINITY_DN34157_c0_g2_i11	Leaf	Root	2.84806	5.85513	0.000455672	0.0127345
TRINITY_DN30909_c0_g1_i1	Leaf	Root	2.84691	5.58254	0.000727483	0.0187279
TRINITY_DN32605_c0_g1_i1	Leaf	Root	2.84511	5.24542	0.00123081	0.0287059
TRINITY_DN35084_c0_g1_i2	Leaf	Root	2.84313	6.18097	0.000292323	0.00882458
TRINITY_DN35707_c0_g1_i2	Leaf	Root	2.83909	5.71824	0.000566218	0.0153156
TRINITY_DN33670_c0_g1_i7	Leaf	Root	2.83592	6.52219	0.000271371	0.00831762
TRINITY_DN32248_c0_g1_i1	Leaf	Root	2.82974	5.02988	0.00209104	0.0438762
TRINITY_DN28409_c0_g1_i2	Leaf	Root	2.82808	5.56684	0.000798427	0.0200226
TRINITY_DN25022_c0_g1_i1	Leaf	Root	2.82808	5.56684	0.000798427	0.0200226
TRINITY_DN61766_c0_g1_i1	Leaf	Root	2.82266	6.06189	0.000364978	0.0106172
TRINITY_DN26358_c0_g1_i1	Leaf	Root	2.82205	5.70398	0.000616541	0.016367
TRINITY_DN33482_c0_g3_i7	Leaf	Root	2.81815	4.50001	0.00276276	0.0553227
TRINITY_DN32790_c0_g2_i6	Leaf	Root	2.81815	4.50001	0.00276276	0.0553227
TRINITY_DN34118_c2_g1_i6	Leaf	Root	2.81815	4.50001	0.00276276	0.0553227
TRINITY_DN4993_c0_g1_i1	Leaf	Root	2.81815	4.50001	0.00276276	0.0553227
TRINITY_DN31006_c0_g1_i3	Leaf	Root	2.81815	4.50001	0.00276276	0.0553227
TRINITY_DN34837_c0_g4_i3	Leaf	Root	2.80133	5.81591	0.000577643	0.0154807
TRINITY_DN65398_c0_g1_i1	Leaf	Root	2.79797	7.9548	0.000121996	0.00419756
TRINITY_DN34070_c0_g3_i10	Leaf	Root	2.79632	5.20527	0.00154494	0.0345952
TRINITY_DN27198_c0_g1_i1	Leaf	Root	2.79584	6.56317	0.000295671	0.00888374
TRINITY_DN21402_c0_g1_i1	Leaf	Root	2.79386	6.13931	0.000378375	0.010977
TRINITY_DN34800_c2_g1_i4	Leaf	Root	2.79259	5.37959	0.00119786	0.0280602
TRINITY_DN35027_c0_g5_i1	Leaf	Root	2.79202	6.23271	0.000324622	0.00965387
TRINITY_DN34948_c3_g2_i8	Leaf	Root	2.78898	6.40303	0.000379248	0.0109924
TRINITY_DN36201_c1_g1_i1	Leaf	Root	2.78244	6.02802	0.000449148	0.0125742
TRINITY_DN32624_c0_g3_i1	Leaf	Root	2.7736	7.0862	0.000221229	0.00690645
TRINITY_DN34083_c2_g6_i3	Leaf	Root	2.77218	4.98303	0.00271018	0.0545771
TRINITY_DN34364_c1_g3_i2	Leaf	Root	2.77218	4.98303	0.00271018	0.0545771
TRINITY_DN33107_c1_g4_i1	Leaf	Root	2.77128	5.18476	0.00173404	0.0377255
TRINITY_DN32861_c0_g2_i3	Leaf	Root	2.77061	5.36146	0.00132989	0.0307619
TRINITY_DN21693_c0_g1_i1	Leaf	Root	2.76903	5.90736	0.000544888	0.0147762
TRINITY_DN33401_c2_g5_i2	Leaf	Root	2.76903	5.90736	0.000544888	0.0147762
TRINITY_DN34111_c0_g1_i25	Leaf	Root	2.76878	6.01655	0.000481756	0.0133354
TRINITY_DN33388_c0_g1_i1	Leaf	Root	2.76766	6.67851	0.000287205	0.00871942
TRINITY_DN35161_c0_g1_i1	Leaf	Root	2.75577	6.10725	0.000431514	0.0121656
TRINITY_DN29489_c0_g1_i1	Leaf	Root	2.75577	6.10725	0.000431514	0.0121656
TRINITY_DN34459_c3_g3_i9	Leaf	Root	2.75344	6.96499	0.000223876	0.00697933
TRINITY_DN31311_c0_g2_i7	Leaf	Root	2.75241	6.85201	0.000255011	0.00784624
TRINITY_DN31251_c0_g1_i1	Leaf	Root	2.75139	8.14574	0.000131177	0.00447498
TRINITY_DN34609_c0_g7_i1	Leaf	Root	2.74829	5.3431	0.00147798	0.0333366
TRINITY_DN32283_c0_g4_i1	Leaf	Root	2.74795	6.44749	0.000410266	0.0116384
TRINITY_DN35911_c2_g4_i2	Leaf	Root	2.74581	5.16395	0.00194868	0.0413226
TRINITY_DN32013_c0_g1_i2	Leaf	Root	2.74134	7.05865	0.000263376	0.00808032
TRINITY_DN35598_c0_g9_i1	Leaf	Root	2.73008	5.48563	0.0011681	0.0274839
TRINITY_DN34739_c0_g1_i1	Leaf	Root	2.73008	5.48563	0.0011681	0.0274839
TRINITY_DN33606_c3_g1_i7	Leaf	Root	2.72448	9.03932	0.000122666	0.0042161
TRINITY_DN33090_c2_g1_i2	Leaf	Root	2.71988	5.14283	0.00219265	0.0456788
TRINITY_DN29427_c0_g1_i4	Leaf	Root	2.70308	5.73407	0.000868155	0.0215183
TRINITY_DN34881_c2_g1_i2	Leaf	Root	2.70258	5.30565	0.00183116	0.0391419
TRINITY_DN33401_c2_g5_i1	Leaf	Root	2.69776	6.61929	0.0003969	0.0114007
TRINITY_DN35146_c0_g2_i2	Leaf	Root	2.69347	5.12139	0.00247032	0.0504775
TRINITY_DN32250_c0_g1_i1	Leaf	Root	2.68603	5.71996	0.000943639	0.0231561
TRINITY_DN27720_c0_g1_i1	Leaf	Root	2.6779	5.58437	0.00124989	0.0290875
TRINITY_DN35437_c0_g1_i10	Leaf	Root	2.67597	6.2241	0.000700737	0.0181268
TRINITY_DN35757_c0_g1_i2	Leaf	Root	2.67561	6.38657	0.000565509	0.0153094
TRINITY_DN45097_c0_g1_i1	Leaf	Root	2.67016	6.30292	0.000663348	0.0172713
TRINITY_DN36349_c1_g2_i4	Leaf	Root	2.66982	6.1301	0.000610422	0.0162368
TRINITY_DN29234_c0_g1_i2	Leaf	Root	2.66657	5.09962	0.00278678	0.055699
TRINITY_DN33365_c0_g2_i4	Leaf	Root	2.66657	5.09962	0.00278678	0.055699
TRINITY_DN34070_c0_g3_i6	Leaf	Root	2.66246	6.71634	0.000412913	0.0117031
TRINITY_DN34065_c0_g6_i2	Leaf	Root	2.66031	6.44867	0.000571329	0.0153731
TRINITY_DN35136_c3_g2_i1	Leaf	Root	2.65426	6.36867	0.000630733	0.0165569
TRINITY_DN32779_c1_g1_i1	Leaf	Root	2.65262	7.1263	0.000357351	0.0104048
TRINITY_DN30704_c0_g1_i2	Leaf	Root	2.65195	6.20403	0.000790922	0.0200069
TRINITY_DN33869_c1_g1_i4	Leaf	Root	2.65132	5.69131	0.00111705	0.0266353
TRINITY_DN33297_c1_g1_i5	Leaf	Root	2.65013	6.44013	0.000602066	0.0160814
TRINITY_DN29942_c0_g2_i1	Leaf	Root	2.64659	5.41713	0.00173281	0.0377255
TRINITY_DN28965_c0_g1_i1	Leaf	Root	2.63949	5.55283	0.0015026	0.033789
TRINITY_DN35972_c0_g1_i3	Leaf	Root	2.63454	7.69872	0.000275292	0.00842973
TRINITY_DN32308_c0_g1_i2	Leaf	Root	2.63208	8.32281	0.000218811	0.00683762
TRINITY_DN34665_c0_g3_i1	Leaf	Root	2.62753	6.18368	0.000893946	0.022072
TRINITY_DN36431_c1_g3_i1	Leaf	Root	2.62459	5.89645	0.00092503	0.0227168
TRINITY_DN32433_c3_g3_i2	Leaf	Root	2.6244	6.2647	0.000789107	0.0199768
TRINITY_DN35718_c0_g3_i1	Leaf	Root	2.62101	5.99483	0.000853944	0.0211989
TRINITY_DN31742_c0_g1_i2	Leaf	Root	2.61688	6.48349	0.000638152	0.0167105
TRINITY_DN36396_c1_g4_i1	Leaf	Root	2.61576	5.66206	0.00132588	0.030744
TRINITY_DN29312_c0_g1_i1	Leaf	Root	2.61576	5.66206	0.00132588	0.030744
TRINITY_DN34870_c1_g2_i2	Leaf	Root	2.60935	7.9759	0.000277764	0.00845407
TRINITY_DN35464_c3_g2_i1	Leaf	Root	2.60935	5.88386	0.000997073	0.024189
TRINITY_DN32398_c2_g2_i6	Leaf	Root	2.60424	7.70285	0.00031303	0.0093265
TRINITY_DN34376_c0_g2_i2	Leaf	Root	2.59951	9.24667	0.000217341	0.00679835
TRINITY_DN33866_c2_g2_i1	Leaf	Root	2.59296	6.71736	0.000544577	0.0147762
TRINITY_DN33664_c2_g3_i1	Leaf	Root	2.59121	6.06478	0.000849373	0.0211346
TRINITY_DN32698_c0_g4_i1	Leaf	Root	2.58824	6.31359	0.000881111	0.021772
TRINITY_DN34739_c1_g2_i7	Leaf	Root	2.58745	6.38778	0.000785476	0.0199006
TRINITY_DN28812_c0_g1_i1	Leaf	Root	2.58674	6.45833	0.000744183	0.0190795
TRINITY_DN35084_c0_g4_i1	Leaf	Root	2.58169	7.11109	0.000473446	0.0131967
TRINITY_DN29402_c0_g2_i1	Leaf	Root	2.58064	5.36349	0.00235169	0.0482075
TRINITY_DN28145_c0_g1_i1	Leaf	Root	2.58054	7.31465	0.000402532	0.0115314
TRINITY_DN33401_c0_g1_i1	Leaf	Root	2.5793	5.63221	0.00157806	0.0350912
TRINITY_DN32515_c3_g2_i2	Leaf	Root	2.578	5.95929	0.000984126	0.023984
TRINITY_DN33297_c1_g1_i4	Leaf	Root	2.578	5.95929	0.000984126	0.023984
TRINITY_DN29408_c0_g1_i2	Leaf	Root	2.56071	5.61704	0.00172341	0.0376434
TRINITY_DN36325_c1_g4_i1	Leaf	Root	2.55947	5.48755	0.00199246	0.0420836
TRINITY_DN35024_c0_g2_i4	Leaf	Root	2.55753	6.56648	0.00074354	0.0190795
TRINITY_DN36481_c3_g1_i4	Leaf	Root	2.5511	6.73938	0.000624398	0.0164175
TRINITY_DN33818_c0_g6_i1	Leaf	Root	2.54816	7.6256	0.000418139	0.0118303
TRINITY_DN25568_c0_g2_i2	Leaf	Root	2.5467	5.83236	0.00135306	0.0310815
TRINITY_DN35807_c1_g1_i2	Leaf	Root	2.5467	5.83236	0.00135306	0.0310815
TRINITY_DN31133_c0_g2_i1	Leaf	Root	2.54449	5.72167	0.00151628	0.0340726
TRINITY_DN34798_c2_g2_i3	Leaf	Root	2.53876	5.47074	0.00219254	0.0456788
TRINITY_DN35437_c0_g1_i1	Leaf	Root	2.53863	6.11007	0.00130183	0.0302742
TRINITY_DN33818_c0_g8_i1	Leaf	Root	2.5376	9.03396	0.000307021	0.00918165
TRINITY_DN29595_c0_g1_i2	Leaf	Root	2.53093	6.60625	0.00077857	0.0197569
TRINITY_DN30495_c0_g1_i1	Leaf	Root	2.53061	5.81919	0.00146236	0.0330699
TRINITY_DN32433_c3_g3_i3	Leaf	Root	2.53035	7.75394	0.00045889	0.0128133
TRINITY_DN36323_c0_g1_i3	Leaf	Root	2.51259	6.96255	0.000712678	0.018406
TRINITY_DN35972_c0_g5_i1	Leaf	Root	2.51147	8.0983	0.000436315	0.0122393
TRINITY_DN35775_c0_g6_i2	Leaf	Root	2.51026	7.65278	0.000477594	0.0133007
TRINITY_DN31984_c0_g1_i1	Leaf	Root	2.50071	6.99868	0.000738791	0.0189884
TRINITY_DN36499_c3_g1_i1	Leaf	Root	2.49054	6.15398	0.0015291	0.0342691
TRINITY_DN30714_c0_g1_i2	Leaf	Root	2.49003	6.51048	0.000995981	0.0241809
TRINITY_DN30813_c0_g1_i1	Leaf	Root	2.48793	5.88544	0.00152374	0.0341922
TRINITY_DN32525_c0_g1_i3	Leaf	Root	2.48215	9.30008	0.00039466	0.0113568
TRINITY_DN32096_c0_g1_i1	Leaf	Root	2.47801	6.73342	0.000842686	0.0209845
TRINITY_DN34070_c0_g3_i9	Leaf	Root	2.47639	7.70864	0.000596531	0.0159602
TRINITY_DN34265_c0_g1_i2	Leaf	Root	2.46761	9.1647	0.00041332	0.0117043
TRINITY_DN34866_c3_g2_i2	Leaf	Root	2.46481	6.13289	0.0016272	0.0360088
TRINITY_DN34420_c2_g4_i2	Leaf	Root	2.46403	5.53866	0.00246943	0.0504775
TRINITY_DN25777_c0_g1_i1	Leaf	Root	2.46024	7.35873	0.000733736	0.0188736
TRINITY_DN32138_c0_g2_i2	Leaf	Root	2.44732	5.75142	0.00200654	0.0423531
TRINITY_DN35972_c0_g1_i5	Leaf	Root	2.44389	6.03243	0.00205304	0.043249
TRINITY_DN34510_c2_g1_i5	Leaf	Root	2.43715	6.33469	0.00148753	0.0335208
TRINITY_DN35644_c0_g1_i1	Leaf	Root	2.43491	5.93664	0.00169789	0.0374953
TRINITY_DN26400_c0_g1_i1	Leaf	Root	2.42459	5.83398	0.00205986	0.0433642
TRINITY_DN32196_c0_g1_i2	Leaf	Root	2.42413	8.24159	0.000628831	0.0165205
TRINITY_DN17873_c0_g1_i1	Leaf	Root	2.41599	8.40687	0.000636758	0.0166876
TRINITY_DN34940_c1_g1_i1	Leaf	Root	2.41185	7.41829	0.000859086	0.02131
TRINITY_DN28080_c0_g1_i1	Leaf	Root	2.4063	7.78043	0.000758949	0.0193511
TRINITY_DN35716_c2_g1_i1	Leaf	Root	2.38564	7.1521	0.00104106	0.0249161
TRINITY_DN35753_c0_g1_i14	Leaf	Root	2.376	6.47863	0.00160543	0.0356257
TRINITY_DN22350_c0_g1_i1	Leaf	Root	2.37236	7.17872	0.00106541	0.025423
TRINITY_DN33741_c1_g1_i1	Leaf	Root	2.37095	6.0565	0.00254014	0.0515899
TRINITY_DN23844_c0_g1_i1	Leaf	Root	2.35638	6.19794	0.0023004	0.0473075
TRINITY_DN34308_c0_g6_i1	Leaf	Root	2.35221	8.12584	0.000923041	0.0226854
TRINITY_DN35849_c2_g2_i8	Leaf	Root	2.34474	6.39143	0.00193021	0.0410396
TRINITY_DN33145_c0_g1_i1	Leaf	Root	2.33871	8.03662	0.000954862	0.0234135
TRINITY_DN28320_c0_g1_i1	Leaf	Root	2.32176	7.13716	0.0013305	0.0307619
TRINITY_DN32734_c2_g1_i1	Leaf	Root	2.30988	6.92908	0.00166324	0.0367556
TRINITY_DN34815_c0_g1_i2	Leaf	Root	2.30039	6.3555	0.00238567	0.0488415
TRINITY_DN55265_c0_g1_i1	Leaf	Root	2.29232	6.14624	0.00292501	0.0576694
TRINITY_DN24695_c0_g1_i1	Leaf	Root	2.29232	6.14624	0.00292501	0.0576694
TRINITY_DN33207_c2_g6_i1	Leaf	Root	2.2861	6.27952	0.00263659	0.0532293
TRINITY_DN34961_c3_g1_i1	Leaf	Root	2.27745	9.58441	0.0010081	0.0243274
TRINITY_DN35024_c0_g1_i5	Leaf	Root	2.27741	6.85949	0.00197822	0.0418105
TRINITY_DN31903_c0_g2_i1	Leaf	Root	2.27492	7.67202	0.00141836	0.0321691
TRINITY_DN29899_c0_g1_i2	Leaf	Root	2.22308	7.70247	0.00170396	0.0375857
TRINITY_DN35895_c0_g4_i3	Leaf	Root	2.2148	6.46418	0.00284405	0.0563509
TRINITY_DN32318_c2_g1_i3	Leaf	Root	2.18805	7.60127	0.00213062	0.0445024
TRINITY_DN35027_c0_g2_i2	Leaf	Root	2.1695	8.25163	0.00195898	0.0415135
TRINITY_DN23170_c0_g1_i1	Leaf	Root	2.16396	7.91354	0.00209316	0.0438919
TRINITY_DN27612_c0_g1_i4	Leaf	Root	2.14418	8.60219	0.00204805	0.0431723
TRINITY_DN44969_c0_g1_i1	Leaf	Root	2.11557	7.54285	0.00288591	0.0570744
TRINITY_DN34577_c4_g5_i1	Leaf	Root	-2.07506	10.1559	0.00243318	0.0497823
TRINITY_DN35579_c0_g4_i4	Leaf	Root	-2.0757	9.36215	0.00256104	0.0518348
TRINITY_DN34783_c2_g2_i10	Leaf	Root	-2.08643	10.131	0.0022848	0.047199
TRINITY_DN34427_c1_g7_i1	Leaf	Root	-2.11097	8.16652	0.00259218	0.0524319
TRINITY_DN33502_c2_g3_i1	Leaf	Root	-2.14963	7.65687	0.00232566	0.0477044
TRINITY_DN34457_c1_g1_i8	Leaf	Root	-2.17525	6.83864	0.00293137	0.0577591
TRINITY_DN32995_c3_g2_i3	Leaf	Root	-2.17741	11.3995	0.00144608	0.032725
TRINITY_DN25945_c0_g1_i1	Leaf	Root	-2.23839	7.17887	0.00192316	0.040917
TRINITY_DN34577_c3_g1_i4	Leaf	Root	-2.23947	6.85459	0.00223949	0.0463529
TRINITY_DN33871_c1_g5_i1	Leaf	Root	-2.24069	8.00224	0.00147832	0.0333366
TRINITY_DN30767_c0_g2_i1	Leaf	Root	-2.24862	6.86203	0.0021568	0.0449905
TRINITY_DN36409_c0_g10_i1	Leaf	Root	-2.249	6.82541	0.00213583	0.0445821
TRINITY_DN35526_c1_g2_i1	Leaf	Root	-2.25072	6.66886	0.0022246	0.0461743
TRINITY_DN35075_c0_g8_i5	Leaf	Root	-2.25824	7.3071	0.00173265	0.0377255
TRINITY_DN34050_c0_g2_i5	Leaf	Root	-2.27805	7.08981	0.00161553	0.0358249
TRINITY_DN36040_c1_g3_i1	Leaf	Root	-2.28269	6.31526	0.00251704	0.0511757
TRINITY_DN28972_c0_g1_i1	Leaf	Root	-2.29209	6.93352	0.00175043	0.0378459
TRINITY_DN34068_c4_g5_i1	Leaf	Root	-2.29974	8.08345	0.00112655	0.0268218
TRINITY_DN35367_c4_g2_i2	Leaf	Root	-2.30003	5.88885	0.00265988	0.0536654
TRINITY_DN33905_c4_g1_i2	Leaf	Root	-2.30358	5.81625	0.00283387	0.0561841
TRINITY_DN27436_c0_g1_i1	Leaf	Root	-2.30644	6.38781	0.00228922	0.0472236
TRINITY_DN35260_c1_g7_i2	Leaf	Root	-2.30752	5.73983	0.00280825	0.0557847
TRINITY_DN34669_c3_g1_i2	Leaf	Root	-2.31674	7.24306	0.00134133	0.0309008
TRINITY_DN36049_c0_g1_i1	Leaf	Root	-2.32735	6.64535	0.00159278	0.0353694
TRINITY_DN34366_c2_g1_i1	Leaf	Root	-2.34223	6.06308	0.00223254	0.0462388
TRINITY_DN28091_c0_g1_i4	Leaf	Root	-2.34387	6.41835	0.0018665	0.0397645
TRINITY_DN29192_c0_g1_i1	Leaf	Root	-2.34387	6.41835	0.0018665	0.0397645
TRINITY_DN35699_c1_g3_i3	Leaf	Root	-2.34768	6.19534	0.00204396	0.0431144
TRINITY_DN32170_c3_g1_i1	Leaf	Root	-2.3521	7.82285	0.000922992	0.0226854
TRINITY_DN32698_c0_g6_i2	Leaf	Root	-2.35781	6.79759	0.00132266	0.0307139
TRINITY_DN32698_c0_g6_i1	Leaf	Root	-2.36549	9.72889	0.000647336	0.0169233
TRINITY_DN32126_c0_g1_i6	Leaf	Root	-2.37898	7.94146	0.000810703	0.0203074
TRINITY_DN33733_c3_g1_i5	Leaf	Root	-2.38229	8.26069	0.000711329	0.018386
TRINITY_DN32627_c2_g9_i1	Leaf	Root	-2.38814	6.60381	0.00121198	0.0283702
TRINITY_DN35906_c4_g2_i10	Leaf	Root	-2.4042	6.24157	0.00152931	0.0342691
TRINITY_DN35905_c2_g2_i4	Leaf	Root	-2.40424	5.81792	0.00190884	0.0406393
TRINITY_DN32387_c1_g1_i1	Leaf	Root	-2.40938	7.63306	0.000763988	0.019464
TRINITY_DN36004_c1_g1_i5	Leaf	Root	-2.41143	6.18494	0.00157561	0.0350612
TRINITY_DN33977_c1_g2_i2	Leaf	Root	-2.41327	6.84342	0.00104444	0.0249597
TRINITY_DN30532_c0_g1_i1	Leaf	Root	-2.41491	7.91447	0.000685793	0.017769
TRINITY_DN36270_c0_g3_i1	Leaf	Root	-2.4305	5.91913	0.00158108	0.0351339
TRINITY_DN35793_c2_g1_i8	Leaf	Root	-2.43165	6.26415	0.00136465	0.0313252
TRINITY_DN36286_c0_g1_i3	Leaf	Root	-2.43789	5.57562	0.00274552	0.0552541
TRINITY_DN33136_c1_g4_i9	Leaf	Root	-2.44118	5.84804	0.00164175	0.0363057
TRINITY_DN33839_c0_g2_i4	Leaf	Root	-2.44739	11.1843	0.000397932	0.0114099
TRINITY_DN31398_c0_g1_i1	Leaf	Root	-2.45213	7.62111	0.000619525	0.016367
TRINITY_DN28620_c0_g1_i2	Leaf	Root	-2.45987	5.59347	0.00251728	0.0511757
TRINITY_DN33640_c5_g1_i4	Leaf	Root	-2.46667	6.88786	0.000797962	0.0200226
TRINITY_DN34270_c1_g1_i1	Leaf	Root	-2.47414	6.1026	0.00122167	0.0285552
TRINITY_DN32029_c1_g1_i2	Leaf	Root	-2.47529	7.84393	0.000503136	0.0137371
TRINITY_DN35804_c1_g3_i4	Leaf	Root	-2.48565	6.04013	0.00124941	0.0290875
TRINITY_DN33833_c3_g6_i2	Leaf	Root	-2.48883	7.55147	0.000585623	0.0156815
TRINITY_DN33156_c0_g2_i2	Leaf	Root	-2.49246	6.18632	0.00112634	0.0268218
TRINITY_DN33338_c0_g2_i1	Leaf	Root	-2.50208	7.14291	0.000668746	0.0173977
TRINITY_DN34259_c1_g6_i1	Leaf	Root	-2.50666	6.19809	0.00106062	0.0253274
TRINITY_DN34490_c2_g6_i1	Leaf	Root	-2.50911	7.95441	0.000432476	0.012182
TRINITY_DN32557_c3_g1_i1	Leaf	Root	-2.50958	5.8196	0.00176981	0.0381004
TRINITY_DN34345_c0_g2_i2	Leaf	Root	-2.51098	5.17313	0.0028476	0.0563515
TRINITY_DN33290_c0_g1_i2	Leaf	Root	-2.51098	5.17313	0.0028476	0.0563515
TRINITY_DN34399_c1_g2_i4	Leaf	Root	-2.52477	6.85283	0.000632365	0.0165861
TRINITY_DN34689_c2_g3_i2	Leaf	Root	-2.52598	7.26381	0.000495262	0.013602
TRINITY_DN62164_c0_g1_i1	Leaf	Root	-2.53164	7.84873	0.000425538	0.0120184
TRINITY_DN27729_c0_g1_i1	Leaf	Root	-2.53829	5.05234	0.00278678	0.055699
TRINITY_DN34320_c2_g4_i6	Leaf	Root	-2.54454	8.28864	0.000343167	0.0100378
TRINITY_DN26776_c0_g1_i2	Leaf	Root	-2.54605	5.84968	0.00152374	0.0341922
TRINITY_DN27975_c0_g1_i1	Leaf	Root	-2.54653	7.37537	0.000452899	0.0126681
TRINITY_DN35065_c0_g1_i6	Leaf	Root	-2.56573	5.57751	0.00172341	0.0376434
TRINITY_DN26463_c0_g1_i3	Leaf	Root	-2.56652	5.46771	0.00181213	0.0388648
TRINITY_DN34142_c0_g4_i1	Leaf	Root	-2.56652	5.46771	0.00181213	0.0388648
TRINITY_DN34592_c1_g6_i1	Leaf	Root	-2.56856	5.21966	0.00227848	0.0470988
TRINITY_DN34938_c1_g5_i1	Leaf	Root	-2.57686	9.0079	0.000257127	0.00790377
TRINITY_DN33977_c0_g1_i1	Leaf	Root	-2.5852	5.69623	0.00139654	0.0320115
TRINITY_DN18912_c0_g1_i1	Leaf	Root	-2.58982	9.7056	0.000216297	0.00677231
TRINITY_DN36297_c1_g2_i8	Leaf	Root	-2.60628	4.94843	0.00271018	0.0545771
TRINITY_DN33287_c0_g2_i1	Leaf	Root	-2.60982	6.0675	0.000695806	0.0180138
TRINITY_DN35355_c0_g2_i2	Leaf	Root	-2.61297	5.50588	0.0015026	0.033789
TRINITY_DN34476_c0_g3_i2	Leaf	Root	-2.61797	5.39031	0.00156801	0.0349163
TRINITY_DN33206_c0_g1_i3	Leaf	Root	-2.62154	6.15324	0.00065602	0.0171176
TRINITY_DN33470_c2_g5_i1	Leaf	Root	-2.62394	5.26477	0.00183116	0.0391419
TRINITY_DN33283_c0_g1_i8	Leaf	Root	-2.62394	5.26477	0.00183116	0.0391419
TRINITY_DN35929_c0_g1_i2	Leaf	Root	-2.62975	5.63036	0.00121658	0.0284572
TRINITY_DN35240_c2_g2_i5	Leaf	Root	-2.64013	4.97572	0.00237875	0.0487308
TRINITY_DN34224_c1_g1_i1	Leaf	Root	-2.64455	10.6147	0.000151236	0.00504104
TRINITY_DN32305_c0_g1_i1	Leaf	Root	-2.65444	8.07823	0.000209416	0.00660207
TRINITY_DN28114_c0_g1_i1	Leaf	Root	-2.65798	5.54309	0.00124989	0.0290875
TRINITY_DN29632_c1_g2_i2	Leaf	Root	-2.6665	4.61502	0.00291167	0.0574773
TRINITY_DN33282_c2_g2_i3	Leaf	Root	-2.66939	9.79862	0.000139529	0.00469483
TRINITY_DN33733_c4_g1_i1	Leaf	Root	-2.67091	5.66457	0.00102635	0.0246227
TRINITY_DN32549_c0_g2_i1	Leaf	Root	-2.67542	8.50938	0.000165482	0.00539782
TRINITY_DN32387_c0_g2_i1	Leaf	Root	-2.67625	8.46448	0.000178849	0.00579411
TRINITY_DN36221_c2_g1_i14	Leaf	Root	-2.67726	5.30854	0.00147798	0.0333366
TRINITY_DN35958_c1_g2_i2	Leaf	Root	-2.67726	5.30854	0.00147798	0.0333366
TRINITY_DN36280_c2_g1_i1	Leaf	Root	-2.6892	8.00486	0.00019205	0.00615771
TRINITY_DN32582_c2_g2_i3	Leaf	Root	-2.69059	5.45024	0.0011681	0.0274839
TRINITY_DN33687_c0_g1_i2	Leaf	Root	-2.70163	5.57939	0.00104288	0.0249411
TRINITY_DN35591_c2_g1_i3	Leaf	Root	-2.70555	5.02885	0.00162304	0.0359417
TRINITY_DN30491_c0_g1_i2	Leaf	Root	-2.70942	4.64919	0.00248498	0.0505832
TRINITY_DN33283_c2_g1_i4	Leaf	Root	-2.70942	4.64919	0.00248498	0.0505832
TRINITY_DN33956_c2_g1_i6	Leaf	Root	-2.70942	4.64919	0.00248498	0.0505832
TRINITY_DN54139_c0_g1_i1	Leaf	Root	-2.70942	4.64919	0.00248498	0.0505832
TRINITY_DN35964_c0_g1_i19	Leaf	Root	-2.7511	4.68258	0.00212562	0.0444269
TRINITY_DN30599_c2_g2_i3	Leaf	Root	-2.75285	6.40544	0.000322481	0.00959912
TRINITY_DN35224_c0_g5_i2	Leaf	Root	-2.76893	5.74677	0.000678622	0.0176403
TRINITY_DN33098_c0_g2_i1	Leaf	Root	-2.77432	6.35493	0.00029455	0.00887782
TRINITY_DN26099_c0_g1_i2	Leaf	Root	-2.7756	7.44427	0.000142358	0.00476995
TRINITY_DN23025_c0_g1_i1	Leaf	Root	-2.77947	7.37954	0.000167263	0.00545036
TRINITY_DN36409_c0_g2_i7	Leaf	Root	-2.78185	6.61919	0.000253012	0.00779224
TRINITY_DN34649_c3_g6_i1	Leaf	Root	-2.78461	7.34871	0.000161979	0.00531606
TRINITY_DN33602_c1_g4_i1	Leaf	Root	-2.78619	4.47289	0.00276276	0.0553227
TRINITY_DN33967_c0_g1_i2	Leaf	Root	-2.78619	4.47289	0.00276276	0.0553227
TRINITY_DN33160_c3_g1_i1	Leaf	Root	-2.7955	4.92313	0.00149543	0.033675
TRINITY_DN36117_c2_g4_i1	Leaf	Root	-2.80071	5.26694	0.000985149	0.0239907
TRINITY_DN27737_c0_g2_i1	Leaf	Root	-2.80404	5.54501	0.000727483	0.0187279
TRINITY_DN32346_c2_g1_i2	Leaf	Root	-2.80529	5.66638	0.000616541	0.016367
TRINITY_DN34501_c0_g3_i4	Leaf	Root	-2.80805	5.97947	0.000481756	0.0133354
TRINITY_DN27325_c0_g1_i1	Leaf	Root	-2.8247	5.79397	0.000533418	0.0145216
TRINITY_DN36054_c1_g1_i7	Leaf	Root	-2.82936	4.95091	0.00130647	0.0303599
TRINITY_DN31896_c2_g9_i1	Leaf	Root	-2.83102	4.74718	0.00156555	0.0348858
TRINITY_DN35750_c0_g1_i15	Leaf	Root	-2.83332	4.51048	0.00231637	0.0475443
TRINITY_DN35620_c0_g2_i4	Leaf	Root	-2.8359	7.62387	0.000103403	0.00365337
TRINITY_DN33115_c0_g1_i1	Leaf	Root	-2.84976	5.45224	0.000652882	0.0170543
TRINITY_DN40413_c0_g1_i1	Leaf	Root	-2.85852	8.40646	7.37716e-05	0.00274642
TRINITY_DN34093_c2_g5_i1	Leaf	Root	-2.86244	4.97818	0.00114329	0.0269994
TRINITY_DN32363_c0_g1_i1	Leaf	Root	-2.86937	4.77846	0.00134785	0.0310063
TRINITY_DN35929_c0_g1_i10	Leaf	Root	-2.87428	5.93956	0.000376767	0.0109403
TRINITY_DN26108_c0_g1_i1	Leaf	Root	-2.87895	4.54714	0.00194758	0.0413226
TRINITY_DN34816_c0_g1_i4	Leaf	Root	-2.87895	4.54714	0.00194758	0.0413226
TRINITY_DN34270_c1_g1_i6	Leaf	Root	-2.8827	7.3607	0.000100124	0.0035638
TRINITY_DN27851_c0_g1_i1	Leaf	Root	-2.88317	5.73244	0.000440346	0.0123385
TRINITY_DN36049_c0_g3_i7	Leaf	Root	-2.88324	7.20238	0.000102763	0.00364558
TRINITY_DN35407_c0_g1_i1	Leaf	Root	-2.88569	5.17765	0.000785052	0.0199006
TRINITY_DN22620_c0_g1_i2	Leaf	Root	-2.88605	6.58585	0.000165449	0.00539782
TRINITY_DN35460_c1_g1_i1	Leaf	Root	-2.89313	6.65498	0.000151873	0.005057
TRINITY_DN36454_c4_g1_i11	Leaf	Root	-2.90674	4.80909	0.00116281	0.0274199
TRINITY_DN35933_c2_g3_i4	Leaf	Root	-2.91311	5.8694	0.000334812	0.00991547
TRINITY_DN30959_c1_g1_i2	Leaf	Root	-2.91598	6.07191	0.000278479	0.00846252
TRINITY_DN35867_c0_g2_i4	Leaf	Root	-2.92059	5.76439	0.000373606	0.0108583
TRINITY_DN30753_c0_g1_i2	Leaf	Root	-2.92319	4.58291	0.00138806	0.0318398
TRINITY_DN36287_c0_g1_i3	Leaf	Root	-2.92641	5.03125	0.000773646	0.0196475
TRINITY_DN35569_c3_g6_i1	Leaf	Root	-2.93209	6.68886	0.000126499	0.00433853
TRINITY_DN34001_c0_g4_i1	Leaf	Root	-2.93587	7.55034	7.37217e-05	0.00274642
TRINITY_DN34933_c5_g6_i1	Leaf	Root	-2.94316	4.8391	0.0010052	0.0242757
TRINITY_DN32584_c0_g1_i5	Leaf	Root	-2.96611	4.61784	0.00117645	0.0275789
TRINITY_DN34328_c0_g2_i1	Leaf	Root	-2.96672	6.65604	0.000108039	0.00380325
TRINITY_DN34543_c0_g1_i23	Leaf	Root	-2.96797	5.24677	0.000555732	0.0150575
TRINITY_DN34223_c3_g1_i2	Leaf	Root	-2.96964	6.29423	0.000131701	0.00448808
TRINITY_DN35804_c2_g3_i4	Leaf	Root	-2.97448	9.11535	3.15572e-05	0.00132173
TRINITY_DN32657_c1_g1_i3	Leaf	Root	-2.97621	5.41463	0.000422388	0.0119399
TRINITY_DN27844_c0_g1_i1	Leaf	Root	-2.98014	5.92707	0.000248171	0.00765049
TRINITY_DN34078_c2_g2_i1	Leaf	Root	-2.99364	6.61366	9.57562e-05	0.00341976
TRINITY_DN6228_c0_g1_i2	Leaf	Root	-3.00293	6.92498	7.88537e-05	0.00292042
TRINITY_DN32829_c0_g6_i1	Leaf	Root	-3.0078	4.65197	0.000999618	0.0242141
TRINITY_DN32582_c2_g1_i1	Leaf	Root	-3.01733	5.10745	0.000530803	0.0144678
TRINITY_DN32397_c0_g1_i1	Leaf	Root	-3.02756	7.00036	6.73529e-05	0.00254454
TRINITY_DN35661_c1_g5_i1	Leaf	Root	-3.044	6.08612	0.000163286	0.00535347
TRINITY_DN34814_c0_g1_i2	Leaf	Root	-3.04419	5.98255	0.000185485	0.00597717
TRINITY_DN35368_c1_g1_i3	Leaf	Root	-3.04721	4.92563	0.00065691	0.0171176
TRINITY_DN36020_c0_g1_i14	Leaf	Root	-3.04831	4.68533	0.000851461	0.0211536
TRINITY_DN35929_c0_g1_i1	Leaf	Root	-3.04831	4.68533	0.000851461	0.0211536
TRINITY_DN35667_c0_g7_i1	Leaf	Root	-3.06126	5.88565	0.000183788	0.00594045
TRINITY_DN35245_c1_g3_i2	Leaf	Root	-3.06302	5.76611	0.000213985	0.00670648
TRINITY_DN32771_c0_g1_i1	Leaf	Root	-3.06305	7.18182	4.16443e-05	0.00168042
TRINITY_DN35128_c1_g3_i1	Leaf	Root	-3.08771	4.71795	0.000727001	0.0187279
TRINITY_DN24470_c0_g1_i1	Leaf	Root	-3.08771	4.71795	0.000727001	0.0187279
TRINITY_DN35105_c0_g1_i4	Leaf	Root	-3.09866	4.43734	0.00276276	0.0553227
TRINITY_DN34040_c0_g1_i2	Leaf	Root	-3.10551	6.03601	0.000130333	0.00445303
TRINITY_DN34739_c1_g2_i2	Leaf	Root	-3.1065	6.57113	5.69066e-05	0.00219922
TRINITY_DN30926_c0_g1_i2	Leaf	Root	-3.11262	4.98063	0.000436421	0.0122393
TRINITY_DN30866_c0_g1_i4	Leaf	Root	-3.12676	5.94271	0.000136087	0.00458384
TRINITY_DN35049_c0_g5_i1	Leaf	Root	-3.13659	6.44047	5.33181e-05	0.00208573
TRINITY_DN34887_c3_g2_i3	Leaf	Root	-3.14347	5.39646	0.000232936	0.00722261
TRINITY_DN34583_c1_g1_i2	Leaf	Root	-3.14425	5.00738	0.000382127	0.0110358
TRINITY_DN36472_c0_g1_i1	Leaf	Root	-3.14425	5.00738	0.000382127	0.0110358
TRINITY_DN36142_c1_g2_i1	Leaf	Root	-3.14579	4.47586	0.00231637	0.0475443
TRINITY_DN34178_c0_g2_i1	Leaf	Root	-3.14579	4.47586	0.00231637	0.0475443
TRINITY_DN34669_c3_g1_i5	Leaf	Root	-3.1572	5.2263	0.000291475	0.00880729
TRINITY_DN35905_c2_g1_i4	Leaf	Root	-3.16343	4.78112	0.000533686	0.0145216
TRINITY_DN34779_c0_g2_i2	Leaf	Root	-3.16689	5.41666	0.000209973	0.0066066
TRINITY_DN36131_c6_g9_i1	Leaf	Root	-3.16689	5.41666	0.000209973	0.0066066
TRINITY_DN33073_c2_g2_i1	Leaf	Root	-3.19142	4.51341	0.00194758	0.0413226
TRINITY_DN27683_c0_g1_i1	Leaf	Root	-3.19288	6.11269	8.66484e-05	0.00312237
TRINITY_DN34651_c1_g3_i5	Leaf	Root	-3.19315	6.85582	3.31142e-05	0.00137613
TRINITY_DN36413_c0_g1_i18	Leaf	Root	-3.20956	5.27128	0.000231473	0.0071842
TRINITY_DN34704_c0_g5_i3	Leaf	Root	-3.21204	6.42167	5.94468e-05	0.0022836
TRINITY_DN33038_c1_g1_i1	Leaf	Root	-3.21498	5.62035	0.000133085	0.00450643
TRINITY_DN35598_c0_g2_i4	Leaf	Root	-3.22744	10.6086	6.54337e-06	0.000336626
TRINITY_DN33761_c2_g1_i3	Leaf	Root	-3.23504	5.29326	0.000184741	0.00595922
TRINITY_DN26907_c0_g1_i1	Leaf	Root	-3.23537	4.84169	0.000395255	0.0113637
TRINITY_DN10160_c0_g1_i1	Leaf	Root	-3.24266	7.85685	1.17037e-05	0.000563168
TRINITY_DN28090_c0_g2_i1	Leaf	Root	-3.27004	4.87108	0.000341233	0.0100378
TRINITY_DN29733_c0_g1_i1	Leaf	Root	-3.29246	4.23133	0.00254733	0.0515899
TRINITY_DN23335_c0_g1_i1	Leaf	Root	-3.29808	5.97198	6.17397e-05	0.00236317
TRINITY_DN35985_c1_g1_i12	Leaf	Root	-3.29992	5.53232	0.000115018	0.00397886
TRINITY_DN34651_c1_g3_i4	Leaf	Root	-3.3039	4.89988	0.000295197	0.00887782
TRINITY_DN35681_c0_g1_i1	Leaf	Root	-3.3039	4.89988	0.000295197	0.00887782
TRINITY_DN30950_c0_g1_i1	Leaf	Root	-3.3039	4.89988	0.000295197	0.00887782
TRINITY_DN34490_c2_g3_i4	Leaf	Root	-3.3117	5.7051	8.52143e-05	0.00307816
TRINITY_DN33592_c1_g1_i11	Leaf	Root	-3.32026	4.62067	0.000999618	0.0242141
TRINITY_DN33421_c0_g3_i3	Leaf	Root	-3.3327	5.37806	0.000119357	0.00411563
TRINITY_DN27567_c0_g1_i1	Leaf	Root	-3.34521	10.2576	3.48541e-06	0.000192484
TRINITY_DN32762_c2_g4_i1	Leaf	Root	-3.34667	4.27555	0.00208845	0.0438506
TRINITY_DN64538_c0_g1_i1	Leaf	Root	-3.34814	5.18216	0.000157637	0.00521097
TRINITY_DN33434_c4_g6_i1	Leaf	Root	-3.34814	5.18216	0.000157637	0.00521097
TRINITY_DN33736_c1_g1_i2	Leaf	Root	-3.34814	5.18216	0.000157637	0.00521097
TRINITY_DN33918_c0_g1_i5	Leaf	Root	-3.34864	5.73768	7.16711e-05	0.00267921
TRINITY_DN34987_c0_g3_i1	Leaf	Root	-3.35616	7.12581	1.28628e-05	0.000608872
TRINITY_DN36156_c0_g2_i1	Leaf	Root	-3.37915	5.41869	9.65848e-05	0.0034455
TRINITY_DN27935_c0_g1_i2	Leaf	Root	-3.37921	6.88725	1.27871e-05	0.000606182
TRINITY_DN35761_c0_g2_i4	Leaf	Root	-3.38224	5.60465	7.14438e-05	0.00267384
TRINITY_DN32433_c3_g5_i1	Leaf	Root	-3.38465	5.76955	5.55783e-05	0.00217149
TRINITY_DN62862_c0_g1_i1	Leaf	Root	-3.39892	4.3185	0.00171843	0.0375857
TRINITY_DN35431_c1_g1_i18	Leaf	Root	-3.39892	4.3185	0.00171843	0.0375857
TRINITY_DN36479_c4_g3_i1	Leaf	Root	-3.39892	4.3185	0.00171843	0.0375857
TRINITY_DN36409_c0_g5_i2	Leaf	Root	-3.39892	4.3185	0.00171843	0.0375857
TRINITY_DN32414_c0_g1_i6	Leaf	Root	-3.39892	4.3185	0.00171843	0.0375857
TRINITY_DN35788_c1_g2_i1	Leaf	Root	-3.39892	4.3185	0.00171843	0.0375857
TRINITY_DN36280_c2_g4_i1	Leaf	Root	-3.40146	5.22851	0.000124037	0.00425864
TRINITY_DN29666_c0_g2_i2	Leaf	Root	-3.40645	9.59534	2.84287e-06	0.000161192
TRINITY_DN35750_c0_g5_i1	Leaf	Root	-3.41427	6.41402	2.4612e-05	0.00106283
TRINITY_DN33640_c5_g3_i1	Leaf	Root	-3.4271	6.3212	2.47052e-05	0.00106542
TRINITY_DN31708_c1_g2_i1	Leaf	Root	-3.4319	5.00981	0.000147215	0.00491726
TRINITY_DN34571_c0_g1_i4	Leaf	Root	-3.44615	5.4776	7.08666e-05	0.00265845
TRINITY_DN32354_c0_g1_i5	Leaf	Root	-3.44935	4.36024	0.00141891	0.0321691
TRINITY_DN33834_c1_g3_i15	Leaf	Root	-3.44935	4.36024	0.00141891	0.0321691
TRINITY_DN27815_c0_g1_i2	Leaf	Root	-3.44935	4.36024	0.00141891	0.0321691
TRINITY_DN32593_c2_g1_i7	Leaf	Root	-3.45092	6.34263	2.19674e-05	0.000965565
TRINITY_DN35061_c2_g1_i4	Leaf	Root	-3.45916	7.58455	4.70555e-06	0.000252216
TRINITY_DN34587_c5_g1_i1	Leaf	Root	-3.4622	5.03605	0.000128791	0.00440767
TRINITY_DN35486_c1_g1_i5	Leaf	Root	-3.46373	8.18486	3.31565e-06	0.000184197
TRINITY_DN26248_c0_g1_i1	Leaf	Root	-3.4671	7.39439	6.30877e-06	0.00032508
TRINITY_DN34685_c0_g1_i6	Leaf	Root	-3.47321	11.4103	1.51331e-06	9.2237e-05
TRINITY_DN35259_c0_g1_i7	Leaf	Root	-3.47896	5.69033	4.53207e-05	0.001806
TRINITY_DN28690_c0_g1_i2	Leaf	Root	-3.49187	5.06184	0.000112865	0.00392989
TRINITY_DN32553_c0_g4_i2	Leaf	Root	-3.49187	5.06184	0.000112865	0.00392989
TRINITY_DN34896_c1_g5_i4	Leaf	Root	-3.49344	7.61581	3.83143e-06	0.000209576
TRINITY_DN32890_c2_g3_i6	Leaf	Root	-3.49612	8.35957	2.71184e-06	0.000154132
TRINITY_DN33839_c0_g2_i1	Leaf	Root	-3.50615	7.42999	5.00152e-06	0.000266739
TRINITY_DN29326_c0_g2_i1	Leaf	Root	-3.5159	5.72324	3.79855e-05	0.00155236
TRINITY_DN23649_c0_g1_i2	Leaf	Root	-3.52095	5.08719	9.9074e-05	0.00353037
TRINITY_DN24501_c0_g1_i2	Leaf	Root	-3.52667	9.39796	1.5339e-06	9.31371e-05
TRINITY_DN34261_c2_g1_i9	Leaf	Root	-3.52674	5.33838	6.23733e-05	0.00237605
TRINITY_DN34340_c1_g2_i1	Leaf	Root	-3.52674	5.33838	6.23733e-05	0.00237605
TRINITY_DN66480_c0_g1_i1	Leaf	Root	-3.52684	6.17645	1.9071e-05	0.000859512
TRINITY_DN27199_c0_g1_i2	Leaf	Root	-3.54005	3.93764	0.00281198	0.0557847
TRINITY_DN33041_c2_g6_i1	Leaf	Root	-3.54005	3.93764	0.00281198	0.0557847
TRINITY_DN33596_c0_g1_i10	Leaf	Root	-3.54005	3.93764	0.00281198	0.0557847
TRINITY_DN32348_c2_g6_i3	Leaf	Root	-3.54005	3.93764	0.00281198	0.0557847
TRINITY_DN32901_c0_g1_i1	Leaf	Root	-3.54005	3.93764	0.00281198	0.0557847
TRINITY_DN30766_c0_g1_i3	Leaf	Root	-3.54519	4.44034	0.000977184	0.0238512
TRINITY_DN59293_c0_g1_i1	Leaf	Root	-3.54519	4.44034	0.000977184	0.0238512
TRINITY_DN29576_c0_g1_i2	Leaf	Root	-3.54519	4.44034	0.000977184	0.0238512
TRINITY_DN34315_c2_g3_i1	Leaf	Root	-3.55054	5.3594	5.58629e-05	0.002172
TRINITY_DN36431_c0_g3_i1	Leaf	Root	-3.55132	5.57082	3.91806e-05	0.00159306
TRINITY_DN30432_c0_g2_i1	Leaf	Root	-3.5533	6.32249	1.43005e-05	0.000668032
TRINITY_DN33222_c1_g8_i1	Leaf	Root	-3.58251	4.84429	0.000341233	0.0100378
TRINITY_DN33967_c0_g2_i3	Leaf	Root	-3.59083	4.47883	0.000814859	0.0203074
TRINITY_DN33470_c2_g1_i11	Leaf	Root	-3.59083	4.47883	0.000814859	0.0203074
TRINITY_DN35605_c0_g3_i1	Leaf	Root	-3.59809	6.76935	7.15307e-06	0.000362743
TRINITY_DN35620_c0_g4_i2	Leaf	Root	-3.60535	11.0579	7.09904e-07	4.57988e-05
TRINITY_DN30206_c0_g2_i1	Leaf	Root	-3.60681	3.99143	0.00222798	0.0461743
TRINITY_DN28654_c0_g1_i1	Leaf	Root	-3.60681	3.99143	0.00222798	0.0461743
TRINITY_DN33856_c1_g3_i3	Leaf	Root	-3.60871	6.11701	1.42217e-05	0.000665324
TRINITY_DN35965_c0_g3_i1	Leaf	Root	-3.62136	5.81776	2.09503e-05	0.000927232
TRINITY_DN24501_c0_g1_i1	Leaf	Root	-3.64201	5.4406	3.63588e-05	0.00149736
TRINITY_DN34407_c0_g1_i5	Leaf	Root	-3.64289	6.6213	6.99756e-06	0.000356493
TRINITY_DN66546_c0_g1_i1	Leaf	Root	-3.65335	6.29107	9.52672e-06	0.000469946
TRINITY_DN36014_c1_g1_i4	Leaf	Root	-3.65815	5.20775	5.28755e-05	0.00207095
TRINITY_DN35073_c1_g3_i1	Leaf	Root	-3.67061	4.04335	0.00177411	0.0381004
TRINITY_DN33156_c0_g1_i1	Leaf	Root	-3.67061	4.04335	0.00177411	0.0381004
TRINITY_DN35965_c0_g1_i6	Leaf	Root	-3.67061	4.04335	0.00177411	0.0381004
TRINITY_DN34721_c1_g1_i9	Leaf	Root	-3.67061	4.04335	0.00177411	0.0381004
TRINITY_DN34683_c2_g1_i9	Leaf	Root	-3.67799	4.55292	0.000481147	0.0133354
TRINITY_DN33327_c2_g2_i1	Leaf	Root	-3.67799	4.55292	0.000481147	0.0133354
TRINITY_DN34345_c0_g3_i1	Leaf	Root	-3.67799	4.55292	0.000481147	0.0133354
TRINITY_DN35586_c0_g7_i1	Leaf	Root	-3.68178	4.93065	0.000193372	0.00618151
TRINITY_DN32882_c0_g1_i1	Leaf	Root	-3.68178	4.93065	0.000193372	0.00618151
TRINITY_DN35208_c1_g3_i2	Leaf	Root	-3.68178	4.93065	0.000193372	0.00618151
TRINITY_DN35644_c0_g1_i2	Leaf	Root	-3.6841	5.23072	4.68449e-05	0.00186063
TRINITY_DN34575_c4_g3_i1	Leaf	Root	-3.68677	5.69211	2.04403e-05	0.000909691
TRINITY_DN34669_c3_g2_i3	Leaf	Root	-3.68995	8.45272	8.85318e-07	5.54389e-05
TRINITY_DN32522_c3_g1_i4	Leaf	Root	-3.701	6.33451	7.48563e-06	0.000379007
TRINITY_DN35652_c1_g3_i2	Leaf	Root	-3.70371	5.89212	1.39765e-05	0.000655767
TRINITY_DN34610_c3_g2_i1	Leaf	Root	-3.70958	5.25334	3.6924e-05	0.00151478
TRINITY_DN29088_c0_g1_i1	Leaf	Root	-3.71341	4.95835	0.000168571	0.00547623
TRINITY_DN34078_c1_g1_i5	Leaf	Root	-3.71341	4.95835	0.000168571	0.00547623
TRINITY_DN35351_c2_g2_i4	Leaf	Root	-3.71967	4.58863	0.000405979	0.0115681
TRINITY_DN23211_c0_g1_i2	Leaf	Root	-3.72842	10.5621	3.72655e-07	2.53715e-05
TRINITY_DN26812_c0_g1_i2	Leaf	Root	-3.73172	4.0935	0.00141951	0.0321691
TRINITY_DN35489_c2_g2_i8	Leaf	Root	-3.73172	4.0935	0.00141951	0.0321691
TRINITY_DN36221_c2_g2_i1	Leaf	Root	-3.73172	4.0935	0.00141951	0.0321691
TRINITY_DN33083_c1_g1_i8	Leaf	Root	-3.73172	4.0935	0.00141951	0.0321691
TRINITY_DN33282_c2_g2_i6	Leaf	Root	-3.73942	10.6136	3.38948e-07	2.32747e-05
TRINITY_DN32681_c0_g1_i3	Leaf	Root	-3.74436	4.98554	0.000147215	0.00491726
TRINITY_DN32890_c2_g1_i5	Leaf	Root	-3.74436	4.98554	0.000147215	0.00491726
TRINITY_DN32945_c1_g6_i11	Leaf	Root	-3.74874	5.53617	1.97128e-05	0.000882981
TRINITY_DN35964_c0_g1_i6	Leaf	Root	-3.76018	4.62349	0.000343491	0.0100378
TRINITY_DN34636_c0_g6_i6	Leaf	Root	-3.76018	4.62349	0.000343491	0.0100378
TRINITY_DN33724_c3_g2_i1	Leaf	Root	-3.76018	4.62349	0.000343491	0.0100378
TRINITY_DN25838_c0_g2_i1	Leaf	Root	-3.76018	4.62349	0.000343491	0.0100378
TRINITY_DN27000_c0_g1_i4	Leaf	Root	-3.77466	5.01223	0.000128791	0.00440767
TRINITY_DN33618_c0_g2_i2	Leaf	Root	-3.77752	6.93409	2.59209e-06	0.000148115
TRINITY_DN35214_c0_g6_i5	Leaf	Root	-3.79033	4.14202	0.00114105	0.0269664
TRINITY_DN33484_c4_g1_i8	Leaf	Root	-3.79033	4.14202	0.00114105	0.0269664
TRINITY_DN25255_c0_g1_i1	Leaf	Root	-3.79033	4.14202	0.00114105	0.0269664
TRINITY_DN34178_c0_g2_i6	Leaf	Root	-3.79033	4.14202	0.00114105	0.0269664
TRINITY_DN9714_c0_g1_i1	Leaf	Root	-3.79033	4.14202	0.00114105	0.0269664
TRINITY_DN33920_c0_g1_i4	Leaf	Root	-3.79671	5.97662	8.1369e-06	0.000409391
TRINITY_DN36447_c3_g1_i19	Leaf	Root	-3.79959	4.65754	0.000291391	0.00880729
TRINITY_DN34579_c0_g1_i2	Leaf	Root	-3.79959	4.65754	0.000291391	0.00880729
TRINITY_DN34939_c0_g1_i2	Leaf	Root	-3.79959	4.65754	0.000291391	0.00880729
TRINITY_DN23064_c0_g1_i2	Leaf	Root	-3.80116	6.29238	5.05792e-06	0.000268851
TRINITY_DN34620_c0_g1_i6	Leaf	Root	-3.80918	5.59065	1.47086e-05	0.000685096
TRINITY_DN32603_c1_g10_i1	Leaf	Root	-3.83065	5.36149	2.08449e-05	0.000926413
TRINITY_DN25537_c0_g1_i2	Leaf	Root	-3.83794	4.69083	0.000247831	0.00764738
TRINITY_DN34182_c0_g1_i4	Leaf	Root	-3.83794	4.69083	0.000247831	0.00764738
TRINITY_DN33839_c0_g2_i3	Leaf	Root	-3.84043	11.3776	1.69333e-07	1.25719e-05
TRINITY_DN36182_c2_g2_i10	Leaf	Root	-3.84569	7.84531	6.65695e-07	4.32081e-05
TRINITY_DN33141_c0_g1_i2	Leaf	Root	-3.84666	4.189	0.000921321	0.022678
TRINITY_DN30790_c1_g3_i1	Leaf	Root	-3.84666	4.189	0.000921321	0.022678
TRINITY_DN33459_c2_g7_i1	Leaf	Root	-3.84666	4.189	0.000921321	0.022678
TRINITY_DN33054_c0_g2_i1	Leaf	Root	-3.84812	5.62588	1.21556e-05	0.000579681
TRINITY_DN33094_c1_g3_i3	Leaf	Root	-3.85159	6.19109	4.81531e-06	0.000257237
TRINITY_DN32683_c2_g2_i4	Leaf	Root	-3.87531	4.72339	0.000211308	0.00663558
TRINITY_DN27570_c0_g1_i2	Leaf	Root	-3.88603	5.66028	1.0081e-05	0.00049099
TRINITY_DN34649_c3_g7_i2	Leaf	Root	-3.8987	5.42275	1.50121e-05	0.000695183
TRINITY_DN32397_c0_g1_i3	Leaf	Root	-3.90088	4.23454	0.000747106	0.0190795
TRINITY_DN35852_c2_g3_i1	Leaf	Root	-3.90088	4.23454	0.000747106	0.0190795
TRINITY_DN26409_c0_g1_i2	Leaf	Root	-3.90319	7.36806	6.59847e-07	4.29156e-05
TRINITY_DN32666_c0_g1_i5	Leaf	Root	-3.9173	5.1389	6.76616e-05	0.00255319
TRINITY_DN33910_c0_g1_i7	Leaf	Root	-3.93879	8.24198	2.67425e-07	1.88487e-05
TRINITY_DN33317_c2_g1_i5	Leaf	Root	-3.94725	4.78643	0.000154728	0.00514672
TRINITY_DN27101_c0_g1_i1	Leaf	Root	-3.95313	4.27873	0.000608346	0.0161951
TRINITY_DN34514_c0_g1_i2	Leaf	Root	-3.95313	4.27873	0.000608346	0.0161951
TRINITY_DN36406_c1_g2_i1	Leaf	Root	-3.95313	4.27873	0.000608346	0.0161951
TRINITY_DN35661_c1_g3_i2	Leaf	Root	-3.95313	4.27873	0.000608346	0.0161951
TRINITY_DN27270_c0_g1_i1	Leaf	Root	-3.97062	5.18667	5.28755e-05	0.00207095
TRINITY_DN30640_c0_g1_i1	Leaf	Root	-3.98192	4.81696	0.000132862	0.00450503
TRINITY_DN36020_c0_g6_i1	Leaf	Root	-3.99656	5.20998	4.68449e-05	0.00186063
TRINITY_DN30143_c0_g1_i1	Leaf	Root	-4.00355	4.32163	0.000497338	0.013602
TRINITY_DN31755_c0_g3_i2	Leaf	Root	-4.00543	5.51948	8.02481e-06	0.000405025
TRINITY_DN33898_c0_g1_i1	Leaf	Root	-4.01578	4.84688	0.00011434	0.00395971
TRINITY_DN34632_c0_g2_i13	Leaf	Root	-4.02205	5.23293	3.6924e-05	0.00151478
TRINITY_DN33446_c1_g1_i18	Leaf	Root	-4.02205	5.23293	3.6924e-05	0.00151478
TRINITY_DN30358_c0_g2_i2	Leaf	Root	-4.04306	7.08923	6.16815e-07	4.06121e-05
TRINITY_DN33183_c0_g1_i2	Leaf	Root	-4.04405	6.36877	1.6641e-06	9.99054e-05
TRINITY_DN34300_c1_g2_i8	Leaf	Root	-4.05227	4.36332	0.000408153	0.0115887
TRINITY_DN31725_c0_g1_i4	Leaf	Root	-4.08119	4.90495	7.38123e-05	0.00274642
TRINITY_DN35611_c0_g2_i5	Leaf	Root	-4.0994	4.40388	0.000336207	0.00991547
TRINITY_DN26898_c0_g1_i1	Leaf	Root	-4.1157	6.71792	7.27302e-07	4.65458e-05
TRINITY_DN34340_c1_g2_i2	Leaf	Root	-4.12599	9.07791	5.34145e-08	4.46269e-06
TRINITY_DN31073_c0_g1_i2	Leaf	Root	-4.14245	5.89535	2.52484e-06	0.000144789
TRINITY_DN34036_c4_g1_i5	Leaf	Root	-4.14377	4.96083	5.56909e-05	0.002172
TRINITY_DN26583_c0_g1_i2	Leaf	Root	-4.14503	4.44335	0.000277936	0.00845407
TRINITY_DN34887_c3_g2_i5	Leaf	Root	-4.14503	4.44335	0.000277936	0.00845407
TRINITY_DN33871_c1_g3_i1	Leaf	Root	-4.14559	7.79474	1.34879e-07	1.03007e-05
TRINITY_DN47299_c0_g1_i1	Leaf	Root	-4.15222	8.40226	7.41012e-08	6.00295e-06
TRINITY_DN20499_c0_g1_i1	Leaf	Root	-4.15803	5.90975	2.15052e-06	0.000124438
TRINITY_DN35147_c0_g1_i1	Leaf	Root	-4.1675	6.76642	5.24996e-07	3.48534e-05
TRINITY_DN34261_c2_g1_i3	Leaf	Root	-4.17344	5.92402	1.98659e-06	0.000116854
TRINITY_DN33910_c0_g2_i5	Leaf	Root	-4.1818	8.4302	6.17306e-08	5.07794e-06
TRINITY_DN34330_c0_g4_i2	Leaf	Root	-4.18272	7.31206	2.45058e-07	1.74646e-05
TRINITY_DN26769_c0_g1_i2	Leaf	Root	-4.18927	4.4818	0.000191901	0.00615771
TRINITY_DN34266_c0_g3_i14	Leaf	Root	-4.20379	6.5177	6.36259e-07	4.18062e-05
TRINITY_DN35216_c3_g2_i2	Leaf	Root	-4.21117	5.40466	5.32776e-06	0.000281325
TRINITY_DN26504_c0_g1_i1	Leaf	Root	-4.23219	4.51927	0.000160239	0.00526436
TRINITY_DN35569_c3_g4_i1	Leaf	Root	-4.23219	4.51927	0.000160239	0.00526436
TRINITY_DN30863_c0_g1_i1	Leaf	Root	-4.23219	4.51927	0.000160239	0.00526436
TRINITY_DN35214_c0_g6_i1	Leaf	Root	-4.23219	4.51927	0.000160239	0.00526436
TRINITY_DN33492_c2_g7_i1	Leaf	Root	-4.23349	5.97972	1.45549e-06	8.90519e-05
TRINITY_DN33130_c0_g5_i1	Leaf	Root	-4.2395	7.3656	1.73623e-07	1.28013e-05
TRINITY_DN26409_c0_g1_i1	Leaf	Root	-4.25269	7.62299	8.47275e-08	6.74427e-06
TRINITY_DN34989_c2_g1_i2	Leaf	Root	-4.25504	8.45797	3.98399e-08	3.43622e-06
TRINITY_DN33910_c0_g2_i1	Leaf	Root	-4.25865	6.21725	8.76414e-07	5.52055e-05
TRINITY_DN30047_c0_g1_i1	Leaf	Root	-4.26807	5.76062	1.94978e-06	0.0001149
TRINITY_DN28821_c0_g2_i3	Leaf	Root	-4.27387	4.55582	0.00013422	0.00453048
TRINITY_DN32029_c1_g1_i1	Leaf	Root	-4.27387	4.55582	0.00013422	0.00453048
TRINITY_DN29274_c0_g1_i1	Leaf	Root	-4.28876	7.41215	1.32086e-07	1.01115e-05
TRINITY_DN32485_c0_g1_i1	Leaf	Root	-4.28928	5.09188	2.84399e-05	0.00120377
TRINITY_DN33944_c0_g1_i3	Leaf	Root	-4.29718	5.48353	3.45984e-06	0.000191542
TRINITY_DN26058_c0_g1_i1	Leaf	Root	-4.30481	7.42734	1.17245e-07	9.01858e-06
TRINITY_DN32670_c0_g3_i3	Leaf	Root	-4.31439	4.59148	0.000112765	0.00392989
TRINITY_DN9154_c0_g1_i1	Leaf	Root	-4.31995	6.62674	3.2299e-07	2.22745e-05
TRINITY_DN34330_c0_g4_i1	Leaf	Root	-4.34049	6.48063	3.91578e-07	2.65919e-05
TRINITY_DN33915_c1_g3_i1	Leaf	Root	-4.34361	5.1412	2.19975e-05	0.000965565
TRINITY_DN9583_c0_g1_i1	Leaf	Root	-4.35379	4.62631	9.50166e-05	0.00339714
TRINITY_DN27273_c0_g1_i1	Leaf	Root	-4.35379	4.62631	9.50166e-05	0.00339714
TRINITY_DN31896_c2_g2_i5	Leaf	Root	-4.35848	5.54001	2.28694e-06	0.000131637
TRINITY_DN21949_c0_g1_i1	Leaf	Root	-4.36011	6.09777	6.95706e-07	4.49735e-05
TRINITY_DN35869_c0_g2_i7	Leaf	Root	-4.37003	5.16526	1.93925e-05	0.000870325
TRINITY_DN35368_c1_g1_i2	Leaf	Root	-4.37003	5.16526	1.93925e-05	0.000870325
TRINITY_DN36156_c0_g1_i1	Leaf	Root	-4.39215	4.66033	8.02885e-05	0.00295305
TRINITY_DN32274_c0_g1_i1	Leaf	Root	-4.39215	4.66033	8.02885e-05	0.00295305
TRINITY_DN31937_c0_g1_i2	Leaf	Root	-4.39215	4.66033	8.02885e-05	0.00295305
TRINITY_DN35619_c1_g1_i7	Leaf	Root	-4.39597	5.18892	1.71225e-05	0.000777167
TRINITY_DN35567_c0_g6_i1	Leaf	Root	-4.4465	5.23514	1.18914e-05	0.000569632
TRINITY_DN35476_c2_g1_i1	Leaf	Root	-4.4465	5.23514	1.18914e-05	0.000569632
TRINITY_DN34632_c0_g2_i14	Leaf	Root	-4.44952	6.58341	2.04867e-07	1.48652e-05
TRINITY_DN35705_c0_g1_i24	Leaf	Root	-4.46593	4.72611	5.77951e-05	0.00222282
TRINITY_DN34685_c0_g1_i1	Leaf	Root	-4.46999	6.76842	1.35418e-07	1.03173e-05
TRINITY_DN32593_c2_g1_i6	Leaf	Root	-4.47111	5.25771	1.05608e-05	0.000511345
TRINITY_DN36036_c3_g2_i7	Leaf	Root	-4.50145	4.75793	4.92269e-05	0.00193515
TRINITY_DN33898_c0_g4_i7	Leaf	Root	-4.51025	5.68078	1.04806e-06	6.52467e-05
TRINITY_DN33618_c0_g3_i2	Leaf	Root	-4.52858	7.2309	5.05274e-08	4.24364e-06
TRINITY_DN36443_c2_g1_i3	Leaf	Root	-4.54583	5.71395	7.93931e-07	5.0507e-05
TRINITY_DN36209_c0_g1_i14	Leaf	Root	-4.56329	5.73026	7.24953e-07	4.65458e-05
TRINITY_DN36280_c2_g4_i2	Leaf	Root	-4.57783	8.07535	1.02607e-08	1.00102e-06
TRINITY_DN33446_c1_g1_i9	Leaf	Root	-4.60104	7.04169	4.85613e-08	4.11088e-06
TRINITY_DN31725_c0_g1_i2	Leaf	Root	-4.60332	6.72919	7.94386e-08	6.38683e-06
TRINITY_DN35075_c0_g1_i2	Leaf	Root	-4.61746	7.42937	2.51516e-08	2.29295e-06
TRINITY_DN34558_c2_g1_i3	Leaf	Root	-4.61953	6.55722	1.03771e-07	8.09897e-06
TRINITY_DN26343_c0_g1_i1	Leaf	Root	-4.63021	6.09922	2.47918e-07	1.76292e-05
TRINITY_DN35579_c0_g3_i3	Leaf	Root	-4.63266	11.2247	1.3637e-09	1.59842e-07
TRINITY_DN33839_c0_g2_i5	Leaf	Root	-4.64757	5.80918	4.65718e-07	3.11768e-05
TRINITY_DN31772_c3_g6_i1	Leaf	Root	-4.65665	6.12419	2.15005e-07	1.55303e-05
TRINITY_DN20659_c0_g1_i1	Leaf	Root	-4.66702	4.90749	1.97573e-05	0.000882981
TRINITY_DN36406_c0_g4_i2	Leaf	Root	-4.67995	5.83959	3.92242e-07	2.65919e-05
TRINITY_DN34078_c2_g2_i5	Leaf	Root	-4.69513	6.41368	1.00314e-07	7.84828e-06
TRINITY_DN32822_c2_g4_i3	Leaf	Root	-4.69659	5.46619	3.45984e-06	0.000191542
TRINITY_DN38282_c0_g1_i1	Leaf	Root	-4.71906	7.52663	1.36825e-08	1.30305e-06
TRINITY_DN28057_c0_g1_i1	Leaf	Root	-4.72328	8.86251	2.13409e-09	2.38772e-07
TRINITY_DN33050_c0_g5_i1	Leaf	Root	-4.73367	8.91535	1.95353e-09	2.20887e-07
TRINITY_DN36075_c2_g1_i10	Leaf	Root	-4.73774	5.50455	2.53232e-06	0.000144958
TRINITY_DN29044_c0_g1_i1	Leaf	Root	-4.7423	6.86166	3.4918e-08	3.03725e-06
TRINITY_DN33229_c3_g3_i1	Leaf	Root	-4.75778	7.66923	9.25114e-09	9.13664e-07
TRINITY_DN35691_c0_g1_i7	Leaf	Root	-4.84349	5.06896	8.55173e-06	0.000425578
TRINITY_DN34125_c0_g2_i1	Leaf	Root	-4.84349	5.06896	8.55173e-06	0.000425578
TRINITY_DN33229_c3_g4_i4	Leaf	Root	-4.8603	6.00983	1.37288e-07	1.03855e-05
TRINITY_DN34896_c1_g5_i1	Leaf	Root	-4.91585	6.84011	1.70858e-08	1.61277e-06
TRINITY_DN36406_c0_g5_i2	Leaf	Root	-4.91817	7.0302	1.18601e-08	1.14656e-06
TRINITY_DN33321_c0_g1_i4	Leaf	Root	-4.92423	5.1435	5.76672e-06	0.000302012
TRINITY_DN34649_c3_g7_i1	Leaf	Root	-4.9873	8.0808	1.72532e-09	1.9788e-07
TRINITY_DN34689_c2_g5_i1	Leaf	Root	-5.08724	7.19305	4.16684e-09	4.44449e-07
TRINITY_DN33446_c1_g1_i8	Leaf	Root	-5.09673	5.30399	2.16178e-06	0.000124864
TRINITY_DN35075_c0_g1_i1	Leaf	Root	-5.14201	5.88567	2.58536e-07	1.82624e-05
TRINITY_DN33203_c0_g1_i16	Leaf	Root	-5.16478	5.36774	1.53159e-06	9.31371e-05
TRINITY_DN26516_c0_g1_i1	Leaf	Root	-5.18677	5.38839	1.3689e-06	8.40953e-05
TRINITY_DN35407_c0_g1_i19	Leaf	Root	-5.18728	5.92878	2.02954e-07	1.47598e-05
TRINITY_DN35705_c0_g1_i21	Leaf	Root	-5.20843	5.40875	1.22501e-06	7.58201e-05
TRINITY_DN33321_c0_g1_i7	Leaf	Root	-5.22976	5.42883	1.09757e-06	6.81963e-05
TRINITY_DN35774_c0_g1_i1	Leaf	Root	-5.24111	6.68256	6.24337e-09	6.36247e-07
TRINITY_DN33910_c0_g2_i2	Leaf	Root	-5.24551	5.98435	1.48273e-07	1.11375e-05
TRINITY_DN31716_c0_g1_i3	Leaf	Root	-5.25971	5.99792	1.37288e-07	1.03855e-05
TRINITY_DN33317_c2_g4_i1	Leaf	Root	-5.278	9.05764	9.45601e-11	1.40736e-08
TRINITY_DN33796_c0_g2_i1	Leaf	Root	-5.29194	5.48747	7.1557e-07	4.60715e-05
TRINITY_DN32416_c5_g3_i1	Leaf	Root	-5.36853	6.10213	7.04328e-08	5.77332e-06
TRINITY_DN17794_c0_g1_i2	Leaf	Root	-5.37721	6.50453	5.96959e-09	6.18191e-07
TRINITY_DN32762_c2_g3_i2	Leaf	Root	-5.39683	6.52347	5.3394e-09	5.60182e-07
TRINITY_DN36406_c1_g3_i5	Leaf	Root	-5.40551	7.31313	8.05933e-10	9.80573e-08
TRINITY_DN34972_c2_g3_i1	Leaf	Root	-5.40731	6.13936	5.69228e-08	4.71884e-06
TRINITY_DN33261_c0_g1_i2	Leaf	Root	-5.49393	6.2227	3.29485e-08	2.90446e-06
TRINITY_DN21081_c0_g1_i1	Leaf	Root	-5.49393	6.2227	3.29485e-08	2.90446e-06
TRINITY_DN35062_c0_g2_i2	Leaf	Root	-5.49431	7.18272	7.35906e-10	9.05702e-08
TRINITY_DN31933_c0_g2_i2	Leaf	Root	-5.50841	8.67405	3.35846e-11	5.26801e-09
TRINITY_DN33446_c1_g2_i1	Leaf	Root	-5.52952	6.25701	2.70412e-08	2.45125e-06
TRINITY_DN36221_c2_g1_i23	Leaf	Root	-5.55277	6.27944	2.37544e-08	2.18424e-06
TRINITY_DN33910_c0_g1_i1	Leaf	Root	-5.58354	7.26957	4.06474e-10	5.28731e-08
TRINITY_DN31772_c3_g5_i1	Leaf	Root	-5.60362	9.76066	6.77497e-12	1.33822e-09
TRINITY_DN33446_c1_g1_i19	Leaf	Root	-5.63356	5.81255	1.06815e-07	8.27596e-06
TRINITY_DN33446_c1_g1_i7	Leaf	Root	-5.64948	5.82781	9.79873e-08	7.70392e-06
TRINITY_DN36036_c3_g3_i4	Leaf	Root	-5.64948	5.82781	9.79873e-08	7.70392e-06
TRINITY_DN26531_c0_g1_i1	Leaf	Root	-5.70752	8.37179	2.87395e-11	4.59817e-09
TRINITY_DN32241_c1_g6_i3	Leaf	Root	-5.72639	6.4474	7.93392e-09	8.0341e-07
TRINITY_DN31988_c0_g2_i6	Leaf	Root	-5.7293	8.13379	3.81282e-11	5.89403e-09
TRINITY_DN34895_c0_g1_i2	Leaf	Root	-5.74172	6.858	6.28431e-10	7.91699e-08
TRINITY_DN34701_c2_g4_i1	Leaf	Root	-5.77662	6.49614	5.96959e-09	6.18191e-07
TRINITY_DN34558_c2_g1_i13	Leaf	Root	-5.77718	10.7233	1.22522e-12	2.82055e-10
TRINITY_DN31988_c0_g2_i8	Leaf	Root	-5.79333	7.21886	1.97233e-10	2.72036e-08
TRINITY_DN33736_c1_g4_i1	Leaf	Root	-5.89959	6.6157	2.8028e-09	3.07147e-07
TRINITY_DN32472_c0_g1_i2	Leaf	Root	-5.92421	8.69844	5.79825e-12	1.16691e-09
TRINITY_DN32036_c0_g1_i2	Leaf	Root	-5.97548	9.21374	1.4257e-12	3.21274e-10
TRINITY_DN30640_c0_g1_i2	Leaf	Root	-6.03845	8.69664	3.23949e-12	6.81977e-10
TRINITY_DN32472_c0_g1_i8	Leaf	Root	-6.09437	6.80574	8.25275e-10	1.0003e-07
TRINITY_DN34989_c2_g1_i1	Leaf	Root	-6.11123	8.19218	5.60038e-12	1.13422e-09
TRINITY_DN33910_c0_g2_i9	Leaf	Root	-6.12571	6.83638	6.87619e-10	8.52834e-08
TRINITY_DN32433_c2_g2_i1	Leaf	Root	-6.15238	6.31374	4.49746e-09	4.78121e-07
TRINITY_DN36209_c0_g1_i15	Leaf	Root	-6.23911	6.39821	2.74724e-09	3.03134e-07
TRINITY_DN28960_c0_g1_i1	Leaf	Root	-6.35806	7.77296	5.01617e-12	1.02237e-09
TRINITY_DN33910_c0_g2_i3	Leaf	Root	-6.40657	7.11173	1.12047e-10	1.63716e-08
TRINITY_DN35786_c3_g2_i3	Leaf	Root	-6.4149	11.8256	1.31252e-14	4.46801e-12
TRINITY_DN35687_c0_g1_i3	Leaf	Root	-6.52769	8.60276	3.51453e-13	8.92552e-11
TRINITY_DN34895_c0_g1_i9	Leaf	Root	-6.55023	6.70244	3.87163e-10	5.05667e-08
TRINITY_DN29180_c0_g1_i5	Leaf	Root	-6.63314	8.518	2.63474e-13	6.77956e-11
TRINITY_DN29326_c0_g1_i1	Leaf	Root	-6.7754	7.87312	7.54721e-13	1.83923e-10
TRINITY_DN33446_c1_g1_i15	Leaf	Root	-6.78455	6.93265	8.91378e-11	1.33912e-08
TRINITY_DN26927_c0_g1_i2	Leaf	Root	-6.84859	8.51359	1.03043e-13	2.97051e-11				1865
TRINITY_DN33199_c0_g2_i1	Leaf	Root	-6.94486	8.04071	2.45235e-13	6.53939e-11				1637
TRINITY_DN25757_c0_g1_i1	Leaf	Root	-7.03538	7.17988	1.71336e-11	2.88557e-09				683
TRINITY_DN34558_c2_g1_i12	Leaf	Root	-7.03664	10.4833	9.25352e-16	4.23005e-13
TRINITY_DN36406_c1_g1_i3	Leaf	Root	-7.07128	7.21533	1.38207e-11	2.42993e-09
TRINITY_DN35786_c3_g2_i1	Leaf	Root	-7.0887	10.8954	4.93158e-16	2.42778e-13
TRINITY_DN35136_c3_g4_i9	Leaf	Root	-7.15731	7.30033	7.96259e-12	1.49003e-09
TRINITY_DN35705_c0_g1_i19	Leaf	Root	-7.15731	7.30033	7.96259e-12	1.49003e-09
TRINITY_DN35040_c0_g2_i7	Leaf	Root	-7.24899	7.39098	4.29365e-12	8.86404e-10
TRINITY_DN31145_c0_g1_i3	Leaf	Root	-7.29365	9.3616	2.04885e-15	8.62647e-13
TRINITY_DN32036_c0_g2_i1	Leaf	Root	-7.46886	10.5233	1.16003e-16	6.18663e-14
TRINITY_DN29480_c0_g2_i1	Leaf	Root	-7.49352	7.63312	8.67839e-13	2.07239e-10
TRINITY_DN31145_c0_g1_i6	Leaf	Root	-7.62414	7.76265	3.62088e-13	9.12319e-11
TRINITY_DN25976_c0_g1_i4	Leaf	Root	-8.61682	10.6788	2.43129e-19	2.5933e-16

## Sheet: Stem_vs_Root
Supplementary Table S2: Differential expression between Stem vs Root
Transcript ID	SampleA	SampleB	LogFC	LogCPM	PValue	FDR
TRINITY_DN25483_c0_g1_i1	Stem	Root	7.81202	8.18283	4.33957e-14	7.70679e-10
TRINITY_DN31630_c0_g2_i1	Stem	Root	7.75429	7.21862	4.77741e-12	1.21205e-08
TRINITY_DN36171_c1_g5_i1	Stem	Root	7.64835	11.4537	1.04268e-17	5.55521e-13
TRINITY_DN29279_c0_g1_i1	Stem	Root	7.50867	6.9786	2.3885e-11	4.71312e-08
TRINITY_DN35356_c3_g1_i2	Stem	Root	7.4311	6.90299	3.95777e-11	6.38975e-08
TRINITY_DN33240_c2_g3_i1	Stem	Root	7.38696	6.86001	5.27133e-11	8.02417e-08
TRINITY_DN33240_c2_g4_i1	Stem	Root	7.31848	7.69687	1.17144e-12	3.67129e-09
TRINITY_DN35356_c2_g1_i2	Stem	Root	7.09016	8.02332	5.50627e-13	2.83065e-09
TRINITY_DN34761_c0_g2_i6	Stem	Root	6.98933	8.32138	2.51646e-13	2.23453e-09
TRINITY_DN30868_c0_g1_i3	Stem	Root	6.83933	6.32997	1.63613e-09	1.45283e-06
TRINITY_DN23412_c0_g1_i3	Stem	Root	6.79498	6.28734	2.15843e-09	1.74238e-06
TRINITY_DN49677_c0_g1_i1	Stem	Root	6.66548	6.16314	4.47069e-09	3.18292e-06
TRINITY_DN36377_c1_g1_i1	Stem	Root	6.64165	8.95102	1.46987e-13	1.95779e-09
TRINITY_DN35722_c0_g6_i1	Stem	Root	6.64063	6.13936	5.20571e-09	3.51076e-06
TRINITY_DN27789_c0_g1_i1	Stem	Root	6.60254	6.10294	6.56996e-09	4.37496e-06
TRINITY_DN63276_c0_g1_i1	Stem	Root	6.54945	8.45501	7.96948e-13	2.83065e-09
TRINITY_DN33585_c0_g5_i1	Stem	Root	6.52697	6.92416	1.98273e-10	2.40082e-07
TRINITY_DN34761_c0_g2_i3	Stem	Root	6.52051	8.17139	2.0332e-12	6.01805e-09
TRINITY_DN35411_c0_g2_i5	Stem	Root	6.46491	7.80672	8.06231e-12	1.65209e-08
TRINITY_DN25600_c0_g1_i1	Stem	Root	6.42476	5.93353	1.92741e-08	1.00675e-05
TRINITY_DN35417_c3_g1_i4	Stem	Root	6.42476	5.93353	1.92741e-08	1.00675e-05
TRINITY_DN35356_c3_g1_i4	Stem	Root	6.41946	8.89896	4.3969e-13	2.83065e-09
TRINITY_DN35356_c1_g1_i1	Stem	Root	6.36533	5.87712	2.7512e-08	1.32053e-05
TRINITY_DN32210_c7_g3_i1	Stem	Root	6.35177	6.75462	5.79605e-10	6.05494e-07
TRINITY_DN35722_c0_g1_i1	Stem	Root	6.35009	5.86267	3.01324e-08	1.43339e-05
TRINITY_DN33941_c1_g3_i2	Stem	Root	6.336	7.99066	6.96187e-12	1.54548e-08
TRINITY_DN35356_c3_g2_i5	Stem	Root	6.33468	5.84807	3.30299e-08	1.50408e-05
TRINITY_DN31488_c0_g2_i1	Stem	Root	6.33468	5.84807	3.30299e-08	1.50408e-05
TRINITY_DN25262_c0_g1_i2	Stem	Root	6.33468	5.84807	3.30299e-08	1.50408e-05
TRINITY_DN32824_c5_g1_i2	Stem	Root	6.33235	8.81335	7.81975e-13	2.83065e-09
TRINITY_DN35356_c3_g2_i1	Stem	Root	6.32584	8.95622	5.87471e-13	2.83065e-09
TRINITY_DN30272_c0_g1_i4	Stem	Root	6.30336	5.81841	3.97895e-08	1.78143e-05
TRINITY_DN37682_c0_g1_i1	Stem	Root	6.27563	7.6219	2.73831e-11	5.21042e-08
TRINITY_DN32824_c5_g3_i4	Stem	Root	6.25115	6.65756	1.09646e-09	1.02486e-06
TRINITY_DN33194_c1_g1_i1	Stem	Root	6.24002	7.5872	3.45999e-11	5.9465e-08
TRINITY_DN36489_c4_g4_i1	Stem	Root	6.23787	7.19026	1.40864e-10	1.74534e-07
TRINITY_DN25467_c0_g1_i1	Stem	Root	6.23372	9.12456	6.41896e-13	2.83065e-09
TRINITY_DN35356_c3_g1_i7	Stem	Root	6.09222	9.6406	5.70965e-13	2.83065e-09
TRINITY_DN33359_c0_g1_i1	Stem	Root	6.0671	9.5387	7.53969e-13	2.83065e-09
TRINITY_DN34951_c0_g3_i1	Stem	Root	6.00809	8.49552	6.69522e-12	1.54548e-08
TRINITY_DN33624_c3_g2_i1	Stem	Root	6.00559	6.42173	5.10709e-09	3.4884e-06
TRINITY_DN25380_c0_g1_i1	Stem	Root	5.98588	5.51985	2.53726e-07	8.19274e-05
TRINITY_DN35036_c2_g1_i1	Stem	Root	5.90473	5.44416	4.03028e-07	0.000122003
TRINITY_DN36461_c1_g3_i12	Stem	Root	5.88765	6.30904	1.05926e-08	6.00374e-06
TRINITY_DN34761_c0_g2_i9	Stem	Root	5.8428	6.80853	1.68794e-09	1.47426e-06
TRINITY_DN35036_c2_g3_i15	Stem	Root	5.84225	6.26577	1.40018e-08	7.69059e-06
TRINITY_DN35558_c1_g2_i2	Stem	Root	5.84072	5.38466	5.78624e-07	0.000163111
TRINITY_DN33583_c0_g1_i1	Stem	Root	5.84072	5.38466	5.78624e-07	0.000163111
TRINITY_DN33907_c0_g1_i1	Stem	Root	5.84072	5.38466	5.78624e-07	0.000163111
TRINITY_DN36461_c1_g3_i7	Stem	Root	5.83068	6.25474	1.50319e-08	8.08959e-06
TRINITY_DN35448_c1_g1_i1	Stem	Root	5.81873	5.36427	6.54689e-07	0.00018262
TRINITY_DN35944_c2_g2_i3	Stem	Root	5.80518	7.9436	5.83668e-11	8.63796e-08
TRINITY_DN30910_c0_g1_i1	Stem	Root	5.80094	7.16119	5.78934e-10	6.05494e-07
TRINITY_DN32774_c3_g1_i4	Stem	Root	5.79123	9.10032	6.01662e-12	1.45706e-08
TRINITY_DN35753_c0_g1_i7	Stem	Root	5.76371	10.193	2.48235e-12	6.96077e-09
TRINITY_DN35380_c1_g1_i18	Stem	Root	5.75393	6.72317	2.95286e-09	2.24746e-06
TRINITY_DN32091_c0_g1_i2	Stem	Root	5.70349	5.25774	1.24339e-06	0.000313959
TRINITY_DN36461_c1_g7_i2	Stem	Root	5.67929	5.23545	1.42078e-06	0.00034723
TRINITY_DN36341_c0_g2_i12	Stem	Root	5.65469	5.21281	1.62639e-06	0.000386833
TRINITY_DN28823_c0_g1_i1	Stem	Root	5.64487	6.07839	4.29802e-08	1.89248e-05
TRINITY_DN35825_c2_g1_i2	Stem	Root	5.60417	5.16644	2.14312e-06	0.000477397
TRINITY_DN33240_c2_g6_i1	Stem	Root	5.57824	5.14268	2.46727e-06	0.000540951
TRINITY_DN33624_c3_g1_i8	Stem	Root	5.57683	6.55368	8.91055e-09	5.39473e-06
TRINITY_DN27630_c0_g1_i1	Stem	Root	5.56328	6.00133	6.98975e-08	2.73823e-05
TRINITY_DN33834_c1_g2_i4	Stem	Root	5.55786	6.53558	1.0021e-08	5.74085e-06
TRINITY_DN35753_c0_g2_i9	Stem	Root	5.55786	6.53558	1.0021e-08	5.74085e-06
TRINITY_DN31973_c0_g2_i1	Stem	Root	5.55786	6.53558	1.0021e-08	5.74085e-06
TRINITY_DN35923_c3_g4_i1	Stem	Root	5.55507	6.92448	2.774e-09	2.16949e-06
TRINITY_DN33103_c1_g3_i3	Stem	Root	5.55182	5.11852	2.84614e-06	0.000599355
TRINITY_DN35753_c0_g1_i11	Stem	Root	5.50629	8.99016	3.06578e-11	5.44463e-08
TRINITY_DN35929_c0_g2_i2	Stem	Root	5.50437	8.72863	4.56384e-11	7.15154e-08
TRINITY_DN35247_c2_g1_i6	Stem	Root	5.48836	8.50973	7.14141e-11	9.512e-08
TRINITY_DN33068_c0_g1_i11	Stem	Root	5.46956	5.04351	4.42441e-06	0.000879565
TRINITY_DN36061_c0_g1_i1	Stem	Root	5.46922	7.14948	1.81514e-09	1.53503e-06
TRINITY_DN36059_c0_g2_i1	Stem	Root	5.46302	7.14352	1.88816e-09	1.57184e-06
TRINITY_DN31553_c0_g1_i6	Stem	Root	5.46187	5.90587	1.27215e-07	4.57955e-05
TRINITY_DN34420_c1_g4_i5	Stem	Root	5.44884	6.43176	1.96183e-08	1.01478e-05
TRINITY_DN35722_c0_g2_i1	Stem	Root	5.44425	7.12549	2.12734e-09	1.74238e-06
TRINITY_DN34181_c3_g5_i1	Stem	Root	5.44106	5.01761	5.14799e-06	0.000995382
TRINITY_DN32829_c0_g1_i1	Stem	Root	5.4316	7.11334	2.30522e-09	1.8331e-06
TRINITY_DN33915_c1_g6_i5	Stem	Root	5.37799	6.75497	8.02989e-09	5.03314e-06
TRINITY_DN33151_c1_g2_i3	Stem	Root	5.35519	9.06312	6.1974e-11	8.68908e-08
TRINITY_DN36059_c0_g4_i2	Stem	Root	5.35203	4.937	8.22534e-06	0.00145591
TRINITY_DN34384_c0_g1_i3	Stem	Root	5.35203	4.937	8.22534e-06	0.00145591
TRINITY_DN32824_c5_g2_i1	Stem	Root	5.35203	4.937	8.22534e-06	0.00145591
TRINITY_DN36347_c2_g2_i19	Stem	Root	5.35203	4.937	8.22534e-06	0.00145591
TRINITY_DN35247_c2_g1_i8	Stem	Root	5.34061	10.1404	2.97095e-11	5.44463e-08
TRINITY_DN33907_c1_g4_i4	Stem	Root	5.33651	5.78843	2.64309e-07	8.33868e-05
TRINITY_DN33834_c1_g2_i6	Stem	Root	5.33484	8.1242	2.97284e-10	3.4432e-07
TRINITY_DN35558_c1_g1_i16	Stem	Root	5.32109	4.90909	9.66399e-06	0.00166627
TRINITY_DN21367_c0_g1_i1	Stem	Root	5.32109	4.90909	9.66399e-06	0.00166627
TRINITY_DN35297_c0_g5_i3	Stem	Root	5.28549	6.27693	5.30747e-08	2.19203e-05
TRINITY_DN33166_c1_g4_i9	Stem	Root	5.25442	8.0465	5.01752e-10	5.56924e-07
TRINITY_DN46197_c0_g1_i1	Stem	Root	5.24902	6.93847	7.29683e-09	4.74098e-06
TRINITY_DN35978_c0_g1_i4	Stem	Root	5.24179	6.93157	7.6352e-09	4.90106e-06
TRINITY_DN35149_c0_g2_i1	Stem	Root	5.23778	8.03044	5.59003e-10	6.05494e-07
TRINITY_DN33331_c2_g3_i5	Stem	Root	5.23479	5.69359	4.74742e-07	0.000138215
TRINITY_DN26238_c0_g1_i1	Stem	Root	5.23453	6.92463	7.99089e-09	5.03314e-06
TRINITY_DN32967_c1_g4_i1	Stem	Root	5.23172	7.74163	1.03449e-09	9.84204e-07
TRINITY_DN25166_c0_g1_i2	Stem	Root	5.22407	4.82196	1.59279e-05	0.0024813
TRINITY_DN32774_c3_g4_i1	Stem	Root	5.21598	7.56104	1.63025e-09	1.45283e-06
TRINITY_DN32113_c2_g2_i1	Stem	Root	5.21199	7.15556	4.49576e-09	3.18292e-06
TRINITY_DN34223_c3_g2_i3	Stem	Root	5.15969	8.07816	7.30159e-10	7.07299e-07
TRINITY_DN35611_c0_g5_i2	Stem	Root	5.15556	4.76079	2.2545e-05	0.00330895
TRINITY_DN29116_c0_g1_i5	Stem	Root	5.15274	6.15178	1.0936e-07	4.01825e-05
TRINITY_DN29218_c0_g1_i2	Stem	Root	5.14416	5.60949	7.94989e-07	0.000215002
TRINITY_DN35669_c0_g1_i10	Stem	Root	5.14416	5.60949	7.94989e-07	0.000215002
TRINITY_DN32945_c1_g1_i1	Stem	Root	5.12534	5.59207	8.84207e-07	0.000235544
TRINITY_DN34761_c0_g5_i1	Stem	Root	5.12005	4.7292	2.2545e-05	0.00330895
TRINITY_DN29566_c0_g1_i2	Stem	Root	5.11604	7.06385	8.22287e-09	5.05322e-06
TRINITY_DN36117_c2_g3_i2	Stem	Root	5.08364	4.6969	2.69459e-05	0.00386661
TRINITY_DN33026_c0_g3_i1	Stem	Root	5.08364	4.6969	2.69459e-05	0.00386661
TRINITY_DN35356_c3_g6_i1	Stem	Root	5.06213	7.01244	1.15241e-08	6.46298e-06
TRINITY_DN33678_c0_g2_i1	Stem	Root	5.04629	4.66386	3.23096e-05	0.00455394
TRINITY_DN31036_c0_g1_i2	Stem	Root	5.03423	6.04063	2.19866e-07	7.36731e-05
TRINITY_DN26317_c0_g1_i1	Stem	Root	5.02733	5.50163	1.53159e-06	0.000367568
TRINITY_DN31488_c0_g1_i1	Stem	Root	5.0069	5.48283	1.71579e-06	0.000406285
TRINITY_DN36461_c1_g3_i2	Stem	Root	5.00652	6.01472	2.58536e-07	8.29775e-05
TRINITY_DN36378_c2_g4_i1	Stem	Root	4.97	6.92479	2.04577e-08	1.04803e-05
TRINITY_DN32193_c0_g1_i2	Stem	Root	4.96855	4.59541	4.69243e-05	0.00605335
TRINITY_DN33435_c2_g1_i5	Stem	Root	4.96515	5.4445	2.16178e-06	0.000477906
TRINITY_DN27822_c0_g1_i1	Stem	Root	4.95528	6.91082	2.2413e-08	1.12653e-05
TRINITY_DN33754_c1_g5_i2	Stem	Root	4.92805	4.55992	5.68506e-05	0.00706034
TRINITY_DN34321_c1_g1_i2	Stem	Root	4.92805	4.55992	5.68506e-05	0.00706034
TRINITY_DN35354_c2_g2_i1	Stem	Root	4.92732	6.6328	5.07685e-08	2.1467e-05
TRINITY_DN33914_c3_g1_i1	Stem	Root	4.90511	5.92018	4.65718e-07	0.000137086
TRINITY_DN35978_c0_g1_i11	Stem	Root	4.9042	7.70991	4.54038e-09	3.18292e-06
TRINITY_DN27818_c0_g1_i1	Stem	Root	4.90171	7.42528	8.25162e-09	5.05322e-06
TRINITY_DN35978_c0_g1_i7	Stem	Root	4.89928	10.3674	3.48812e-10	3.95405e-07
TRINITY_DN36387_c1_g1_i5	Stem	Root	4.89673	9.50488	6.33991e-10	6.49572e-07
TRINITY_DN33866_c3_g3_i2	Stem	Root	4.89625	6.29879	1.51889e-07	5.39491e-05
TRINITY_DN34809_c2_g2_i5	Stem	Root	4.88638	4.52353	6.91332e-05	0.00831439
TRINITY_DN35558_c1_g1_i15	Stem	Root	4.88638	4.52353	6.91332e-05	0.00831439
TRINITY_DN35326_c0_g1_i10	Stem	Root	4.88096	7.40549	9.40497e-09	5.56754e-06
TRINITY_DN36075_c2_g4_i2	Stem	Root	4.86174	8.44374	1.80069e-09	1.53503e-06
TRINITY_DN34093_c2_g2_i8	Stem	Root	4.84348	4.4862	8.43945e-05	0.0099039
TRINITY_DN33375_c1_g1_i2	Stem	Root	4.84348	4.4862	8.43945e-05	0.0099039
TRINITY_DN28886_c0_g1_i2	Stem	Root	4.80874	5.30166	5.07388e-06	0.000990205
TRINITY_DN33229_c3_g2_i7	Stem	Root	4.79926	4.44788	0.000103439	0.0118009
TRINITY_DN30110_c0_g1_i1	Stem	Root	4.79926	4.44788	0.000103439	0.0118009
TRINITY_DN34761_c0_g2_i1	Stem	Root	4.78945	6.1988	2.86455e-07	8.92499e-05
TRINITY_DN37224_c0_g1_i1	Stem	Root	4.76329	5.78872	1.04806e-06	0.00027106
TRINITY_DN29218_c0_g1_i1	Stem	Root	4.76074	5.25811	6.56495e-06	0.00121027
TRINITY_DN34569_c0_g1_i3	Stem	Root	4.76074	5.25811	6.56495e-06	0.00121027
TRINITY_DN21320_c0_g1_i2	Stem	Root	4.75364	4.4085	0.000127312	0.0140264
TRINITY_DN36379_c1_g2_i1	Stem	Root	4.75364	4.4085	0.000127312	0.0140264
TRINITY_DN35954_c0_g1_i6	Stem	Root	4.75364	4.4085	0.000127312	0.0140264
TRINITY_DN36276_c0_g1_i10	Stem	Root	4.75364	4.4085	0.000127312	0.0140264
TRINITY_DN33375_c1_g1_i5	Stem	Root	4.73614	5.23582	7.48629e-06	0.00134748
TRINITY_DN33013_c1_g1_i2	Stem	Root	4.72651	6.14009	3.84878e-07	0.000117848
TRINITY_DN33013_c1_g1_i3	Stem	Root	4.72088	7.25328	2.47334e-08	1.19795e-05
TRINITY_DN32346_c1_g3_i2	Stem	Root	4.71359	6.12806	4.14941e-07	0.0001249
TRINITY_DN34463_c0_g1_i3	Stem	Root	4.71274	5.74209	1.39446e-06	0.00034237
TRINITY_DN34547_c6_g2_i6	Stem	Root	4.7111	5.21319	8.55173e-06	0.00150867
TRINITY_DN33435_c2_g1_i2	Stem	Root	4.70717	6.88977	5.7242e-08	2.32805e-05
TRINITY_DN36034_c3_g1_i1	Stem	Root	4.70653	4.36801	0.000157376	0.0167972
TRINITY_DN27799_c0_g1_i1	Stem	Root	4.70054	6.11592	4.47606e-07	0.000133227
TRINITY_DN33733_c4_g1_i3	Stem	Root	4.68562	5.19019	9.78617e-06	0.00167649
TRINITY_DN33364_c2_g6_i1	Stem	Root	4.68542	7.21968	3.08165e-08	1.45296e-05
TRINITY_DN32724_c0_g1_i13	Stem	Root	4.66091	6.3824	2.52169e-07	8.19274e-05
TRINITY_DN6817_c0_g1_i1	Stem	Root	4.66035	5.6939	1.87088e-06	0.000429642
TRINITY_DN35722_c0_g4_i2	Stem	Root	4.66035	5.6939	1.87088e-06	0.000429642
TRINITY_DN31166_c0_g1_i1	Stem	Root	4.65783	4.32635	0.000195424	0.019832
TRINITY_DN27011_c0_g1_i2	Stem	Root	4.65003	6.37224	2.68987e-07	8.43006e-05
TRINITY_DN35652_c0_g1_i1	Stem	Root	4.63327	5.14307	1.28863e-05	0.00209316
TRINITY_DN27284_c0_g1_i1	Stem	Root	4.61806	7.15597	4.67181e-08	2.0402e-05
TRINITY_DN32102_c0_g1_i1	Stem	Root	4.61248	7.9614	1.18799e-08	6.5931e-06
TRINITY_DN34954_c0_g1_i12	Stem	Root	4.60742	4.28344	0.000243817	0.023835
TRINITY_DN30087_c0_g1_i1	Stem	Root	4.60742	4.28344	0.000243817	0.023835
TRINITY_DN36330_c0_g2_i14	Stem	Root	4.60742	4.28344	0.000243817	0.023835
TRINITY_DN35315_c0_g1_i6	Stem	Root	4.60637	5.11891	1.48295e-05	0.00236631
TRINITY_DN33907_c0_g2_i1	Stem	Root	4.6023	8.19564	9.13995e-09	5.47144e-06
TRINITY_DN35354_c2_g2_i6	Stem	Root	4.57896	5.09435	1.70996e-05	0.0026139
TRINITY_DN36059_c0_g7_i1	Stem	Root	4.57896	5.09435	1.70996e-05	0.0026139
TRINITY_DN35517_c2_g2_i1	Stem	Root	4.57896	5.09435	1.70996e-05	0.0026139
TRINITY_DN32016_c4_g2_i11	Stem	Root	4.56858	5.60981	3.11465e-06	0.000650755
TRINITY_DN26009_c0_g1_i1	Stem	Root	4.5552	4.23921	0.000305695	0.0284735
TRINITY_DN11242_c0_g1_i1	Stem	Root	4.5552	4.23921	0.000305695	0.0284735
TRINITY_DN35326_c0_g3_i2	Stem	Root	4.53925	6.73184	1.58266e-07	5.58416e-05
TRINITY_DN33842_c0_g2_i1	Stem	Root	4.5341	5.96172	1.16527e-06	0.000295636
TRINITY_DN34312_c1_g2_i1	Stem	Root	4.51994	7.34469	4.88392e-08	2.09843e-05
TRINITY_DN35678_c1_g1_i6	Stem	Root	4.51932	5.9481	1.26737e-06	0.000315529
TRINITY_DN31495_c0_g1_i1	Stem	Root	4.50101	4.19358	0.000385253	0.0339265
TRINITY_DN35248_c0_g4_i2	Stem	Root	4.50101	4.19358	0.000385253	0.0339265
TRINITY_DN33960_c0_g1_i1	Stem	Root	4.49344	5.01802	2.65437e-05	0.00384777
TRINITY_DN33624_c3_g1_i6	Stem	Root	4.48844	6.22186	6.95706e-07	0.000191061
TRINITY_DN32580_c0_g1_i2	Stem	Root	4.48745	6.68335	2.15893e-07	7.27998e-05
TRINITY_DN34108_c2_g1_i2	Stem	Root	4.47057	5.5205	5.32776e-06	0.00101739
TRINITY_DN32042_c0_g2_i1	Stem	Root	4.46976	6.66682	2.39955e-07	7.89157e-05
TRINITY_DN34812_c1_g2_i5	Stem	Root	4.45686	6.44213	4.34706e-07	0.000130114
TRINITY_DN26897_c0_g1_i1	Stem	Root	4.45133	6.18748	8.02958e-07	0.000216061
TRINITY_DN32774_c3_g1_i3	Stem	Root	4.45061	7.80783	3.28077e-08	1.50408e-05
TRINITY_DN34761_c1_g1_i1	Stem	Root	4.4447	4.14645	0.000488131	0.0410847
TRINITY_DN33641_c0_g1_i1	Stem	Root	4.4447	4.14645	0.000488131	0.0410847
TRINITY_DN34381_c0_g1_i1	Stem	Root	4.4447	4.14645	0.000488131	0.0410847
TRINITY_DN35354_c2_g2_i11	Stem	Root	4.44307	5.87795	1.94978e-06	0.000443932
TRINITY_DN32264_c1_g3_i2	Stem	Root	4.43507	8.10968	2.38497e-08	1.17654e-05
TRINITY_DN26781_c0_g2_i2	Stem	Root	4.43348	4.96479	3.59785e-05	0.00491503
TRINITY_DN35247_c2_g1_i15	Stem	Root	4.39973	6.7866	2.39716e-07	7.89157e-05
TRINITY_DN34321_c1_g1_i11	Stem	Root	4.39531	5.83417	2.54794e-06	0.000554078
TRINITY_DN26260_c0_g1_i1	Stem	Root	4.38611	4.09773	0.000621965	0.0498956
TRINITY_DN34669_c2_g2_i1	Stem	Root	4.38565	7.91335	3.87547e-08	1.74981e-05
TRINITY_DN34431_c1_g1_i1	Stem	Root	4.38326	6.77122	2.64506e-07	8.33868e-05
TRINITY_DN35354_c2_g2_i2	Stem	Root	4.37411	6.11617	1.25023e-06	0.000314196
TRINITY_DN34321_c1_g1_i18	Stem	Root	4.37092	4.90951	4.92269e-05	0.00624455
TRINITY_DN35978_c0_g6_i1	Stem	Root	4.37092	4.90951	4.92269e-05	0.00624455
TRINITY_DN32774_c3_g1_i6	Stem	Root	4.34343	5.40546	1.05608e-05	0.00177495
TRINITY_DN32215_c1_g1_i5	Stem	Root	4.34322	8.86079	2.33768e-08	1.16399e-05
TRINITY_DN35558_c1_g1_i9	Stem	Root	4.33859	4.88106	5.77951e-05	0.00714912
TRINITY_DN34510_c0_g4_i1	Stem	Root	4.3211	5.38536	1.18914e-05	0.00195541
TRINITY_DN35810_c0_g4_i3	Stem	Root	4.3211	5.38536	1.18914e-05	0.00195541
TRINITY_DN32264_c1_g3_i1	Stem	Root	4.31317	7.15031	1.72783e-07	6.01669e-05
TRINITY_DN26895_c0_g1_i2	Stem	Root	4.30552	4.85203	6.80293e-05	0.00827504
TRINITY_DN32962_c1_g2_i2	Stem	Root	4.30428	9.07815	2.429e-08	1.18727e-05
TRINITY_DN24046_c0_g1_i1	Stem	Root	4.30169	7.83415	6.5267e-08	2.595e-05
TRINITY_DN32215_c1_g1_i3	Stem	Root	4.30041	7.13837	1.86655e-07	6.45754e-05
TRINITY_DN31119_c0_g2_i4	Stem	Root	4.28911	6.68353	4.62671e-07	0.000136945
TRINITY_DN35151_c3_g3_i5	Stem	Root	4.28575	7.89581	6.5044e-08	2.595e-05
TRINITY_DN32700_c0_g1_i4	Stem	Root	4.27847	6.02825	2.15052e-06	0.000477397
TRINITY_DN33866_c3_g2_i8	Stem	Root	4.25198	5.32332	1.71225e-05	0.0026139
TRINITY_DN34142_c0_g5_i1	Stem	Root	4.25198	5.32332	1.71225e-05	0.0026139
TRINITY_DN33787_c2_g3_i21	Stem	Root	4.24904	6.46164	8.82438e-07	0.000235544
TRINITY_DN29083_c0_g1_i1	Stem	Root	4.22818	5.30203	1.93925e-05	0.00291041
TRINITY_DN34142_c0_g1_i1	Stem	Root	4.22258	6.93235	3.82849e-07	0.000117848
TRINITY_DN33101_c0_g4_i1	Stem	Root	4.22088	8.53147	4.7681e-08	2.06532e-05
TRINITY_DN34984_c2_g2_i1	Stem	Root	4.20879	8.6934	5.57518e-08	2.28488e-05
TRINITY_DN35014_c1_g2_i1	Stem	Root	4.20527	5.66116	7.25586e-06	0.00131489
TRINITY_DN35825_c1_g6_i3	Stem	Root	4.20526	8.09146	7.85459e-08	2.96792e-05
TRINITY_DN31552_c0_g2_i4	Stem	Root	4.2015	4.76124	9.50166e-05	0.011005
TRINITY_DN34811_c1_g3_i1	Stem	Root	4.19638	7.27577	2.33065e-07	7.76078e-05
TRINITY_DN34321_c1_g1_i17	Stem	Root	4.1941	6.19927	1.86198e-06	0.000429642
TRINITY_DN30636_c0_g1_i2	Stem	Root	4.19186	7.37589	2.02767e-07	6.88091e-05
TRINITY_DN35780_c0_g2_i1	Stem	Root	4.18759	8.96782	5.00128e-08	2.13167e-05
TRINITY_DN33145_c0_g3_i3	Stem	Root	4.17728	6.89025	4.79222e-07	0.000138761
TRINITY_DN34587_c4_g1_i4	Stem	Root	4.1693	6.57252	9.3493e-07	0.000245767
TRINITY_DN35019_c0_g1_i20	Stem	Root	4.1693	6.57252	9.3493e-07	0.000245767
TRINITY_DN32700_c0_g1_i2	Stem	Root	4.16881	6.17608	2.14878e-06	0.000477397
TRINITY_DN34331_c1_g1_i5	Stem	Root	4.16509	4.72965	0.000112765	0.0127129
TRINITY_DN35972_c0_g2_i1	Stem	Root	4.16078	5.92072	4.15142e-06	0.000831501
TRINITY_DN30658_c0_g1_i4	Stem	Root	4.15545	7.53027	1.96734e-07	6.71897e-05
TRINITY_DN35068_c0_g1_i10	Stem	Root	4.14628	6.86148	5.75621e-07	0.000163111
TRINITY_DN35972_c0_g2_i3	Stem	Root	4.14537	5.90669	4.52111e-06	0.000895448
TRINITY_DN33166_c1_g2_i1	Stem	Root	4.14308	6.15251	2.48486e-06	0.000542575
TRINITY_DN29372_c0_g2_i2	Stem	Root	4.13021	6.35213	1.75529e-06	0.000411975
TRINITY_DN34455_c1_g2_i1	Stem	Root	4.12944	5.5927	1.0923e-05	0.00181294
TRINITY_DN31584_c0_g2_i1	Stem	Root	4.12944	5.5927	1.0923e-05	0.00181294
TRINITY_DN35972_c0_g2_i2	Stem	Root	4.12944	5.5927	1.0923e-05	0.00181294
TRINITY_DN32967_c1_g1_i5	Stem	Root	4.12886	5.21357	3.24175e-05	0.0045571
TRINITY_DN33974_c2_g1_i3	Stem	Root	4.12774	4.69736	0.00013422	0.0146536
TRINITY_DN28809_c0_g1_i1	Stem	Root	4.11687	8.56547	8.10281e-08	3.01889e-05
TRINITY_DN27654_c0_g1_i1	Stem	Root	4.11405	5.87823	5.37391e-06	0.0010189
TRINITY_DN29205_c0_g1_i2	Stem	Root	4.11066	7.08353	4.70211e-07	0.000137648
TRINITY_DN35911_c2_g3_i1	Stem	Root	4.10998	8.00206	1.38291e-07	4.94487e-05
TRINITY_DN28249_c0_g1_i1	Stem	Root	4.10321	8.32568	1.06497e-07	3.94023e-05
TRINITY_DN34321_c1_g1_i8	Stem	Root	4.09603	6.32076	2.13529e-06	0.000477397
TRINITY_DN33221_c0_g2_i1	Stem	Root	4.08939	4.66433	0.000160239	0.0169389
TRINITY_DN34536_c1_g1_i7	Stem	Root	4.08939	4.66433	0.000160239	0.0169389
TRINITY_DN31970_c0_g1_i4	Stem	Root	4.08939	4.66433	0.000160239	0.0169389
TRINITY_DN32398_c2_g3_i1	Stem	Root	4.08826	8.62025	1.11778e-07	4.07898e-05
TRINITY_DN36059_c0_g6_i1	Stem	Root	4.06984	5.53914	1.50121e-05	0.00237333
TRINITY_DN34972_c1_g1_i1	Stem	Root	4.05	4.63051	0.000191901	0.0196996
TRINITY_DN34510_c0_g1_i1	Stem	Root	4.04961	5.14346	4.85126e-05	0.00619821
TRINITY_DN34320_c2_g6_i1	Stem	Root	4.04942	5.52083	1.67283e-05	0.00259084
TRINITY_DN33101_c0_g2_i5	Stem	Root	4.02992	8.88462	1.24914e-07	4.52733e-05
TRINITY_DN34972_c1_g1_i2	Stem	Root	4.0222	5.11931	5.56909e-05	0.00694872
TRINITY_DN2344_c0_g1_i1	Stem	Root	4.0095	4.59589	0.000230561	0.0228324
TRINITY_DN36410_c1_g1_i3	Stem	Root	3.99874	5.77392	1.0081e-05	0.00171049
TRINITY_DN34257_c0_g1_i2	Stem	Root	3.99425	5.09474	6.40524e-05	0.00784502
TRINITY_DN34677_c0_g1_i4	Stem	Root	3.98761	7.18596	6.89139e-07	0.000190238
TRINITY_DN33834_c1_g1_i4	Stem	Root	3.98246	6.56381	1.97925e-06	0.000446823
TRINITY_DN34362_c0_g3_i1	Stem	Root	3.96783	4.5604	0.000277936	0.0264427
TRINITY_DN33375_c0_g3_i5	Stem	Root	3.96576	5.06975	7.38123e-05	0.00881743
TRINITY_DN34312_c2_g5_i2	Stem	Root	3.96576	5.06975	7.38123e-05	0.00881743
TRINITY_DN32387_c1_g1_i7	Stem	Root	3.9519	6.37288	3.26724e-06	0.000677323
TRINITY_DN35133_c1_g1_i17	Stem	Root	3.94069	6.36265	3.48186e-06	0.000716241
TRINITY_DN31811_c1_g2_i2	Stem	Root	3.93668	5.04432	8.52291e-05	0.00995798
TRINITY_DN34597_c0_g1_i11	Stem	Root	3.92493	4.52402	0.000336207	0.0306196
TRINITY_DN33145_c0_g3_i6	Stem	Root	3.92493	4.52402	0.000336207	0.0306196
TRINITY_DN32666_c0_g2_i1	Stem	Root	3.92493	4.52402	0.000336207	0.0306196
TRINITY_DN30281_c0_g1_i8	Stem	Root	3.92493	4.52402	0.000336207	0.0306196
TRINITY_DN34973_c0_g1_i1	Stem	Root	3.92493	4.52402	0.000336207	0.0306196
TRINITY_DN30309_c0_g1_i5	Stem	Root	3.90701	5.01843	9.86135e-05	0.0113476
TRINITY_DN36008_c0_g2_i1	Stem	Root	3.90701	5.01843	9.86135e-05	0.0113476
TRINITY_DN34216_c1_g2_i7	Stem	Root	3.8977	5.38571	3.6924e-05	0.00499299
TRINITY_DN32499_c0_g1_i2	Stem	Root	3.88071	4.4867	0.000408153	0.0353013
TRINITY_DN34019_c0_g1_i5	Stem	Root	3.88071	4.4867	0.000408153	0.0353013
TRINITY_DN35155_c0_g1_i13	Stem	Root	3.88071	4.4867	0.000408153	0.0353013
TRINITY_DN35186_c0_g1_i1	Stem	Root	3.86254	9.82973	1.96477e-07	6.71897e-05
TRINITY_DN32011_c0_g1_i2	Stem	Root	3.85458	5.64466	2.17754e-05	0.00324064
TRINITY_DN33869_c1_g1_i4	Stem	Root	3.84448	6.71657	2.62535e-06	0.000567771
TRINITY_DN28003_c0_g1_i1	Stem	Root	3.84249	8.0826	5.1244e-07	0.000147577
TRINITY_DN34384_c0_g6_i3	Stem	Root	3.83509	4.44838	0.000497338	0.0417278
TRINITY_DN32962_c1_g1_i5	Stem	Root	3.80145	7.88932	7.44304e-07	0.000203359
TRINITY_DN33623_c1_g8_i1	Stem	Root	3.78798	4.40901	0.000608346	0.0493325
TRINITY_DN33011_c1_g1_i1	Stem	Root	3.78183	4.90994	0.000180606	0.0186724
TRINITY_DN34638_c0_g1_i2	Stem	Root	3.78183	4.90994	0.000180606	0.0186724
TRINITY_DN35840_c1_g7_i1	Stem	Root	3.78183	4.90994	0.000180606	0.0186724
TRINITY_DN32829_c0_g1_i3	Stem	Root	3.75379	6.63391	4.40067e-06	0.000878122
TRINITY_DN27522_c0_g1_i1	Stem	Root	3.74876	4.88149	0.000211308	0.0210826
TRINITY_DN34440_c1_g1_i1	Stem	Root	3.73614	5.53946	4.0412e-05	0.0053588
TRINITY_DN34677_c0_g2_i1	Stem	Root	3.73614	5.53946	4.0412e-05	0.0053588
TRINITY_DN35014_c1_g2_i3	Stem	Root	3.72758	8.32358	9.49198e-07	0.00024669
TRINITY_DN32157_c0_g3_i1	Stem	Root	3.71491	4.85246	0.000247831	0.0241388
TRINITY_DN29490_c0_g1_i1	Stem	Root	3.71491	4.85246	0.000247831	0.0241388
TRINITY_DN33199_c0_g3_i1	Stem	Root	3.71265	7.12098	2.63222e-06	0.000567771
TRINITY_DN36034_c3_g1_i3	Stem	Root	3.7026	6.70869	4.82129e-06	0.000947855
TRINITY_DN35722_c0_g3_i1	Stem	Root	3.7022	5.21394	9.9074e-05	0.011376
TRINITY_DN25853_c0_g1_i1	Stem	Root	3.6944	5.50262	5.00907e-05	0.00630906
TRINITY_DN35781_c1_g3_i6	Stem	Root	3.69059	8.40075	1.07601e-06	0.000275614
TRINITY_DN35780_c0_g3_i1	Stem	Root	3.68531	5.9489	1.92961e-05	0.00291041
TRINITY_DN34957_c2_g2_i2	Stem	Root	3.68025	4.82283	0.000291391	0.0274289
TRINITY_DN35881_c0_g1_i1	Stem	Root	3.68025	4.82283	0.000291391	0.0274289
TRINITY_DN26881_c0_g1_i3	Stem	Root	3.67579	5.19095	0.000112865	0.0127129
TRINITY_DN36059_c0_g1_i6	Stem	Root	3.66656	6.67601	5.90823e-06	0.00110445
TRINITY_DN31069_c0_g1_i2	Stem	Root	3.65311	5.71104	3.56111e-05	0.00491503
TRINITY_DN32937_c0_g4_i1	Stem	Root	3.64474	4.79259	0.000291391	0.0274289
TRINITY_DN35972_c0_g1_i3	Stem	Root	3.63689	8.58172	1.25743e-06	0.000314523
TRINITY_DN31815_c0_g1_i2	Stem	Root	3.62943	5.44552	6.97257e-05	0.00836677
TRINITY_DN34219_c2_g5_i3	Stem	Root	3.6252	7.88244	1.82604e-06	0.0004267
TRINITY_DN36105_c4_g4_i1	Stem	Root	3.60626	6.22279	1.5226e-05	0.00240004
TRINITY_DN33375_c0_g1_i1	Stem	Root	3.59819	6.92621	5.49649e-06	0.00103478
TRINITY_DN35954_c0_g1_i4	Stem	Root	3.59353	5.1197	0.000168571	0.0176793
TRINITY_DN32499_c0_g2_i1	Stem	Root	3.58547	7.3196	3.70777e-06	0.000756868
TRINITY_DN34572_c1_g3_i1	Stem	Root	3.57701	6.81038	7.08104e-06	0.00128759
TRINITY_DN35972_c0_g3_i3	Stem	Root	3.57205	7.67879	2.80349e-06	0.000597457
TRINITY_DN32655_c0_g1_i6	Stem	Root	3.57098	4.73011	0.000405979	0.0353013
TRINITY_DN33240_c2_g1_i3	Stem	Root	3.56503	5.09514	0.000193372	0.0197365
TRINITY_DN34038_c0_g1_i14	Stem	Root	3.56503	5.09514	0.000193372	0.0197365
TRINITY_DN26248_c0_g1_i1	Stem	Root	3.5588	10.9387	9.48338e-07	0.00024669
TRINITY_DN33752_c2_g4_i1	Stem	Root	3.55717	5.83502	3.79855e-05	0.00512352
TRINITY_DN35753_c0_g2_i10	Stem	Root	3.55125	8.94495	1.61184e-06	0.000385092
TRINITY_DN33145_c0_g3_i2	Stem	Root	3.53934	5.61075	6.40476e-05	0.00784502
TRINITY_DN36231_c0_g3_i2	Stem	Root	3.53713	8.39599	2.39248e-06	0.000526722
TRINITY_DN23750_c0_g1_i1	Stem	Root	3.53596	5.07015	0.000222231	0.0220896
TRINITY_DN32962_c0_g2_i1	Stem	Root	3.53401	7.47042	4.15113e-06	0.000831501
TRINITY_DN35326_c0_g2_i1	Stem	Root	3.52557	8.13821	3.06712e-06	0.000643347
TRINITY_DN31021_c0_g1_i1	Stem	Root	3.51418	5.34501	0.000124037	0.0138542
TRINITY_DN36161_c0_g4_i1	Stem	Root	3.51346	6.94019	7.85709e-06	0.00140946
TRINITY_DN33011_c1_g2_i3	Stem	Root	3.50629	5.04472	0.00025588	0.0246971
TRINITY_DN34933_c5_g6_i1	Stem	Root	3.50572	8.23128	3.14041e-06	0.000653574
TRINITY_DN36059_c0_g5_i3	Stem	Root	3.49324	4.66479	0.000571838	0.0468916
TRINITY_DN31693_c3_g4_i2	Stem	Root	3.49324	4.66479	0.000571838	0.0468916
TRINITY_DN31406_c1_g10_i1	Stem	Root	3.49324	4.66479	0.000571838	0.0468916
TRINITY_DN33502_c2_g4_i1	Stem	Root	3.47984	7.88985	3.78126e-06	0.000768923
TRINITY_DN35954_c0_g1_i9	Stem	Root	3.4688	6.24547	2.48467e-05	0.00361749
TRINITY_DN35972_c0_g5_i1	Stem	Root	3.45125	8.91916	2.80062e-06	0.000597457
TRINITY_DN33692_c0_g3_i1	Stem	Root	3.44906	5.92153	4.70723e-05	0.00605777
TRINITY_DN34358_c0_g2_i1	Stem	Root	3.44505	4.99248	0.000341233	0.0309714
TRINITY_DN33048_c2_g1_i1	Stem	Root	3.44505	4.99248	0.000341233	0.0309714
TRINITY_DN30926_c0_g1_i2	Stem	Root	3.44031	8.33983	4.10752e-06	0.00082894
TRINITY_DN26781_c0_g2_i1	Stem	Root	3.43979	6.47222	2.07249e-05	0.00310164
TRINITY_DN36431_c1_g4_i2	Stem	Root	3.43711	6.68462	1.54029e-05	0.00241364
TRINITY_DN32113_c1_g2_i1	Stem	Root	3.4361	9.21236	2.67984e-06	0.000575711
TRINITY_DN29771_c0_g1_i1	Stem	Root	3.43285	7.10921	9.58287e-06	0.00166305
TRINITY_DN35753_c0_g1_i3	Stem	Root	3.41877	6.76467	1.49582e-05	0.00237248
TRINITY_DN32282_c0_g1_i1	Stem	Root	3.41487	5.25921	0.00020148	0.0202536
TRINITY_DN36410_c1_g1_i2	Stem	Root	3.41343	4.96562	0.000395255	0.0345787
TRINITY_DN35972_c0_g1_i5	Stem	Root	3.41072	6.84787	1.3916e-05	0.00223993
TRINITY_DN31927_c0_g1_i3	Stem	Root	3.40985	9.0431	3.31677e-06	0.000684925
TRINITY_DN32597_c3_g1_i1	Stem	Root	3.40752	7.82429	5.73471e-06	0.00107582
TRINITY_DN14301_c0_g1_i1	Stem	Root	3.39991	6.65138	1.88865e-05	0.00285863
TRINITY_DN35098_c0_g3_i1	Stem	Root	3.39636	9.06857	3.52273e-06	0.000721862
TRINITY_DN31973_c0_g2_i2	Stem	Root	3.39146	7.07203	1.20813e-05	0.00198052
TRINITY_DN35911_c2_g6_i1	Stem	Root	3.38665	7.61581	7.38706e-06	0.00133413
TRINITY_DN32646_c0_g2_i2	Stem	Root	3.3811	4.93826	0.000458791	0.0391095
TRINITY_DN32264_c1_g1_i1	Stem	Root	3.38014	6.90554	1.48344e-05	0.00236631
TRINITY_DN31577_c0_g1_i1	Stem	Root	3.36847	7.49438	9.00101e-06	0.00157231
TRINITY_DN34761_c0_g2_i4	Stem	Root	3.36252	5.21432	0.000259049	0.0248678
TRINITY_DN35894_c2_g1_i4	Stem	Root	3.36003	5.66208	0.000104384	0.0118833
TRINITY_DN36074_c2_g4_i1	Stem	Root	3.35292	9.72462	3.83062e-06	0.000775999
TRINITY_DN34156_c0_g4_i1	Stem	Root	3.35136	6.14155	4.62558e-05	0.00599073
TRINITY_DN35804_c1_g1_i7	Stem	Root	3.34803	4.91036	0.000533686	0.0443584
TRINITY_DN35004_c1_g3_i1	Stem	Root	3.34664	6.50069	2.91339e-05	0.00415025
TRINITY_DN24248_c0_g1_i1	Stem	Root	3.33289	6.2568	4.14818e-05	0.00545695
TRINITY_DN34272_c2_g3_i6	Stem	Root	3.32544	6.48191	3.2652e-05	0.00457799
TRINITY_DN35929_c0_g1_i1	Stem	Root	3.32224	7.9149	9.98078e-06	0.00170425
TRINITY_DN35753_c0_g1_i16	Stem	Root	3.31808	7.33587	1.28819e-05	0.00209316
TRINITY_DN33716_c0_g1_i1	Stem	Root	3.31419	4.88192	0.000622182	0.0498956
TRINITY_DN35404_c0_g2_i2	Stem	Root	3.3106	6.66828	2.69976e-05	0.00386661
TRINITY_DN32113_c1_g1_i1	Stem	Root	3.30987	9.30649	5.15645e-06	0.000995382
TRINITY_DN35753_c0_g1_i14	Stem	Root	3.30735	7.26612	1.44959e-05	0.00232625
TRINITY_DN29483_c0_g2_i1	Stem	Root	3.30124	5.61107	0.000140031	0.0151638
TRINITY_DN35186_c0_g5_i4	Stem	Root	3.28935	7.12168	1.82465e-05	0.00276963
TRINITY_DN31415_c0_g1_i1	Stem	Root	3.27857	7.79436	1.08991e-05	0.00181294
TRINITY_DN36431_c1_g3_i1	Stem	Root	3.27104	6.43384	4.36665e-05	0.00571612
TRINITY_DN31208_c0_g1_i1	Stem	Root	3.26347	5.75927	0.000121544	0.0136329
TRINITY_DN34529_c2_g1_i4	Stem	Root	3.26067	5.57603	0.000171134	0.0178429
TRINITY_DN35006_c0_g1_i3	Stem	Root	3.25991	6.42403	4.63265e-05	0.00599073
TRINITY_DN31642_c0_g1_i3	Stem	Root	3.25695	5.36603	0.000259582	0.0248741
TRINITY_DN35787_c1_g3_i3	Stem	Root	3.25611	7.93246	1.3603e-05	0.00219618
TRINITY_DN32829_c0_g4_i1	Stem	Root	3.25347	8.6744	8.88124e-06	0.0015565
TRINITY_DN35247_c2_g1_i9	Stem	Root	3.25332	6.61755	3.67543e-05	0.00499299
TRINITY_DN31872_c0_g2_i1	Stem	Root	3.25176	5.12009	0.000436421	0.0372622
TRINITY_DN32163_c0_g1_i8	Stem	Root	3.22269	5.09553	0.000499278	0.0417972
TRINITY_DN32700_c0_g1_i6	Stem	Root	3.21707	9.22277	8.71669e-06	0.0015327
TRINITY_DN35669_c0_g1_i1	Stem	Root	3.20859	6.01653	9.67155e-05	0.0111775
TRINITY_DN33435_c2_g5_i4	Stem	Root	3.1836	7.53181	2.12366e-05	0.00316931
TRINITY_DN25688_c0_g1_i1	Stem	Root	3.18311	5.30311	0.000368942	0.0329255
TRINITY_DN35804_c2_g3_i3	Stem	Root	3.18005	7.4806	2.25231e-05	0.00330895
TRINITY_DN49997_c0_g1_i1	Stem	Root	3.18005	7.4806	2.25231e-05	0.00330895
TRINITY_DN35165_c0_g1_i3	Stem	Root	3.17594	5.50328	0.000258681	0.0248678
TRINITY_DN35767_c3_g1_i1	Stem	Root	3.15763	5.28151	0.000415922	0.0358664
TRINITY_DN32829_c0_g1_i7	Stem	Root	3.15396	5.48451	0.000287576	0.0272976
TRINITY_DN34700_c1_g2_i7	Stem	Root	3.15118	5.66239	0.000212047	0.0211167
TRINITY_DN22130_c0_g1_i1	Stem	Root	3.14727	5.96332	0.000131919	0.0144617
TRINITY_DN34600_c1_g2_i3	Stem	Root	3.1446	7.1815	3.3476e-05	0.00466894
TRINITY_DN33233_c1_g2_i1	Stem	Root	3.14178	8.82033	1.49622e-05	0.00237248
TRINITY_DN35408_c4_g1_i3	Stem	Root	3.13159	5.64559	0.000233346	0.02298
TRINITY_DN34600_c1_g2_i1	Stem	Root	3.1315	6.08065	0.000117477	0.0132045
TRINITY_DN34345_c0_g2_i1	Stem	Root	3.13138	7.04714	4.04339e-05	0.0053588
TRINITY_DN33787_c1_g1_i1	Stem	Root	3.13135	7.3877	2.97402e-05	0.00422532
TRINITY_DN32597_c3_g1_i3	Stem	Root	3.12521	7.27744	3.36018e-05	0.00467425
TRINITY_DN31491_c0_g1_i5	Stem	Root	3.11744	7.0975	4.10242e-05	0.00542354
TRINITY_DN34538_c0_g2_i5	Stem	Root	3.11702	6.0681	0.000126407	0.0140264
TRINITY_DN32962_c1_g1_i7	Stem	Root	3.11613	6.96822	4.498e-05	0.00585928
TRINITY_DN31406_c1_g6_i1	Stem	Root	3.11352	7.32047	3.42057e-05	0.00474181
TRINITY_DN36396_c1_g4_i2	Stem	Root	3.09951	5.92208	0.000167544	0.0176311
TRINITY_DN35929_c0_g1_i10	Stem	Root	3.09444	8.9882	1.80002e-05	0.00274004
TRINITY_DN31761_c0_g1_i3	Stem	Root	3.07838	5.21469	0.000600932	0.0489549
TRINITY_DN33381_c3_g3_i2	Stem	Root	3.07786	5.75956	0.000233106	0.02298
TRINITY_DN36010_c1_g1_i3	Stem	Root	3.07115	5.59397	0.000312634	0.0290689
TRINITY_DN34075_c3_g1_i1	Stem	Root	3.05952	5.74386	0.000254949	0.0246519
TRINITY_DN31094_c0_g1_i8	Stem	Root	3.05952	5.74386	0.000254949	0.0246519
TRINITY_DN32713_c1_g3_i1	Stem	Root	3.05759	6.01679	0.000170349	0.0178307
TRINITY_DN31984_c0_g1_i1	Stem	Root	3.05738	7.46657	3.96879e-05	0.00531279
TRINITY_DN32996_c0_g2_i3	Stem	Root	3.05097	5.19171	0.00068133	0.054039
TRINITY_DN35669_c0_g2_i1	Stem	Root	3.03612	6.75757	7.92415e-05	0.00938185
TRINITY_DN35793_c1_g2_i3	Stem	Root	3.03326	5.86518	0.000232468	0.0229785
TRINITY_DN32713_c1_g1_i24	Stem	Root	3.02694	5.99043	0.000198399	0.0200575
TRINITY_DN23170_c0_g1_i1	Stem	Root	3.01083	8.6265	3.17696e-05	0.00450165
TRINITY_DN32778_c0_g1_i4	Stem	Root	3.01026	7.51377	4.93539e-05	0.00624579
TRINITY_DN34538_c0_g2_i3	Stem	Root	2.9983	6.39462	0.000139736	0.0151626
TRINITY_DN34345_c0_g2_i2	Stem	Root	2.99091	8.05905	4.55319e-05	0.00591671
TRINITY_DN31563_c0_g1_i1	Stem	Root	2.99044	6.18938	0.000174633	0.0181721
TRINITY_DN34718_c0_g1_i2	Stem	Root	2.98991	5.34572	0.000622782	0.0498956
TRINITY_DN30555_c0_g2_i2	Stem	Root	2.98991	5.34572	0.000622782	0.0498956
TRINITY_DN33758_c0_g2_i2	Stem	Root	2.98663	6.38454	0.000148311	0.0159954
TRINITY_DN32387_c1_g1_i2	Stem	Root	2.98544	7.69229	5.87479e-05	0.0072453
TRINITY_DN32617_c0_g1_i1	Stem	Root	2.97895	7.82893	5.49146e-05	0.00686793
TRINITY_DN35515_c1_g3_i2	Stem	Root	2.97691	6.17774	0.00018685	0.0192553
TRINITY_DN36086_c0_g2_i2	Stem	Root	2.96487	5.32475	0.000698785	0.0549924
TRINITY_DN35685_c1_g1_i1	Stem	Root	2.96259	6.76554	0.000108039	0.0122732
TRINITY_DN36187_c0_g1_i3	Stem	Root	2.96201	7.63386	6.85286e-05	0.00829788
TRINITY_DN25366_c0_g1_i1	Stem	Root	2.96172	8.43685	4.4032e-05	0.00574985
TRINITY_DN33098_c0_g2_i2	Stem	Root	2.93739	6.24639	0.000200481	0.0202296
TRINITY_DN33151_c1_g1_i10	Stem	Root	2.93333	8.87775	4.28653e-05	0.00562507
TRINITY_DN33869_c1_g4_i2	Stem	Root	2.93169	10.0795	3.57711e-05	0.00491503
TRINITY_DN36168_c2_g2_i1	Stem	Root	2.92781	5.77538	0.000387624	0.0340228
TRINITY_DN36060_c0_g2_i1	Stem	Root	2.92126	10.0139	3.82851e-05	0.00515089
TRINITY_DN32821_c1_g3_i3	Stem	Root	2.91815	6.01705	0.000287947	0.0272976
TRINITY_DN29645_c0_g1_i1	Stem	Root	2.90729	6.11814	0.000263781	0.0252311
TRINITY_DN35014_c1_g4_i1	Stem	Root	2.8964	5.44654	0.000711427	0.0559035
TRINITY_DN33670_c0_g1_i7	Stem	Root	2.8914	6.5566	0.000180843	0.0186724
TRINITY_DN25945_c0_g1_i1	Stem	Root	2.88056	9.95635	4.78953e-05	0.00614883
TRINITY_DN36161_c0_g4_i7	Stem	Root	2.87633	8.04337	8.01038e-05	0.00946094
TRINITY_DN33145_c0_g4_i2	Stem	Root	2.8746	6.75792	0.000159055	0.0169144
TRINITY_DN35753_c0_g2_i5	Stem	Root	2.87142	5.97733	0.000361326	0.0324087
TRINITY_DN32215_c0_g1_i6	Stem	Root	2.87142	5.97733	0.000361326	0.0324087
TRINITY_DN35972_c0_g3_i6	Stem	Root	2.87142	5.97733	0.000361326	0.0324087
TRINITY_DN30803_c0_g2_i1	Stem	Root	2.86384	6.08115	0.000326221	0.0302256
TRINITY_DN33199_c0_g2_i1	Stem	Root	2.85336	11.0662	4.97256e-05	0.00627792
TRINITY_DN33038_c2_g3_i1	Stem	Root	2.85202	10.5172	5.18342e-05	0.00651326
TRINITY_DN35972_c0_g3_i2	Stem	Root	2.84217	6.43467	0.000252139	0.0244689
TRINITY_DN34094_c4_g1_i3	Stem	Root	2.83526	7.63416	0.000123471	0.0138199
TRINITY_DN32650_c2_g4_i2	Stem	Root	2.83364	5.69602	0.000605395	0.0491681
TRINITY_DN35165_c0_g1_i2	Stem	Root	2.82792	5.82127	0.000520354	0.0433856
TRINITY_DN35794_c2_g2_i6	Stem	Root	2.81405	5.6796	0.000663375	0.0529091
TRINITY_DN32387_c1_g1_i1	Stem	Root	2.8137	10.3829	6.46017e-05	0.00789415
TRINITY_DN33151_c1_g1_i2	Stem	Root	2.80065	10.5572	6.74762e-05	0.00822654
TRINITY_DN32215_c1_g2_i10	Stem	Root	2.79558	8.80425	8.85669e-05	0.0103253
TRINITY_DN34972_c2_g5_i1	Stem	Root	2.79291	9.99196	7.47761e-05	0.00891257
TRINITY_DN22350_c0_g1_i1	Stem	Root	2.78622	7.51894	0.00016778	0.0176311
TRINITY_DN35226_c4_g2_i5	Stem	Root	2.77316	5.89446	0.000577643	0.0472019
TRINITY_DN34345_c0_g2_i7	Stem	Root	2.76211	6.78916	0.00025077	0.0243805
TRINITY_DN35712_c0_g4_i1	Stem	Root	2.75861	6.18985	0.000431514	0.0369617
TRINITY_DN33145_c0_g1_i1	Stem	Root	2.74903	8.37754	0.000127422	0.0140264
TRINITY_DN33255_c0_g1_i2	Stem	Root	2.74437	8.26914	0.000136961	0.0149223
TRINITY_DN27727_c0_g2_i1	Stem	Root	2.74057	10.5808	9.38217e-05	0.010914
TRINITY_DN32700_c0_g2_i1	Stem	Root	2.73723	6.42507	0.000390159	0.0341889
TRINITY_DN35929_c0_g1_i2	Stem	Root	2.73631	8.32571	0.000138719	0.015083
TRINITY_DN33869_c1_g1_i6	Stem	Root	2.72506	5.96412	0.000633856	0.0507066
TRINITY_DN35273_c2_g2_i6	Stem	Root	2.723	6.33348	0.000427179	0.0366493
TRINITY_DN24610_c0_g1_i1	Stem	Root	2.7214	5.85116	0.000736227	0.0575142
TRINITY_DN34270_c1_g1_i1	Stem	Root	2.71856	8.76801	0.000131704	0.0144617
TRINITY_DN26306_c0_g1_i2	Stem	Root	2.69688	7.96805	0.000196181	0.0198709
TRINITY_DN34449_c1_g1_i1	Stem	Root	2.68139	6.89282	0.00032643	0.0302256
TRINITY_DN32016_c4_g2_i5	Stem	Root	2.6799	6.21306	0.000572084	0.0468916
TRINITY_DN32670_c0_g2_i9	Stem	Root	2.67395	7.22286	0.000276983	0.0263991
TRINITY_DN34059_c0_g6_i1	Stem	Root	2.66408	8.45707	0.000188755	0.0194141
TRINITY_DN32937_c0_g2_i3	Stem	Root	2.6592	6.10641	0.000692619	0.0547498
TRINITY_DN34813_c0_g1_i4	Stem	Root	2.65762	7.33212	0.0003312	0.0304761
TRINITY_DN27921_c0_g1_i1	Stem	Root	2.65555	6.75844	0.000405114	0.0353013
TRINITY_DN35794_c2_g4_i2	Stem	Root	2.64747	6.8641	0.000386096	0.0339446
TRINITY_DN31708_c1_g1_i2	Stem	Root	2.64034	7.1943	0.00032791	0.0302256
TRINITY_DN35437_c0_g1_i1	Stem	Root	2.63853	6.17846	0.000695806	0.0549037
TRINITY_DN28713_c0_g1_i2	Stem	Root	2.63737	7.00934	0.000362971	0.0325015
TRINITY_DN35803_c2_g2_i2	Stem	Root	2.63302	8.56848	0.000210036	0.021074
TRINITY_DN8038_c0_g1_i1	Stem	Root	2.62863	6.3337	0.000621674	0.0498956
TRINITY_DN34093_c2_g5_i1	Stem	Root	2.6278	7.59143	0.000327393	0.0302256
TRINITY_DN35326_c0_g1_i14	Stem	Root	2.61605	6.32318	0.000659912	0.0527119
TRINITY_DN32962_c1_g1_i9	Stem	Root	2.59752	9.22015	0.000225586	0.0223813
TRINITY_DN36423_c3_g1_i1	Stem	Root	2.59327	6.87149	0.000484226	0.0410847
TRINITY_DN35722_c0_g5_i2	Stem	Root	2.57714	6.80487	0.000544577	0.0451228
TRINITY_DN35911_c2_g11_i1	Stem	Root	2.56462	7.04206	0.000487357	0.0410847
TRINITY_DN32960_c0_g2_i1	Stem	Root	2.53734	9.27745	0.000297717	0.0279748
TRINITY_DN33724_c3_g1_i2	Stem	Root	2.52596	7.00964	0.00058816	0.0479878
TRINITY_DN32348_c1_g2_i1	Stem	Root	2.49406	7.89577	0.00051912	0.0433506
TRINITY_DN32185_c1_g1_i3	Stem	Root	2.49064	9.87959	0.000347424	0.0314797
TRINITY_DN28173_c0_g2_i1	Stem	Root	2.48034	7.01634	0.00071246	0.0559035
TRINITY_DN29052_c0_g1_i2	Stem	Root	2.45229	9.83494	0.000420556	0.0361977
TRINITY_DN35709_c0_g1_i1	Stem	Root	2.44499	7.70192	0.000696627	0.0549037
TRINITY_DN32940_c3_g4_i2	Stem	Root	2.4438	8.35793	0.000548179	0.0453508
TRINITY_DN35794_c1_g1_i5	Stem	Root	2.43525	7.91715	0.000670335	0.0533843
TRINITY_DN33090_c2_g1_i5	Stem	Root	2.41818	7.75791	0.000763086	0.0595252
TRINITY_DN29326_c0_g1_i1	Stem	Root	-2.43552	8.11005	0.000616648	0.0498956
TRINITY_DN32857_c1_g1_i1	Stem	Root	-2.45658	7.33981	0.00069225	0.0547498
TRINITY_DN35874_c0_g1_i4	Stem	Root	-2.49415	7.22919	0.00060511	0.0491681
TRINITY_DN35620_c0_g4_i2	Stem	Root	-2.52163	11.174	0.000275388	0.0262941
TRINITY_DN33076_c0_g1_i3	Stem	Root	-2.58865	7.78207	0.000327565	0.0302256
TRINITY_DN31988_c0_g2_i8	Stem	Root	-2.59626	7.42307	0.000358204	0.0322917
TRINITY_DN34895_c0_g1_i2	Stem	Root	-2.63412	7.05872	0.000436055	0.0372622
TRINITY_DN24501_c0_g1_i2	Stem	Root	-2.64531	9.4921	0.000170791	0.017842
TRINITY_DN33338_c0_g2_i1	Stem	Root	-2.66322	7.12836	0.000356924	0.0322309
TRINITY_DN31933_c0_g2_i2	Stem	Root	-2.68216	8.85385	0.000161564	0.0170451
TRINITY_DN32076_c3_g7_i1	Stem	Root	-2.70149	6.42691	0.000499734	0.0417972
TRINITY_DN36280_c2_g4_i2	Stem	Root	-2.75874	8.21936	0.00012608	0.0140264
TRINITY_DN66480_c0_g1_i1	Stem	Root	-2.79711	6.26813	0.000416033	0.0358664
TRINITY_DN34649_c3_g7_i1	Stem	Root	-2.8011	8.2339	0.000101916	0.0116772
TRINITY_DN33910_c0_g1_i7	Stem	Root	-2.84981	8.34185	7.81444e-05	0.00927256
TRINITY_DN21949_c0_g1_i1	Stem	Root	-2.86277	6.23426	0.000332315	0.030526
TRINITY_DN33203_c0_g1_i16	Stem	Root	-2.87368	5.54082	0.000720674	0.0564648
TRINITY_DN36379_c1_g1_i15	Stem	Root	-2.89597	6.06405	0.000350498	0.0317043
TRINITY_DN36406_c1_g3_i5	Stem	Root	-2.91049	7.4685	8.02647e-05	0.00946094
TRINITY_DN35489_c1_g3_i1	Stem	Root	-2.93866	5.59553	0.000537282	0.0445877
TRINITY_DN35061_c2_g1_i4	Stem	Root	-2.97143	7.63877	5.42983e-05	0.00680683
TRINITY_DN33446_c1_g1_i8	Stem	Root	-2.97307	5.46486	0.000575736	0.0471184
TRINITY_DN34689_c2_g5_i1	Stem	Root	-3.00297	7.33056	6.84678e-05	0.00829788
TRINITY_DN35220_c0_g1_i2	Stem	Root	-3.01878	5.50351	0.000467857	0.0398186
TRINITY_DN24501_c0_g1_i1	Stem	Root	-3.04111	5.52245	0.000422388	0.0362968
TRINITY_DN30633_c0_g1_i2	Stem	Root	-3.06043	5.69909	0.000305681	0.0284735
TRINITY_DN26516_c0_g1_i1	Stem	Root	-3.06309	5.54115	0.000381713	0.0339265
TRINITY_DN34739_c1_g2_i2	Stem	Root	-3.07105	6.58902	9.45312e-05	0.0109726
TRINITY_DN35774_c0_g1_i1	Stem	Root	-3.07503	6.82075	7.50238e-05	0.00892214
TRINITY_DN33229_c2_g1_i2	Stem	Root	-3.09651	9.74483	1.53891e-05	0.00241364
TRINITY_DN29044_c0_g1_i1	Stem	Root	-3.1033	6.97993	5.78338e-05	0.00714912
TRINITY_DN35691_c0_g1_i7	Stem	Root	-3.12742	5.20915	0.000530803	0.0441877
TRINITY_DN33910_c0_g1_i1	Stem	Root	-3.14089	7.40416	3.42655e-05	0.00474181
TRINITY_DN25976_c0_g1_i4	Stem	Root	-3.15027	10.8279	1.00122e-05	0.00170425
TRINITY_DN33910_c0_g2_i3	Stem	Root	-3.15218	7.25933	3.59357e-05	0.00491503
TRINITY_DN33839_c0_g2_i5	Stem	Root	-3.16003	5.9293	0.000154617	0.0166202
TRINITY_DN33910_c0_g2_i9	Stem	Root	-3.17779	6.98008	4.14522e-05	0.00545695
TRINITY_DN33321_c0_g1_i4	Stem	Root	-3.20815	5.27763	0.000368942	0.0329255
TRINITY_DN33839_c0_g2_i3	Stem	Root	-3.25257	11.4225	5.36308e-06	0.0010189
TRINITY_DN33321_c0_g1_i6	Stem	Root	-3.26627	5.71595	0.000145838	0.0157606
TRINITY_DN32834_c0_g1_i1	Stem	Root	-3.2851	5.73233	0.000133085	0.0145595
TRINITY_DN34558_c2_g1_i12	Stem	Root	-3.2936	10.6115	4.60813e-06	0.000909304
TRINITY_DN31145_c0_g1_i3	Stem	Root	-3.30052	9.49262	5.10521e-06	0.000992683
TRINITY_DN32955_c0_g6_i1	Stem	Root	-3.30585	6.18845	6.21249e-05	0.00764409
TRINITY_DN35834_c1_g2_i1	Stem	Root	-3.31044	6.31328	4.83367e-05	0.00619059
TRINITY_DN36039_c0_g1_i3	Stem	Root	-3.32006	4.83909	0.000727001	0.0568769
TRINITY_DN34895_c0_g1_i7	Stem	Root	-3.3845	5.18597	0.000259049	0.0248678
TRINITY_DN35579_c0_g3_i3	Stem	Root	-3.43374	11.2938	1.91691e-06	0.000438322
TRINITY_DN33915_c1_g3_i1	Stem	Root	-3.43882	5.23271	0.00020148	0.0202536
TRINITY_DN28454_c0_g1_i3	Stem	Root	-3.49117	5.278	0.000157637	0.0167972
TRINITY_DN35644_c0_g1_i2	Stem	Root	-3.49117	5.278	0.000157637	0.0167972
TRINITY_DN19329_c0_g1_i1	Stem	Root	-3.5284	4.64608	0.000681598	0.054039
TRINITY_DN32829_c0_g6_i1	Stem	Root	-3.5284	4.64608	0.000681598	0.054039
TRINITY_DN35460_c1_g2_i2	Stem	Root	-3.5415	5.95797	3.6872e-05	0.00499299
TRINITY_DN31862_c4_g4_i1	Stem	Root	-3.5415	5.95797	3.6872e-05	0.00499299
TRINITY_DN35489_c2_g2_i2	Stem	Root	-3.5689	4.68017	0.000571838	0.0468916
TRINITY_DN35526_c1_g1_i1	Stem	Root	-3.5689	4.68017	0.000571838	0.0468916
TRINITY_DN34587_c5_g1_i1	Stem	Root	-3.58235	5.06245	0.000193372	0.0197365
TRINITY_DN30959_c1_g1_i2	Stem	Root	-3.61775	6.02599	2.48508e-05	0.00361749
TRINITY_DN34125_c0_g2_i1	Stem	Root	-3.69755	5.1624	0.000112865	0.0127129
TRINITY_DN31145_c0_g1_i6	Stem	Root	-3.70911	7.86843	1.45333e-06	0.000353563
TRINITY_DN35705_c0_g1_i24	Stem	Root	-3.72041	4.80903	0.000291391	0.0274289
TRINITY_DN17794_c0_g1_i2	Stem	Root	-3.75376	6.59016	5.4519e-06	0.00103002
TRINITY_DN24558_c0_g1_i1	Stem	Root	-3.75592	4.83953	0.000211308	0.0210826
TRINITY_DN35746_c1_g2_i4	Stem	Root	-3.75592	4.83953	0.000211308	0.0210826
TRINITY_DN33321_c0_g1_i7	Stem	Root	-3.77072	5.52344	4.0412e-05	0.0053588
TRINITY_DN33446_c1_g2_i1	Stem	Root	-3.79254	6.34624	6.90942e-06	0.00126938
TRINITY_DN31755_c0_g3_i2	Stem	Root	-3.81247	5.56059	3.27475e-05	0.00457932
TRINITY_DN33839_c0_g2_i1	Stem	Root	-3.81526	7.41554	1.37642e-06	0.000339505
TRINITY_DN35275_c0_g3_i3	Stem	Root	-3.82444	4.89867	0.000154728	0.0166202
TRINITY_DN33038_c1_g1_i1	Stem	Root	-3.85304	5.5968	2.66494e-05	0.00384777
TRINITY_DN30684_c0_g1_i2	Stem	Root	-3.85304	5.5968	2.66494e-05	0.00384777
TRINITY_DN33446_c1_g1_i15	Stem	Root	-3.86306	7.02839	1.75311e-06	0.000411975
TRINITY_DN35750_c0_g1_i15	Stem	Root	-3.90999	4.46294	0.000497338	0.0417278
TRINITY_DN36036_c3_g3_i4	Stem	Root	-3.93331	5.91612	1.01897e-05	0.00172344
TRINITY_DN27570_c0_g1_i2	Stem	Root	-3.94974	5.68356	1.62017e-05	0.00251659
TRINITY_DN34036_c4_g1_i5	Stem	Root	-3.95241	5.01017	8.52291e-05	0.00995798
TRINITY_DN26583_c0_g1_i2	Stem	Root	-3.95562	4.50157	0.000408153	0.0353013
TRINITY_DN32774_c1_g1_i2	Stem	Root	-3.95562	4.50157	0.000408153	0.0353013
TRINITY_DN9154_c0_g1_i1	Stem	Root	-3.97585	6.66055	1.96479e-06	0.000445446
TRINITY_DN35339_c1_g2_i4	Stem	Root	-4.05472	6.02651	5.31135e-06	0.00101739
TRINITY_DN36014_c1_g1_i4	Stem	Root	-4.17863	5.21029	2.84399e-05	0.00406225
TRINITY_DN34989_c2_g1_i2	Stem	Root	-4.19265	8.46446	7.23063e-08	2.81193e-05
TRINITY_DN35049_c0_g5_i1	Stem	Root	-4.20683	6.37827	1.35949e-06	0.000336889
TRINITY_DN33446_c1_g1_i18	Stem	Root	-4.23005	5.25627	2.19975e-05	0.00326457
TRINITY_DN32683_c2_g2_i4	Stem	Root	-4.24003	4.74649	0.000112765	0.0127129
TRINITY_DN35476_c2_g1_i1	Stem	Root	-4.25508	5.27873	1.93925e-05	0.00291041
TRINITY_DN30358_c0_g1_i1	Stem	Root	-4.28137	5.68387	5.9495e-06	0.00110445
TRINITY_DN36033_c1_g2_i1	Stem	Root	-4.28137	5.68387	5.9495e-06	0.00110445
TRINITY_DN55404_c0_g1_i1	Stem	Root	-4.33194	6.28159	1.07046e-06	0.000275516
TRINITY_DN30034_c0_g1_i1	Stem	Root	-4.35576	6.30369	9.36422e-07	0.000245767
TRINITY_DN20121_c0_g1_i1	Stem	Root	-4.37414	5.38607	1.05608e-05	0.00177495
TRINITY_DN34944_c0_g4_i5	Stem	Root	-4.38046	4.86984	4.92269e-05	0.00624455
TRINITY_DN34325_c2_g1_i4	Stem	Root	-4.39682	5.40661	9.39195e-06	0.00163524
TRINITY_DN34895_c0_g1_i9	Stem	Root	-4.42644	6.76816	2.64506e-07	8.33868e-05
TRINITY_DN32433_c2_g2_i1	Stem	Root	-4.43617	6.37848	5.94281e-07	0.000166643
TRINITY_DN36040_c1_g3_i1	Stem	Root	-4.43718	6.1293	1.1597e-06	0.00029563
TRINITY_DN33256_c0_g3_i2	Stem	Root	-4.44587	4.92779	3.59785e-05	0.00491503
TRINITY_DN25787_c0_g1_i4	Stem	Root	-4.45895	4.11062	0.000621965	0.0498956
TRINITY_DN35348_c1_g1_i6	Stem	Root	-4.45895	4.11062	0.000621965	0.0498956
TRINITY_DN36406_c1_g1_i3	Stem	Root	-4.49418	7.27813	7.40024e-08	2.85703e-05
TRINITY_DN32822_c2_g4_i3	Stem	Root	-4.50514	5.50517	5.32776e-06	0.00101739
TRINITY_DN19174_c0_g1_i1	Stem	Root	-4.51755	4.15971	0.000488131	0.0410847
TRINITY_DN34061_c0_g3_i1	Stem	Root	-4.51755	4.15971	0.000488131	0.0410847
TRINITY_DN20499_c0_g1_i1	Stem	Root	-4.53476	5.91667	1.50238e-06	0.000363837
TRINITY_DN32662_c0_g2_i1	Stem	Root	-4.53873	5.01058	2.28759e-05	0.0033483
TRINITY_DN26521_c0_g1_i1	Stem	Root	-4.57386	4.2072	0.000385253	0.0339265
TRINITY_DN30905_c0_g1_i1	Stem	Root	-4.57386	4.2072	0.000385253	0.0339265
TRINITY_DN30905_c0_g3_i1	Stem	Root	-4.57386	4.2072	0.000385253	0.0339265
TRINITY_DN33069_c0_g4_i1	Stem	Root	-4.57386	4.2072	0.000385253	0.0339265
TRINITY_DN63672_c0_g1_i1	Stem	Root	-4.57386	4.2072	0.000385253	0.0339265
TRINITY_DN29965_c0_g1_i2	Stem	Root	-4.58848	9.30905	3.52917e-09	2.61149e-06
TRINITY_DN34953_c0_g1_i1	Stem	Root	-4.62806	4.25318	0.000305695	0.0284735
TRINITY_DN35746_c1_g1_i5	Stem	Root	-4.62806	4.25318	0.000305695	0.0284735
TRINITY_DN33910_c0_g2_i5	Stem	Root	-4.65343	8.41253	6.65138e-09	4.37496e-06
TRINITY_DN36036_c2_g1_i3	Stem	Root	-4.65393	5.11408	1.28863e-05	0.00209316
TRINITY_DN28867_c0_g1_i1	Stem	Root	-4.68029	4.29774	0.000243817	0.023835
TRINITY_DN64538_c0_g1_i1	Stem	Root	-4.68134	5.13883	1.12192e-05	0.00185633
TRINITY_DN33533_c5_g1_i1	Stem	Root	-4.70825	5.16318	9.78617e-06	0.00167649
TRINITY_DN28654_c0_g1_i3	Stem	Root	-4.7307	4.34098	0.000195424	0.019832
TRINITY_DN36131_c4_g2_i1	Stem	Root	-4.7307	4.34098	0.000195424	0.019832
TRINITY_DN27574_c0_g1_i1	Stem	Root	-4.77941	4.38296	0.000157376	0.0167972
TRINITY_DN34895_c0_g1_i5	Stem	Root	-4.83572	5.2791	5.07388e-06	0.000990205
TRINITY_DN33446_c1_g1_i19	Stem	Root	-4.88787	5.85844	6.62507e-07	0.000183839
TRINITY_DN32762_c2_g3_i2	Stem	Root	-4.8913	6.55491	7.95295e-08	2.98392e-05
TRINITY_DN30925_c0_g1_i1	Stem	Root	-4.95928	4.53969	6.91332e-05	0.00831439
TRINITY_DN33944_c0_g1_i3	Stem	Root	-5.06117	5.48632	1.53159e-06	0.000367568
TRINITY_DN32197_c3_g2_i1	Stem	Root	-5.08085	4.64702	3.88701e-05	0.00521642
TRINITY_DN34049_c1_g1_i4	Stem	Root	-5.11125	7.58418	2.80969e-09	2.16949e-06
TRINITY_DN31241_c0_g3_i3	Stem	Root	-5.1192	4.6811	3.23096e-05	0.00455394
TRINITY_DN32076_c3_g1_i1	Stem	Root	-5.22848	4.77877	1.59279e-05	0.0024813
TRINITY_DN33910_c0_g2_i1	Stem	Root	-5.25355	6.20217	7.56913e-08	2.89133e-05
TRINITY_DN28090_c0_g2_i1	Stem	Root	-5.26314	4.80992	1.34468e-05	0.00217757
TRINITY_DN35933_c2_g3_i4	Stem	Root	-5.3445	5.75029	3.20078e-07	9.91461e-05
TRINITY_DN36221_c2_g1_i23	Stem	Root	-5.36125	6.30436	4.0306e-08	1.78952e-05
TRINITY_DN28987_c0_g2_i1	Stem	Root	-5.39402	4.92821	7.01868e-06	0.00128062
TRINITY_DN35825_c1_g5_i2	Stem	Root	-5.39402	4.92821	7.01868e-06	0.00128062
TRINITY_DN33446_c1_g1_i7	Stem	Root	-5.45982	5.85872	1.66315e-07	5.82958e-05
TRINITY_DN34078_c2_g2_i5	Stem	Root	-5.47217	6.41002	2.09016e-08	1.06057e-05
TRINITY_DN32241_c1_g6_i3	Stem	Root	-5.53485	6.4699	1.43754e-08	7.81523e-06
TRINITY_DN35746_c0_g1_i1	Stem	Root	-5.57045	5.08928	2.84614e-06	0.000599355
TRINITY_DN32485_c0_g1_i1	Stem	Root	-5.57045	5.08928	2.84614e-06	0.000599355
TRINITY_DN31985_c0_g2_i3	Stem	Root	-5.5957	5.98715	7.59763e-08	2.89133e-05
TRINITY_DN33910_c0_g2_i2	Stem	Root	-5.61004	6.00074	6.98975e-08	2.73823e-05
TRINITY_DN32914_c0_g3_i2	Stem	Root	-5.6383	6.02754	5.92816e-08	2.39273e-05
TRINITY_DN32818_c1_g2_i3	Stem	Root	-5.65119	5.16356	1.86519e-06	0.000429642
TRINITY_DN34559_c1_g5_i1	Stem	Root	-5.83422	6.21412	1.73515e-08	9.24453e-06
TRINITY_DN35705_c0_g1_i21	Stem	Root	-5.93534	5.42756	4.03028e-07	0.000122003
TRINITY_DN27270_c0_g2_i1	Stem	Root	-6.01885	5.50583	2.53726e-07	8.19274e-05
TRINITY_DN36209_c0_g1_i15	Stem	Root	-6.0494	6.42039	4.79162e-09	3.31543e-06
TRINITY_DN33978_c0_g2_i6	Stem	Root	-6.07029	6.44048	4.22304e-09	3.08213e-06
TRINITY_DN34376_c0_g2_i2	Stem	Root	-6.10107	6.4701	3.50441e-09	2.61149e-06
TRINITY_DN33736_c1_g4_i1	Stem	Root	-6.26407	6.62738	1.29435e-09	1.18897e-06
TRINITY_DN35667_c0_g7_i1	Stem	Root	-6.29493	5.76658	5.29605e-08	2.19203e-05
TRINITY_DN32818_c1_g2_i1	Stem	Root	-6.29493	5.76658	5.29605e-08	2.19203e-05
TRINITY_DN34989_c2_g1_i6	Stem	Root	-6.36051	6.72072	7.1363e-10	7.04089e-07
TRINITY_DN35705_c0_g1_i19	Stem	Root	-6.41153	7.31771	6.0189e-11	8.66689e-08
TRINITY_DN34989_c2_g1_i5	Stem	Root	-6.52086	6.87636	2.62693e-10	3.11016e-07
TRINITY_DN36227_c4_g3_i9	Stem	Root	-6.73878	7.08866	6.3713e-11	8.70385e-08
TRINITY_DN36442_c1_g1_i3	Stem	Root	-7.00741	6.45063	6.98725e-10	7.0239e-07
TRINITY_DN35040_c0_g2_i7	Stem	Root	-7.05924	7.40225	7.96259e-12	1.65209e-08
TRINITY_DN26040_c0_g1_i2	Stem	Root	-7.09143	7.98458	6.89003e-13	2.83065e-09
TRINITY_DN35986_c6_g1_i6	Stem	Root	-7.30225	6.73724	1.12112e-10	1.42217e-07
TRINITY_DN30633_c0_g1_i6	Stem	Root	-7.35141	6.78518	8.23339e-11	1.0699e-07
TRINITY_DN36221_c2_g1_i12	Stem	Root	-7.47484	6.90573	3.60363e-11	5.99982e-08
TRINITY_DN29180_c0_g1_i5	Stem	Root	-7.62795	8.51438	1.94697e-14	5.18654e-10
TRINITY_DN35136_c3_g4_i9	Stem	Root	-7.88409	7.30705	2.64297e-12	7.04062e-09
TRINITY_DN36481_c4_g2_i3	Stem	Root	-8.02709	7.44777	1.0135e-12	3.37484e-09
TRINITY_DN35687_c0_g1_i11	Stem	Root	-8.268	7.68532	2.1131e-13	2.23453e-09
