# Supplementary material for: Spatial Genomic Resource Reveals Molecular Insights into Key Bioactive-Metabolite Biosynthesis in Endangered Angelica glauca Edgew
Source: Int J Mol Sci. 2022 Sep 21;23(19):11064. doi: 10.3390/ijms231911064 (PMC9569870; doi:10.3390/ijms231911064)
Supplement: Supplementary file 1 [file ijms-23-11064-s001.zip › Supplementary Table S3.xlsx]

## Sheet: Subcluster 1
Supplementary Table ST3: Clustering of transcripts
Transcript ID	Leaf	Stem	Root
TRINITY_DN34156_c0_g4_i1	-2.36647	2.81352	-0.447056
TRINITY_DN34287_c0_g4_i2	-1.46966	1.49094	-0.0212859
TRINITY_DN33459_c2_g7_i1	-2.40015	1.73889	0.661252
TRINITY_DN35404_c0_g2_i2	-1.47348	2.37011	-0.89663
TRINITY_DN32829_c0_g1_i7	-1.4181	2.20332	-0.785219
TRINITY_DN35672_c1_g1_i2	-1.63248	1.90174	-0.269263
TRINITY_DN33101_c0_g2_i5	-1.05267	2.55451	-1.50185
TRINITY_DN31871_c0_g1_i1	-2.09703	1.9329	0.16413
TRINITY_DN33151_c1_g2_i3	-0.807219	3.08418	-2.27696
TRINITY_DN23335_c0_g1_i1	-2.38584	1.76825	0.617589
TRINITY_DN36381_c1_g4_i1	-1.77976	2.16699	-0.387229
TRINITY_DN20659_c0_g1_i1	-2.0622	0.111398	1.9508
TRINITY_DN26343_c0_g1_i1	-3.07153	2.01489	1.05663
TRINITY_DN33287_c0_g1_i2	-1.64031	1.80379	-0.163484
TRINITY_DN28057_c0_g1_i1	-2.58409	0.703761	1.88033
TRINITY_DN34558_c2_g1_i13	-3.16824	0.825481	2.34276
TRINITY_DN33711_c2_g2_i1	-2.12274	2.02633	0.0964142
TRINITY_DN27935_c0_g1_i2	-2.28215	1.50763	0.774522
TRINITY_DN31708_c1_g1_i2	-1.18969	1.92452	-0.734828
TRINITY_DN33222_c1_g8_i1	-2.48574	1.86628	0.619453
TRINITY_DN33054_c0_g2_i1	-1.91073	0.330512	1.58022
TRINITY_DN45031_c0_g1_i1	-1.88696	1.55838	0.328582
TRINITY_DN26058_c0_g1_i1	-2.38261	0.79783	1.58478
TRINITY_DN31119_c0_g2_i4	-1.42661	2.77447	-1.34786
TRINITY_DN8038_c0_g1_i1	-2.55358	2.59093	-0.0373501
TRINITY_DN26248_c0_g1_i1	-3.32639	3.45987	-0.133478
TRINITY_DN30432_c0_g2_i1	-2.66903	2.08485	0.584177
TRINITY_DN35722_c0_g2_i1	-3.14286	4.20945	-1.06659
TRINITY_DN34701_c2_g4_i1	-3.65595	2.00936	1.6466
TRINITY_DN35186_c0_g1_i1	-2.58013	3.23413	-0.654002
TRINITY_DN37682_c0_g1_i1	-2.89554	4.51706	-1.62152
TRINITY_DN31415_c0_g1_i1	-2.05537	2.67483	-0.619465
TRINITY_DN32036_c0_g2_i1	-4.14884	1.16974	2.9791
TRINITY_DN34584_c1_g1_i8	-2.25293	2.06141	0.191521
TRINITY_DN30640_c0_g1_i2	-3.50037	1.24303	2.25734
TRINITY_DN35411_c0_g2_i5	-1.76975	3.97867	-2.20892
TRINITY_DN25262_c0_g1_i2	-1.11867	3.36597	-2.24731
TRINITY_DN35722_c0_g6_i1	-2.3247	4.19028	-1.86558
TRINITY_DN34558_c2_g1_i3	-2.12846	-0.029363	2.15782
TRINITY_DN35929_c0_g1_i2	-2.43474	2.59898	-0.164248
TRINITY_DN33072_c0_g1_i2	-1.46832	1.62797	-0.159651
TRINITY_DN35781_c1_g3_i6	-1.54492	2.62204	-1.07712
TRINITY_DN27567_c0_g1_i1	-2.04536	0.986335	1.05902
TRINITY_DN25537_c0_g1_i2	-2.68576	2.00128	0.68448
TRINITY_DN33628_c0_g3_i4	-1.55623	1.73326	-0.177028
TRINITY_DN21081_c0_g1_i1	-3.23506	1.4532	1.78186
TRINITY_DN34320_c2_g6_i1	-1.759	2.75091	-0.991911
TRINITY_DN26644_c0_g1_i4	-1.71289	1.8834	-0.170506
TRINITY_DN35786_c3_g2_i1	-3.85384	0.908382	2.94546
TRINITY_DN33194_c1_g1_i1	-2.13406	4.02362	-1.88955
TRINITY_DN35869_c0_g2_i7	-2.88731	1.86356	1.02376
TRINITY_DN35825_c2_g1_i2	-1.01948	2.9844	-1.96491
TRINITY_DN36075_c1_g1_i1	-1.60021	2.05717	-0.456955
TRINITY_DN25757_c0_g1_i1	-3.9144	1.73318	2.18121
TRINITY_DN32627_c2_g9_i1	-1.7487	1.36284	0.385856
TRINITY_DN31716_c0_g1_i3	-3.44687	2.1343	1.31257
TRINITY_DN30868_c0_g1_i3	-2.44842	4.21878	-1.77035
TRINITY_DN33834_c1_g2_i4	-2.13684	3.61368	-1.47684
TRINITY_DN35448_c1_g1_i1	-1.55229	3.22031	-1.66802
TRINITY_DN26409_c0_g1_i2	-2.60187	1.58519	1.01667
TRINITY_DN28809_c0_g1_i1	-0.953785	2.52978	-1.57599
TRINITY_DN36387_c1_g1_i5	-5.01248	4.95353	0.058951
TRINITY_DN36330_c0_g1_i1	-1.56778	1.84727	-0.279486
TRINITY_DN34811_c1_g3_i1	-1.04984	2.57385	-1.52401
TRINITY_DN34620_c0_g1_i6	-2.62561	1.83773	0.787876
TRINITY_DN25688_c0_g1_i1	-1.80716	2.40626	-0.599102
TRINITY_DN33692_c0_g2_i5	-1.32431	1.63033	-0.306014
TRINITY_DN34529_c2_g1_i4	-1.88305	2.54645	-0.663403
TRINITY_DN35367_c3_g1_i4	-2.11829	2.06909	0.049203
TRINITY_DN35605_c0_g3_i1	-2.56398	1.84829	0.715693
TRINITY_DN29326_c0_g1_i1	-3.35617	0.483169	2.873
TRINITY_DN29566_c0_g1_i2	-1.94803	3.42261	-1.47458
TRINITY_DN35515_c1_g3_i2	-1.35887	2.15766	-0.798788
TRINITY_DN32215_c1_g2_i10	-1.41262	2.11575	-0.703127
TRINITY_DN35399_c2_g3_i2	-1.33341	1.8242	-0.490788
TRINITY_DN31577_c0_g1_i1	-1.5728	2.47529	-0.902493
TRINITY_DN32700_c0_g1_i2	-1.43884	2.69797	-1.25912
TRINITY_DN35965_c0_g3_i1	-1.82731	0.455646	1.37166
TRINITY_DN34632_c0_g2_i14	-1.93252	-0.148519	2.08104
TRINITY_DN66546_c0_g1_i1	-2.45989	1.60243	0.857463
TRINITY_DN33130_c0_g5_i1	-2.62262	1.3209	1.30172
TRINITY_DN32962_c1_g1_i9	-1.8726	2.25046	-0.377859
TRINITY_DN6817_c0_g1_i1	-0.68685	2.56695	-1.8801
TRINITY_DN34321_c1_g1_i11	-2.56259	3.41563	-0.853045
TRINITY_DN32387_c1_g1_i1	-2.3864	2.61762	-0.231225
TRINITY_DN32011_c0_g1_i2	-1.30534	2.44257	-1.13724
TRINITY_DN33583_c0_g1_i1	-1.98842	3.68535	-1.69693
TRINITY_DN27822_c0_g1_i1	-0.447109	2.64995	-2.20284
TRINITY_DN32416_c5_g3_i1	-3.19892	1.74593	1.45299
TRINITY_DN26531_c0_g1_i1	-3.84152	2.25471	1.58681
TRINITY_DN32036_c0_g1_i2	-3.14653	0.596073	2.55046
TRINITY_DN26897_c0_g1_i1	-2.13625	3.21049	-1.07424
TRINITY_DN34321_c1_g1_i17	-1.48431	2.77226	-1.28795
TRINITY_DN36059_c0_g6_i1	-1.27512	2.50369	-1.22857
TRINITY_DN32387_c1_g1_i2	-1.94765	2.46663	-0.518977
TRINITY_DN33871_c1_g3_i1	-2.39473	0.899929	1.4948
TRINITY_DN36060_c0_g2_i1	-1.66376	2.30789	-0.644125
TRINITY_DN35068_c0_g1_i4	-2.04818	2.34646	-0.298281
TRINITY_DN36020_c0_g6_i1	-3.02401	2.42244	0.601571
TRINITY_DN32698_c0_g6_i1	-1.69811	1.27135	0.426753
TRINITY_DN33914_c3_g1_i1	-1.07268	2.84161	-1.76893
TRINITY_DN35929_c0_g1_i1	-2.8259	3.08101	-0.255105
TRINITY_DN35804_c2_g3_i3	-1.11789	2.15598	-1.0381
TRINITY_DN35075_c0_g1_i1	-2.80679	0.892601	1.91419
TRINITY_DN35678_c1_g1_i6	-1.41147	2.86712	-1.45565
TRINITY_DN32882_c0_g1_i1	-2.48381	1.81444	0.669376
TRINITY_DN34221_c2_g1_i2	-1.91979	1.78422	0.13557
TRINITY_DN35147_c0_g1_i1	-1.92698	-0.000361779	1.92734
TRINITY_DN34685_c0_g1_i1	-2.2052	0.276502	1.9287
TRINITY_DN29974_c0_g1_i2	-1.46688	1.53724	-0.0703566
TRINITY_DN29480_c0_g2_i1	-4.38114	1.95263	2.42851
TRINITY_DN36209_c0_g1_i14	-2.00324	0.0401557	1.96309
TRINITY_DN32102_c0_g1_i1	-4.09045	4.32805	-0.237599
TRINITY_DN32724_c0_g1_i4	-0.92798	3.60347	-2.67549
TRINITY_DN36074_c2_g4_i1	-1.79587	2.58952	-0.79365
TRINITY_DN36161_c0_g4_i2	-1.81306	1.60552	0.207548
TRINITY_DN35062_c0_g2_i2	-2.97377	0.953717	2.02005
TRINITY_DN35368_c1_g1_i2	-1.75857	-0.164364	1.92293
TRINITY_DN36444_c3_g1_i13	-1.73722	1.57014	0.167082
TRINITY_DN34972_c2_g5_i1	-0.931579	1.87887	-0.94729
TRINITY_DN35075_c0_g1_i2	-2.61672	0.983779	1.63295
TRINITY_DN35722_c0_g4_i2	-2.15565	3.34461	-1.18896
TRINITY_DN32113_c1_g2_i1	-1.44423	2.45005	-1.00582
TRINITY_DN36406_c0_g5_i2	-2.44845	0.409229	2.03922
TRINITY_DN31973_c0_g2_i2	-2.54318	2.95757	-0.414391
TRINITY_DN37224_c0_g1_i1	-0.632791	2.56364	-1.93085
TRINITY_DN34270_c1_g1_i1	-2.35482	2.5542	-0.19938
TRINITY_DN35652_c0_g1_i1	-1.62005	2.7984	-1.17835
TRINITY_DN31927_c0_g1_i3	-0.610425	2.02155	-1.41113
TRINITY_DN33459_c2_g3_i1	-1.80108	1.63629	0.16479
TRINITY_DN32597_c3_g1_i1	-2.33526	2.87513	-0.539862
TRINITY_DN45352_c0_g1_i1	-1.43136	1.92405	-0.492695
TRINITY_DN27818_c0_g1_i1	-2.76966	3.77167	-1.00201
TRINITY_DN35580_c1_g4_i5	-2.00228	2.16486	-0.162579
TRINITY_DN35186_c0_g5_i4	-1.44775	2.35648	-0.908727
TRINITY_DN28823_c0_g1_i1	0.188091	2.43049	-2.61858
TRINITY_DN33151_c1_g1_i10	-1.01731	1.98573	-0.968417
TRINITY_DN35753_c0_g1_i7	-1.63638	3.694	-2.05762
TRINITY_DN35687_c0_g1_i3	-3.43828	0.708925	2.72936
TRINITY_DN33585_c0_g5_i1	-2.94962	4.60225	-1.65263
TRINITY_DN35014_c1_g2_i1	-1.28453	2.71061	-1.42608
TRINITY_DN40413_c0_g1_i1	-1.82547	1.04514	0.78033
TRINITY_DN32597_c3_g1_i3	-2.10653	2.61761	-0.511077
TRINITY_DN28960_c0_g1_i1	-3.53377	1.14118	2.39259
TRINITY_DN33915_c1_g6_i5	-2.23797	3.70824	-1.47028
TRINITY_DN33229_c3_g3_i1	-2.75432	1.10598	1.64834
TRINITY_DN32829_c0_g4_i1	-1.1789	2.22135	-1.04245
TRINITY_DN32387_c1_g1_i7	-2.64095	3.28578	-0.644831
TRINITY_DN33918_c0_g1_i5	-2.26532	1.46778	0.797546
TRINITY_DN35165_c0_g1_i2	-1.53881	2.1317	-0.592889
TRINITY_DN34812_c1_g2_i5	-1.7371	3.01888	-1.28178
TRINITY_DN34685_c0_g1_i6	-1.89862	0.560049	1.33858
TRINITY_DN32829_c0_g1_i3	-1.66099	2.69654	-1.03555
TRINITY_DN31725_c0_g1_i2	-2.26888	0.33171	1.93717
TRINITY_DN30790_c1_g3_i1	-2.48277	1.7302	0.752572
TRINITY_DN33991_c3_g3_i2	-1.65533	1.80719	-0.151858
TRINITY_DN47299_c0_g1_i1	-2.4561	1.04365	1.41245
TRINITY_DN35722_c0_g5_i2	-1.31882	1.9604	-0.641583
TRINITY_DN63276_c0_g1_i1	-2.24872	4.28871	-2.03999
TRINITY_DN27789_c0_g1_i1	-1.03356	3.41079	-2.37723
TRINITY_DN26898_c0_g1_i1	-2.02681	0.270997	1.75582
TRINITY_DN28173_c0_g2_i1	-1.44035	1.95586	-0.51551
TRINITY_DN34345_c0_g2_i1	-2.20425	2.66801	-0.463769
TRINITY_DN34330_c0_g4_i2	-2.01548	0.191431	1.82405
TRINITY_DN34297_c0_g2_i13	-1.55899	1.7149	-0.155914
TRINITY_DN32830_c0_g2_i1	-1.98444	1.86842	0.116017
TRINITY_DN30863_c0_g1_i1	-2.54428	1.69523	0.849043
TRINITY_DN27011_c0_g1_i2	-0.325437	2.40163	-2.0762
TRINITY_DN34266_c0_g3_i14	-3.0926	2.28428	0.808326
TRINITY_DN26781_c0_g2_i1	-1.06427	2.23712	-1.17285
TRINITY_DN34669_c2_g2_i1	-1.90764	3.14257	-1.23493
TRINITY_DN35098_c0_g3_i1	-0.399402	1.90527	-1.50587
TRINITY_DN30358_c0_g2_i2	-1.78401	-0.196986	1.98099
TRINITY_DN33199_c0_g2_i1	-5.28702	4.08879	1.19822
TRINITY_DN32724_c0_g1_i13	-0.68376	2.60726	-1.9235
TRINITY_DN34431_c1_g1_i1	-1.16457	2.73342	-1.56885
TRINITY_DN29666_c0_g2_i2	-2.36248	1.56164	0.800839
TRINITY_DN26317_c0_g1_i1	-1.62566	3.1797	-1.55404
TRINITY_DN33199_c0_g3_i1	-2.48561	3.06526	-0.579649
TRINITY_DN33229_c3_g4_i4	-2.77066	1.06098	1.70968
TRINITY_DN33618_c0_g3_i2	-2.86849	1.56716	1.30133
TRINITY_DN34221_c2_g2_i8	-2.21735	1.95234	0.265011
TRINITY_DN33101_c0_g4_i1	-1.54471	2.89033	-1.34561
TRINITY_DN35326_c0_g2_i1	-1.07365	2.30845	-1.23481
TRINITY_DN31073_c0_g1_i2	-2.83196	1.82057	1.01139
TRINITY_DN23211_c0_g1_i2	-2.08004	0.672184	1.40786
TRINITY_DN34093_c2_g5_i1	-2.51355	2.58299	-0.0694423
TRINITY_DN34108_c2_g1_i2	-1.52727	2.82656	-1.2993
TRINITY_DN35923_c3_g4_i1	-0.549285	2.91086	-2.36158
TRINITY_DN26409_c0_g1_i1	-2.82286	1.65979	1.16307
TRINITY_DN35905_c2_g1_i4	-2.55784	2.32463	0.233209
TRINITY_DN27799_c0_g1_i1	-1.90828	3.12743	-1.21915
TRINITY_DN35417_c3_g1_i4	-0.364945	3.07202	-2.70708
TRINITY_DN35786_c3_g2_i3	-3.39533	0.627887	2.76745
TRINITY_DN32580_c0_g1_i2	-1.66139	2.97099	-1.3096
TRINITY_DN35722_c0_g3_i1	-1.61859	2.48008	-0.861484
TRINITY_DN27689_c0_g2_i1	-1.91034	5.65327	-3.74293
TRINITY_DN36020_c0_g1_i14	-2.38499	2.22173	0.163253
TRINITY_DN34600_c1_g2_i3	-1.94911	2.55313	-0.604016
TRINITY_DN31491_c0_g1_i5	-1.50812	2.2978	-0.789681
TRINITY_DN32713_c1_g3_i1	-1.67792	2.36802	-0.690095
TRINITY_DN32177_c0_g1_i5	-1.81338	1.53265	0.280725
TRINITY_DN32829_c0_g1_i1	-2.18623	3.69509	-1.50886
TRINITY_DN33834_c1_g2_i6	-2.10722	3.67343	-1.56621
TRINITY_DN25366_c0_g1_i1	-2.36977	2.67785	-0.308082
TRINITY_DN36161_c0_g4_i4	-1.56238	1.70396	-0.141576
TRINITY_DN36182_c2_g2_i10	-2.35802	1.12297	1.23505
TRINITY_DN36161_c0_g4_i1	-1.56921	2.50928	-0.940068
TRINITY_DN33317_c2_g4_i1	-3.40827	1.82152	1.58675
TRINITY_DN35326_c0_g3_i2	-0.902369	2.62802	-1.72566
TRINITY_DN35669_c0_g1_i10	-1.16262	3.03972	-1.8771
TRINITY_DN32472_c0_g1_i2	-3.26428	0.912675	2.35161
TRINITY_DN36406_c0_g4_i2	-2.44709	0.633949	1.81314
TRINITY_DN31131_c0_g1_i1	-1.37304	1.76863	-0.395594
TRINITY_DN35407_c0_g1_i1	-2.30337	1.98741	0.315965
TRINITY_DN31772_c3_g6_i1	-2.7127	1.17752	1.53518
TRINITY_DN32346_c1_g3_i2	-1.06127	2.84222	-1.78095
TRINITY_DN32692_c0_g1_i1	-1.55233	1.40008	0.15225
TRINITY_DN34933_c5_g6_i1	-2.80845	3.1677	-0.359255
TRINITY_DN34575_c4_g3_i1	-1.76829	0.310491	1.4578
TRINITY_DN33692_c0_g3_i1	-2.14719	2.7834	-0.636216
TRINITY_DN35407_c0_g1_i19	-3.84168	2.95515	0.886529
TRINITY_DN34330_c0_g4_i1	-2.29974	0.70016	1.59958
TRINITY_DN35905_c2_g1_i3	-2.45956	2.37843	0.0811277
TRINITY_DN34261_c2_g1_i3	-2.29226	0.751953	1.54031
TRINITY_DN36075_c2_g1_i10	-3.4516	2.78934	0.662262
TRINITY_DN27975_c0_g1_i1	-1.7662	1.23044	0.535765
TRINITY_DN25380_c0_g1_i1	-1.48476	3.30043	-1.81567
TRINITY_DN23649_c0_g1_i2	-2.45635	1.87426	0.582088
TRINITY_DN34896_c1_g5_i4	-1.98993	0.747657	1.24227
TRINITY_DN33103_c1_g3_i3	-1.65647	3.29843	-1.64196
TRINITY_DN26927_c0_g1_i2	-3.6591	0.946309	2.71279
TRINITY_DN31772_c3_g5_i1	-3.71482	2.09995	1.61487
TRINITY_DN32945_c1_g6_i11	-2.92395	2.50033	0.423614
TRINITY_DN34704_c0_g5_i3	-2.03249	1.17671	0.855779
TRINITY_DN32215_c1_g1_i5	-1.91076	3.12485	-1.21409
TRINITY_DN31553_c0_g1_i6	-1.88105	3.34139	-1.46034
TRINITY_DN32210_c7_g3_i1	-0.98917	3.551	-2.56183
TRINITY_DN23025_c0_g1_i1	-2.04089	1.56935	0.471539
TRINITY_DN35486_c1_g1_i5	-1.64504	0.0778032	1.56724
TRINITY_DN36443_c2_g1_i3	-2.78936	1.4079	1.38146
TRINITY_DN33618_c0_g2_i2	-2.39792	1.30532	1.09261
TRINITY_DN31630_c0_g2_i1	-2.12568	4.4989	-2.37322
TRINITY_DN36059_c0_g2_i1	-2.74045	4.06	-1.31955
TRINITY_DN33856_c1_g1_i1	-1.84503	1.80809	0.0369359
TRINITY_DN35598_c0_g2_i4	-1.86953	0.751894	1.11764
TRINITY_DN26238_c0_g1_i1	-1.55831	3.33737	-1.77905
TRINITY_DN36059_c0_g1_i6	-1.36316	2.48601	-1.12285
TRINITY_DN33736_c1_g3_i2	-1.58037	1.72648	-0.14611
TRINITY_DN36410_c1_g1_i3	-1.48913	2.64923	-1.16011
TRINITY_DN35804_c1_g3_i4	-2.22073	2.25495	-0.0342198
TRINITY_DN32962_c1_g1_i7	-1.76457	2.43248	-0.667902
TRINITY_DN34321_c1_g1_i8	-2.89413	3.4472	-0.553067
TRINITY_DN34715_c2_g1_i5	-2.23161	2.22492	0.0066903
TRINITY_DN33492_c2_g7_i1	-2.02409	0.190001	1.83409
TRINITY_DN35804_c2_g3_i4	-2.0239	1.3173	0.706601
TRINITY_DN35165_c0_g1_i3	-1.53253	2.28269	-0.750164
TRINITY_DN33856_c1_g3_i3	-2.10677	1.00735	1.09942
TRINITY_DN29372_c0_g2_i2	-0.52191	2.30272	-1.78081
TRINITY_DN29274_c0_g1_i1	-2.46153	0.899665	1.56186
TRINITY_DN30047_c0_g1_i1	-1.77398	-0.270703	2.04468
TRINITY_DN22246_c0_g1_i1	-1.8401	1.63029	0.209816
TRINITY_DN32522_c2_g2_i1	-1.72639	1.76187	-0.0354833
TRINITY_DN33261_c0_g1_i2	-2.72666	0.492682	2.23398
TRINITY_DN34340_c1_g2_i2	-2.01122	0.148871	1.86235
TRINITY_DN33098_c0_g2_i2	-1.87774	2.38543	-0.507697
TRINITY_DN34989_c2_g1_i1	-3.6825	1.58267	2.09983
TRINITY_DN31973_c0_g2_i1	-2.361	3.73633	-1.37533
TRINITY_DN33156_c0_g2_i2	-1.90412	1.58221	0.32191
TRINITY_DN36377_c1_g1_i1	-2.14338	4.34475	-2.20137
TRINITY_DN32215_c1_g1_i3	-2.08625	3.16849	-1.08224
TRINITY_DN30645_c0_g3_i1	-1.50022	1.964	-0.463775
TRINITY_DN38282_c0_g1_i1	-3.3964	2.38969	1.00671
TRINITY_DN35247_c2_g1_i8	-2.18136	3.76441	-1.58305
TRINITY_DN33098_c0_g2_i1	-2.0947	1.66552	0.429177
TRINITY_DN34583_c1_g1_i2	-2.14246	1.55895	0.583515
TRINITY_DN34257_c0_g1_i2	-1.39665	2.55477	-1.15812
TRINITY_DN34538_c0_g2_i5	-2.17333	2.63095	-0.457617
TRINITY_DN30910_c0_g1_i1	-3.33956	4.4995	-1.15993
TRINITY_DN33484_c4_g1_i8	-2.56395	1.81828	0.745665
TRINITY_DN32177_c0_g1_i6	-1.61371	1.78787	-0.17416
TRINITY_DN35954_c0_g1_i9	-1.0333	2.2259	-1.1926
TRINITY_DN28003_c0_g1_i1	-0.927831	2.38554	-1.45771
TRINITY_DN32674_c1_g2_i1	-1.44039	1.67259	-0.232198
TRINITY_DN31036_c0_g1_i2	-1.63927	3.2647	-1.62543
TRINITY_DN31069_c0_g1_i2	-1.9244	2.75015	-0.82575
TRINITY_DN34972_c2_g3_i1	-3.99972	3.09362	0.906103
TRINITY_DN32700_c0_g1_i4	-1.77263	2.91072	-1.13809
TRINITY_DN34223_c3_g2_i3	-1.96014	3.53139	-1.57125
TRINITY_DN34339_c2_g1_i2	-1.38442	1.59714	-0.212723
TRINITY_DN35652_c2_g6_i2	-1.47338	1.89997	-0.426593
TRINITY_DN32962_c1_g1_i5	-2.39355	3.09214	-0.698598
TRINITY_DN35354_c2_g2_i1	0.148262	2.28781	-2.43607
TRINITY_DN35972_c0_g2_i1	-1.40614	2.66206	-1.25592
TRINITY_DN32962_c1_g2_i2	-2.15407	3.2387	-1.08463
TRINITY_DN33898_c0_g4_i7	-2.30909	0.712605	1.59649
TRINITY_DN35558_c1_g2_i2	-1.39136	3.18798	-1.79663
TRINITY_DN27727_c0_g2_i1	-1.14376	1.95974	-0.815985
TRINITY_DN35722_c0_g1_i1	-1.68455	3.81488	-2.13033
TRINITY_DN34345_c0_g2_i2	-2.45047	2.72824	-0.277764
TRINITY_DN29733_c0_g1_i1	-2.59144	2.49597	0.095468
TRINITY_DN34715_c2_g1_i6	-1.7285	2.14521	-0.416717
TRINITY_DN33941_c1_g3_i2	-2.16293	4.19769	-2.03476
TRINITY_DN32113_c2_g2_i1	-3.2062	4.11945	-0.913253
TRINITY_DN32387_c1_g1_i4	-1.93005	2.14694	-0.216889
TRINITY_DN33787_c1_g1_i1	-1.97662	2.54543	-0.568807
TRINITY_DN35247_c2_g1_i6	-3.40218	4.40976	-1.00758
TRINITY_DN32890_c2_g3_i6	-1.91726	0.592389	1.32487
TRINITY_DN33151_c1_g1_i2	-1.44752	2.14076	-0.693238
TRINITY_DN32522_c3_g1_i4	-1.85885	0.337583	1.52127
TRINITY_DN49997_c0_g1_i1	-1.00709	2.08616	-1.07906
TRINITY_DN36075_c2_g4_i2	-1.14149	2.97639	-1.83489
TRINITY_DN33050_c0_g5_i1	-2.92691	1.39551	1.5314
TRINITY_DN32042_c0_g1_i5	-1.73663	1.99231	-0.255673
TRINITY_DN34345_c0_g2_i7	-1.90778	2.33989	-0.432116
TRINITY_DN10160_c0_g1_i1	-1.8112	0.628316	1.18289
TRINITY_DN29907_c0_g1_i1	-2.08398	2.09286	-0.00888169
TRINITY_DN2372_c0_g1_i1	-1.76408	2.02471	-0.260626
TRINITY_DN35753_c0_g1_i11	-1.7683	3.63402	-1.86571
TRINITY_DN35149_c0_g2_i1	-1.69871	3.45685	-1.75815
TRINITY_DN35247_c2_g1_i15	-2.18717	3.24223	-1.05505
TRINITY_DN33094_c1_g3_i3	-2.27494	1.11447	1.16046
TRINITY_DN35354_c2_g2_i11	-0.430539	2.39134	-1.9608
TRINITY_DN36161_c0_g4_i7	-1.54127	2.21333	-0.672052
TRINITY_DN27630_c0_g1_i1	-1.80646	3.50845	-1.70199
TRINITY_DN34420_c1_g4_i5	-2.09677	3.69108	-1.5943
TRINITY_DN32830_c0_g1_i2	-1.9307	2.08512	-0.154413
TRINITY_DN31896_c2_g2_i5	-2.28272	0.67002	1.6127
TRINITY_DN35354_c2_g2_i2	-0.284523	2.27274	-1.98821
TRINITY_DN32042_c0_g2_i1	-2.06033	3.20099	-1.14066
TRINITY_DN33446_c1_g1_i9	-2.16507	0.0136121	2.15145
TRINITY_DN26219_c0_g1_i1	-1.75587	1.82817	-0.072307
TRINITY_DN33563_c1_g1_i1	-1.64816	1.81747	-0.169301
TRINITY_DN32113_c1_g1_i1	-1.48602	2.41076	-0.92474
TRINITY_DN33796_c0_g2_i1	-2.49522	0.589394	1.90583
TRINITY_DN35014_c1_g2_i3	-1.74635	2.73341	-0.98706
TRINITY_DN35929_c0_g1_i10	-2.76379	2.94525	-0.181452
TRINITY_DN31886_c0_g2_i1	-1.8877	2.11812	-0.230415
TRINITY_DN28690_c0_g1_i2	-2.37942	1.79878	0.580647
TRINITY_DN36171_c1_g5_i1	-2.10778	4.86048	-2.7527
TRINITY_DN32029_c1_g1_i2	-2.13304	2.04173	0.0913123
TRINITY_DN35619_c1_g1_i7	-1.91094	0.14008	1.77086
TRINITY_DN35944_c2_g2_i3	-1.8171	3.75949	-1.94239
TRINITY_DN31988_c0_g2_i6	-3.31481	1.18944	2.12537
TRINITY_DN32700_c0_g1_i6	-1.55741	2.40407	-0.846665
TRINITY_DN34312_c1_g2_i1	-1.83069	3.12085	-1.29015
TRINITY_DN35929_c0_g2_i2	-3.63623	4.53376	-0.89753
TRINITY_DN25945_c0_g1_i1	-2.30534	2.60813	-0.302787
TRINITY_DN28249_c0_g1_i1	-1.13581	2.61835	-1.48254
TRINITY_DN33866_c3_g3_i2	-0.960791	2.77391	-1.81312
TRINITY_DN34263_c0_g1_i6	-2.37568	2.45681	-0.0811363
TRINITY_DN34239_c1_g3_i8	-1.45386	1.76796	-0.314095
TRINITY_DN35911_c2_g3_i1	-0.657662	2.3797	-1.72204
TRINITY_DN30926_c0_g1_i2	-2.89678	3.17586	-0.279081
TRINITY_DN33787_c2_g3_i21	-1.81669	2.97347	-1.15678
TRINITY_DN34896_c1_g5_i1	-2.66308	0.723475	1.9396
TRINITY_DN34216_c1_g2_i7	-1.81723	2.69668	-0.879444
TRINITY_DN33183_c0_g1_i2	-2.11297	0.599779	1.51319
TRINITY_DN35661_c1_g5_i1	-2.37578	1.98534	0.390441
TRINITY_DN34572_c1_g3_i1	-1.7289	2.61953	-0.890628
TRINITY_DN29218_c0_g1_i2	-2.25568	3.41711	-1.16143
TRINITY_DN34813_c0_g1_i4	-1.28342	1.97644	-0.69302
TRINITY_DN36061_c0_g1_i1	-0.159601	2.73862	-2.57902
TRINITY_DN33038_c2_g3_i1	-1.33452	2.11057	-0.776055
TRINITY_DN27284_c0_g1_i1	0.0562746	2.20195	-2.25822
TRINITY_DN32472_c0_g1_i8	-3.19461	0.951177	2.24343
TRINITY_DN25467_c0_g1_i1	-2.65169	4.3901	-1.73841
TRINITY_DN34270_c1_g1_i6	-1.92934	1.22033	0.709004
TRINITY_DN36275_c1_g1_i3	-1.50377	1.88749	-0.383722
TRINITY_DN32603_c1_g10_i1	-2.15277	0.918944	1.23382
TRINITY_DN33283_c2_g1_i4	-2.06588	1.79022	0.275664
TRINITY_DN32962_c0_g2_i1	-0.93793	2.24349	-1.30556
TRINITY_DN34669_c3_g2_i3	-1.79559	0.170848	1.62475

## Sheet: Subcluster 2
Supplementary Table ST3: Clustering of transcripts
Transcript ID	Leaf	Stem	Root
TRINITY_DN35986_c6_g1_i6	3.04769	-4.87433	1.82664
TRINITY_DN28987_c0_g2_i1	1.76739	-3.2576	1.49022
TRINITY_DN22894_c0_g1_i1	5.05743	-3.12957	-1.92786
TRINITY_DN33076_c0_g1_i3	1.56933	-2.04396	0.474627
TRINITY_DN29666_c0_g3_i2	1.61891	-1.93712	0.318212
TRINITY_DN34533_c1_g2_i1	3.36687	-2.10582	-1.26104
TRINITY_DN36469_c0_g1_i1	2.74959	-1.84116	-0.908431
TRINITY_DN34613_c1_g1_i14	2.32921	-2.05007	-0.279141
TRINITY_DN32308_c0_g1_i2	2.70635	-2.55388	-0.152471
TRINITY_DN34739_c1_g2_i7	2.15982	-1.57188	-0.587938
TRINITY_DN32955_c0_g6_i1	3.85532	-3.52335	-0.331969
TRINITY_DN34850_c0_g1_i5	2.55168	-2.07179	-0.479893
TRINITY_DN36379_c1_g1_i15	1.82137	-2.29715	0.475786
TRINITY_DN34739_c0_g1_i1	2.78874	-2.6597	-0.129036
TRINITY_DN27114_c1_g1_i1	3.56575	-2.21959	-1.34617
TRINITY_DN35849_c2_g2_i8	2.36464	-2.17153	-0.193117
TRINITY_DN35912_c2_g5_i1	2.60105	-1.79092	-0.810135
TRINITY_DN34613_c1_g1_i3	3.05039	-2.74501	-0.30538
TRINITY_DN34321_c0_g1_i1	5.2176	-3.00121	-2.21638
TRINITY_DN36415_c2_g1_i4	2.56592	-2.25203	-0.313882
TRINITY_DN32818_c1_g2_i1	5.21392	-5.39842	0.184498
TRINITY_DN24053_c0_g1_i1	2.23916	-2.43748	0.198313
TRINITY_DN65398_c0_g1_i1	2.9021	-2.78207	-0.120031
TRINITY_DN34953_c0_g1_i1	2.60557	-3.24885	0.643278
TRINITY_DN32106_c0_g1_i9	3.64604	-2.4169	-1.22914
TRINITY_DN32463_c0_g1_i2	3.55272	-2.15913	-1.39359
TRINITY_DN34376_c0_g2_i2	3.73034	-4.63361	0.903274
TRINITY_DN35849_c2_g2_i4	2.12418	-2.46618	0.342001
TRINITY_DN30354_c0_g1_i3	3.39654	-2.58601	-0.810535
TRINITY_DN32955_c0_g4_i1	4.53072	-3.33328	-1.19745
TRINITY_DN17109_c0_g1_i1	3.47609	-3.34541	-0.130679
TRINITY_DN35825_c1_g5_i2	2.65321	-3.63638	0.98317
TRINITY_DN33950_c1_g6_i1	1.8537	-1.51506	-0.338634
TRINITY_DN35895_c0_g4_i3	2.26626	-2.14287	-0.123398
TRINITY_DN36469_c0_g1_i12	3.56455	-2.0885	-1.47605
TRINITY_DN25780_c0_g1_i1	3.39723	-2.5706	-0.82663
TRINITY_DN29965_c0_g1_i2	2.10306	-3.31336	1.21029
TRINITY_DN33229_c2_g1_i1	3.01111	-2.75612	-0.254988
TRINITY_DN33229_c2_g1_i2	2.06663	-2.55753	0.49091
TRINITY_DN32861_c0_g2_i3	2.38835	-1.85609	-0.532261
TRINITY_DN35746_c1_g3_i1	1.91981	-2.51968	0.599865
TRINITY_DN29334_c0_g3_i1	4.04804	-2.59654	-1.45151
TRINITY_DN33500_c5_g7_i1	5.18838	-3.38907	-1.79931
TRINITY_DN32226_c0_g2_i3	3.57424	-2.16538	-1.40886
TRINITY_DN22339_c0_g1_i2	3.29836	-2.22153	-1.07683
TRINITY_DN34265_c0_g1_i2	2.09375	-1.49726	-0.596489
TRINITY_DN32603_c0_g1_i2	2.89378	-1.9287	-0.965082
TRINITY_DN35339_c1_g2_i4	4.01816	-3.9577	-0.0604671
TRINITY_DN32818_c1_g2_i3	4.9348	-4.97912	0.0443193

## Sheet: Subcluster 3
Supplementary Table ST3: Clustering of transcripts
Transcript ID	Leaf	Stem	Root
TRINITY_DN22467_c0_g1_i1	2.22732	-0.147549	-2.07977
TRINITY_DN35380_c1_g1_i5	5.04509	-0.552434	-4.49266
TRINITY_DN33240_c2_g6_i1	4.63262	0.0917443	-4.72436
TRINITY_DN32283_c0_g3_i2	2.85246	-0.607583	-2.24487
TRINITY_DN31303_c0_g1_i3	3.78429	-1.40305	-2.38124
TRINITY_DN35356_c3_g3_i3	3.51185	-0.718731	-2.79312
TRINITY_DN26587_c0_g1_i1	3.98841	-1.52491	-2.46351
TRINITY_DN33068_c0_g1_i11	3.56422	0.482074	-4.04629
TRINITY_DN35248_c0_g4_i2	4.23531	-0.208834	-4.02647
TRINITY_DN28886_c0_g2_i1	3.6013	-0.0355083	-3.56579
TRINITY_DN30156_c0_g1_i2	2.59772	0.203678	-2.8014
TRINITY_DN34142_c0_g1_i1	3.43548	0.383077	-3.81856
TRINITY_DN33192_c0_g1_i1	3.35666	-0.919218	-2.43744
TRINITY_DN30450_c0_g1_i1	2.82011	-0.996669	-1.82344
TRINITY_DN36381_c2_g2_i1	2.68757	-0.00661557	-2.68095
TRINITY_DN32610_c0_g5_i3	2.39413	-0.315928	-2.0782
TRINITY_DN30368_c0_g1_i5	2.18485	-0.293453	-1.8914
TRINITY_DN26267_c0_g1_i3	2.50273	0.00484958	-2.50758
TRINITY_DN7694_c0_g1_i1	2.74998	-0.257191	-2.49279
TRINITY_DN33842_c0_g2_i1	3.62093	0.302519	-3.92345
TRINITY_DN36415_c0_g1_i2	3.56975	-1.43578	-2.13396
TRINITY_DN35793_c1_g2_i3	3.19147	-0.100212	-3.09125
TRINITY_DN28146_c0_g1_i3	2.23125	-0.458956	-1.77229
TRINITY_DN34761_c0_g5_i1	4.55982	0.0557991	-4.61562
TRINITY_DN28967_c0_g1_i1	3.74406	-1.31785	-2.42621
TRINITY_DN36341_c0_g2_i7	2.22941	0.134778	-2.36419
TRINITY_DN33146_c3_g3_i1	2.42972	-1.20333	-1.22639
TRINITY_DN35133_c1_g1_i17	1.31228	1.27623	-2.58851
TRINITY_DN35241_c1_g1_i2	3.03777	-0.858318	-2.17945
TRINITY_DN28886_c0_g1_i2	3.17689	0.568331	-3.74522
TRINITY_DN25600_c0_g1_i1	2.78101	1.54846	-4.32947
TRINITY_DN24891_c0_g1_i1	2.73367	-1.10414	-1.62953
TRINITY_DN34587_c4_g1_i4	0.198395	1.93146	-2.12985
TRINITY_DN35433_c1_g1_i1	3.34527	-0.553899	-2.79137
TRINITY_DN34958_c2_g3_i3	2.13588	-0.00330251	-2.13258
TRINITY_DN32605_c0_g1_i9	3.63446	-1.22747	-2.40699
TRINITY_DN29623_c0_g1_i1	3.9326	-1.34936	-2.58324
TRINITY_DN31406_c1_g10_i1	2.78494	0.272795	-3.05774
TRINITY_DN36050_c1_g1_i9	2.51335	-0.999203	-1.51414
TRINITY_DN32717_c2_g2_i1	1.95373	0.177267	-2.13099
TRINITY_DN32655_c0_g1_i6	2.24006	0.518712	-2.75877
TRINITY_DN34951_c0_g7_i1	1.93766	0.514074	-2.45174
TRINITY_DN36423_c3_g1_i1	1.98461	0.302482	-2.28709
TRINITY_DN35972_c0_g3_i3	1.07857	1.25158	-2.33015
TRINITY_DN34761_c0_g2_i3	4.3019	0.958678	-5.26058
TRINITY_DN33454_c6_g1_i2	1.7465	0.0338499	-1.78035
TRINITY_DN34520_c0_g2_i3	2.59224	-1.29936	-1.29288
TRINITY_DN32625_c3_g1_i4	2.85645	-0.43702	-2.41943
TRINITY_DN28158_c0_g1_i1	1.78963	0.475488	-2.26511
TRINITY_DN35680_c0_g5_i1	3.38532	-0.849219	-2.5361
TRINITY_DN32877_c2_g3_i2	5.46128	-2.39703	-3.06425
TRINITY_DN32989_c0_g1_i9	3.75111	-0.533591	-3.21752
TRINITY_DN34837_c0_g4_i4	2.95134	-1.16521	-1.78613
TRINITY_DN27805_c0_g1_i1	2.66109	-0.980742	-1.68034
TRINITY_DN34512_c1_g1_i3	3.08977	0.149014	-3.23878
TRINITY_DN34310_c1_g4_i4	2.89221	-0.639521	-2.25269
TRINITY_DN35804_c1_g1_i7	2.7084	0.193315	-2.90172
TRINITY_DN22520_c0_g1_i1	2.57575	-0.0465757	-2.52917
TRINITY_DN35978_c0_g1_i11	3.73248	0.542957	-4.27543
TRINITY_DN31382_c0_g1_i2	1.92208	0.450482	-2.37256
TRINITY_DN35678_c1_g1_i3	2.69713	-0.000547701	-2.69659
TRINITY_DN33784_c0_g1_i4	2.83714	-1.14704	-1.6901
TRINITY_DN32774_c3_g1_i6	6.23378	-1.11899	-5.11479
TRINITY_DN30404_c0_g1_i8	2.69163	-0.180761	-2.51087
TRINITY_DN33196_c1_g5_i1	3.43658	-0.83307	-2.60351
TRINITY_DN30450_c0_g1_i3	3.00159	-0.929262	-2.07233
TRINITY_DN26590_c0_g1_i3	2.87688	-0.614541	-2.26233
TRINITY_DN31447_c0_g1_i2	2.13132	-0.109806	-2.02151
TRINITY_DN33624_c3_g1_i10	3.14969	-0.845595	-2.30409
TRINITY_DN35367_c4_g6_i2	2.09088	-0.179402	-1.91148
TRINITY_DN31264_c0_g3_i4	3.44885	-0.945863	-2.50299
TRINITY_DN35356_c3_g1_i7	3.77093	1.16293	-4.93386
TRINITY_DN31325_c0_g1_i4	4.21106	-0.801403	-3.40966
TRINITY_DN35825_c1_g6_i3	3.62564	0.285799	-3.91143
TRINITY_DN35273_c2_g2_i8	2.92598	-0.842203	-2.08378
TRINITY_DN35972_c0_g2_i3	0.595659	1.65458	-2.25024
TRINITY_DN35031_c1_g2_i2	2.22803	0.0904729	-2.31851
TRINITY_DN36499_c3_g1_i2	2.58511	-0.189966	-2.39515
TRINITY_DN28362_c0_g1_i5	3.69283	-0.728872	-2.96396
TRINITY_DN36276_c0_g1_i10	1.92681	1.16992	-3.09674
TRINITY_DN26922_c0_g2_i1	2.83216	0.0838868	-2.91605
TRINITY_DN36461_c1_g7_i2	3.71535	0.444202	-4.15955
TRINITY_DN35498_c0_g1_i2	2.38	-0.0519393	-2.32806
TRINITY_DN35019_c0_g1_i20	1.51435	1.29687	-2.81122
TRINITY_DN33540_c0_g1_i3	2.30976	-0.422691	-1.88707
TRINITY_DN29694_c0_g1_i2	3.56293	-0.16391	-3.39902
TRINITY_DN35510_c0_g1_i1	2.65495	-0.164364	-2.49058
TRINITY_DN35126_c0_g3_i4	2.52417	-0.540245	-1.98393
TRINITY_DN30724_c0_g2_i1	4.00522	-0.508315	-3.49691
TRINITY_DN34701_c2_g2_i2	3.86433	-2.0057	-1.85863
TRINITY_DN25853_c0_g1_i1	3.07261	0.222773	-3.29538
TRINITY_DN29334_c0_g2_i2	3.68906	-2.00622	-1.68284
TRINITY_DN33624_c3_g1_i6	3.9502	0.124291	-4.07449
TRINITY_DN33712_c0_g1_i3	2.44394	-0.437825	-2.00612
TRINITY_DN33146_c3_g1_i4	2.7792	-1.3223	-1.4569
TRINITY_DN28582_c0_g1_i1	1.95997	-0.341894	-1.61808
TRINITY_DN33641_c0_g1_i1	3.59748	0.17857	-3.77605
TRINITY_DN29745_c0_g1_i4	2.19582	-0.103064	-2.09276
TRINITY_DN33996_c0_g1_i2	2.70477	-1.46422	-1.24055
TRINITY_DN33903_c1_g6_i1	3.07871	-0.804303	-2.2744
TRINITY_DN32543_c0_g2_i2	4.06006	-0.158912	-3.90115
TRINITY_DN29279_c0_g1_i1	3.83603	1.52013	-5.35616
TRINITY_DN33996_c0_g2_i1	2.22326	-1.29986	-0.923395
TRINITY_DN30087_c0_g1_i1	3.33511	0.306592	-3.6417
TRINITY_DN34761_c0_g4_i1	4.7593	-0.844715	-3.91459
TRINITY_DN22879_c0_g1_i1	3.34317	-1.37437	-1.9688
TRINITY_DN35514_c0_g2_i1	2.2806	-0.526842	-1.75376
TRINITY_DN19440_c0_g1_i1	3.15378	-1.00004	-2.15374
TRINITY_DN36396_c1_g4_i4	2.04474	-0.0410563	-2.00368
TRINITY_DN29075_c1_g1_i4	2.74399	-1.39021	-1.35378
TRINITY_DN34761_c0_g2_i1	4.56337	-0.0320034	-4.53136
TRINITY_DN33500_c5_g6_i1	2.75469	-0.413693	-2.341
TRINITY_DN31812_c0_g1_i2	3.28488	-1.5109	-1.77397
TRINITY_DN35094_c1_g1_i3	2.51016	-0.1674	-2.34276
TRINITY_DN34935_c0_g4_i2	3.73513	-0.766842	-2.96829
TRINITY_DN27559_c0_g1_i1	3.39543	-1.31776	-2.07767
TRINITY_DN29131_c0_g1_i3	3.02412	-0.99932	-2.0248
TRINITY_DN36378_c2_g4_i1	3.42419	0.672976	-4.09716
TRINITY_DN25019_c0_g1_i1	2.71097	-1.49644	-1.21453
TRINITY_DN27263_c0_g1_i2	2.78353	-0.88469	-1.89884
TRINITY_DN33474_c1_g1_i2	3.95784	-0.843769	-3.11407
TRINITY_DN21320_c0_g1_i2	3.31261	0.344092	-3.65671
TRINITY_DN35603_c2_g4_i4	2.84453	-1.28155	-1.56298
TRINITY_DN28167_c0_g2_i1	3.2626	-0.655305	-2.6073
TRINITY_DN31752_c1_g7_i1	2.48395	-0.738858	-1.74509
TRINITY_DN36461_c1_g4_i1	4.09541	-0.77986	-3.31555
TRINITY_DN34142_c0_g5_i2	3.09662	0.071442	-3.16807
TRINITY_DN31430_c0_g3_i1	2.83801	-1.44387	-1.39413
TRINITY_DN32193_c0_g1_i5	3.56652	-0.692392	-2.87413
TRINITY_DN32464_c0_g5_i4	2.30009	-0.455895	-1.8442
TRINITY_DN33120_c0_g1_i9	3.13088	-0.761124	-2.36976
TRINITY_DN33196_c1_g4_i3	2.84694	-0.956052	-1.89089
TRINITY_DN31355_c0_g1_i2	2.30443	-0.644323	-1.66011
TRINITY_DN33331_c2_g3_i5	3.59851	0.708306	-4.30682
TRINITY_DN35277_c1_g6_i1	2.72277	-1.00598	-1.71679
TRINITY_DN29205_c0_g1_i2	3.32535	0.37903	-3.70438
TRINITY_DN34086_c3_g4_i1	3.12562	-0.45661	-2.66901
TRINITY_DN36387_c2_g1_i1	3.01953	-0.398061	-2.62146
TRINITY_DN35773_c0_g1_i4	1.69057	0.437908	-2.12847
TRINITY_DN36461_c1_g3_i2	4.25374	0.296338	-4.55008
TRINITY_DN22648_c0_g1_i1	2.94484	-1.12043	-1.82441
TRINITY_DN30878_c0_g1_i1	2.5606	-0.904038	-1.65656
TRINITY_DN26971_c0_g1_i1	2.8008	-0.711197	-2.08961
TRINITY_DN31406_c1_g6_i3	2.61757	0.0458623	-2.66343
TRINITY_DN32010_c0_g1_i7	2.52968	-1.00865	-1.52103
TRINITY_DN33330_c0_g1_i3	3.11482	-0.356313	-2.7585
TRINITY_DN35157_c5_g1_i5	3.10034	-1.40088	-1.69946
TRINITY_DN31797_c0_g1_i8	2.34909	0.0858422	-2.43494
TRINITY_DN31761_c0_g1_i3	2.83588	0.0816359	-2.91751
TRINITY_DN34038_c0_g1_i14	2.75039	0.341834	-3.09222
TRINITY_DN27650_c0_g1_i2	3.07323	-0.556468	-2.51676
TRINITY_DN33146_c3_g2_i1	2.36798	-1.18858	-1.1794
TRINITY_DN14301_c0_g1_i1	2.59973	0.375371	-2.9751
TRINITY_DN33013_c1_g1_i2	3.60585	0.501528	-4.10738
TRINITY_DN36381_c2_g2_i5	2.27937	0.191699	-2.47107
TRINITY_DN33375_c0_g1_i1	3.57046	0.0193084	-3.58976
TRINITY_DN30808_c0_g1_i8	3.76752	-1.5822	-2.18532
TRINITY_DN34651_c1_g1_i2	2.66929	-0.159831	-2.50945
TRINITY_DN34595_c1_g1_i1	2.41481	-1.11133	-1.30348
TRINITY_DN30385_c0_g1_i4	2.11338	-0.0972338	-2.01614
TRINITY_DN26579_c0_g1_i2	3.94597	0.284966	-4.23093
TRINITY_DN36174_c0_g2_i1	2.1598	-0.961929	-1.19787
TRINITY_DN32989_c0_g1_i2	3.19507	-0.343499	-2.85157
TRINITY_DN35356_c2_g1_i2	4.59479	1.1038	-5.6986
TRINITY_DN36473_c1_g2_i1	2.26567	-0.203599	-2.06207
TRINITY_DN28144_c0_g1_i3	1.89991	-0.00258185	-1.89733
TRINITY_DN31390_c0_g1_i3	1.99454	-0.234905	-1.75963
TRINITY_DN35786_c1_g2_i1	2.54383	-0.43145	-2.11238
TRINITY_DN29940_c0_g1_i5	3.30239	0.0904512	-3.39284
TRINITY_DN30562_c0_g2_i2	2.50962	-1.51865	-0.990973
TRINITY_DN35498_c0_g1_i1	2.15775	-0.0188337	-2.13892
TRINITY_DN32824_c5_g3_i4	5.01502	0.508663	-5.52369
TRINITY_DN33375_c0_g3_i4	3.22957	-0.52767	-2.7019
TRINITY_DN28239_c0_g1_i1	3.07242	-1.48172	-1.59071
TRINITY_DN35029_c1_g1_i5	2.02755	0.611679	-2.63923
TRINITY_DN34761_c0_g3_i1	4.76059	-0.221422	-4.53917
TRINITY_DN36050_c1_g5_i1	2.437	-0.95524	-1.48176
TRINITY_DN35911_c2_g11_i1	2.62528	-0.0307168	-2.59457
TRINITY_DN28500_c0_g1_i1	3.27823	-1.19841	-2.07981
TRINITY_DN26740_c0_g1_i1	4.24599	-1.07329	-3.1727
TRINITY_DN33380_c0_g1_i5	5.56422	-2.51149	-3.05272
TRINITY_DN34028_c0_g4_i1	2.31935	-0.869601	-1.44975
TRINITY_DN25828_c0_g1_i2	3.81436	-0.823263	-2.9911
TRINITY_DN23412_c0_g1_i3	2.29281	1.77352	-4.06633
TRINITY_DN34233_c0_g2_i6	2.47476	-1.0475	-1.42726
TRINITY_DN36034_c3_g1_i1	4.72201	-0.200894	-4.52112
TRINITY_DN34308_c0_g4_i5	2.40812	-1.15571	-1.25241
TRINITY_DN33624_c3_g2_i1	4.62013	0.388966	-5.0091
TRINITY_DN36008_c0_g2_i1	3.22751	0.171825	-3.39934
TRINITY_DN27507_c0_g1_i1	2.74426	-0.237955	-2.50631
TRINITY_DN29936_c0_g1_i2	2.27404	0.0942755	-2.36831
TRINITY_DN36396_c1_g10_i1	2.3031	0.0159019	-2.319
TRINITY_DN35598_c0_g3_i2	2.77123	-0.757992	-2.01324
TRINITY_DN25555_c0_g1_i1	2.56783	-0.657594	-1.91023
TRINITY_DN33818_c0_g3_i2	2.34949	-0.895678	-1.45381
TRINITY_DN34019_c0_g1_i5	2.72488	0.269499	-2.99438
TRINITY_DN32989_c0_g1_i5	3.617	-0.824526	-2.79248
TRINITY_DN31152_c0_g1_i4	3.45179	-0.391632	-3.06016
TRINITY_DN32364_c6_g5_i1	2.52073	-1.44669	-1.07404
TRINITY_DN26481_c0_g1_i1	2.21001	-0.775584	-1.43443
TRINITY_DN34510_c0_g1_i1	3.31385	0.293471	-3.60732
TRINITY_DN32348_c1_g2_i1	2.80609	-0.149895	-2.6562
TRINITY_DN34961_c2_g1_i1	2.67807	-0.642112	-2.03596
TRINITY_DN34155_c0_g3_i1	2.16541	-0.749439	-1.41597
TRINITY_DN33146_c3_g2_i2	2.58296	-1.02196	-1.561
TRINITY_DN35780_c0_g2_i1	3.45965	0.363592	-3.82325
TRINITY_DN29921_c0_g1_i6	3.88435	-1.03047	-2.85388
TRINITY_DN35356_c3_g5_i2	5.14145	-1.20702	-3.93443
TRINITY_DN34032_c0_g1_i4	4.33281	-0.0821132	-4.25069
TRINITY_DN29551_c0_g1_i1	2.24617	-0.599673	-1.64649
TRINITY_DN33907_c1_g2_i2	3.503	0.149688	-3.65269
TRINITY_DN35839_c0_g1_i3	2.54875	-1.31353	-1.23522
TRINITY_DN29959_c0_g1_i1	2.70139	-1.29373	-1.40766
TRINITY_DN35978_c0_g1_i4	6.16402	-0.526363	-5.63766
TRINITY_DN32091_c0_g3_i2	3.39547	-0.0515242	-3.34394
TRINITY_DN33907_c0_g2_i1	3.47609	0.546577	-4.02266
TRINITY_DN35380_c1_g1_i18	4.47573	0.497948	-4.97367
TRINITY_DN34226_c0_g2_i2	3.63657	-1.03927	-2.5973
TRINITY_DN34310_c1_g4_i1	3.11401	-1.33539	-1.77862
TRINITY_DN26881_c0_g1_i3	3.12919	0.174424	-3.30361
TRINITY_DN33419_c1_g1_i8	3.71051	-2.10353	-1.60697
TRINITY_DN32824_c5_g1_i2	4.18469	1.03947	-5.22417
TRINITY_DN27408_c0_g2_i2	4.4797	-1.25012	-3.22958
TRINITY_DN35630_c1_g1_i13	3.9542	-0.721195	-3.233
TRINITY_DN32318_c3_g2_i3	2.75314	-1.21771	-1.53543
TRINITY_DN34463_c0_g7_i1	1.86165	-0.0053349	-1.85632
TRINITY_DN34510_c0_g3_i1	3.6215	-0.722626	-2.89888
TRINITY_DN33364_c2_g6_i1	3.90932	0.351334	-4.26066
TRINITY_DN33739_c0_g1_i3	2.9978	-1.15237	-1.84542
TRINITY_DN30257_c0_g1_i2	3.7845	-1.30921	-2.47528
TRINITY_DN33907_c1_g4_i4	3.84973	0.528408	-4.37814
TRINITY_DN27651_c0_g1_i1	3.15408	0.0568117	-3.2109
TRINITY_DN34070_c0_g3_i2	2.44	-1.22888	-1.21111
TRINITY_DN29116_c0_g1_i5	3.42784	0.7547	-4.18254
TRINITY_DN33435_c2_g1_i2	3.86183	0.360442	-4.22227
TRINITY_DN35260_c1_g6_i1	2.20427	-0.133884	-2.07039
TRINITY_DN35235_c0_g2_i10	4.19747	-1.62172	-2.57575
TRINITY_DN33365_c0_g3_i1	2.70462	-0.877038	-1.82758
TRINITY_DN36461_c1_g3_i12	4.75065	0.436071	-5.18672
TRINITY_DN35717_c1_g5_i1	2.10351	0.0278754	-2.13139
TRINITY_DN35157_c1_g1_i1	3.46489	-0.967016	-2.49787
TRINITY_DN35151_c3_g3_i5	1.87861	1.18711	-3.06573
TRINITY_DN34155_c0_g1_i15	1.9911	-0.578106	-1.413
TRINITY_DN34510_c0_g4_i1	3.35418	0.376598	-3.73077
TRINITY_DN32016_c4_g2_i11	3.63545	0.236852	-3.8723
TRINITY_DN33869_c1_g1_i4	0.605824	1.6024	-2.20823
TRINITY_DN32543_c0_g1_i4	2.78857	0.123237	-2.91181
TRINITY_DN33907_c0_g1_i1	3.05683	0.870838	-3.92767
TRINITY_DN35580_c1_g3_i1	2.62873	-0.0933947	-2.53534
TRINITY_DN30312_c0_g1_i1	3.15226	-1.70632	-1.44594
TRINITY_DN33090_c2_g1_i4	1.71299	0.616407	-2.32939
TRINITY_DN33012_c0_g2_i9	2.52756	-0.610283	-1.91728
TRINITY_DN35839_c0_g2_i2	2.86939	-1.38882	-1.48057
TRINITY_DN25383_c0_g1_i2	3.23648	-1.27286	-1.96361
TRINITY_DN36232_c0_g1_i1	2.90555	-0.950592	-1.95495
TRINITY_DN35780_c0_g3_i1	3.23577	0.181116	-3.41689
TRINITY_DN35656_c0_g1_i3	2.52292	-1.18613	-1.33679
TRINITY_DN33752_c2_g4_i1	2.85927	0.2715	-3.13077
TRINITY_DN35753_c0_g2_i5	3.01982	-0.0949287	-2.92489
TRINITY_DN35273_c2_g1_i2	3.55782	-1.56138	-1.99643
TRINITY_DN33240_c2_g9_i1	4.48122	1.18514	-5.66636
TRINITY_DN32945_c1_g1_i1	2.52984	1.02275	-3.55259
TRINITY_DN35356_c3_g6_i1	3.85716	0.566545	-4.42371
TRINITY_DN34142_c0_g5_i1	3.45213	0.283465	-3.73559
TRINITY_DN32989_c0_g1_i1	3.15997	-0.159887	-3.00008
TRINITY_DN32202_c0_g1_i2	3.9368	-0.371117	-3.56568
TRINITY_DN34032_c0_g1_i1	3.98091	-0.396956	-3.58396
TRINITY_DN25633_c0_g1_i1	2.69817	-0.702145	-1.99602
TRINITY_DN35753_c0_g2_i6	3.17854	-0.0566678	-3.12187
TRINITY_DN36117_c2_g3_i2	3.69355	0.456993	-4.15055
TRINITY_DN36489_c4_g4_i1	4.46657	0.647156	-5.11372
TRINITY_DN32967_c1_g1_i5	2.56805	0.613627	-3.18168
TRINITY_DN33068_c0_g2_i4	3.73593	-0.358258	-3.37767
TRINITY_DN32067_c1_g1_i8	2.81878	-0.183608	-2.63517
TRINITY_DN46197_c0_g1_i1	3.77367	0.70008	-4.47375
TRINITY_DN30281_c0_g1_i4	5.86854	-1.13111	-4.73743
TRINITY_DN33624_c3_g1_i3	4.68663	-0.634726	-4.0519
TRINITY_DN35656_c0_g1_i6	2.57317	-1.32708	-1.24609
TRINITY_DN24046_c0_g1_i1	3.23337	0.518117	-3.75149
TRINITY_DN33842_c0_g2_i3	4.73406	-0.876141	-3.85792
TRINITY_DN34645_c0_g1_i6	2.63671	0.458253	-3.09496
TRINITY_DN36217_c0_g1_i1	2.37135	-0.735555	-1.6358
TRINITY_DN33435_c2_g5_i4	3.66143	-0.245969	-3.41546
TRINITY_DN32451_c0_g1_i6	2.48268	-0.152698	-2.32998
TRINITY_DN33240_c2_g3_i1	5.05349	0.640406	-5.6939
TRINITY_DN35201_c0_g4_i5	2.71786	-1.11249	-1.60536
TRINITY_DN36009_c0_g3_i3	2.33928	-0.677843	-1.66144
TRINITY_DN34343_c0_g3_i5	2.13191	-0.501023	-1.63089
TRINITY_DN32464_c0_g5_i1	2.09481	-0.37499	-1.71982
TRINITY_DN34595_c1_g4_i1	2.56692	-1.18808	-1.37883
TRINITY_DN35297_c0_g5_i3	2.88979	1.02441	-3.9142
TRINITY_DN29333_c0_g1_i1	4.32733	-0.387555	-3.93978
TRINITY_DN33724_c3_g1_i2	1.71448	0.403449	-2.11793
TRINITY_DN34761_c0_g1_i1	3.84278	-0.479237	-3.36354
TRINITY_DN11887_c0_g1_i1	2.81681	-0.88706	-1.92975
TRINITY_DN33571_c0_g1_i1	3.20524	-0.352131	-2.85311
TRINITY_DN35858_c1_g2_i1	2.4411	-0.766269	-1.67483
TRINITY_DN35273_c2_g2_i6	2.70237	-0.0162335	-2.68614
TRINITY_DN24248_c0_g1_i1	2.20165	0.55554	-2.75719
TRINITY_DN27927_c0_g1_i3	2.24304	-0.426616	-1.81642
TRINITY_DN33787_c2_g3_i22	3.0776	-0.660135	-2.41746
TRINITY_DN32264_c1_g3_i2	2.85439	0.769492	-3.62388
TRINITY_DN33834_c1_g1_i4	2.88625	0.474686	-3.36094
TRINITY_DN31488_c0_g2_i1	3.84873	0.762857	-4.61158
TRINITY_DN28827_c0_g1_i5	1.8685	0.0383786	-1.90687
TRINITY_DN35380_c1_g1_i6	3.58131	-0.937555	-2.64375
TRINITY_DN36050_c1_g1_i3	2.42872	-1.20949	-1.21924
TRINITY_DN22339_c0_g1_i1	3.19432	-1.23316	-1.96116
TRINITY_DN35787_c1_g1_i3	4.21696	-0.98611	-3.23084
TRINITY_DN29618_c0_g1_i1	2.8366	-0.565331	-2.27127
TRINITY_DN36499_c2_g1_i1	2.39195	0.210463	-2.60241
TRINITY_DN31095_c1_g1_i1	2.50309	-0.907849	-1.59524
TRINITY_DN32263_c0_g1_i2	2.68892	-0.711463	-1.97746
TRINITY_DN29352_c0_g1_i1	2.56858	-0.470451	-2.09813
TRINITY_DN36349_c1_g2_i3	1.94422	-0.25451	-1.68971
TRINITY_DN26148_c0_g1_i1	2.14718	-0.229594	-1.91758
TRINITY_DN33647_c1_g2_i2	3.52243	-1.05543	-2.467
TRINITY_DN35036_c2_g1_i1	3.59116	0.689277	-4.28043
TRINITY_DN34501_c0_g3_i1	2.67616	-1.52533	-1.15083
TRINITY_DN35006_c0_g1_i3	2.48865	0.342606	-2.83126
TRINITY_DN33624_c3_g3_i1	4.18367	-1.42284	-2.76083
TRINITY_DN31322_c0_g1_i4	3.16044	-0.9617	-2.19874
TRINITY_DN28022_c0_g1_i1	3.40884	0.0277274	-3.43657
TRINITY_DN29049_c0_g1_i1	2.9561	-0.973068	-1.98303
TRINITY_DN33240_c2_g1_i1	3.10241	-1.13173	-1.97068
TRINITY_DN30628_c0_g1_i5	2.31842	0.234051	-2.55247
TRINITY_DN21500_c0_g1_i1	3.12754	-1.26738	-1.86016
TRINITY_DN34083_c2_g4_i3	5.39368	-1.8763	-3.51738
TRINITY_DN34761_c0_g2_i9	3.73095	0.857533	-4.58849
TRINITY_DN34547_c6_g2_i5	4.31215	0.405863	-4.71801
TRINITY_DN35753_c0_g2_i3	3.11804	-0.18001	-2.93803
TRINITY_DN35027_c0_g3_i1	2.74448	-1.15321	-1.59127
TRINITY_DN35862_c0_g1_i1	3.56029	-0.720677	-2.83961
TRINITY_DN34358_c1_g1_i1	2.72504	-0.634648	-2.09039
TRINITY_DN31488_c0_g1_i1	3.85205	0.409774	-4.26182
TRINITY_DN28770_c0_g1_i1	3.35945	-0.601132	-2.75832
TRINITY_DN36499_c2_g1_i6	2.64027	-0.0625364	-2.57774
TRINITY_DN33678_c0_g2_i1	3.34765	0.374289	-3.72194
TRINITY_DN32824_c5_g2_i1	3.98733	0.20606	-4.19339
TRINITY_DN22461_c0_g1_i1	3.39365	-1.23611	-2.15754
TRINITY_DN34070_c0_g2_i3	2.64376	-1.09788	-1.54588
TRINITY_DN27651_c0_g2_i1	3.51218	-0.600476	-2.9117
TRINITY_DN34641_c2_g1_i1	3.42081	-0.831171	-2.58964
TRINITY_DN28819_c0_g1_i1	3.40196	-0.775808	-2.62615
TRINITY_DN31406_c1_g6_i1	2.32358	0.398449	-2.72203
TRINITY_DN35068_c0_g1_i10	1.81214	1.1633	-2.97545
TRINITY_DN36034_c3_g1_i3	3.33052	0.147048	-3.47757
TRINITY_DN33012_c0_g2_i5	2.58463	-0.137436	-2.44719
TRINITY_DN32601_c1_g2_i2	2.86955	-0.586464	-2.28309
TRINITY_DN34961_c3_g3_i1	5.17858	-0.905484	-4.27309
TRINITY_DN35862_c0_g3_i1	4.43953	-0.934555	-3.50498
TRINITY_DN33839_c0_g4_i2	3.46069	-0.870432	-2.59026
TRINITY_DN33166_c1_g4_i9	3.68646	0.779219	-4.46568
TRINITY_DN34077_c1_g4_i2	2.43801	-0.941177	-1.49684
TRINITY_DN32909_c2_g3_i4	4.46019	-0.880321	-3.57987
TRINITY_DN36461_c1_g3_i7	4.77697	0.233918	-5.01089
TRINITY_DN34308_c0_g4_i2	2.57442	-1.04791	-1.5265
TRINITY_DN35273_c2_g2_i5	2.54916	-0.321689	-2.22747
TRINITY_DN25236_c0_g1_i1	2.91502	-1.22987	-1.68515
TRINITY_DN29962_c0_g1_i2	2.39723	-0.334976	-2.06226
TRINITY_DN28962_c0_g1_i1	2.43594	-0.0731554	-2.36278
TRINITY_DN35356_c3_g2_i5	5.33279	0.119547	-5.45233
TRINITY_DN36396_c1_g4_i2	2.32019	0.389257	-2.70945
TRINITY_DN32989_c0_g1_i4	3.64657	-0.462544	-3.18402
TRINITY_DN36158_c1_g8_i1	2.8699	-0.695793	-2.1741
TRINITY_DN32195_c2_g6_i5	3.3207	-0.191609	-3.12909
TRINITY_DN35787_c1_g3_i1	3.30028	-0.308081	-2.9922
TRINITY_DN26138_c0_g1_i1	3.49411	-0.720816	-2.77329
TRINITY_DN36844_c0_g1_i1	3.24771	-0.788942	-2.45877
TRINITY_DN28568_c0_g4_i2	3.50742	-1.06946	-2.43796
TRINITY_DN34961_c2_g4_i1	2.46912	0.0989435	-2.56806
TRINITY_DN30611_c0_g1_i8	2.72659	-0.499613	-2.22698
TRINITY_DN30387_c0_g1_i4	2.32769	0.0926043	-2.4203
TRINITY_DN36050_c1_g1_i10	2.50174	-1.2096	-1.29214
TRINITY_DN36231_c0_g3_i2	-0.0135033	1.77571	-1.76221
TRINITY_DN32217_c0_g1_i1	3.48331	-0.505125	-2.97818
TRINITY_DN32774_c3_g1_i4	5.0292	0.352656	-5.38186
TRINITY_DN32967_c1_g1_i9	2.81441	0.0190025	-2.83341
TRINITY_DN28800_c0_g1_i1	2.57746	-0.373377	-2.20409
TRINITY_DN35356_c3_g1_i4	4.08799	1.08663	-5.17462
TRINITY_DN33502_c2_g4_i1	-0.143229	1.8162	-1.67297
TRINITY_DN35839_c0_g1_i4	2.54113	-1.20702	-1.33411
TRINITY_DN25166_c0_g1_i2	1.54294	1.54694	-3.08988
TRINITY_DN35158_c1_g1_i1	3.41938	-0.776733	-2.64265
TRINITY_DN34987_c0_g1_i7	4.71581	-1.45081	-3.265
TRINITY_DN33954_c4_g2_i7	3.78639	-0.884769	-2.90162
TRINITY_DN33240_c2_g1_i3	3.20453	0.0401659	-3.24469
TRINITY_DN29562_c0_g1_i3	3.54184	-0.66682	-2.87502
TRINITY_DN32610_c0_g5_i2	2.13802	-0.142368	-1.99565
TRINITY_DN32989_c0_g1_i3	4.19395	-0.166494	-4.02746
TRINITY_DN17146_c0_g1_i2	2.93252	-0.712525	-2.22
TRINITY_DN34791_c0_g1_i6	2.76101	-1.04672	-1.71429
TRINITY_DN33375_c1_g1_i5	3.61828	0.314787	-3.93307
TRINITY_DN35810_c0_g4_i3	3.58695	0.133441	-3.72039
TRINITY_DN34584_c1_g5_i1	2.10609	-0.697117	-1.40898
TRINITY_DN35356_c1_g1_i1	5.42536	0.184084	-5.60944
TRINITY_DN35004_c1_g3_i1	2.75751	0.289377	-3.04689
TRINITY_DN35273_c2_g2_i1	2.8653	-0.375714	-2.48959
TRINITY_DN34984_c2_g2_i1	2.5679	0.824231	-3.39213
TRINITY_DN25483_c0_g1_i1	2.47177	2.54535	-5.01712
TRINITY_DN27559_c0_g2_i1	2.39439	-0.322878	-2.07151
TRINITY_DN33359_c0_g1_i1	4.78935	0.64386	-5.43321
TRINITY_DN34070_c0_g1_i1	2.17635	-0.927757	-1.24859
TRINITY_DN29789_c0_g1_i1	2.3075	0.382081	-2.68958
TRINITY_DN32774_c3_g1_i3	3.41087	0.524233	-3.93511
TRINITY_DN33347_c0_g4_i3	2.9202	0.0358384	-2.95603
TRINITY_DN25872_c0_g1_i2	3.2811	-1.12725	-2.15385
TRINITY_DN33068_c0_g2_i3	3.82358	-0.598865	-3.22471
TRINITY_DN32499_c0_g1_i2	3.446	-0.0561472	-3.38985
TRINITY_DN34246_c0_g2_i2	1.85687	0.306084	-2.16295
TRINITY_DN33624_c3_g1_i8	4.64843	0.323402	-4.97184
TRINITY_DN34761_c1_g1_i1	4.58008	-0.574889	-4.00519
TRINITY_DN14884_c0_g1_i1	2.49098	0.0353343	-2.52632
TRINITY_DN34595_c1_g4_i2	2.80302	-1.02734	-1.77568
TRINITY_DN25957_c0_g1_i1	3.2772	-0.879539	-2.39766
TRINITY_DN32499_c0_g2_i1	3.0647	0.251801	-3.3165
TRINITY_DN36003_c1_g1_i5	3.38332	-1.70129	-1.68203
TRINITY_DN35273_c2_g6_i1	2.49438	0.205148	-2.69953
TRINITY_DN33435_c2_g1_i5	4.24831	0.0973954	-4.34571
TRINITY_DN33506_c0_g1_i8	2.90873	-1.0368	-1.87193
TRINITY_DN29655_c0_g1_i1	3.13819	-0.518473	-2.61971
TRINITY_DN29648_c0_g1_i4	2.92096	0.420017	-3.34098
TRINITY_DN3474_c0_g1_i1	2.65792	0.398895	-3.05682
TRINITY_DN33240_c2_g1_i2	4.04125	-0.847902	-3.19335
TRINITY_DN35277_c1_g1_i23	4.06731	-1.41927	-2.64804
TRINITY_DN34543_c0_g1_i20	2.27171	-0.0931613	-2.17855
TRINITY_DN26267_c0_g1_i4	2.3907	0.0724483	-2.46315
TRINITY_DN36241_c2_g1_i3	3.1276	-0.988374	-2.13923
TRINITY_DN29083_c0_g1_i1	1.59257	1.08898	-2.68155
TRINITY_DN32281_c0_g1_i4	2.3987	-0.569583	-1.82912
TRINITY_DN33013_c1_g1_i3	3.70644	0.429618	-4.13606
TRINITY_DN32877_c3_g1_i3	3.17519	-1.08065	-2.09454
TRINITY_DN35381_c0_g1_i5	2.11185	0.217865	-2.32971
TRINITY_DN35356_c3_g5_i1	4.46099	-0.9368	-3.52419
TRINITY_DN25328_c0_g1_i1	2.58878	-0.712224	-1.87656
TRINITY_DN34761_c0_g2_i4	3.49411	-0.204528	-3.28959
TRINITY_DN29693_c0_g1_i3	2.68012	-0.728488	-1.95163
TRINITY_DN33375_c1_g1_i2	3.92704	0.104378	-4.03142
TRINITY_DN36014_c1_g1_i8	2.1739	-0.217739	-1.95616
TRINITY_DN9711_c0_g1_i1	3.67796	-0.719497	-2.95847
TRINITY_DN32858_c0_g1_i3	2.8763	-0.649655	-2.22664
TRINITY_DN30586_c0_g1_i3	3.48354	-0.329466	-3.15407
TRINITY_DN33857_c0_g1_i1	1.86435	0.0959212	-1.96027
TRINITY_DN34369_c0_g8_i1	3.2044	-0.633154	-2.57125
TRINITY_DN30272_c0_g1_i4	4.68586	0.617731	-5.30359
TRINITY_DN29180_c0_g2_i1	4.52651	0.375469	-4.90198
TRINITY_DN32016_c4_g2_i5	3.06702	-0.219263	-2.84776
TRINITY_DN30124_c1_g1_i1	2.3933	-0.0101108	-2.38318
TRINITY_DN30469_c0_g1_i1	3.66497	-1.37237	-2.2926
TRINITY_DN29767_c1_g1_i2	2.81514	-1.2903	-1.52484
TRINITY_DN30415_c0_g1_i1	2.05646	0.278624	-2.33509
TRINITY_DN27522_c0_g1_i1	2.19688	0.693462	-2.89034
TRINITY_DN34677_c0_g1_i4	3.28803	0.307633	-3.59567
TRINITY_DN34684_c0_g2_i2	2.56866	-0.0595633	-2.5091
TRINITY_DN29383_c0_g1_i4	3.35829	-1.00485	-2.35344
TRINITY_DN35207_c0_g2_i1	2.36695	-0.525343	-1.84161
TRINITY_DN31157_c0_g1_i8	2.80868	-0.551467	-2.25721
TRINITY_DN33590_c1_g2_i1	2.75043	-0.802683	-1.94775
TRINITY_DN25788_c0_g1_i2	2.87932	-0.824607	-2.05471
TRINITY_DN35251_c0_g4_i1	1.72184	0.362951	-2.08479
TRINITY_DN27208_c0_g1_i2	2.37526	-0.241171	-2.13409
TRINITY_DN31708_c1_g4_i2	2.48442	-0.715313	-1.76911
TRINITY_DN33818_c0_g3_i1	2.38194	-1.18722	-1.19473
TRINITY_DN32264_c1_g1_i1	3.45554	-0.0308543	-3.42469
TRINITY_DN31406_c0_g2_i1	3.97584	-0.502587	-3.47326
TRINITY_DN34677_c0_g1_i11	2.85657	-0.221073	-2.63549
TRINITY_DN34219_c2_g5_i3	3.34865	0.132178	-3.48083
TRINITY_DN35269_c0_g2_i4	2.13058	-0.683405	-1.44717
TRINITY_DN33570_c1_g5_i1	2.86945	-1.00044	-1.86901
TRINITY_DN29515_c0_g1_i1	3.63075	-0.951524	-2.67923
TRINITY_DN34181_c3_g5_i1	1.24258	1.87452	-3.1171
TRINITY_DN22606_c0_g1_i1	5.54784	-2.20896	-3.33887
TRINITY_DN35978_c0_g1_i7	3.45071	0.735066	-4.18578
TRINITY_DN36461_c1_g2_i1	5.31119	-1.51794	-3.79325
TRINITY_DN33485_c1_g1_i2	4.42049	-0.944752	-3.47574
TRINITY_DN31199_c0_g1_i1	3.16536	-0.981657	-2.18371
TRINITY_DN33452_c4_g1_i1	3.39679	-1.0246	-2.37219
TRINITY_DN33401_c2_g3_i2	2.33269	-1.07868	-1.25401
TRINITY_DN32605_c0_g1_i2	3.46874	-1.10359	-2.36515
TRINITY_DN33380_c0_g1_i1	4.37249	-1.98061	-2.39188
TRINITY_DN31927_c1_g1_i2	3.78632	-0.328789	-3.45753
TRINITY_DN33330_c0_g1_i2	3.70536	-0.123013	-3.58235
TRINITY_DN33403_c2_g2_i1	3.75189	-1.5195	-2.23239
TRINITY_DN35787_c1_g3_i3	3.28076	-0.000321158	-3.28044
TRINITY_DN30196_c0_g1_i4	2.16777	-0.513705	-1.65406
TRINITY_DN1880_c0_g1_i1	3.12115	-0.99999	-2.12116
TRINITY_DN35753_c0_g2_i9	4.1156	0.604791	-4.72039
TRINITY_DN30294_c0_g1_i1	2.26789	-0.301112	-1.96678
TRINITY_DN35310_c1_g5_i1	3.79566	-1.84796	-1.9477
TRINITY_DN32846_c2_g3_i3	1.90116	0.237357	-2.13851
TRINITY_DN35356_c3_g2_i1	4.35853	0.965993	-5.32452
TRINITY_DN30291_c0_g1_i4	3.82379	-1.3843	-2.43949
TRINITY_DN33240_c2_g5_i1	3.65858	-1.53491	-2.12367
TRINITY_DN35697_c1_g1_i8	3.63929	-1.90831	-1.73098
TRINITY_DN33145_c0_g2_i1	1.75293	0.390487	-2.14342
TRINITY_DN35326_c0_g1_i10	1.72528	1.53034	-3.25562
TRINITY_DN26992_c0_g1_i2	3.13253	-0.730419	-2.40211
TRINITY_DN27115_c0_g1_i1	2.36951	-0.728049	-1.64146
TRINITY_DN30281_c0_g1_i8	6.00208	-1.15707	-4.84502
TRINITY_DN30636_c0_g1_i5	3.74494	-0.255769	-3.48917
TRINITY_DN34951_c0_g3_i1	3.77332	1.09933	-4.87265
TRINITY_DN31584_c0_g2_i1	2.98083	0.522493	-3.50332
TRINITY_DN35356_c3_g1_i2	4.70916	0.817876	-5.52704
TRINITY_DN33741_c1_g6_i5	2.69342	-0.46473	-2.22869
TRINITY_DN34463_c0_g1_i3	3.69965	0.274158	-3.9738
TRINITY_DN28742_c0_g1_i2	2.43572	-1.11318	-1.32254
TRINITY_DN28475_c0_g1_i3	2.24701	-0.351926	-1.89508
TRINITY_DN33571_c0_g1_i3	2.62641	-0.30589	-2.32052
TRINITY_DN27146_c0_g1_i1	3.41693	-0.958246	-2.45869
TRINITY_DN35972_c0_g1_i3	0.678259	1.48285	-2.16111
TRINITY_DN34987_c0_g1_i1	4.75745	-0.962719	-3.79474
TRINITY_DN35753_c0_g2_i10	3.12736	0.224902	-3.35226
TRINITY_DN35061_c1_g1_i1	2.20548	-0.204679	-2.00081
TRINITY_DN35027_c0_g6_i1	2.26681	-1.07795	-1.18886
TRINITY_DN21572_c0_g1_i1	2.49888	0.244675	-2.74355
TRINITY_DN35036_c2_g2_i1	5.73062	-2.5142	-3.21642
TRINITY_DN24513_c0_g1_i1	3.19484	-1.88466	-1.31019
TRINITY_DN33950_c1_g1_i1	5.65369	-1.92512	-3.72857
TRINITY_DN34597_c0_g1_i11	1.63503	0.880363	-2.51539
TRINITY_DN33168_c0_g1_i6	3.12924	-0.916138	-2.2131
TRINITY_DN35599_c2_g2_i2	2.15714	-0.0290624	-2.12808
TRINITY_DN35906_c2_g1_i1	3.5236	0.0320613	-3.55566
TRINITY_DN32774_c3_g4_i1	4.23214	0.408401	-4.64054
TRINITY_DN34750_c5_g1_i14	3.82306	-1.81997	-2.0031
TRINITY_DN35776_c0_g7_i2	2.47724	-0.729007	-1.74823
TRINITY_DN27575_c0_g1_i1	3.14001	-0.759863	-2.38015
TRINITY_DN33347_c0_g5_i1	3.12029	-0.519197	-2.60109
TRINITY_DN33312_c0_g1_i1	3.67843	-0.572307	-3.10613
TRINITY_DN34331_c1_g1_i13	4.02593	0.593839	-4.61977
TRINITY_DN33401_c2_g3_i5	2.46445	-1.21218	-1.25228
TRINITY_DN35253_c1_g1_i7	2.76257	-0.819462	-1.94311
TRINITY_DN33834_c1_g4_i2	4.85655	-0.783252	-4.0733
TRINITY_DN33166_c1_g2_i1	2.97354	0.561894	-3.53543
TRINITY_DN35978_c0_g1_i10	4.69811	-1.2397	-3.45841
TRINITY_DN34370_c1_g2_i5	2.60227	-0.279424	-2.32284
TRINITY_DN35894_c2_g2_i1	2.28625	-0.509513	-1.77674
TRINITY_DN31094_c0_g1_i8	2.97502	-0.0161115	-2.95891
TRINITY_DN33701_c0_g1_i5	2.34863	0.0610813	-2.40971
TRINITY_DN30750_c0_g1_i4	3.93004	-0.752559	-3.17748
TRINITY_DN33678_c0_g6_i1	2.72923	0.116969	-2.8462
TRINITY_DN55235_c0_g1_i1	2.11753	0.469253	-2.58678
TRINITY_DN28272_c0_g1_i1	3.8624	-0.811454	-3.05094
TRINITY_DN25065_c0_g2_i2	1.87248	-0.222732	-1.64974
TRINITY_DN33787_c2_g4_i2	3.39403	-0.717462	-2.67657
TRINITY_DN33715_c0_g2_i1	2.98593	-0.245684	-2.74025
TRINITY_DN21791_c0_g1_i2	2.67684	-0.397385	-2.27945
TRINITY_DN33375_c0_g3_i5	4.09893	-0.144865	-3.95407
TRINITY_DN29649_c0_g1_i2	4.72167	-1.24543	-3.47625
TRINITY_DN3979_c0_g1_i1	2.80956	-0.108804	-2.70075
TRINITY_DN36489_c4_g2_i1	3.46143	-0.67049	-2.79094
TRINITY_DN49677_c0_g1_i1	3.79871	0.917101	-4.71581
TRINITY_DN32592_c1_g2_i3	2.73152	-1.2131	-1.51841
TRINITY_DN32193_c0_g1_i2	3.88654	0.188226	-4.07476
TRINITY_DN37681_c0_g1_i1	2.66378	-0.45434	-2.20944
TRINITY_DN34987_c0_g1_i11	2.89144	-1.12786	-1.76358
TRINITY_DN31980_c1_g1_i1	2.34922	-0.312116	-2.03711
TRINITY_DN26752_c0_g1_i1	3.03306	-0.30887	-2.72419
TRINITY_DN32654_c0_g1_i4	3.49274	-0.859247	-2.63349
TRINITY_DN35475_c2_g1_i1	1.85713	0.190117	-2.04724
TRINITY_DN35785_c1_g7_i2	2.56426	-0.758358	-1.8059
TRINITY_DN33145_c0_g3_i3	0.195618	1.9491	-2.14472
TRINITY_DN30016_c0_g1_i1	2.44353	-0.169359	-2.27417
TRINITY_DN30694_c0_g1_i1	2.79695	0.00430952	-2.80126
TRINITY_DN30636_c0_g1_i2	3.77878	0.183725	-3.96251
TRINITY_DN36341_c0_g2_i12	3.35725	0.919299	-4.27655
TRINITY_DN33401_c2_g4_i4	2.36863	-1.32304	-1.04559
TRINITY_DN32583_c0_g1_i7	2.4536	-0.427909	-2.02569
TRINITY_DN30883_c0_g1_i1	2.3978	-0.32916	-2.06864
TRINITY_DN33911_c1_g5_i1	2.1968	0.0715209	-2.26832
TRINITY_DN32398_c2_g3_i1	3.30883	0.390477	-3.69931
TRINITY_DN33741_c1_g6_i2	2.51901	-0.584909	-1.9341
TRINITY_DN33240_c2_g4_i1	4.79962	0.975617	-5.77523
TRINITY_DN33146_c3_g1_i1	2.6886	-1.16258	-1.52602
TRINITY_DN35926_c1_g4_i3	2.35028	-0.838583	-1.5117
TRINITY_DN33168_c0_g1_i3	2.73515	-0.721084	-2.01407
TRINITY_DN30886_c0_g1_i2	3.85461	-1.92582	-1.92879
TRINITY_DN35879_c0_g3_i8	3.13794	-0.522997	-2.61494
TRINITY_DN35972_c0_g5_i1	0.662004	1.40288	-2.06489
TRINITY_DN32159_c0_g2_i2	3.11311	-1.01778	-2.09534
TRINITY_DN27410_c0_g1_i3	4.26738	-1.09834	-3.16904
TRINITY_DN36461_c1_g3_i3	4.23267	-0.925177	-3.3075
TRINITY_DN27640_c0_g1_i1	2.55408	-0.588662	-1.96542
TRINITY_DN36379_c1_g2_i1	2.36443	0.706665	-3.0711
TRINITY_DN34331_c1_g1_i5	3.55951	0.0967092	-3.65622
TRINITY_DN34547_c6_g2_i6	3.86315	0.202715	-4.06587
TRINITY_DN19704_c0_g1_i1	2.26153	-0.704778	-1.55675
TRINITY_DN35894_c2_g1_i4	1.86552	0.657593	-2.52311
TRINITY_DN35036_c2_g3_i15	4.4332	0.528484	-4.96169
TRINITY_DN6494_c0_g1_i2	2.20235	-0.833408	-1.36894
TRINITY_DN34761_c0_g2_i6	4.25824	1.19119	-5.44943
TRINITY_DN30658_c0_g1_i4	3.89842	0.116785	-4.0152
TRINITY_DN32967_c1_g4_i1	1.1681	2.00453	-3.17263
TRINITY_DN36248_c0_g2_i1	4.66505	-1.7037	-2.96135
TRINITY_DN33739_c0_g1_i5	3.54488	-1.2538	-2.29109
TRINITY_DN25447_c0_g1_i1	2.98468	-0.91494	-2.06974
TRINITY_DN27263_c0_g1_i1	3.24267	-1.02789	-2.21478
TRINITY_DN31199_c0_g1_i4	3.14101	-0.903113	-2.2379
TRINITY_DN34383_c1_g3_i1	2.31536	-0.605646	-1.70972
TRINITY_DN14565_c0_g1_i1	2.45645	-0.500613	-1.95584
TRINITY_DN32583_c1_g1_i1	2.47469	-0.386609	-2.08808
TRINITY_DN32264_c1_g3_i1	2.48717	0.903761	-3.39093
TRINITY_DN32638_c2_g1_i7	2.61788	-0.176376	-2.4415
TRINITY_DN32440_c0_g1_i1	5.51069	-0.823769	-4.68692
TRINITY_DN35380_c1_g1_i15	4.98866	-0.371673	-4.61699
TRINITY_DN45098_c0_g1_i1	3.35581	-1.24148	-2.11433
TRINITY_DN34526_c5_g2_i3	1.83724	0.0999217	-1.93717
TRINITY_DN29888_c0_g1_i2	2.66434	-0.11769	-2.54665
TRINITY_DN36290_c0_g1_i6	2.23334	-1.14425	-1.08908
TRINITY_DN27023_c0_g1_i4	2.2284	-0.826094	-1.4023
TRINITY_DN33324_c2_g4_i1	4.12893	-0.658805	-3.47012
TRINITY_DN33331_c2_g7_i1	3.4123	-0.0364992	-3.3758
TRINITY_DN29577_c0_g1_i4	3.16254	-0.175769	-2.98677
TRINITY_DN34736_c3_g2_i2	2.63508	-0.217675	-2.41741
TRINITY_DN32091_c0_g1_i2	3.42647	0.6104	-4.03687

## Sheet: Subcluster 4
Supplementary Table S3: Clustering of transcripts
Transcript ID	Leaf	Stem	Root
TRINITY_DN55404_c0_g1_i1	-2.44085	-0.832593	3.27344
TRINITY_DN33910_c0_g1_i1	-2.43396	-0.30955	2.74351
TRINITY_DN24501_c0_g1_i2	-1.32137	-0.638063	1.95943
TRINITY_DN35652_c1_g3_i2	-1.46034	-0.433331	1.89367
TRINITY_DN35567_c0_g6_i1	-0.768482	-2.36075	3.12923
TRINITY_DN31985_c0_g2_i3	-2.67042	-1.2083	3.87872
TRINITY_DN34989_c2_g1_i5	-2.94546	-1.58693	4.53239
TRINITY_DN36406_c1_g1_i3	-2.81602	-0.747261	3.56328
TRINITY_DN23064_c0_g1_i2	-1.68575	-0.151782	1.83753
TRINITY_DN26040_c0_g1_i2	-3.61232	-1.47482	5.08714
TRINITY_DN32914_c0_g3_i2	-2.37602	-1.34503	3.72105
TRINITY_DN34895_c0_g1_i9	-2.52937	-0.823877	3.35324
TRINITY_DN33321_c0_g1_i4	-1.76885	-0.605841	2.37469
TRINITY_DN34989_c2_g1_i6	-2.15885	-1.92624	4.08509
TRINITY_DN31145_c0_g1_i3	-3.47824	0.116342	3.3619
TRINITY_DN36036_c3_g3_i4	-1.98356	-0.887502	2.87106
TRINITY_DN34407_c0_g1_i5	-1.59396	-0.170133	1.7641
TRINITY_DN33321_c0_g1_i7	-1.96026	-0.77071	2.73097
TRINITY_DN35705_c0_g1_i19	-2.37723	-1.85811	4.23535
TRINITY_DN35040_c0_g2_i7	-2.15597	-2.26036	4.41633
TRINITY_DN30034_c0_g1_i1	1.03812	-2.6019	1.56378
TRINITY_DN34558_c2_g1_i12	-3.4262	0.0889967	3.3372
TRINITY_DN31933_c0_g2_i2	-2.6176	-0.00793086	2.62553
TRINITY_DN36481_c4_g2_i3	-2.7597	-2.20297	4.96266
TRINITY_DN21949_c0_g1_i1	-1.76985	-0.484797	2.25465
TRINITY_DN35216_c3_g2_i2	-1.71115	-0.405556	2.1167
TRINITY_DN34895_c0_g1_i2	-2.61252	0.0193797	2.59314
TRINITY_DN35579_c0_g3_i3	-1.79983	-0.795938	2.59576
TRINITY_DN33736_c1_g4_i1	-1.6694	-2.01085	3.68024
TRINITY_DN31145_c0_g1_i6	-3.38651	-0.120593	3.5071
TRINITY_DN35774_c0_g1_i1	-2.27598	-0.343398	2.61937
TRINITY_DN33944_c0_g1_i3	-1.14787	-1.60951	2.75739
TRINITY_DN34049_c1_g1_i4	-3.85762	-0.552229	4.40984
TRINITY_DN34689_c2_g5_i1	-2.16859	-0.370707	2.5393
TRINITY_DN33910_c0_g2_i2	-1.41202	-1.81659	3.2286
TRINITY_DN36227_c4_g3_i9	-3.04429	-1.70629	4.75058
TRINITY_DN36221_c2_g1_i12	-2.56834	-1.96076	4.5291
TRINITY_DN33920_c0_g1_i4	-1.53389	-0.317089	1.85098
TRINITY_DN35933_c2_g3_i4	-0.144625	-2.29284	2.43747
TRINITY_DN32433_c2_g2_i1	-2.25511	-0.939095	3.19421
TRINITY_DN35476_c2_g1_i1	-1.1815	-1.41069	2.59219
TRINITY_DN36280_c2_g4_i2	-1.97455	-0.360308	2.33486
TRINITY_DN33282_c2_g2_i6	-1.70893	-0.0840331	1.79297
TRINITY_DN33910_c0_g2_i1	-0.993557	-1.97566	2.96922
TRINITY_DN25976_c0_g1_i4	-4.47997	0.685246	3.79472
TRINITY_DN17794_c0_g1_i2	-2.05603	-0.796585	2.85262
TRINITY_DN33910_c0_g1_i7	-1.52138	-0.640369	2.16174
TRINITY_DN32485_c0_g1_i1	-0.756393	-2.12707	2.88346
TRINITY_DN33446_c1_g1_i19	-1.968	-1.19572	3.16372
TRINITY_DN35049_c0_g5_i1	-0.552367	-1.75166	2.30403
TRINITY_DN33446_c1_g2_i1	-2.03351	-0.832625	2.86613
TRINITY_DN35691_c0_g1_i7	-1.76021	-0.527422	2.28763
TRINITY_DN34078_c2_g2_i5	-1.19739	-1.9372	3.13459
TRINITY_DN36209_c0_g1_i15	-1.93205	-1.71941	3.65145
TRINITY_DN35705_c0_g1_i21	-1.19321	-2.10911	3.30232
TRINITY_DN33203_c0_g1_i16	-2.07515	-0.289432	2.36458
TRINITY_DN36442_c1_g1_i3	-2.07902	-1.95713	4.03615
TRINITY_DN32241_c1_g6_i3	-1.81441	-1.60827	3.42268
TRINITY_DN34125_c0_g2_i1	-1.71942	-0.78528	2.5047
TRINITY_DN33446_c1_g1_i8	-2.16037	-0.322315	2.48269
TRINITY_DN33839_c0_g2_i1	-0.914769	-1.40703	2.3218
TRINITY_DN34649_c3_g7_i1	-2.17585	-0.287278	2.46313
TRINITY_DN33910_c0_g2_i5	-1.07854	-1.74962	2.82816
TRINITY_DN34895_c0_g1_i5	-1.82757	-1.31163	3.1392
TRINITY_DN31988_c0_g2_i8	-2.7703	0.115796	2.6545
TRINITY_DN27570_c0_g1_i2	-1.10431	-1.33861	2.44291
TRINITY_DN33910_c0_g2_i9	-2.68736	-0.198615	2.88597
TRINITY_DN33446_c1_g1_i15	-2.82429	-0.454466	3.27876
TRINITY_DN35620_c0_g4_i2	-1.41775	-0.531754	1.9495
TRINITY_DN33446_c1_g1_i7	-1.58758	-1.7906	3.37818
TRINITY_DN33839_c0_g2_i5	-1.7547	-0.609169	2.36387
TRINITY_DN26516_c0_g1_i1	-2.04814	-0.413894	2.46203
TRINITY_DN33910_c0_g2_i3	-2.93958	-0.0699176	3.0095
TRINITY_DN33915_c1_g3_i1	-1.39809	-0.884933	2.28302
TRINITY_DN33839_c0_g2_i3	-1.33102	-0.940907	2.27193
TRINITY_DN9154_c0_g1_i1	-1.36712	-1.20443	2.57155
TRINITY_DN34987_c0_g3_i1	0.467056	-3.99472	3.52766
TRINITY_DN35136_c3_g4_i9	-2.06564	-2.32053	4.38617
TRINITY_DN34559_c1_g5_i1	-2.18726	-1.55057	3.73783
TRINITY_DN36406_c1_g3_i5	-2.42544	-0.208067	2.63351
TRINITY_DN35746_c0_g1_i1	-2.34878	-1.02743	3.3762
TRINITY_DN32593_c2_g1_i7	-1.46847	-0.24224	1.71071
TRINITY_DN29044_c0_g1_i1	-1.87851	-0.57657	2.45508
TRINITY_DN32822_c2_g4_i3	-1.42639	-1.41925	2.84564
TRINITY_DN33978_c0_g2_i6	0.848324	-3.27747	2.42915
TRINITY_DN31755_c0_g3_i2	-1.19278	-1.22856	2.42134
TRINITY_DN36040_c1_g3_i1	0.0184028	-2.04211	2.0237
TRINITY_DN34649_c3_g7_i2	-1.39808	-0.548476	1.94656
TRINITY_DN30633_c0_g1_i6	-2.83043	-1.83115	4.66158
TRINITY_DN27270_c0_g2_i1	-2.06475	-1.54578	3.61054
TRINITY_DN36221_c2_g1_i23	-1.55195	-1.77709	3.32904
TRINITY_DN32593_c2_g1_i6	-1.77605	-0.468461	2.24451
TRINITY_DN34989_c2_g1_i2	-1.29328	-1.41822	2.7115
TRINITY_DN35667_c0_g7_i1	-0.0783843	-2.59836	2.67675
TRINITY_DN35687_c0_g1_i11	-3.02358	-2.35637	5.37995
TRINITY_DN35061_c2_g1_i4	-1.14995	-0.88348	2.03343
TRINITY_DN32762_c2_g3_i2	-1.68553	-1.51484	3.20037
TRINITY_DN29180_c0_g1_i5	-1.82689	-2.65055	4.47744
TRINITY_DN66480_c0_g1_i1	-1.22325	-0.72838	1.95163
TRINITY_DN20499_c0_g1_i1	-1.04161	-1.60932	2.65094
