# Supplementary material for: Spatial Genomic Resource Reveals Molecular Insights into Key Bioactive-Metabolite Biosynthesis in Endangered Angelica glauca Edgew
Source: Int J Mol Sci. 2022 Sep 21;23(19):11064. doi: 10.3390/ijms231911064 (PMC9569870; doi:10.3390/ijms231911064)
Supplement: Supplementary file 1 [file ijms-23-11064-s001.zip › Supplementary Table S4.xlsx]

## Sheet: Biological Process
Supplementary Table ST4: GO enrichment (Biological Process)
GO term	Function	Leaf	Stem	Root	FDR
GO:0000272	polysaccharide catabolic process	-3.4987	2.02903	-	0.0344
GO:0005975	carbohydrate metabolic process	-2.54541	2.2411	-	0.00038
GO:0005976	polysaccharide metabolic process	-4.3896	3.38397	0.663457	5.77e-06
GO:0006073	cellular glucan metabolic process	-3.81357	2.66651	-	0.0131
GO:0006091	generation of precursor metabolites and energy	4.44131	-	-3.93469	1.05e-06
GO:0006351	transcription, DNA-templated	-4.55611	-	2.81717	0.0088
GO:0006412	translation	3.81869	-2.03142	-1.83578	0.00018
GO:0006518	peptide metabolic process	3.55202	-2.04394	-1.52017	0.0002
GO:0006555	methionine metabolic process	-	4.00294	-	1.28e-07
GO:0006807	nitrogen compound metabolic process	1.14316	-	-	0.039
GO:0006810	transport	-2.15201	0.977818	-	0.0188
GO:0006811	ion transport	-2.96269	1.4788	1.07626	3.01e-07
GO:0006820	anion transport	-	2.15155	-	0.0278
GO:0007010	cytoskeleton organization	-5.4172	3.563	-	0.0195
GO:0007017	microtubule-based process	-5.58936	3.46695	-	0.0252
GO:0007154	cell communication	-	-	1.53214	0.041
GO:0007165	signal transduction	-3.44585	-	2.0004	0.0188
GO:0007389	pattern specification process	-	-4.22049	-	0.0469
GO:0009056	catabolic process	-	1.02866	-	0.02022
GO:0009057	macromolecule catabolic process	-	1.2082	0.838115	0.0388
GO:0009059	macromolecule biosynthetic process	-0.67215	-	-	0.0145
GO:0009117	nucleotide metabolic process	3.96747	-	-	0.039
GO:0009226	nucleotide-sugar biosynthetic process	-	4.23646	-	0.01069
GO:0009250	glucan biosynthetic process	-	3.45875	-	0.0063
GO:0009266	response to temperature stimulus	2.13958	-	-2.18156	0.0064
GO:0009269	response to desiccation	6.33953	-	-7.95404	0.0316
GO:0009311	oligosaccharide metabolic process	-3.74548	-	-	0.0344
GO:0009312	oligosaccharide biosynthetic process	6.03641	-	-	0.0359
GO:0009409	response to cold	3.08249	-	-3.09272	0.00052
GO:0009414	response to water deprivation	-	1.46879	-	0.00088
GO:0009416	response to light stimulus	2.60773	-	-2.41011	0.0239
GO:0009637	response to blue light	4.5287	-	-4.26814	0.0204
GO:0009639	response to red or far red light	3.43853	-	-2.90422	0.0359
GO:0009642	response to light intensity	3.21524	-	-2.9799	0.0129
GO:0009644	response to high light intensity	3.59456	-	-3.64318	0.0108
GO:0009645	response to low light intensity stimulus	6.0191	-	-6.749	0.0019
GO:0009657	plastid organization	3.15426	-1.22167	-2.04994	0.0282
GO:0009664	plant-type cell wall organization	-5.58631	4.86271	-	0.0162
GO:0009698	phenylpropanoid metabolic process	-5.35901	3.53237	-	6.2e-05
GO:0009699	phenylpropanoid biosynthetic process	-5.12108	3.17418	-	0.0016
GO:0009735	response to cytokinin	2.42316	-	-1.96264	0.0169
GO:0009738	abscisic acid-activated signaling pathway	-	-	3.64066	3.01e-07
GO:0009739	response to gibberellin	-	-	3.88366	3.01e-07
GO:0009755	hormone-mediated signaling pathway	-4.27975	-	2.57996	0.0064
GO:0009765	photosynthesis, light harvesting	4.98946	-	-4.88195	0.00014
GO:0009767	photosynthetic electron transport chain	5.05087	-	-4.24872	2.68e-05
GO:0009768	photosynthesis, light harvesting in photosystem I	5.96063	-	-6.0024	3.01e-07
GO:0009769	photosynthesis, light harvesting in photosystem II	6.6444	-	-8.46553	3.01e-07
GO:0009773	photosynthetic electron transport in photosystem I	5.44398	-	-4.13113	3.01e-07
GO:0009808	lignin metabolic process	-5.36922	3.60258	-	0.00024
GO:0009809	lignin biosynthetic process	-5.03148	3.19856	-	0.007
GO:0009826	unidimensional cell growth	-	3.90151	-	0.00019
GO:0009832	plant-type cell wall biogenesis	-5.75549	5.18761	-	2.64e-05
GO:0009833	plant-type primary cell wall biogenesis	-	4.97998	-	0.0093
GO:0009834	plant-type secondary cell wall biogenesis	-5.88418	5.33914	-	6.2e-05
GO:0009873	ethylene-activated signaling pathway	-6.1798	-	-	0.0468
GO:0009889	regulation of biosynthetic process	-1.64242	-	0.651191	0.0315
GO:0010035	response to inorganic substance	-	0.65566	-	1.36e-06
GO:0010114	response to red light	4.37936	-	-4.06583	0.0265
GO:0010119	regulation of stomatal movement	4.89102	-	-5.25339	3.01e-07
GO:0010218	response to far red light	5.38274	-	-4.63213	0.0016
GO:0010383	cell wall polysaccharide metabolic process	-6.12103	4.87207	-	2.88e-06
GO:0010410	hemicellulose metabolic process	-6.17539	4.79388	-	5.77e-06
GO:0010411	xyloglucan metabolic process	-7.58837	4.09731	-	0.0065
GO:0010417	glucuronoxylan biosynthetic process	-5.78822	4.88697	-	0.0316
GO:0010467	gene expression	-	-1.32364	-	0.00055
GO:0010468	regulation of gene expression	-2.00687	-	1.09481	0.0199
GO:0015711	organic anion transport	-4.06651	-	-	0.0294
GO:0015979	photosynthesis	4.57936	-	-3.91515	3.01e-07
GO:0015994	chlorophyll metabolic process	3.21849	-	-	0.0315
GO:0016042	lipid catabolic process	-	-3.40176	-	0.0063
GO:0016049	cell growth	-5.56178	3.59889	-	0.0265
GO:0018298	protein-chromophore linkage	5.52518	-	-5.36526	4.63e-06
GO:0019253	reductive pentose-phosphate cycle	5.1034	-	-3.21446	0.00094
GO:0019538	protein metabolic process	1.74303	-	-1.03648	0.007
GO:0019637	organophosphate metabolic process	3.87863	-	-3.09281	0.0057
GO:0019684	photosynthesis, light reaction	4.77999	-	-4.34207	6.55e-08
GO:0019748	secondary metabolic process	-3.95587	1.70062	1.69858	3.01e-07
GO:0022607	cellular component assembly	3.10726	-	-2.59666	0.042
GO:0022900	electron transport chain	4.33818	-	-3.51353	0.0013
GO:0030003	cellular cation homeostasis	-6.44915	-	3.5895	0.0282
GO:0030104	water homeostasis	6.33953	-	-7.95404	0.0316
GO:0030243	cellulose metabolic process	-5.43343	3.65765	-	0.0112
GO:0030244	cellulose biosynthetic process	-5.8275	4.79373	-	0.011
GO:0031326	regulation of cellular biosynthetic process	-	-	1.36037	0.0171
GO:0033692	cellular polysaccharide biosynthetic process	-4.52333	4.22731	0.108836	3.01e-07
GO:0034220	ion transmembrane transport	-	1.49419	-	0.049
GO:0034622	cellular protein-containing complex assembly	3.9876	-1.37927	-2.79133	0.011
GO:0034637	cellular carbohydrate biosynthetic process	-3.75748	3.70277	-	0.0032
GO:0034641	cellular nitrogen compound metabolic process	1.86326	-1.14244	-0.714651	0.0047
GO:0034645	cellular macromolecule biosynthetic process	-0.635653	-	-	0.0218
GO:0035556	intracellular signal transduction	-5.36897	-	2.99185	0.0032
GO:0040007	growth	-5.64773	3.32756	-	0.006
GO:0040008	regulation of growth	-	4.74724	-	0.0469
GO:0042254	ribosome biogenesis	4.38806	-	-	0.0335
GO:0042440	pigment metabolic process	2.89203	-1.5344	-1.36819	0.0466
GO:0042545	cell wall modification	-6.83547	4.08794	-	0.0121
GO:0042546	cell wall biogenesis	-6.00999	5.03192	0.61507	3.01e-07
GO:0043094	cellular metabolic compound salvage	3.94733	-	-2.8967	0.0294
GO:0043603	cellular amide metabolic process	3.21281	-1.8961	-1.32217	0.0005
GO:0043604	amide biosynthetic process	3.59745	-2.06283	-1.55408	0.00035
GO:0043933	protein-containing complex subunit organization	3.69597	-1.17374	-2.70522	0.0108
GO:0044036	cell wall macromolecule metabolic process	-5.60817	4.41319	0.773568	1.13e-05
GO:0044262	cellular carbohydrate metabolic process	-4.34632	3.39212	0.623435	2.81e-05
GO:0044264	cellular polysaccharide metabolic process	-4.54852	3.5914	0.619324	3.56e-05
GO:0044267	cellular protein metabolic process	2.1967	-0.906064	-1.36495	3.01e-07
GO:0044271	cellular nitrogen compound biosynthetic process	1.82828	-1.11633	-0.717272	0.0041
GO:0044550	secondary metabolite biosynthetic process	-3.92644	-2.01527	1.62765	0.0057
GO:0045488	pectin metabolic process	-6.14124	4.58972	-	0.0011
GO:0045490	pectin catabolic process	-6.16888	3.89167	-	0.011
GO:0045491	xylan metabolic process	-5.74063	5.0082	-	0.00038
GO:0045492	xylan biosynthetic process	-5.73615	5.27688	-	0.0037
GO:0046274	lignin catabolic process	-6.07688	5.19819	-	0.0247
GO:0048589	developmental growth	-5.94798	3.67865	-	0.0282
GO:0048856	anatomical structure development	-	-	1.19823	0.0417
GO:0048869	cellular developmental process	-4.74667	2.9143	-	0.0377
GO:0048878	chemical homeostasis	-2.75882	-	-2.19696	0.0239
GO:0050801	ion homeostasis	-5.79371	-	3.09011	0.0032
GO:0051179	localization	-2.22975	1.12883	-	0.01
GO:0051234	establishment of localization	-2.19163	1.06909	-	0.0134
GO:0051252	regulation of RNA metabolic process	-2.13678	-	1.15402	0.039
GO:0055080	cation homeostasis	-5.47877	-	3.72003	0.0344
GO:0055114	oxidation-reduction process	-	-	-1.16155	0.0417
GO:0060255	regulation of macromolecule metabolic process	-1.7471	-	1.20246	0.0315
GO:0065003	protein-containing complex assembly	3.72729	-1.14509	-2.78323	0.014
GO:0071370	cellular response to gibberellin stimulus	-7.10726	-	4.70666	0.0188
GO:0071554	cell wall organization or biogenesis	-5.49488	3.61404	1.32639	2.98e-10
GO:0071555	cell wall organization	-5.71652	3.46095	1.62032	2.65e-08
GO:0071669	plant-type cell wall organization or biogenesis	-5.73781	4.92886	0.504656	4.63e-06
GO:0071702	organic substance transport	-2.60696	-	-	0.0399
GO:0071705	nitrogen compound transport	-3.10571	1.76061	-	0.0315
GO:0080090	regulation of primary metabolic process	-	-	1.24892	0.0231
GO:0090333	regulation of stomatal closure	6.18672	-	-7.61228	3.01e-07
GO:0090407	organophosphate biosynthetic process	4.30604	-	-	0.0188
GO:0098771	inorganic ion homeostasis	-5.47877	-	3.72003	0.0344
GO:1901564	organonitrogen compound metabolic process	1.73708	-0.641466	-1.168	0.0019
GO:1901566	organonitrogen compound biosynthetic process	2.6609	-1.16032	-1.58565	3.01e-07
GO:1903426	regulation of reactive oxygen species biosynthetic process	-	-	-6.36167	0.0082
GO:1903428	positive regulation of reactive oxygen species biosynthetic process	6.33953	-	-7.95404	0.0316
GO:2000112	regulation of cellular macromolecule biosynthetic process	-	-	1.44792	3.01e-07

## Sheet: Molecular functions
Supplementary Table ST4: GO enrichment (Molecular function)
GO term	Function	Leaf	Stem	Root	FDR
GO:0003700	DNA-binding transcription factor activity	-3.00741	-	2.06118	3.01e-07
GO:0004553	hydrolase activity, hydrolyzing O-glycosyl compounds	-4.70614	2.74101	1.43513	3.01e-07
GO:0004857	enzyme inhibitor activity	-	-	3.27376	3.01e-07
GO:0005215	transporter activity	-3.02791	1.69369	0.95164	3.01e-07
GO:0016168	chlorophyll binding	5.50275	-	-5.40014	3.01e-07
GO:0016787	hydrolase activity	-	1.05683	0.59159	3.01e-07
GO:0016798	hydrolase activity, acting on glycosyl bonds	-4.79003	2.70262	1.52857	3.01e-07
GO:0022857	transmembrane transporter activity	-3.23947	1.83198	1.00773	3.01e-07
GO:0031409	pigment binding	6.16428	-	-6.29475	3.01e-07
GO:0043565	sequence-specific DNA binding	-	-	3.29583	3.01e-07
GO:0048037	cofactor binding	1.78175	-	-1.95746	3.01e-07
GO:0003735	structural constituent of ribosome	4.31324	-2.26946	-2.11617	1.38e-06
GO:0005198	structural molecule activity	3.27857	-1.48366	-1.89761	1.55e-05
GO:0019843	rRNA binding	4.37439	-2.22396	-2.24869	1.55e-05
GO:0003723	RNA binding	3.14874	-1.3672	-1.89715	0.00056
GO:0019904	protein domain specific binding	4.90156	-1.11311	-4.10241	0.00083
GO:0052716	hydroquinone:oxygen oxidoreductase activity	-	5.6881	-	0.0027
GO:0016740	transferase activity	-2.43799	1.46856	0.694954	0.0056
GO:0016758	transferase activity, transferring hexosyl groups	-4.53571	3.74634	-	0.0056
GO:0016762	xyloglucan:xyloglucosyl transferase activity	-7.58837	4.09731	-	0.0099
GO:0016757	transferase activity, transferring glycosyl groups	-4.21946	3.48475	-	0.0112
GO:0008194	UDP-glycosyltransferase activity	-4.21128	3.81808	-	0.0125
GO:0046527	glucosyltransferase activity	-4.53748	3.3211	-	0.0194
GO:0008266	poly(U) RNA binding	4.6512	-	-4.26885	0.0215
GO:0046983	protein dimerization activity	-	-2.32735	-	0.0218
GO:0003727	single-stranded RNA binding	4.41667	-	-3.98366	0.0265
GO:0003676	nucleic acid binding	2.01504	-1.20117	-	0.0326
GO:0016722	oxidoreductase activity, oxidizing metal ions	-5.94807	4.20673	-	0.0336
GO:0030599	pectinesterase activity	-7.4916	-	-	0.0336
GO:0045330	aspartyl esterase activity	-7.4916	-	-	0.0336
GO:0046910	pectinesterase inhibitor activity	-7.4916	-	-	0.0336
GO:0004565	beta-galactosidase activity	-	4.27248	-	0.0437
GO:0016679	oxidoreductase activity, acting on diphenols and related substances as donors	-	4.76461	-	0.009
GO:0016760	cellulose synthase (UDP-forming) activity	-	4.97998	-	0.009
GO:0030145	manganese ion binding	-	-	-5.49818	0.0371
GO:0046906	tetrapyrrole binding	-	-	-2.07326	0.0433

## Sheet: Cellular components
Supplementary Table S4: GO enrichment (Cellular component)
GO term	Function	Leaf	Stem	Root	FDR
GO:0009579	thylakoid	4.22737	-1.3067	-3.14833	2.23e-18
GO:0044436	thylakoid part	4.40605	-1.13094	-3.55449	6.14e-17
GO:0032991	protein-containing complex	3.83953	-1.11411	-2.9461	5.29e-16
GO:0098796	membrane protein complex	5.04137	-	-4.58048	3.05e-15
GO:0009526	plastid envelope	3.90662	-1.38191	-2.69723	3.26e-14
GO:0031967	organelle envelope	3.8342	-1.37381	-2.626	4.64e-14
GO:0009941	chloroplast envelope	3.8882	-1.37738	-2.68051	8.22e-14
GO:0012505	endomembrane system	-5.60847	3.36344	1.61066	1.29e-12
GO:0071944	cell periphery	-3.46407	1.68823	1.30367	1.29e-12
GO:0031984	organelle subcompartment	2.98543	-	-2.76066	3.2e-10
GO:0010287	plastoglobule	5.27494	-	-5.06342	1.01e-08
GO:0005886	plasma membrane	-3.23899	1.8086	1.03924	6.1e-08
GO:1990904	ribonucleoprotein complex	3.55702	-1.8442	-1.77502	2.17e-07
GO:0005618	cell wall	-4.17347	1.63417	1.88334	3.01e-07
GO:0005774	vacuolar membrane	-4.71239	1.58729	2.31079	3.01e-07
GO:0005783	endoplasmic reticulum	-5.128	2.43926	1.98749	3.01e-07
GO:0005794	Golgi apparatus	-5.71974	3.57588	1.52358	3.01e-07
GO:0005840	ribosome	3.75868	-1.89407	-1.94133	3.01e-07
GO:0009517	PSII associated light-harvesting complex II	6.50213	-	-7.72585	3.01e-07
GO:0009521	photosystem	4.92469	-	-4.70404	3.01e-07
GO:0009522	photosystem I	5.57857	-	-5.74618	3.01e-07
GO:0009523	photosystem II	4.76518	-	-4.37326	3.01e-07
GO:0009534	chloroplast thylakoid	4.36824	-1.17071	-3.4659	3.01e-07
GO:0009535	chloroplast thylakoid membrane	4.52549	-	-3.70228	3.01e-07
GO:0009570	chloroplast stroma	4.00716	-1.44469	-2.74058	3.01e-07
GO:0042651	thylakoid membrane	4.51399	-	-3.68465	3.01e-07
GO:0044437	vacuolar part	-4.87229	1.68693	2.3549	3.01e-07
GO:1902494	catalytic complex	2.63136	-	-2.45877	3.01e-07
GO:0098588	bounding membrane of organelle	-4.46976	2.73914	1.22178	3.2e-07
GO:0044431	Golgi apparatus part	-5.5333	4.38472	-	8.46e-07
GO:0098791	Golgi subcompartment	-5.5333	4.38472	-	8.46e-07
GO:0000139	Golgi membrane	-5.65886	4.79345	-	1.13e-05
GO:0005773	vacuole	-3.76183	1.94064	1.32971	1.13e-05
GO:0010319	stromule	4.87101	-1.48036	-3.66948	1.13e-05
GO:0098807	chloroplast thylakoid membrane protein complex	5.76552	0.146986	-6.62864	1.13e-05
GO:0009505	plant-type cell wall	-4.95677	1.94653	2.24145	6.54e-05
GO:0009506	plasmodesma	-3.42293	1.47295	1.43354	8.86e-05
GO:0030054	cell junction	-3.42293	1.47295	1.43354	8.86e-05
GO:0043232	intracellular non-membrane-bounded organelle	2.23843	-1.23497	-	0.00021
GO:0031977	thylakoid lumen	3.56072	-1.21385	-2.53231	0.00023
GO:0010598	NAD(P)H dehydrogenase complex (plastoquinone)	5.40231	-2.14365	-3.42643	0.00028
GO:0031982	vesicle	-5.56229	3.32552	-	0.0013
GO:0044391	ribosomal subunit	4.29326	-2.24442	-2.11603	0.0013
GO:0009654	photosystem II oxygen evolving complex	4.32077	-1.26085	-3.30724	0.0018
GO:0098805	whole membrane	-3.77614	1.39377	1.75482	0.0027
GO:0005768	endosome	-5.39087	3.10053	1.70196	0.0033
GO:0009543	chloroplast thylakoid lumen	3.40989	-1.38894	-2.15384	0.0048
GO:0019898	extrinsic component of membrane	4.357	-1.52707	-3.00705	0.0051
GO:1990204	oxidoreductase complex	3.79803	-	-3.10645	0.0059
GO:0009538	photosystem I reaction center	5.15349	-	-5.44973	0.0116
GO:0031226	intrinsic component of plasma membrane	-3.54763	1.70363	1.34449	0.0116
GO:0031969	chloroplast membrane	2.85043	-1.16084	-1.76913	0.0138
GO:0044459	plasma membrane part	-3.2246	1.58239	1.20367	0.0152
GO:0015934	large ribosomal subunit	4.22554	-2.16284	-	0.0164
GO:0005576	extracellular region	-1.36038	0.484005	0.645122	0.0182
GO:0000325	plant-type vacuole	-5.20324	-	3.29962	0.0193
GO:0031225	anchored component of membrane	-4.07612	2.61919	-	0.0284
GO:0022626	cytosolic ribosome	2.85184	-1.44382	-	0.0296
GO:0044445	cytosolic part	2.85184	-1.44382	-	0.0296
GO:0005802	trans-Golgi network	-5.20821	3.05881	-	0.0319
GO:0005856	cytoskeleton	-5.17619	3.71	-	0.0321
GO:0005739	mitochondrion	2.6237	-1.18189	-	0.0324
GO:0031090	organelle membrane	-1.54859	1.07614	-	0.0324
GO:0000313	organellar ribosome	4.42357	-2.40194	-	0.0365
GO:0005789	endoplasmic reticulum membrane	-4.59725	-	-	0.0441
GO:0005874	microtubule	-5.36901	3.60493	-	0.0428
GO:0044430	cytoskeletal part	-5.36901	3.60493	-	0.0411
GO:0044432	endoplasmic reticulum part	-4.59725	-	-	0.0421
GO:0098827	endoplasmic reticulum subcompartment	-4.59725	-	-	0.0441
GO:0000786	nucleosome	-	-2.85777	-	0.0369
GO:0005694	chromosome	-	-2.50285	-	0.0369
GO:0016021	integral component of membrane	-	1.0248	-	0.0022
GO:0031224	intrinsic component of membrane	-	1.09222	-	0.00058
GO:0044425	membrane part	-	0.741862	-1.10633	0.0183
GO:0044427	chromosomal part	-	-2.85777	-	0.0369
