# Supplementary material for: Spatial Genomic Resource Reveals Molecular Insights into Key Bioactive-Metabolite Biosynthesis in Endangered Angelica glauca Edgew
Source: Int J Mol Sci. 2022 Sep 21;23(19):11064. doi: 10.3390/ijms231911064 (PMC9569870; doi:10.3390/ijms231911064)
Supplement: Supplementary file 1 [file ijms-23-11064-s001.zip › Supplementary Table S5.xlsx]

## Sheet: nodes
Supplementary Table S5:Predicted protein-protein interactome network of A glauca
Node	Degree	leaf	Root	Stem	Description
TPS21	5	46.6	5.5	0.7	Encodes a sesquiterpene synthase involved in generating all of the group A sesquiterpenes found in the Arabidopsis floral volatile blend. Strongly expressed in the stigma; Belongs to the terpene synthase family. Tpsa subfamily.
AT3G25810	2	187.2	1.2	9.2	Terpenoid cyclases/Protein prenyltransferases superfamily protein; Involved in monoterpene (C10) biosynthesis. The major products are alpha- and beta-pinene, sabinene, beta-myrcene, (E)- beta-ocimene and limonene; Belongs to the terpene synthase family. Tpsb subfamily.
TPS-CIN1	5	2.2	91	5.8	Terpene synthase-like sequence-1,8-cineole; Involved in monoterpene (C10) biosynthesis. The major product is 1,8-cineole (52%) followed by minor amounts of sabinene (14.5%), myrcene (13.3%), (-)-(1S)-beta-pinene (7.8%), (-)-(4S)- limonene (4.0%), (E)-beta-ocimene (2.7%), alpha-terpineol (2.4%), (-)-(1S)-alpha-pinene (1.9%), terpinolene (0.8%), and (+)-alpha- thujene (0.6%); Belongs to the terpene…
PGLP1	228	-	-	-	2-phosphoglycolate phosphatase 1; Photorespiratory enzyme that dephosphorylates the 2- phosphoglycolate produced by the RuBisCO oxygenation reaction.
CAC3	7	-	-	-	Acetyl Co-enzyme a carboxylase carboxyltransferase alpha subunit; Component of the acetyl coenzyme A carboxylase (ACC) complex. First, biotin carboxylase catalyzes the carboxylation of biotin on its carrier protein (BCCP) and then the CO(2) group is transferred by the carboxyltransferase to acetyl-CoA to form malonyl-CoA (By similarity); Belongs to the AccA family.
AGT	94	-	-	-	Alanine:glyoxylate aminotransferase; Photorespiratory enzyme that catalyzes transamination reactions with multiple substrates, including asparagine. Function exclusively as a catabolic enzyme in Asn metabolism; Belongs to the class-V pyridoxal-phosphate-dependent aminotransferase family.
AOAT2	26	-	-	-	Alanine-2-oxoglutarate aminotransferase 2; Catalyzes the Glu:glyoxylate aminotransferase (GGT), Ala:glyoxylate aminotransferase (AGT), Ala:2-oxoglutarate aminotransferase (AKT) and Glu:pyruvate aminotransferase (GPT) reactions in peroxisomes; Belongs to the class-I pyridoxal-phosphate-dependent aminotransferase family. Alanine aminotransferase subfamily.
ALB1	144	90.6	4.5	6.9	ALBINA 1; Involved in chlorophyll biosynthesis. Catalyzes the insertion of magnesium ion into protoporphyrin IX to yield Mg- protoporphyrin IX. The magnesium-chelatase is a complex of three subunits, CHLI, CHLD and CHLH. The reaction takes place in two steps, with an ATP-dependent activation followed by an ATP- dependent chelation step. Does not bind abscisic acid; Belongs to the Mg-chelatase sub…
GOX1	178	-	-	-	Aldolase-type TIM barrel family protein; Its function is described as glycolate oxidase activity; Involved in oxidation reduction, metabolic process; Located in 7 components; Expressed in cotyledon, fruit, guard cell, juvenile leaf, leaf; Expressed during seedling growth; Contains the following InterPro domains: Aldolase-type TIM barrel (InterPro:IPR013785), FMN-dependent alpha-hydroxy acid dehyd…
HCT	19	26.1	107.8	5.5	At5g48930 has been shown to encode for the hydroxycinnamoyl-Coenzyme A shikimate/quinate hydroxycinnamoyltransferase (HCT) both synthesizing and catabolizing the hydroxycinnamoylesters (coumaroyl/caffeoyl shikimate and quinate) involved in the phenylpropanoid pathway. Influence on the accumulation of flavonoids which in turn inhibit auxin transport and reduce plant growth.
CAT	59	172.3	5.3	14	Catalase 2; Encodes a peroxisomal catalase, highly expressed in bolts and leaves. mRNA expression patterns show circadian regulation with mRNA levels being high in the subjective early morning. Loss of function mutations have increased H2O2 levels and increased H2O2 sensitivity. Mutants accumulate more toxic ions yet show decreased sensitivity to Li+. This decreased sensitivity is most likely due…
CLH1	27	400.2	6.3	6.3	Chlorophyllase is the first enzyme involved in chlorophyll degradation. It catalyzes the hydrolysis of the ester bond to yield chlorophyllide and phytol. AtCLH1 lacks a typical signal sequence for the chloroplast. Its expression is induced rapidly by methyljasmonate, a known promoter of senescence and chlorophyll degradation; Belongs to the AB hydrolase superfamily. Lipase family.
C4H	25	96.4	255.5	780.8	Cinnamate-4-hydroxylase; Controls carbon flux to pigments essential for pollination or UV protection, to numerous pytoalexins synthesized by plants when challenged by pathogens, and to lignins.
IRX4	27	2	7.6	90.7	Cinnamoyl coa reductase 1; Involved in the latter stages of lignin biosynthesis. Catalyzes one of the last steps of monolignol biosynthesis, the conversion of cinnamoyl-CoAs into their corresponding cinnamaldehydes.
LUT1	98	63	2.4	6	Cytochrome P450 superfamily protein; Heme-containing cytochrome P450 involved in the biosynthesis of xanthophylls. Specific for epsilon- and beta-ring hydroxylation of alpha-carotene. Has only a low activity toward the beta-rings of beta-carotene. The preferred substrate in planta is not alpha-carotene but the epsilon-ring of zeinoxanthin.
CYP98A3	12	19.2	90.9	448	Cytochrome P450, family 98, subfamily A, polypeptide 3; Cytochrome P450 which catalyzes 3'-hydroxylation of p- coumaric esters of shikimic/quinic acids to form lignin monomers. Can use p-coumarate, p-coumaraldehyde, p-coumaroyl methyl ester, 5-O-(4-coumaroyl) D-quinate and 5-O-(4-coumaroyl) shikimate as substrates, but not p-coumaryl alcohol, p-coumaroyl CoA, 1-O-p- coumaroyl-beta-D-glucose, p-hy…
MEE32	15	11.1	9.8	114.8	Dehydroquinate dehydratase, putative / shikimate dehydrogenase, putative; MATERNAL EFFECT EMBRYO ARREST 32 (MEE32); Its function is described as NADP or NADPH binding, 3-dehydroquinate dehydratase activity, shikimate 5-dehydrogenase activity, binding, catalytic activity; Involved in embryo development ending in seed dormancy; Located in chloroplast stroma, chloroplast; Expressed in 23 plant struc…
CLA1	71	187.2	14.2	40	Deoxyxylulose-5-phosphate synthase; Catalyzes the acyloin condensation reaction between C atoms 2 and 3 of pyruvate and glyceraldehyde 3-phosphate to yield 1-deoxy-D-xylulose-5-phosphate (DXP). Is a limiting enzyme for plastidic isoprenoid biosynthesis and essential for chloroplast development; Belongs to the transketolase family. DXPS subfamily.
CRD1	183	254.7	7.3	32.5	Dicarboxylate diiron protein, putative (Crd1); Catalyzes the formation of the isocyclic ring in chlorophyll biosynthesis. Mediates the cyclase reaction, which results in the formation of divinylprotochlorophyllide (Pchlide) characteristic of all chlorophylls from magnesium-protoporphyrin IX 13-monomethyl ester (MgPMME).
AT1G79870	14	192.1	13.1	56.9	D-isomer specific 2-hydroxyacid dehydrogenase family protein; Catalyzes the NADPH-dependent reduction of glyoxylate and hydroxypyruvate (HP) into glycolate and glycerate in the cytoplasm, thus providing a cytosolic bypass to the photorespiratory core cycle. Mostly active in the presence of NADPH and hydroxypyruvate; Belongs to the D-isomer specific 2-hydroxyacid dehydrogenase family. GyaR subfami…
RPE	186	-	-	-	D-ribulose-5-phosphate-3-epimerase; Arabidopsis thaliana ribulose-5-phosphate-3-epimerase mRNA
ATMS1	16	-	-	-	Encodes a cytosolic cobalamin-independent methionine synthase, involved in methionine regeneration via the activated methyl cycle (SAM cycle). The protein undergoes thiolation following treatment with the oxidant tert-butylhydroperoxide.
HMT2	18	2.7	97.1	410.5	Encodes a homocysteine methyltransferase (HMT). Among the three HMT coding genes in the genome, HMT2 is responsible for a significant proportion of HMT activity in the flower stalks and silique hulls. However, HMT2 does not significantly contribute to the total HMT activity in seeds.
HPL1	10	987.4	3.7	17.6	Encodes a hydroperoxide lyase. Also a member of the CYP74B cytochrome p450 family. In the ecotype Columbia (Col) the gene contains a 10-nucleotide deletion in its first exon that causes it to code for a truncated protein that results in a non-functional hydroperoxide lyase.
LPD1	49	-	-	-	Encodes a plastid lipoamide dehydrogenase, subunit of the pyruvate dehydrogenase complex which provides acetyl-CoA for de novo fatty acid biosynthesis. The gene is highly expressed in developing seeds.
HEMA1	50	220.4	10.5	49.3	Encodes a protein with glutamyl-tRNA reductase (GluTR) activity, catalyzing the NADPH-dependent reduction of Glu-tRNA(Glu) to glutamate 1-semialdehyde (GSA) with the release of free tRNA(Glu). It is involved in the early steps of chlorophyll biosynthesis.
PCK1	28	8.6	79.3	126.8	Encodes a putative phosphoenolpyruvate carboxykinase (ATP-dependent).
SHM4	29	200.7	296.1	2195.9	Encodes a serine hydroxymethyltransferase maximally expressed in root
4CL2	16	40	93.7	353.6	Encodes an isoform of 4-coumarate:CoA ligase (4CL), which is involved in the last step of the general phenylpropanoid pathway. The catalytic efficiency was in the following (descending) order: p-coumaric acid, caffeic acid, ferulic acid, 5-OH-ferulic acid and cinnamic acid. At4CL2 was unable to use sinapic acid as substrate.
LIN2	67	279.7	9.1	11.4	Encodes coproporphyrinogen III oxidase, a key enzyme in the biosynthetic pathway of chlorophyll and heme, a tetrapyrrole pathway. Mutants express cytological and molecular markers associated with the defense responses, usually activated by pathogen infection; Belongs to the aerobic coproporphyrinogen-III oxidase family.
PORC	236	-	-	-	Encodes for a protein with protochlorophyllide oxidoreductase activity. The enzyme is NADPH- and light-dependent.
HEMA2	28	137.4	8.9	52.9	Encodes glutamyl-tRNA reductase. Involved in heme biosynthesis in non-photosynthetic tissues and induced by oxidative stress in photosynthetic tissues to supply heme for defensive hemoproteins
APL1	161	136.9	0	4.4	Encodes the large subunit of ADP-glucose pyrophosphorylase which catalyzes the first, rate limiting step in starch biosynthesis. The large subunit plays a regulatory role whereas the small subunit (ApS) is the catalytic isoform. Four isoforms (ApL1-4) have been identified. ApL1 is the major large subunit isoform present in leaves. Mutational analysis of APS1 suggests that APL1 and APL2 can compen…
AT1G30760	7	0.1	1.6	200.5	FAD-binding Berberine family protein; Mediates oxidation of cinnamyl alcohol and of p- hydroxylated derivatives of cinnamyl alcohol (i.e. the monolignols p-coumaryl-, coniferyl-, and sinapyl alcohol) to their corresponding aldehydes. Can use cinnamyl alcohol and derivatives, as well as beta-O-glycosylated form of coniferyl alcohol (coniferin) as substrate; Belongs to the oxygen-dependent FAD-link…
CYP84A1	17	3.5	0.3	844.6	Ferulic acid 5-hydroxylase 1; Encodes ferulate 5-hydroxylase (F5H). Involved in lignin biosynthesis.
FBA1	203	134.4	0.6	5.2	Fructose-bisphosphate aldolase 1; Plays a key role in glycolysis and gluconeogenesis; Belongs to the class I fructose-bisphosphate aldolase family.
FBA2	200	297.5	0	13.5	Fructose-bisphosphate aldolase 2; Protein is tyrosine-phosphorylated and its phosphorylation state is modulated in response to ABA in Arabidopsis thaliana seeds; Belongs to the class I fructose-bisphosphate aldolase family.
AT5G66530	9	156.7	11.7	18	Galactose mutarotase-like superfamily protein; Its function is described as carbohydrate binding, isomerase activity, aldose 1-epimerase activity, catalytic activity; Involved in galactose metabolic process, carbohydrate metabolic process; Expressed in 24 plant structures; Expressed during 13 growth stages; Contains the following InterPro domains: Glycoside hydrolase-type carbohydrate-binding (In…
GGR	18	146.4	11.3	28.9	Geranylgeranyl reductase; Heterodimeric geranyl(geranyl)-diphosphate (GPP) synthase small subunit. The small subunit alone is inactive in vitro while the large subunit GGPPS1 catalyzes mainly the production of geranygeranyl-diphosphate in vitro. Upon association of the two subunits, the product profile changes and the production of gerany-diphosphate is strongly increased.
GA2OX2	1	4.8	10.6	95.3	gibberellin 2-oxidase; Catalyzes the 2-beta-hydroxylation of several biologically active gibberellins, leading to the homeostatic regulation of their endogenous level. Catabolism of gibberellins (GAs) plays a central role in plant development. Converts GA9/GA20 to GA51/GA29 and GA4/GA1 to GA34/GA8.
GGAT1	97	-	-	-	Glutamate:glyoxylate aminotransferase; Catalyzes the glutamate:glyoxylate (GGT or GGAT), alanine:glyoxylate (AGT), alanine:2-oxoglutarate (AKT) and glutamate:pyruvate (GPT) aminotransferase reactions in peroxisomes. Required for abscisic acid (ABA)- and stress-mediated responses in an H(2)O(2)-dependent manner. Function as a photorespiratory aminotransferase that modulates amino acid content duri…
AT1G11860	166	715.2	25.1	134.4	Glycine cleavage T-protein family; The glycine decarboxylase (GDC) or glycine cleavage system catalyzes the degradation of glycine; Belongs to the GcvT family.
AT1G62660	4	8.6	143	399.4	Glycosyl hydrolases family 32 protein; Possible role in the continued mobilization of sucrose to sink organs.
BFRUCT4	6	8.4	151	31.4	Glycosyl hydrolases family 32 protein; Possible role in the continued mobilization of sucrose to sink organs. Regulates root elongation.
AT3G29320	27	126.3	3	37.6	Glycosyl transferase, family 35; Phosphorylase is an important allosteric enzyme in carbohydrate metabolism. Enzymes from different sources differ in their regulatory mechanisms and in their natural substrates. However, all known phosphorylases share catalytic and structural properties (By similarity). May be not required for the degradation of starch, but the phosphorolysis of starch may play an…
ATCAD4	17	86.3	179.4	904	GroES-like zinc-binding alcohol dehydrogenase family protein; Involved in lignin biosynthesis in the floral stem. Catalyzes the final step specific for the production of lignin monomers. Catalyzes the NADPH-dependent reduction of coniferaldehyde, 5-hydroxyconiferaldehyde, sinapaldehyde, 4- coumaraldehyde and caffeyl aldehyde to their respective alcohols; Belongs to the zinc-containing alcohol deh…
HCEF1	261	-	-	-	High cyclic electron flow 1; Catalyzes the irreversible reaction from fructose-1,6- bisphosphate to fructose-6-phosphate and inorganic phosphate, to regenerate the primary CO(2) acceptor molecule, ribulose-1,5- bisphosphate (Probable). Involved in the regulation of photosynthetic electron flow and sucrose synthesis. Its activity is critical for normal plant development and important for the regul…
HEMC	109	250.8	11.2	24.2	Hydroxymethylbilane synthase; Tetrapolymerization of the monopyrrole PBG into the hydroxymethylbilane pre-uroporphyrinogen in several discrete steps; Belongs to the HMBS family.
HPR	209	-	-	-	Hydroxypyruvate reductase; Catalyzes the NADH-dependent reduction of hydroxypyruvate into glycerate in the photorespiratory core cycle. Mediates fatty acid beta-oxidation in germinating seeds when malate dehydrogenase is absent.
FBP	68	103.5	4.9	16.2	Inositol monophosphatase family protein; Catalyzes the first irreversible reaction from fructose- 1,6-bisphosphate to fructose-6-phosphate and inorganic phosphate and plays an important regulatory role in sucrose biosynthesis and metabolism (Probable). Its activity is essential to regulate starch levels. Functions in fructose-mediated signaling independently of its catalytic activity in sugar met…
LOX2	12	211.2	0.1	1.6	Lipoxygenase 2; 13S-lipoxygenase that can use linolenic acid as substrates. Plant lipoxygenases may be involved in a number of diverse aspects of plant physiology including growth and development, pest resistance, and senescence or responses to wounding. Catalyzes the hydroperoxidation of lipids containing a cis,cis-1,4-pentadiene structure. Required for the wound-induced synthesis of jasmonic ac…
LUT2	153	103	0.9	9.3	Lycopene beta/epsilon cyclase protein; Catalyzes the single epsilon-cyclization reaction which converts lycopene to delta-carotene and neurosporene to alpha- zeacarotene. Required for lutein biosynthesis.
LysoPL2	12	4.8	15.4	78.8	Lysophospholipase 2; Esterase involved in the biosynthesis of lignin. Hydrolyzes caffeoylshikimate into caffeate and shikimate. Together with 4-coumarate--CoA ligase (4CL), acts on an alternative reaction for the formation of caffeoyl-CoA and bypasses the second reaction of shikimate O-hydroxycinnamoyltransferase (HST). Accepts also 4-coumaroylshikimate as substrate, but with lower activity. Acco…
CHLI2	205	273.8	8.5	42	Magnesium chelatase i2; Involved in chlorophyll biosynthesis. Catalyzes the insertion of magnesium ion into protoporphyrin IX to yield Mg- protoporphyrin IX. The reaction takes place in two steps, with an ATP-dependent activation followed by an ATP-dependent chelation step. Possesses low affinity for ATP and may play a limited role in chlorophyll biosynthesis, and contributes to the assembly of t…
CHLM	243	185	7.3	18.9	Magnesium-protoporphyrin IX methyltransferase; Encodes a protein with methyltransferase activity responsible for the methylation of magnesium protoporphyrin IX. Mutants defective in this gene are affected in chlorophyll biosynthesis and show a reduction in the accumulation of a number of major thylakoid-associated proteins including components of PSI (LHCI), PSII (LHCII, D1, CP43) and the cytochr…
NYC1	30	116.2	0.5	19.7	NAD(P)-binding Rossmann-fold superfamily protein; Encodes a chlorophyll b reductase involved in the degradation of chlorophyll b and LHCII (light harvesting complex II).
NPQ1	62	-	-	-	Non-photochemical quenching 1; Part of the xanthophyll (or violaxanthin) cycle for controlling the concentration of zeaxanthin in chloroplasts. Catalyzes the two-step mono de-epoxidation reaction. Stereospecific for all-trans xanthophylls. Zeaxanthin induces the dissipation of excitation energy in the chlorophyll of the light- harvesting protein complex of photosystem II; Belongs to the calycin s…
ASPGB1	4	22.2	2.3	108.8	N-terminal nucleophile aminohydrolases (Ntn hydrolases) superfamily protein; Acts in asparagine catabolism and also in the final steps of protein degradation via hydrolysis of a range of isoaspartyl dipeptides.
PGK1	202	1195.4	31.1	188.8	Nuclear phosphoglycerate kinase (PGK1); Belongs to the phosphoglycerate kinase family.
NDPK2	103	149.1	7.7	8.4	Nucleoside diphosphate kinase 2; Major role in the synthesis of nucleoside triphosphates other than ATP. The ATP gamma phosphate is transferred to the NDP beta phosphate via a ping-pong mechanism, using a phosphorylated active-site intermediate. May activate MPK3 and MPK6. May be involved in the regulation of cellular redox state and hydrogen peroxide-mediated MAP kinase signaling; Belongs to the…
OMT1	26	3	58.1	0.3	O-methyltransferase 1; Methylates OH residues of flavonoid compounds. Converts quercetin into isorhamnetin. Dihydroquercetin is not a substrate. Catalyzes the methylation of monolignols, the lignin precursors. Does not contribute to the phenylpropanoid pattern of the pollen tryphine, but is probably confined to isorhamnetin glycoside biosynthesis. Involved in melatonin biosynthesis. Can function …
PER64	11	0.3	1.1	132.1	Peroxidase superfamily protein; Removal of H(2)O(2), oxidation of toxic reductants, biosynthesis and degradation of lignin, suberization, auxin catabolism, response to environmental stresses such as wounding, pathogen attack and oxidative stress. These functions might be dependent on each isozyme/isoform in each plant tissue; Belongs to the peroxidase family. Classical plant (class III) peroxidas…
AT4G11290	7	2.7	120.1	95.4	Peroxidase superfamily protein; Removal of H(2)O(2), oxidation of toxic reductants, biosynthesis and degradation of lignin, suberization, auxin catabolism, response to environmental stresses such as wounding, pathogen attack and oxidative stress. These functions might be dependent on each isozyme/isoform in each plant tissue.
PRX52	9	10.8	17.8	388.9	Peroxidase superfamily protein; Removal of H(2)O(2), oxidation of toxic reductants, biosynthesis and degradation of lignin, suberization, auxin catabolism, response to environmental stresses such as wounding, pathogen attack and oxidative stress. These functions might be dependent on each isozyme/isoform in each plant tissue; Belongs to the peroxidase family. Classical plant (class III) peroxidas…
AT3G59480	14	69.6	195.7	778.7	pfkB-like carbohydrate kinase family protein; May play an important role in maintaining the flux of carbon towards starch formation.
PAL1	19	15.9	61.4	212.1	PHE ammonia lyase 1; This is a key enzyme of plant metabolism catalyzing the first reaction in the biosynthesis from L-phenylalanine of a wide variety of natural products based on the phenylpropane skeleton; Belongs to the PAL/histidase family.
PLDDELTA	4	2851.5	8.9	241.2	Phospholipase D delta; Hydrolyzes glycerol-phospholipids at the terminal phosphodiesteric bond to generate phosphatidic acids (PA). May be involved in PA accumulation in the dehydration stress response and in the transduction of hormonal and environmental signals to the microtubules cytoskeleton. Prefers phosphatidylethanolamine to phosphatidylcholine as substrate. Involved in H(2)O(2) and abscis…
PSY	128	-	-	-	PHYTOENE SYNTHASE; Catalyzes the reaction from prephytoene diphosphate to phytoene; Belongs to the phytoene/squalene synthase family.
GUN5	139	275.4	0.7	24.8	Protein RAPID TRANSPIRATION IN DETACHED LEAVES 1; Multifunctional protein involved in chlorophyll synthesis, plastid-to-nucleus retrograde signaling and abscisic acid (ABA) perception. In chlorophyll synthesis, catalyzes the insertion of magnesium ion into protoporphyrin IX to yield Mg- protoporphyrin IX. The reaction takes place in two steps, with an ATP-dependent activation followed by an ATP-d…
AT1G44000	66	69.3	0.8	6.2	Protein STAY-GREEN LIKE, chloroplastic; Promotes chlorophyll degradation in leaves. May be involved in LHCI proteins degradation, regulating the balance between LHCI and LHCII (By similarity); Belongs to the staygreen family.
PORA	31	1361.3	19.7	69.6	Protochlorophyllide oxidoreductase A; Phototransformation of protochlorophyllide (Pchlide) to chlorophyllide (Chlide). PORA may also function as a photoprotectant during the transitory stage from dark to light. Functions in skotomorphogenesis, photomorphogenesis and throughout the plant life under specific light conditions.
AT1G74470	184	524.3	7.3	86.4	Pyridine nucleotide-disulphide oxidoreductase family protein; Encodes for a multifunctional protein with geranylgeranyl reductase activity shown to catalyze the reduction of prenylated geranylgeranyl-chlorophyll a to phytyl-chlorophyll a (chlorophyll a) and free geranylgeranyl pyrophosphate to phytyl pyrophosphate.
EMB3119	83	417.9	21.8	62	Ribose 5-phosphate isomerase, type A protein; Catalyzes the reversible conversion of ribose-5- phosphate to ribulose 5-phosphate.
RBCS1B	167	24.3	209.9	0.1	Ribulose bisphosphate carboxylase (small chain) family protein; RuBisCO catalyzes two reactions: the carboxylation of D- ribulose 1,5-bisphosphate, the primary event in carbon dioxide fixation, as well as the oxidative fragmentation of the pentose substrate. Both reactions occur simultaneously and in competition at the same active site (By similarity); Belongs to the RuBisCO small chain family.
RBCS3B	188	559.4	1	8.1	Ribulose bisphosphate carboxylase (small chain) family protein; RuBisCO catalyzes two reactions: the carboxylation of D- ribulose 1,5-bisphosphate, the primary event in carbon dioxide fixation, as well as the oxidative fragmentation of the pentose substrate. Both reactions occur simultaneously and in competition at the same active site (By similarity).
RBCS1A	155	4402	8.4	309.9	Ribulose bisphosphate carboxylase small chain 1A; RuBisCO catalyzes two reactions: the carboxylation of D- ribulose 1,5-bisphosphate, the primary event in carbon dioxide fixation, as well as the oxidative fragmentation of the pentose substrate. Both reactions occur simultaneously and in competition at the same active site (By similarity).
APG1	111	364.4	5.8	53.2	S-adenosyl-L-methionine-dependent methyltransferases superfamily protein; Involved in a key methylation step in both tocopherols (vitamin E) and plastoquinone synthesis. Catalyzes the conversion of 2-methyl-6-phytyl-1,4-hydroquinone (MPBQ) to 2,3-dimethyl-6- phytyl-1,4-hydroquinone (DMPQ, a substrate for tocopherol cyclase), and 2-methyl-6-solanyl-1,4-benzoquinone (MSBQ) to plastoquinone.
MENG	8	65.3	3	8.5	S-adenosyl-L-methionine-dependent methyltransferases superfamily protein; Involved in the biosynthesis of phylloquinone (vitamin K1). Methyltransferase required for the conversion of 2-phytyl- 1,4-beta-naphthoquinol to phylloquinol.
CCoAOMT1	24	29.4	22.6	275.1	S-adenosyl-L-methionine-dependent methyltransferases superfamily protein; Methylates caffeoyl-CoA to feruloyl-CoA. Has a very low activity with caffeic acid and esculetin. Involved in scopoletin biosynthesis in roots; Belongs to the class I-like SAM-binding methyltransferase superfamily. Cation-dependent O- methyltransferase family. CCoAMT subfamily.
SAM1	21	-	-	-	S-adenosylmethionine synthetase 1; Catalyzes the formation of S-adenosylmethionine from methionine and ATP. The reaction comprises two steps that are both catalyzed by the same enzyme: formation of S-adenosylmethionine (AdoMet) and triphosphate, and subsequent hydrolysis of the triphosphate; Belongs to the AdoMet synthase family.
SAM-2	19	-	-	-	S-adenosylmethionine synthetase 2; Catalyzes the formation of S-adenosylmethionine from methionine and ATP. The reaction comprises two steps that are both catalyzed by the same enzyme: formation of S-adenosylmethionine (AdoMet) and triphosphate, and subsequent hydrolysis of the triphosphate.
MTO3	24	8.7	23.6	218.8	S-adenosylmethionine synthetase family protein; Catalyzes the formation of S-adenosylmethionine from methionine and ATP. The reaction comprises two steps that are both catalyzed by the same enzyme: formation of S-adenosylmethionine (AdoMet) and triphosphate, and subsequent hydrolysis of the triphosphate.
SHM1	200	456.8	3.1	124.6	Serine transhydroxymethyltransferase 1; Encodes a protein with mitochondrial serine hydroxymethyltransferase activity, which functions in the photorespiratory pathway, catalyzes the conversion of serine and tetrahydrofolate to glycine and 5,10-methylene tetrahydrofolate. Involved in controlling cell damage caused by abiotic stress, such as high light and salt and the hypersensitive defense respon…
AT2G35120	15	9.9	28.5	113.8	Single hybrid motif superfamily protein; The glycine decarboxylase (GDC) or glycine cleavage system catalyzes the degradation of glycine. The H protein shuttles the methylamine group of glycine from the P protein to the T protein (By similarity); Belongs to the GcvH family.
AT1G32470	241	728.4	2	56.7	Single hybrid motif superfamily protein; The glycine decarboxylase (GDC) or glycine cleavage system catalyzes the degradation of glycine. The H protein shuttles the methylamine group of glycine from the P protein to the T protein (By similarity); Belongs to the GcvH family.
SUS4	11	1.5	15.4	704.6	Sucrose synthase 4; Sucrose-cleaving enzyme that provides UDP-glucose and fructose for various metabolic pathways; Belongs to the glycosyltransferase 1 family. Plant sucrose synthase subfamily.
AT3G60750	64	771	47.2	159	Transketolase; Catalyzes the reversible transfer of a two-carbon ketol group from fructose-6-phosphate or sedoheptulose-7-phosphate to glyceraldehyde-3-phosphate to yield xylulose-5-phosphate and erythrose-4-phosphate or ribose-5-phosphate, respectively (By similarity). Could act as a stress sensor involved in adaptation process.
TSB2	9	95	0.7	0.9	Tryptophan synthase beta-subunit 2; The beta subunit is responsible for the synthesis of L- tryptophan from indole and L-serine; Belongs to the TrpB family.
UGT85A2	2	-	-	-	UDP-glucosyl transferase 85A2 (UGT85A2); Its function is described as UDP-glycosyltransferase activity, transferase activity, transferring glycosyl groups, glucuronosyltransferase activity; Involved in metabolic process; Located in cellular_component unknown; Expressed in 21 plant structures; Expressed during 11 growth stages; Contains the following InterPro domains: UDP-glucuronosyl/UDP-glucosyl…
UGT85A1	4	334.8	11.6	18.4	UDP-Glycosyltransferase superfamily protein; Involved in the O-glucosylation of trans-zeatin and dihydrozeatin. Also active in vitro on cis-zeatin. Not active on N-glucosylated substrates.
HEME1	115	107.3	6.1	9.4	Uroporphyrinogen decarboxylase; Catalyzes the decarboxylation of four acetate groups of uroporphyrinogen-III to yield coproporphyrinogen-III.
HEME2	145	375.7	12.4	35.7	Uroporphyrinogen decarboxylase; Catalyzes the decarboxylation of four acetate groups of uroporphyrinogen-III to yield coproporphyrinogen-III.
NEET	11	488.5	13.7	69.6	2 iron, 2 sulfur cluster binding; Plays a important role in plant development, senescence, reactive oxygen homeostasis, and iron metabolism. Acts as an iron- sulfur transfer protein.
FdC2	193	-	-	-	2Fe-2S ferredoxin-like superfamily protein; Encodes FdC1, a ferredoxin protein capable of alternative electron partitioning. FdC1 level increases in conditions of acceptor limitation at PSI.
FdC1	125	244.6	7.8	42.1	2Fe-2S ferredoxin-like superfamily protein; Ferredoxins are iron-sulfur proteins that transfer electrons in a wide variety of metabolic reactions.
FD2	213	3851	8.6	602.6	2Fe-2S ferredoxin-like superfamily protein; Ferredoxins are iron-sulfur proteins that transfer electrons in a wide variety of metabolic reactions; Belongs to the 2Fe2S plant-type ferredoxin family.
AT4G10490	2	51.4	0.7	0	2-oxoglutarate (2OG) and Fe(II)-dependent oxygenase superfamily protein; Converts salicylic acid (SA) to 2,3-dihydroxybenzoic acid (2,3-DHBA) (By similarity). Negative regulator of defense against Hyaloperonospora arabidopsidis; Belongs to the iron/ascorbate-dependent oxidoreductase family.
AT5G05600	1	1.8	4.3	62.6	2-oxoglutarate (2OG) and Fe(II)-dependent oxygenase superfamily protein; Involved in anthocyanin and protoanthocyanidin biosynthesis by catalyzing the oxidation of leucoanthocyanidins into anthocyanidins (By similarity). May be involved in the catabolism of cytotoxic polycyclic aromatic hydrocarbons (PAHs); Belongs to the iron/ascorbate-dependent oxidoreductase family.
AT5G24490	47	273.7	9	56.2	30S ribosomal protein, putative; Its function is described as structural constituent of ribosome, binding; Involved in translation, primary metabolic process; Located in ribosome, chloroplast; Expressed in 22 plant structures; Expressed during 13 growth stages; Contains the following InterPro domains: Ribosomal protein S30Ae/sigma 54 modulation protein (InterPro:IPR003489); Has 30201 Blast hits t…
RBP31	135	474.8	1	10.5	31-kDa RNA binding protein; Required for specific RNA editing events in chloroplasts and stabilizes specific chloroplast mRNAs. Associates with the 3'- terminus ndhF mRNAs and protects them against 3'-exonucleolytic degradation. Required for normal chloroplast development under cold stress conditions by stabilizing transcripts of numerous mRNAs under these conditions. May modulate telomere replic…
RPL12-A	143	1375	25.1	109.4	50S ribosomal protein L12-A
BAG6	2	5	84.1	16.1	A member of Arabidopsis BAG (Bcl-2-associated athanogene) proteins, plant homologs of mammalian regulators of apoptosis. Expression of BAG6 in leaves was strongly induced by heat stress. Knockout mutants exhibited enhanced susceptibility to fungal pathogen Botrytis cinerea. Plant BAG proteins are multi-functional and remarkably similar to their animal counterparts, as they regulate apoptotic-like…
BAG1	6	128.8	8.1	6.1	A member of Arabidopsis BAG (Bcl-2-associated athanogene) proteins, plant homologs of mammalian regulators of apoptosis. Plant BAG proteins are multi-functional and remarkably similar to their animal counterparts, as they regulate apoptotic-like processes ranging from pathogen attack, to abiotic stress, to plant development.
MSL3	1	68.2	1.6	10.3	A member of MscS-like gene family, structurally very similar to MSL2, comprising of an N-terminal chloroplast transit peptide, five trans-membrane helices and a C-terminal cytoplasmic domain. Mutant plants showed abnormalities in the size and shape of plastids. MSL3-GFP was localized to discrete foci on the plastid envelope and co-localize with the plastid division protein AtMinE. MSL3 was capabl…
PIP1A	4	186.2	14.7	25.6	A member of the plasma membrane intrinsic protein subfamily PIP1. localizes to the plasma membrane and exhibits water transport activity in Xenopus oocyte. expressed ubiquitously and protein level decreases slightly during leaf development; Belongs to the MIP/aquaporin (TC 1.A.8) family. PIP (TC 1.A.8.11) subfamily.
SAG20	4	80.3	494	593.7	A senescence-associated gene whose expression is induced in response to treatment with Nep1, a fungal protein that causes necrosis.
APE1	67	-	-	-	Acclimation of photosynthesis to environment; Mutant has Altered acclimation responses;
ACD1-LIKE	25	-	-	-	ACD1-like; Part of a translocon most abundantly expressed in etiolated plants and involved in the protochlorophyllide-dependent import of the precursor NADPH:protochlorophyllide oxidoreductase A (pPORA).
ACP4	237	-	-	-	Acyl carrier protein 4; Carrier of the growing fatty acid chain in fatty acid biosynthesis that plays a major role in the biosynthesis of fatty acids in leaves. Required for the biosynthesis of chloroplast photosynthetic membrane lipids such as monogalactosyldiacylglycerol, digalactosyldiacylglycerol and phosphatidylglycerol. Is essential for the biosynthesis of the cuticular wax and cutin polyme…
AT3G03270	1	-	-	-	Adenine nucleotide alpha hydrolases-like superfamily protein; Involved in response to stress; Located in plasma membrane, membrane; Expressed in 23 plant structures; Expressed during 13 growth stages; Contains the following InterPro domains: UspA (InterPro:IPR006016), Rossmann-like alpha/beta/alpha sandwich fold (InterPro:IPR014729); BEST Arabidopsis thaliana protein match is: Adenine nucleotide …
AT1G01760	1	132.8	6.2	11.1	Adenosine deaminases;RNA binding;RNA binding;adenosine deaminases; Its function is described as RNA binding, adenosine deaminase activity; Involved in RNA processing; Located in cellular_component unknown; Contains the following InterPro domains: Adenosine deaminase/editase (InterPro:IPR002466); Has 30201 Blast hits to 17322 proteins in 780 species: Archae - 12; Bacteria - 1396; Metazoa - 17338; …
FLA2	12	20.5	177.9	296.3	AF333971 Arabidopsis thaliana fasciclin-like arabinogalactan-protein 2 (Fla2) mRNA, complete cds; Belongs to the fasciclin-like AGP family.
ALDH11A3	94	-	-	-	Aldehyde dehydrogenase 11A3; Encodes a protein with non-phosphorylating NADP-dependent glyceraldehyde-3-phosphate dehydrogenase activity. The activity of the enzyme was determined from leaf extracts; the enzyme has not been purified to confirm activity.
At1g08080	2	710.5	3.5	63.9	Alpha carbonic anhydrase 7; Reversible hydration of carbon dioxide.
AT5G06570	2	151.5	44.4	526	alpha/beta-Hydrolases superfamily protein; Carboxylesterase acting on esters with varying acyl chain length.
AT3G03990	4	107.1	5.6	49.5	alpha/beta-Hydrolases superfamily protein; Involved in strigolactone signaling pathway. Does not move long distances acropetally in the plant to regulate shoot branching and is rapidly degraded in the presence of strigolactones. Functions downstream of strigolactone synthesis, as a component of hormone signaling and as an enzyme that participates in the conversion of strigolactones to the bioacti…
AT4G15960	3	2.7	59.1	8.2	alpha/beta-Hydrolases superfamily protein; Its function is described as epoxide hydrolase activity, catalytic activity; Involved in biological_process unknown; Located in mitochondrion; Contains the following InterPro domains: Epoxide hydrolase-like (InterPro:IPR000639), Alpha/beta hydrolase fold-1 (InterPro:IPR000073); BEST Arabidopsis thaliana protein match is: alpha/beta-Hydrolases superfamily…
AT4G02340	5	12.6	122.4	30.9	alpha/beta-Hydrolases superfamily protein; Its function is described as epoxide hydrolase activity, catalytic activity; Located in peroxisome; Expressed in 22 plant structures; Expressed during 13 growth stages; Contains the following InterPro domains: Epoxide hydrolase-like (InterPro:IPR000639), Alpha/beta hydrolase fold-1 (InterPro:IPR000073); BEST Arabidopsis thaliana protein match is: alpha/b…
AT4G36530	27	85.3	2.9	7.8	alpha/beta-Hydrolases superfamily protein; Its function is described as hydrolase activity, catalytic activity; Located in chloroplast; Expressed in 22 plant structures; Expressed during 13 growth stages; Contains the following InterPro domains: Epoxide hydrolase-like (InterPro:IPR000639), Alpha/beta hydrolase fold-1 (InterPro:IPR000073); BEST Arabidopsis thaliana protein match is: alpha/beta-Hyd…
AT3G24420	1	184.5	1.3	128.4	alpha/beta-Hydrolases superfamily protein; Its function is described as hydrolase activity; Involved in biological_process unknown; Located in endomembrane system; Expressed in guard cell; Contains the following InterPro domains: Alpha/beta hydrolase fold-1 (InterPro:IPR000073); BEST Arabidopsis thaliana protein match is: alpha/beta-Hydrolases superfamily protein (TAIR:AT4G37470.1); Has 7600 Blas…
AT5G38520	226	-	-	-	alpha/beta-Hydrolases superfamily protein; Its function is described as hydrolase activity; Located in chloroplast; Expressed in 22 plant structures; Expressed during 13 growth stages; Contains the following InterPro domains: Alpha/beta hydrolase fold-1 (InterPro:IPR000073); BEST Arabidopsis thaliana protein match is: alpha/beta-Hydrolases superfamily protein (TAIR:AT5G19850.1); Has 8675 Blast hi…
ASD1	6	2.6	18.5	70.4	alpha-L-arabinofuranosidase 1; May be involved in the coordinated dissolution of the cell wall matrix during abscission and in the secondary cell wall formation in xylem vessels. Prefers arabinoxylan, but may also use pectic arabinans as substrates.
NDA2	3	102.1	0	3	Alternative NAD(P)H dehydrogenase 2; Alternative NADH-ubiquinone oxidoreductase which catalyzes the oxidation of mitochondrial NADH does not translocate protons across the inner mitochondrial membrane.
AILP1	6	316.1	3271	585	Aluminium induced protein with YGL and LRDR motifs; AILP1; Its function is described as molecular_function unknown; Involved in response to auxin stimulus, response to aluminum ion; Located in plasma membrane; Expressed in 23 plant structures; Expressed during 13 growth stages; BEST Arabidopsis thaliana protein match is: Aluminium induced protein with YGL and LRDR motifs (TAIR:AT5G43830.1); Has 1…
AT4G27450	9	450.5	67.2	753.5	Aluminium induced protein with YGL and LRDR motifs; Its function is described as molecular_function unknown; Involved in biological_process unknown; Located in cytosol, nucleus, plasma membrane; Expressed in 25 plant structures; Expressed during 14 growth stages; BEST Arabidopsis thaliana protein match is: Aluminium induced protein with YGL and LRDR motifs (TAIR:AT3G15450.1); Has 30201 Blast hits…
AAP2	1	16.8	42.5	189.2	Amino acid permease 2; Amino acid-proton symporter. Stereospecific transporter with a broad specificity for histidine, arginine, glutamate and neutral amino acids, favoring small amino acids such as alanine, asparagine and glutamine. Accepts also large aromatic residues such as in phenlalanine or tyrosine. Has a much higher affinity for basic amino acids as compared with AAP1. May function in xyl…
AAP3	3	3.6	82.4	84	Amino acid permease 3; Amino acid-proton symporter. Stereospecific transporter with a broad specificity for GABA, tryptophan and both neutral and basic amino acids. High affinity transport of cationic amino acids.
GDC1	176	322.8	10.9	18.3	Ankyrin repeat family protein; Involved in the import of light-harvesting complex proteins (LHCP) and subsequent routing of these proteins to the chloroplast signal recognition particle (SRP) pathway.
AT4G26370	49	62.9	3	6.4	Antitermination NusB domain-containing protein; Its function is described as RNA binding; Involved in regulation of transcription, DNA-dependent; Located in chloroplast; Expressed in 20 plant structures; Expressed during 13 growth stages; Contains the following InterPro domains: NusB/RsmB/TIM44 (InterPro:IPR006027); Has 30201 Blast hits to 17322 proteins in 780 species: Archae - 12; Bacteria - 13…
PDF1.4	2	6.6	602	3.3	Arabidopsis defensin-like protein; Predicted to encode a PR (pathogenesis-related) protein. Belongs to the plant defensin (PDF) family with the following members: At1g75830/PDF1.1, At5g44420/PDF1.2a, At2g26020/PDF1.2b, At5g44430/PDF1.2c, At2g26010/PDF1.3, At1g19610/PDF1.4, At1g55010/PDF1.5, At2g02120/PDF2.1, At2g02100/PDF2.2, At2g02130/PDF2.3, At1g61070/PDF2.4, At5g63660/PDF2.5, At2g02140/PDF2.6,…
TL29	220	318	5.6	45	Ascorbate peroxidase 4; Encodes a protein that was initially believed to act as a microsomal ascorbate peroxidase APX4 but to date, no evidence of enzymatic activity has been found.
APA1	4	8.4	12.8	106.3	Aspartic proteinase A1; Involved in the breakdown of propeptides of storage proteins in protein-storage vacuoles (By similarity). Possesses aspartic protease activity in vitro.
AIF1	1	1.9	46.2	12.2	AtBS1(activation-tagged BRI1 suppressor 1)-interacting factor 1; Atypical bHLH transcription factor probably unable to bind DNA. Negatively regulates brassinosteroid signaling.
ATPD	262	914.4	3.5	84.2	ATP synthase delta-subunit gene; F(1)F(0) ATP synthase produces ATP from ADP in the presence of a proton or sodium gradient. F-type ATPases consist of two structural domains, F(1) containing the extramembraneous catalytic core and F(0) containing the membrane proton channel, linked together by a central stalk and a peripheral stalk. During catalysis, ATP synthesis in the catalytic domain of F(1) …
PDE334	205	843.2	9.8	85.2	ATPase, F0 complex, subunit B/B', bacterial/chloroplast; Its function is described as hydrogen ion transmembrane transporter activity; Involved in defense response to bacterium; Located in thylakoid, chloroplast thylakoid membrane, chloroplast, membrane, chloroplast envelope; Expressed in 23 plant structures; Expressed during 14 growth stages; Contains the following InterPro domains: ATPase, F0 c…
ATPC1	236	193.3	0.8	16.8	ATPase, F1 complex, gamma subunit protein; Produces ATP from ADP in the presence of a proton gradient across the membrane. The gamma chain is believed to be important in regulating ATPase activity and the flow of protons through the CF(0) complex.
AT4G00895	1	190.2	1.8	10.1	ATPase, F1 complex, OSCP/delta subunit protein; Its function is described as hydrogen ion transporting ATP synthase activity, rotational mechanism; Involved in ATP synthesis coupled proton transport; Located in proton-transporting ATP synthase complex, catalytic core F(1), plasma membrane, chloroplast; Expressed in 22 plant structures; Expressed during 14 growth stages; Contains the following Int…
AT1G75460	176	80.7	3.2	15.6	ATP-dependent protease La (LON) domain protein; Its function is described as ATP-dependent peptidase activity; Involved in proteolysis; Located in chloroplast; Expressed in 19 plant structures; Expressed during 11 growth stages; Contains the following InterPro domains: Peptidase S16, lon N-terminal (InterPro:IPR003111); BEST Arabidopsis thaliana protein match is: ATP-dependent protease La (LON) d…
AT1G73885	91	319	26.9	73.9	AT-rich interactive domain protein; Unknown protein; Its function is described as molecular_function unknown; Involved in biological_process unknown; Located in chloroplast thylakoid membrane, chloroplast; Has 37 Blast hits to 37 proteins in 13 species: Archae - 0; Bacteria - 0; Metazoa - 0; Fungi - 0; Plants - 37; Viruses - 0; Other Eukaryotes - 0 (source: NCBI BLink).
ACA10	3	19.2	35.2	179	Autoinhibited Ca(2+)-ATPase 10; This magnesium-dependent enzyme catalyzes the hydrolysis of ATP coupled with the translocation of calcium from the cytosol into the endoplasmic reticulum.
AT2G30695	43	122.6	1.6	2.6	Bacterial trigger factor; Its function is described as molecular_function unknown; Involved in protein folding, protein transport; Located in chloroplast; Expressed in 23 plant structures; Expressed during 13 growth stages; Contains the following InterPro domains: Trigger factor, ribosome-binding, bacterial (InterPro:IPR008881); Has 35333 Blast hits to 34131 proteins in 2444 species: Archae - 798…
BBX14	87	94.3	1.2	3.5	B-box type zinc finger protein with CCT domain; Its function is described as sequence-specific DNA binding transcription factor activity, zinc ion binding; Involved in regulation of transcription; Located in intracellular; Expressed in 21 plant structures; Expressed during 13 growth stages; Contains the following InterPro domains: CCT domain (InterPro:IPR010402), Zinc finger, B-box (InterPro:IPR0…
BBX15	110	107.5	0	1.4	B-box type zinc finger protein with CCT domain; Its function is described as sequence-specific DNA binding transcription factor activity, zinc ion binding; Involved in regulation of transcription; Located in membrane; Expressed in leaf; Contains the following InterPro domains: CCT domain (InterPro:IPR010402), Zinc finger, B-box (InterPro:IPR000315); BEST Arabidopsis thaliana protein match is: B-b…
BG1	2	1.6	1.8	103.4	Beta-1,3-glucanase 1; May play a role in plant defense against pathogens.
XYL4	10	15.8	25.7	276.7	beta-D-xylosidase 4; Beta-D-xylosidase showing an optimal efficiency with the natural substrate xylobiose; Belongs to the glycosyl hydrolase 3 family.
BGAL5	1	6	70	298.4	Beta-galactosidase 5 (BGAL5); Its function is described as cation binding, beta-galactosidase activity, hydrolase activity, hydrolyzing O-glycosyl compounds, catalytic activity; Involved in lactose catabolic process, using glucoside 3-dehydrogenase, carbohydrate metabolic process, lactose catabolic process via UDP-galactose, lactose catabolic process; Located in endomembrane system; Expressed in …
BGAL1	6	26.6	30.7	596.1	Beta-galactosidase, glycosyl hydrolase family 35
BXL1	7	3.2	7	161.9	Beta-xylosidase 1; Encodes a bifunctional {beta}-D-xylosidase/{alpha}-L-arabinofuranosidase required for pectic arabinan modification. Located in the extracellular matrix. Gene is expressed specifically in tissues undergoing secondary wall thickening. This is a member of glycosyl hydrolase family 3 and has six other closely related members.
BXL2	4	5.2	16.3	81.1	Beta-xylosidase 2; Encodes a protein similar to a beta-xylosidase located in the extracellular matrix. This is a member of glycosyl hydrolase family 3 and has six other closely related members.
AT2G45180	6	0	179	1	Bifunctional inhibitor/lipid-transfer protein/seed storage 2S albumin superfamily protein; Its function is described as lipid binding; Involved in lipid transport; Located in chloroplast thylakoid membrane; Expressed in 22 plant structures; Expressed during 13 growth stages; Contains the following InterPro domains: Bifunctional inhibitor/plant lipid transfer protein/seed storage (InterPro:IPR0161…
AT2G37870	2	2	9.3	280.3	Bifunctional inhibitor/lipid-transfer protein/seed storage 2S albumin superfamily protein; Its function is described as lipid binding; Involved in lipid transport; Located in endomembrane system; Expressed in 11 plant structures; Expressed during LP.06 six leaves visible, LP.04 four leaves visible, 4 anthesis, C globular stage, petal differentiation and expansion stage; Contains the following Int…
AT4G33550	9	-	-	-	Bifunctional inhibitor/lipid-transfer protein/seed storage 2S albumin superfamily protein; Its function is described as lipid binding; Involved in lipid transport; Located in endomembrane system; Expressed in 15 plant structures; Expressed during 6 growth stages; Contains the following InterPro domains: Bifunctional inhibitor/plant lipid transfer protein/seed storage (InterPro:IPR016140), Plant l…
AT5G05960	5	27	254.9	3088.3	Bifunctional inhibitor/lipid-transfer protein/seed storage 2S albumin superfamily protein; Its function is described as lipid binding; Involved in lipid transport; Located in endomembrane system; Expressed in 18 plant structures; Expressed during 10 growth stages; Contains the following InterPro domains: Bifunctional inhibitor/plant lipid transfer protein/seed storage (InterPro:IPR016140), Plant …
BEE1	2	0.6	6.9	125.3	BR enhanced expression 1; Positive regulator of brassinosteroid signaling.
CA1	149	1557.5	0	11.2	Carbonic anhydrase 1; Reversible hydration of carbon dioxide. Required for photosynthesis in cotyledons. Binds salicylic acid. Together with BCA4, involved in the CO(2) signaling pathway which controls gas- exchange between plants and the atmosphere by modulating stomatal development and movements. Promotes water use efficiency.
CCL	28	1051.3	0.8	210.3	CCR-like; Transcripts are differentially regulated at the level of mRNA stability at different times of day controlled by the circadian clock. mRNAs are targets of the mRNA degradation pathway mediated by the downstream (DST) instability determinant.
AT2G20870	2	1663.1	55.1	0.7	Cell wall protein precursor, putative; Its function is described as molecular_function unknown; Involved in biological_process unknown; Located in endomembrane system; Expressed in 16 plant structures; Expressed during 7 growth stages; BEST Arabidopsis thaliana protein match is: hydroxyproline-rich glycoprotein family protein (TAIR:AT4G28160.1); Has 75 Blast hits to 75 proteins in 18 species: Arc…
CEL2	2	11.9	85.9	1.2	Cellulase 2; Encodes a protein with similarity to endo-1,4-b-glucanases and is a member of Glycoside Hydrolase Family 9. CEL2 is induced by nemotodes and is expressed in syncitia induced by Heterodera schachtii.May be involved in the development and function of syncitia.
CESA6	15	12	47.8	128.1	Cellulose synthase 6; Catalytic subunit of cellulose synthase terminal complexes ('rosettes'), required for beta-1,4-glucan microfibril crystallization, a major mechanism of the cell wall formation. Involved in the primary cell wall formation. The presence of each protein CESA1 and CESA6 is critical for cell expansion. The hypocotyl elongation is based on a CESA6-dependent cell elongation in dark…
CESA4	35	7.6	6.9	408.6	Cellulose synthase A4; Catalytic subunit of cellulose synthase terminal complexes ('rosettes'), required for beta-1,4-glucan microfibril crystallization, a major mechanism of the cell wall formation. Involved in the secondary cell wall formation. Required for the xylem cell wall thickening.
IRX3	32	4.2	4.7	425.3	Cellulose synthase family protein; Catalytic subunit of cellulose synthase terminal complexes ('rosettes'), required for beta-1,4-glucan microfibril crystallization, a major mechanism of the cell wall formation. Involved in the secondary cell wall formation. Required for the xylem cell wall thickening; Belongs to the glycosyltransferase 2 family. Plant cellulose synthase subfamily.
J8	13	5.7	76.8	4.7	Chaperone DnaJ-domain superfamily protein; Have a continuous role in plant development probably in the structural organization of compartments.
J11	13	458.3	31.2	184.1	Chaperone DnaJ-domain superfamily protein; Have a continuous role in plant development probably in the structural organization of compartments.
NdhU	206	60.9	0	0.5	Chaperone DnaJ-domain superfamily protein; NDH shuttles electrons from NAD(P)H:plastoquinone, via FMN and iron-sulfur (Fe-S) centers, to quinones in the photosynthetic chain and possibly in a chloroplast respiratory chain. The immediate electron acceptor for the enzyme in this species is believed to be plastoquinone. Couples the redox reaction to proton translocation, and thus conserves the redox…
CPN60A	62	265.3	29.1	22.2	Chaperonin-60alpha; Binds RuBisCO small and large subunits and is implicated in the assembly of the enzyme oligomer. Involved in protein assisted folding. Required for proper chloroplast development.
RbcX2	11	71	0	1.2	Chaperonin-like RbcX protein; Chaperone involved in RuBisCO assembly process; Belongs to the RCBX family.
RbcX1	11	75.6	0	1.2	Chaperonin-like RbcX protein; Chaperone involved in RuBisCO assembly process; Belongs to the RCBX family.
POM1	16	186	314.4	2247.7	Chitinase family protein; No chitinase activity. Essential for normal plant growth and development. Regulates cell expansion extent and differentiation at least in roots and hypocotyls. Prevents lignin accumulation in the pith. May modulate ethylene-mediated regulation during development. Probably required to establish thermotolerance acclimation. Plays a role for controlled anisotropic cell expa…
CAB1	102	68.6	0.3	0.9	Chlorophyll A/B binding protein 1; The light-harvesting complex (LHC) functions as a light receptor, it captures and delivers excitation energy to photosystems with which it is closely associated; Belongs to the light-harvesting chlorophyll a/b- binding (LHC) protein family.
CAB2	79	413.5	1.2	10.6	Chlorophyll A/B-binding protein 2; The light-harvesting complex (LHC) functions as a light receptor, it captures and delivers excitation energy to photosystems with which it is closely associated; Belongs to the light-harvesting chlorophyll a/b- binding (LHC) protein family.
NPQ4	195	1543.1	0.5	91.1	Chlorophyll A-B binding family protein; Encoding PSII-S (CP22), a ubiquitous pigment-binding protein associated with photosystem II (PSII) of higher plants. Involved in nonphotochemical quenching rather than in photosynthesis. Mutant has a normal violaxanthin cycle but has a limited capacity of quenching singlet excited chlorophylls and is tolerant to lipid peroxidation; Belongs to the ELIP/psbS …
LIL3:2	115	380.4	19	23.8	Chlorophyll A-B binding family protein; Light-harvesting-like protein required for biosynthesis of phytylated chlorophylls and alpha-tocopherol in green seedlings. Functions by anchoring geranylgeranyl reductase (GGR) in the thylakoid membrane, leading to the stabilization of GGR activity. Binds chlrophyll a in the thylakoid membrane. Plays a role in the regulation of chlorophyll biosynthesis und…
PRPS20	178	921.4	14.7	43.5	Chloroplast 30S ribosomal protein S20, putative; Binds directly to 16S ribosomal RNA; Belongs to the bacterial ribosomal protein bS20 family.
CRB	263	474	0.9	35.6	Chloroplast RNA binding; Binds and cleaves RNA, particularly in stem-loops. Associates with pre-ribosomal particles in chloroplasts, and participates in chloroplast ribosomal RNA metabolism, probably during the final steps of 23S rRNA maturation. May enhance transcription by the plastid-encoded polymerase and translation in plastid via the stabilization of ribosome assembly intermediates. Require…
CAO	179	137.8	1.9	21.7	Chloroplast signal recognition particle component (CAO); Component of the chloroplast signal recognition particle pathway. Required for post-translational targeting of proteins into the thylakoid membrane but seems to be dispensable for co- translational targeting with a translating ribosome present. May be able to function independently of cpFTSY and FFC/cpSRP54 in targeting LHCPs to the thylako…
CSP41A	246	438.7	1.4	21.2	Chloroplast stem-loop binding protein of 41 kDa; Binds and cleaves RNA, particularly in stem-loops. Associates with pre-ribosomal particles in chloroplasts, and participates in chloroplast ribosomal RNA metabolism, probably during the final steps of 23S rRNA maturation. May enhance transcription by the plastid-encoded polymerase and translation in plastid via the stabilization of ribosome assembl…
AT4G02530	236	123	8.2	25.4	Chloroplast thylakoid lumen protein; Its function is described as molecular_function unknown; Involved in biological_process unknown; Located in 6 components; Expressed in 22 plant structures; Expressed during 13 growth stages; Has 54 Blast hits to 54 proteins in 21 species: Archae - 0; Bacteria - 0; Metazoa - 0; Fungi - 0; Plants - 54; Viruses - 0; Other Eukaryotes - 0 (source: NCBI BLink).
CDSP32	130	377	2.1	61	Chloroplastic drought-induced stress protein of 32 kD; Probable thiol-disulfide oxidoreductase involved in resistance to oxidative stress. May participate in the reduction of alkyl hydroperoxides derived from oxidative stress by acting as a physiological electron donor to the BAS1 peroxiredoxin. May regenerate methionine sulfoxide reductase B1 (MSRB1) activity through sulfenic acid reduction; Bel…
CRR7	144	90.5	0	1.4	Chlororespiratory reduction 7; Required for both formation and activity of the chloroplast NAD(P)H dehydrogenase (NDH) complex of the photosynthetic electron transport chain. May function in assembly or stabilization of the NDH complex. Required for the accumulation of NDH subcomplex A, which is a core part of NDH. May be involved in post- translational steps during the biogenesis of subcomplex A.
IRX6	20	4.3	6.3	217.8	COBRA-like extracellular glycosyl-phosphatidyl inositol-anchored protein family; Encodes a member of the COBRA family, similar to phytochelatin synthetase. Involved in secondary cell wall biosynthesis. Mutants make smaller plants with reduced levels of cellulose and cell wall sugars.
CCB1	141	90.6	0.7	6.3	Cofactor assembly of complex C; Required for the biogenesis and accumulation of native cytochrome b6 in the thylakoid membrane. Controls the conversion of apocytochrome b6 to holocytochrome b6. Required for covalent binding of the c-type heme to cytochrome b6.
GRP7	17	-	-	-	Cold, circadian rhythm, and rna binding 2; Plays a role in RNA transcription or processing during stress. Binds RNAs and DNAs sequence with a preference to single- stranded nucleic acids. Displays strong affinity to poly(U) and poly(G) sequence. Involved in mRNA alternative splicing of numerous targets by modulating splice site selection. Negatively regulates the circadian oscillations of its own…
CSD2	32	642	26.9	39.6	Copper/zinc superoxide dismutase 2; Destroys radicals which are normally produced within the cells and which are toxic to biological systems. Mediates tolerance to stress, including photo-oxidative stress.
CP12-2	119	173.7	0	6.8	CP12-2 encodes a small peptide found in the chloroplast stroma. It belongs to the CP12 gene family thought to be involved in the formation of a supramolecular complex with glyceraldehyde-3-phosphate dehydrogenase (GAPDH) and phosphoribulokinase (PRK) embedded in the Calvin cycle. CP12-2 is coordinately regulated by light with the photosynthetic GAPDH and PRK. The annotation of this gene is based …
CXXS1	13	11	163.7	57.8	C-terminal cysteine residue is changed to a serine 1; Encodes a monocysteinic thioredoxin, thioredoxin in which the second cysteine of the redox site is replaced by a serine, with low disulfide reductase but efficient disulfide isomerase activity.
AT1G72230	3	14.8	64.8	520.6	Cupredoxin superfamily protein; Its function is described as electron carrier activity, copper ion binding; Located in anchored to membrane; Expressed in 17 plant structures; Expressed during 9 growth stages; Contains the following InterPro domains: Plastocyanin-like (InterPro:IPR003245), Cupredoxin (InterPro:IPR008972), Blue (type 1) copper domain (InterPro:IPR000923); BEST Arabidopsis thaliana …
Pnsl5	60	-	-	-	Cyclophilin 20-2; NDH shuttles electrons from NAD(P)H:plastoquinone, via FMN and iron-sulfur (Fe-S) centers, to quinones in the photosynthetic chain and possibly in a chloroplast respiratory chain. The immediate electron acceptor for the enzyme in this species is believed to be plastoquinone. Couples the redox reaction to proton translocation, and thus conserves the redox energy in a proton gradi…
CYP38	271	168.7	3.6	22.2	Cyclophilin 38; Encodes a chloroplast cyclophilin functioning in the assembly and maintenance of photosystem II (PSII) supercomplexes.
AT1G74070	140	44.9	0.2	1.4	Cyclophilin-like peptidyl-prolyl cis-trans isomerase family protein; PPIases accelerate the folding of proteins. It catalyzes the cis-trans isomerization of proline imidic peptide bonds in oligopeptides (By similarity).
AT3G15520	105	96.2	1.8	8.2	Cyclophilin-like peptidyl-prolyl cis-trans isomerase family protein; PPIases accelerate the folding of proteins. It catalyzes the cis-trans isomerization of proline imidic peptide bonds in oligopeptides (By similarity).
AT5G35100	9	112.1	1.2	22.6	Cyclophilin-like peptidyl-prolyl cis-trans isomerase family protein; PPIases accelerate the folding of proteins. It catalyzes the cis-trans isomerization of proline imidic peptide bonds in oligopeptides (By similarity).
CRK25	3	102.9	6.4	42.6	Cysteine-rich RLK (RECEPTOR-like protein kinase) 25; Encodes a cysteine-rich receptor-like protein kinase; Belongs to the protein kinase superfamily. Ser/Thr protein kinase family. CRK subfamily.
CRK8	1	302.7	28.7	4.5	Cysteine-rich RLK (RECEPTOR-like protein kinase) 8; Encodes a cysteine-rich receptor-like protein kinase; Belongs to the protein kinase superfamily. Ser/Thr protein kinase family. CRK subfamily.
AT3G61750	1	1.8	1.1	65.9	Cytochrome b561/ferric reductase transmembrane with DOMON related domain; May act as a catecholamine-responsive trans-membrane electron transporter.
AT2G26500	200	425.5	1.4	59.6	Cytochrome b6f complex subunit (petM), putative; Its function is described as plastoquinol-plastocyanin reductase activity; Located in chloroplast thylakoid membrane; Expressed in 22 plant structures; Expressed during 13 growth stages; Contains the following InterPro domains: PetM of cytochrome b6/f complex subunit 7 (InterPro:IPR012595); Has 54 Blast hits to 54 proteins in 16 species: Archae - 0…
BCS1	5	48.2	1.5	2.5	Cytochrome BC1 synthesis (BCS1); Its function is described as nucleoside-triphosphatase activity, ATPase activity, nucleotide binding, ATP binding; Located in mitochondrion; Expressed in 24 plant structures; Expressed during 13 growth stages; Contains the following InterPro domains: ATPase, AAA-type, core (InterPro:IPR003959), ATPase, AAA+ type, core (InterPro:IPR003593), ATPase, AAA-type, conser…
CYP71A22	5	64.9	3.5	3.4	Cytochrome P450, family 71, subfamily A, polypeptide 22; Putative cytochrome P450
CYP71B34	1	0.5	103.1	2.1	Cytochrome P450, family 71, subfamily B, polypeptide 34; Putative cytochrome P450
CYP72A10	1	4.4	82.8	21.1	Cytochrome P450, family 72, subfamily A, polypeptide 10; Putative cytochrome P450
CYP72A15	4	1.9	137.3	2.3	Cytochrome P450, family 72, subfamily A, polypeptide 15; Putative cytochrome P450
CYP76C3	1	4	148	4.7	Cytochrome P450, family 76, subfamily C, polypeptide 3; Member of CYP76C; Belongs to the cytochrome P450 family.
CYP77A4	1	91.1	0.7	3.8	Cytochrome P450, family 77, subfamily A, polypeptide 4; Catalyzes the epoxidation of physiological unsaturated fatty acids in vitro. Can use laurate, oleate, linoleate, linolenate and vernolate as substrate.
CYP82C4	3	73.3	1.9	26.9	Cytochrome P450, family 82, subfamily C, polypeptide 4; Can hydroxylate 8-methoxypsoralen to form 5-hydroxy-8- methoxypsoralen in vivo and in vitro. Involved in the early iron deficiency response, possibly through an IDE1-like mediated pathway; Belongs to the cytochrome P450 family.
AT3G06980	29	162.7	4.7	8.2	DEA(D/H)-box RNA helicase family protein; Probably involved in resistance to biotic and abiotic stresses.
DHAR3	124	235	6.1	7.5	Dehydroascorbate reductase 1; Displays a dual function. As a soluble protein, exhibits glutathione-dependent thiol transferase and dehydroascorbate (DHA) reductase activities. Key component of the ascorbate recycling system. Involved in the redox homeostasis, especially in scavenging of ROS under oxidative stresses (By similarity).
DELTA-TIP	4	130.1	1173.4	1989	Delta tonoplast integral protein; Aquaporin required to facilitate the transport of water from the vacuolar compartment to the cytoplasm. Does not promote glycerol permability. Its function is impaired by Hg(2+). Transports urea in yeast cells and Xenopus laevis oocytes in a pH- independent manner. Transports methylammonium or ammonium in yeast cells and Xenopus laevis oocytes, preferentially at …
AT1G62780	201	272.2	5.1	19.5	Dimethylallyl, adenosine tRNA methylthiotransferase; Unknown protein; Its function is described as molecular_function unknown; Involved in biological_process unknown; Located in chloroplast, chloroplast stroma; Expressed in 22 plant structures; Expressed during 14 growth stages; Has 94 Blast hits to 94 proteins in 35 species: Archae - 6; Bacteria - 10; Metazoa - 21; Fungi - 2; Plants - 48; Viruse…
AT1G58170	2	11.8	33.8	340	Disease resistance-responsive (dirigent-like protein) family protein; Dirigent proteins impart stereoselectivity on the phenoxy radical-coupling reaction, yielding optically active lignans from two molecules of coniferyl alcohol in the biosynthesis of lignans, flavonolignans, and alkaloids and thus plays a central role in plant secondary metabolism.
EDA3	203	64.6	2.9	8.4	DnaJ/Hsp40 cysteine-rich domain superfamily protein; Involved in female gametophyte development. Required for embryo sac development. Nuclear genome-encoded factor required for the accumulation of photosystem I (PSI) during plant development. Required for light acclimation and chloroplast development; Belongs to the DnaJ family.
AT3G47650	231	65.8	0	2.6	DnaJ/Hsp40 cysteine-rich domain superfamily protein; Its function is described as unfolded protein binding, heat shock protein binding; Involved in protein folding; Located in chloroplast; Expressed in 23 plant structures; Expressed during 13 growth stages; Contains the following InterPro domains: Heat shock protein DnaJ, cysteine-rich domain (InterPro:IPR001305); Has 88 Blast hits to 88 proteins…
LQY1	254	240.1	0.8	20.4	DnaJ/Hsp40 cysteine-rich domain superfamily protein; Protein disulfide-isomerase probably involved upon formation of a complex with HHL1 in maintaining photosystem II (PSII) activity under high light by regulating repair and reassembly of PSII complexes.
J20	11	15.7	52.7	199.6	DNAJ-like 20; Have a continuous role in plant development probably in the structural organization of compartments; Belongs to the DnaJ family. C/III subfamily.
AT5G27560	88	58.2	1.2	2.8	Domain of unknown function (DUF1995); Its function is described as molecular_function unknown; Involved in biological_process unknown; Located in chloroplast; Expressed in 22 plant structures; Expressed during 13 growth stages; Contains the following InterPro domains: Domain of unknown function DUF1995 (InterPro:IPR018962); Has 30201 Blast hits to 17322 proteins in 780 species: Archae - 12; Bacte…
AT1G55790	2	2.2	51.6	6.5	Domain of unknown function (DUF2431); Heavy-metal-binding protein.
AT4G27360	2	115.5	0.9	3.9	Dynein light chain type 1 family protein; Its function is described as microtubule motor activity; Involved in microtubule-based process; Located in microtubule associated complex; Contains the following InterPro domains: Dynein light chain, type 1/2 (InterPro:IPR001372); BEST Arabidopsis thaliana protein match is: Dynein light chain type 1 family protein (TAIR:AT3G16120.1); Has 1221 Blast hits t…
ENODL2	5	541	27.1	167.9	Early nodulin-like protein 2 (ENODL2); Its function is described as electron carrier activity, copper ion binding; Located in 6 components; Expressed in 24 plant structures; Expressed during 13 growth stages; Contains the following InterPro domains: Plastocyanin-like (InterPro:IPR003245), Cupredoxin (InterPro:IPR008972); BEST Arabidopsis thaliana protein match is: early nodulin-like protein 1 (TA…
ERD4	5	23.5	35.9	234	Early-responsive to dehydration stress protein (ERD4); Acts as an osmosensitive calcium-permeable cation channel.
SVR3	88	-	-	-	Elongation factor family protein; Putative chloroplastic elongation factor involved in response to chilling stress. Required for proper chloroplast rRNA processing and/or translation at low temperature. Involved in plastid protein homeostasis; Belongs to the TRAFAC class translation factor GTPase superfamily. Classic translation factor GTPase family. TypA subfamily.
AT3G08740	120	121	1.3	1.4	Elongation factor P (EF-P) family protein; Its function is described as translation elongation factor activity; Involved in translational elongation; Located in chloroplast, chloroplast stroma; Expressed in 24 plant structures; Expressed during 14 growth stages; Contains the following InterPro domains: Translation elongation factor P (InterPro:IPR011768), Translation elongation factor P/YeiP, con…
emb2726	189	70.8	0	1	Elongation factor Ts family protein; Associates with the EF-Tu.GDP complex and induces the exchange of GDP to GTP. It remains bound to the aminoacyl-tRNA.EF- Tu.GTP complex up to the GTP hydrolysis stage on the ribosome.
CEV1	24	29.8	134.3	265.2	Encodes a cellulose synthase isomer. CESA3 mutants have cellulose defect in the primary cell wall. Multiple lines of evidence suggest that CESA3, along with CESA1 and CESA6 are present in the same plasma membrane complex for cellulose biosynthesis. As inferred from the null role of secondary wall-type CesAs, included in a set of five primary wall-type CesAs that may support trichome cell wall thi…
RPH1	58	-	-	-	Encodes a chloroplast protein RPH1 (resistance to Phytophthora 1). Involved in immune response to Phytophthora brassicae. rph1 mutant plants (in Ws background) are susceptible to P. brassicae.
DEG1	69	118.1	7.7	32.5	Encodes a DegP protease; nuclear gene encoding chloroplast-targeted protease that can degrade two lumenal proteins, plastocyanin and OE33, suggesting a role as a general-purpose protease in the thylakoid lumen. Involved in the degradation of D1 protein of PS II, hence participating in the repair of PS II damages caused by photoinhibition; Belongs to the peptidase S1C family.
GER3	9	1792.2	0.5	21.2	Encodes a germin-like protein. Its transcripts are more abundant in RNA from leaves collected in the evening, suggesting some kind of circadian regulation.
ZKT	225	143.1	1	13.2	Encodes a member of a novel plant protein family containing a PDZ, a K-box, and a TPR motif. mRNA but not protein levels decrease after wounding. ZKT is phosphorylated at Thr and Ser residues after wounding.
SNRK2.5	5	10.9	123.1	53.6	Encodes a member of SNF1-related protein kinases (SnRK2) whose activity is activated by ionic (salt) and non-ionic (mannitol) osmotic stress.
IRX1	39	3.5	4.3	319.8	Encodes a member of the cellulose synthase family involved in secondary cell wall biosynthesis. Mutants have abnormal xylem formation, reduced cellulose content, and enhanced drought and osmotic stress tolerance. Mediates resistance towards bacterial pathogens via ABA. Confers resistance towards bacterial and fungal pathogens, independent of salicylic acid, ethylene and jasmonate signaling.
LTP4	4	19	17.7	846.3	Encodes a member of the lipid transfer protein family. Proteins of this family are generally small (~9 kD), basic, expressed abundantly and contain eight Cys residues. The proteins can bind fatty acids and acylCoA esters and can transfer several different phospholipids. They are localized to the cell wall. The mRNA is present in flowers and siliques, and is strongly up-regulated by abscisic acid.…
TBL33	12	4.1	7	139.1	Encodes a member of the TBL (TRICHOME BIREFRINGENCE-LIKE) gene family containing a plant-specific DUF231 (domain of unknown function) domain. TBL gene family has 46 members, two of which (TBR/AT5G06700 and TBL3/AT5G01360) have been shown to be involved in the synthesis and deposition of secondary wall cellulose, presumably by influencing the esterification state of pectic polymers. A nomenclature…
PPCK1	3	2.2	55.2	6.1	Encodes a phosphoenolpyruvate carboxylase kinase that is expressed at highest levels in leaves. Expression is induced by light; Belongs to the protein kinase superfamily. Ser/Thr protein kinase family.
RPL15	172	362.9	5.4	14.3	Encodes a plastid ribosomal protein CL15, a constituent of the large subunit of the ribosomal complex; Belongs to the universal ribosomal protein uL15 family.
PGIP1	2	16.9	128.4	6.8	Encodes a polygalacturonase inhibiting protein involved in defense response. PGIPs inhibit the function of cell wall pectin degrading enzymes such as those produced by fungal pathogens. PGIP1 is induced by fungal infection.
GlcNA.1UT1	5	14	32.1	139.3	Encodes a protein that functions as an N-acetylglucosamine-1-phosphate uridylyltransferase that catalyzes the formation of UDP-N-acetylglucosamine (UDP-GlcNAc). This is an essential precursor for glycolipid and glycoprotein synthesis and is also used for regulatory protein modification in signaling pathways. The enzyme can also catalyze the reverse reaction using both UDP-GlcNAc and the less comm…
WCRKC1	13	-	-	-	Encodes a thioredoxin (WCRKC1) localized in chloroplast stroma. Contains a WCRKC motif.
TLP18.3	246	426.2	3.9	54.1	Encodes a thylakoid lumen protein regulating photosystem II repair cycle.
GAMMA-VPE	1	46.8	441.7	156.7	Encodes a vacuolar processing enzyme belonging to a novel group of cysteine proteinases that is expressed in vegetative organs and is upregulated in association with various types of cell death and under stressed conditions. They are essential in processing seed storage proteins and for mediating the susceptible response of toxin-induced cell death.
GAPB	247	492.5	0	0.6	Encodes chloroplast localized glyceraldehyde-3-phosphate dehydrogenase that can use both NADH and NADPH to reduce 1,3-diphosphate glycerate. It forms A2B2 heterotetramers with GapA forms of the GADPH enzyme. These complexes are active in the light under reducing conditions, but show reduced NADPH-dependent activity in response to oxidized thioredoxins and increased NAD(H)/NADP(H) ratios due to th…
PSBR	149	5779.1	63.8	772	Encodes for the 10 kDa PsbR subunit of photosystem II (PSII). This subunit appears to be involved in the stable assembly of PSII, particularly that of the oxygen-evolving complex subunit PsbP. Mutants defective in this gene have reduced amounts of subunits PsbP and PsbQ in PSII. In turn, assembly of PsbR is dependent on the presence of PsbJ.
GSTU7	6	116.9	5.7	21.5	Encodes glutathione transferase belonging to the tau class of GSTs. Naming convention according to Wagner et al. (2002). Induced by Salicylic acid. Independent of NPR1 for their induction by salicylic acid.
HTA12	12	-	-	-	Encodes HTA12, a histone H2A protein.
PRP4	6	47.8	1	0.1	Encodes one of four proline-rich proteins in Arabidopsis which are predicted to localize to the cell wall. Transcripts are most abundant in aerial organs of the plant.
PGRL1A	198	-	-	-	Encodes PGRL1A, a transmembrane protein present in thylakoids. PGRL1A has a highly homologous isoform PGRL1B encoded by At4g11960. Plants lacking PGRL1 show perturbation of cyclic electron flow, similar to PGR5-deficient plants. PGRL1 and PGR5 interact physically and associate with PSI (photosystem I); Belongs to the PGR5 family.
PRF5	2	37.2	29	513.9	Encodes profilin 5, originally named profilin 4 (PRO4/PFN4). Low-molecular weight, actin monomer-binding protein that regulates the organization of actin cytoskeleton. Pollen-specific plant profilin present predominantly in mature pollen and growing pollen tubes.
PSAG	178	593.4	5.5	110.7	Encodes subunit G of photosystem I, an 11-kDa membrane protein that plays an important role in electron transport between plastocyanin and PSI and is involved in the stability of the PSI complex. PSI-G subunit is bound to PSI-B and is in contact with Lhca1. The protein inserts into thylakoids by a direct or "spontaneous" pathway that does not involve the activities of any known chloroplast protei…
PSAK	204	3209.2	14	264.7	Encodes subunit K of photosystem I reaction center.
PSAL	190	560.3	2.9	61.4	Encodes subunit L of photosystem I reaction center; Belongs to the PsaL family.
PCLPP	15	69.4	1	5.4	Encodes the only ClpP (caseinolytic protease) encoded within the plastid genome. Contains a highly conserved catalytic triad of Ser-type proteases (Ser-His-Asp). Part of the 350 kDa chloroplast Clp complex. The name reflects nomenclature described in Adam et. al (2001).
GUN4	169	416.5	10.3	59.7	Enzyme binding;tetrapyrrole binding; GUN, genomes uncoupled, is necessary for coupling the expression of some nuclear genes to the functional state of the chloroplast. Binds to the magnesium chelatase complex and promotes formation of the substrate,a tetrapyrrole signaling molecule. Porphyrin-binding protein that enhances the activity of Mg-chelatase. Although required for chlorophyll accumulatio…
ERS1	5	13.8	23.3	205.7	Ethylene response sensor 1; Ethylene receptor related to bacterial two-component regulators. Acts as a redundant negative regulator of ethylene signaling.
EBP	11	4.1	384.5	72.6	Ethylene-responsive element binding protein; Encodes a member of the ERF (ethylene response factor) subfamily B-2 of the plant specific ERF/AP2 transcription factor family (RAP2.3). The protein contains one AP2 domain. There are 5 members in this subfamily including RAP2.2 AND RAP2.12.It is localized to the nucleus and acts as a transcriptional activator through the GCC-box. It has been identifie…
AT2G03200	6	0.9	3.7	327.7	Eukaryotic aspartyl protease family protein; Its function is described as aspartic-type endopeptidase activity; Involved in proteolysis; Located in endomembrane system; Expressed in 10 plant structures; Expressed during 4 anthesis, C globular stage, petal differentiation and expansion stage; Contains the following InterPro domains: Peptidase aspartic (InterPro:IPR021109), Peptidase aspartic, cata…
AT1G66180	1	2.3	26.5	57	Eukaryotic aspartyl protease family protein; Its function is described as aspartic-type endopeptidase activity; Involved in proteolysis; Located in endomembrane system; Expressed in 22 plant structures; Expressed during 13 growth stages; Contains the following InterPro domains: Peptidase aspartic (InterPro:IPR021109), Peptidase aspartic, catalytic (InterPro:IPR009007), Peptidase A1 (InterPro:IPR0…
AT1G03220	4	2.3	17.8	115.4	Eukaryotic aspartyl protease family protein; Its function is described as aspartic-type endopeptidase activity; Involved in response to salt stress; Located in cell wall, plasma membrane, membrane, plant-type cell wall; Expressed in 6 plant structures; Contains the following InterPro domains: Peptidase aspartic (InterPro:IPR021109), Peptidase aspartic, catalytic (InterPro:IPR009007), Peptidase A1…
AT5G10770	2	120.5	1.3	1.1	Eukaryotic aspartyl protease family protein; Probably not redundant with AED1 and not involved in restriction of salicylic acid (SA) or systemic acquired resistance (SAR) signaling.
FRA8	22	6.1	45.8	91	Exostosin family protein; Homolog to AT5G22940, a member of glycosyltransferase family 47 that is involved in secondary cell wall biosynthesis. It exhibits high sequence similarity to tobacco (Nicotiana plumbaginifolia) pectin glucuronyltransferase. Protein has a domain that shares significant similarity with the pfam03016 domain. It is expressed specifically in developing vessels and fiber cells…
GUT1	13	5.6	7.5	163.6	Exostosin family protein; Involved in the synthesis of the hemicellulose glucuronoxylan, a major component of secondary cell walls. Probably involved in the elongation of glucuronoxylan xylosyl backbone.
EXPA1	6	-	-	-	Expansin A1; Member of Alpha-Expansin Gene Family. Naming convention from the Expansin Working Group (Kende et al, Plant Mol Bio). Involved in the formation of nematode-induced syncytia in roots of Arabidopsis thaliana.
AT5G44390	1	33.6	554.3	30.7	FAD-binding Berberine family protein; Its function is described as electron carrier activity, oxidoreductase activity, FAD binding, catalytic activity; Located in endomembrane system; Expressed in cotyledon, embryo, hypocotyl, root, stamen; Expressed during 4 anthesis, C globular stage; Contains the following InterPro domains: FAD-linked oxidase, FAD-binding, subdomain 2 (InterPro:IPR016168), FAD…
FLA17	4	23.6	32.7	211.8	FASCICLIN-like arabinogalactan protein 17 precursor; May be a cell surface adhesion protein.
FLA11	17	6.1	12.4	937.4	FASCICLIN-like arabinogalactan-protein 11; May be a cell surface adhesion protein.
FLA7	9	19.6	117.5	278.2	Fasciclin-like arabinogalactan-protein 7 (Fla7)
FLA9	3	42.6	346.6	235.7	Fasciclin-like arabinogalactan-protein 9 (Fla9)
FAD2	5	-	-	-	Fatty acid desaturase 2; ER (microsomal) omega-6 fatty acid desaturase introduces the second double bond in the biosynthesis of 18:3 fatty acids, important constituents of plant membranes. Delta(12)-desaturase with regioseletivity determined by the double bond (delta(9) position) and carboxyl group of the substrate. Can use both 16:1 and 18:1 fatty acids as substratees. It is thought to use cytoc…
FAD5	70	141.8	2.6	4.4	Fatty acid desaturase 5; Fatty acid desaturase involved in the first desaturation step leading to the formation of hexadeca 7,10,13-trienoic acid (16:3(7Z,10Z,13Z)), the major functional components of thylakoid membranes. Required for chloroplast biogenesis at low temperature. Also indirectly involved in the production of the oxylipin dinor-oxo-phyto-dienoic acid implicated in wound signaling.
FAD6	92	294.2	17.9	37.2	Fatty acid desaturase 6; Chloroplast omega-6 fatty acid desaturase introduces the second double bond in the biosynthesis of 16:3 and 18:3 fatty acids, important constituents of plant membranes. It is thought to use ferredoxin as an electron donor and to act on fatty acids esterified to galactolipids, sulfolipids and phosphatidylglycerol.
FAD8	26	304.9	1.3	37.9	Fatty acid desaturase 8; Chloroplast omega-3 fatty acid desaturase introduces the third double bond in the biosynthesis of 16:3 and 18:3 fatty acids, important constituents of plant membranes. It is thought to use ferredoxin as an electron donor and to act on fatty acids esterified to galactolipids, sulfolipids and phosphatidylglycerol.
FD3	26	7.9	90.4	17.2	Ferredoxin 3; Ferredoxins are iron-sulfur proteins that transfer electrons in a wide variety of metabolic reactions; Belongs to the 2Fe2S plant-type ferredoxin family.
AT2G04700	73	196.4	6.2	24.5	Ferredoxin thioredoxin reductase catalytic beta chain family protein; Catalytic subunit of the ferredoxin-thioredoxin reductase (FTR), which catalyzes the two-electron reduction of thioredoxins by the electrons provided by reduced ferredoxin.
FTRA2	74	122.3	2.6	42.5	Ferredoxin/thioredoxin reductase subunit A (variable subunit) 2 (FTRA2); Its function is described as ferredoxin:thioredoxin reductase activity, catalytic activity, ferredoxin reductase activity; Involved in photosynthesis, light reaction, photosynthesis; Located in chloroplast; Expressed in 24 plant structures; Expressed during 15 growth stages; Contains the following InterPro domains: Ferredoxi…
FNR1	236	540.8	0.4	10.1	ferredoxin-NADP(+)-oxidoreductase 1; Encodes a leaf-type ferredoxin:NADP(H) oxidoreductase. It is present in both chloroplast stroma and thylakoid membranes but is more abundant in the thylakoid. The affinity of this enzyme for ferredoxin is slightly, but significantly, higher than AtLFNR2, an isoform of the same enzyme. AtLFNR1 forms a heterodimer with AtFNR2 and is also a prerequisite to attach…
FNR2	224	988.4	4.3	98.2	ferredoxin-NADP(+)-oxidoreductase 2; Encodes a leaf-type ferredoxin:NADP(H) oxidoreductase. It is present in both chloroplast stroma and thylakoid membranes but is more abundant in the stroma
FER2	4	2.6	69.1	2.6	Ferritin 2; Stores iron in a soluble, non-toxic, readily available form. Important for iron homeostasis. Has ferroxidase activity. Iron is taken up in the ferrous form and deposited as ferric hydroxides after oxidation (By similarity).
PnsL4	197	192.1	0.1	3.7	FK506-binding protein 16-2; NDH shuttles electrons from NAD(P)H:plastoquinone, via FMN and iron-sulfur (Fe-S) centers, to quinones in the photosynthetic chain and possibly in a chloroplast respiratory chain. The immediate electron acceptor for the enzyme in this species is believed to be plastoquinone. Couples the redox reaction to proton translocation, and thus conserves the redox energy in a pr…
AT2G43560	242	70.8	0.8	3.1	FKBP-like peptidyl-prolyl cis-trans isomerase family protein; PPIases accelerate the folding of proteins. It catalyzes the cis-trans isomerization of proline imidic peptide bonds in oligopeptides (By similarity).
AT1G18170	99	124.4	0.5	6.3	FKBP-like peptidyl-prolyl cis-trans isomerase family protein; PPIases accelerate the folding of proteins. It catalyzes the cis-trans isomerization of proline imidic peptide bonds in oligopeptides (By similarity).
VAR2	81	189.6	8.7	41.2	FtsH extracellular protease family; Metalloprotease that functions in thylakoid membrane biogenesis. Involved in the repair of PSII following damaged incurred during photoinhibition. Forms a complex with VAR1. Mutants show a variegated phenotype, which decreases during development. Transcript and protein levels increase with light intensity; In the N-terminal section; belongs to the AAA ATPase fa…
FTSH1	94	261.7	6.8	41.5	FTSH protease 1; Part of a complex that function as an ATP-dependent zinc metallopeptidase. Involved in the thylakoid formation and in the removal of damaged D1 in the photosystem II, preventing cell death under high-intensity light conditions.
GolS2	7	2.5	0.8	55.6	Galactinol synthase 2; Galactinol synthase involved in the biosynthesis of raffinose family oligosaccharides (RFOs) that function as osmoprotectants. Promotes stress tolerance of factors such as drought, chilling, salinity and methylviologen (MV), a superoxide radical generating drug, by mediating an increase in levels of the endogenous osmoprotective compounds, galactinol and raffinose; Belongs …
GAUT12	25	2.4	4.4	109.8	Galacturonosyltransferase 12; Involved in pectin assembly and/or distribution, and in the synthesis of secondary wall glucuronoxylan. Probably involved in the synthesis of the glycosyl sequence at the glucuronoxylan reducing end. May be involved in synthesis of a complex glycan primer for xylan synthesis.
RCI2	10	-	-	-	G-box regulating factor 6; Is associated with a DNA binding complex that binds to the G box, a well-characterized cis-acting DNA regulatory element found in plant genes (By similarity). Specific negative regulator of slow-vacuolar (SV) ion channel. Mediates F-actin dynamics possibly through inhibiting ADF1 phosphorylation. Negative regulator of freezing tolerance that modulates cold-responsive C-…
AT1G75900	1	1.5	1.1	249.3	GDSL-like Lipase/Acylhydrolase superfamily protein; Contains the following InterPro domains: Lipase, GDSL, active site (InterPro:IPR008265), Lipase, GDSL (InterPro:IPR001087); BEST Arabidopsis thaliana protein match is: SGNH hydrolase-type esterase superfamily protein (TAIR:AT1G75880.2); Has 3444 Blast hits to 3405 proteins in 204 species: Archae - 0; Bacteria - 282; Metazoa - 0; Fungi - 26; Plan…
AT5G33370	3	1683.7	98.7	5.7	GDSL-like Lipase/Acylhydrolase superfamily protein; Its function is described as hydrolase activity, acting on ester bonds, carboxylesterase activity; Involved in lipid metabolic process; Located in endomembrane system; Expressed in 15 plant structures; Expressed during 7 growth stages; Contains the following InterPro domains: Lipase, GDSL (InterPro:IPR001087); BEST Arabidopsis thaliana protein m…
AT1G33811	32	70.9	8.5	0.6	GDSL-like Lipase/Acylhydrolase superfamily protein; Its function is described as hydrolase activity, acting on ester bonds, carboxylesterase activity; Involved in lipid metabolic process; Located in endomembrane system; Expressed in 18 plant structures; Expressed during 13 growth stages; Contains the following InterPro domains: Lipase, GDSL (InterPro:IPR001087); BEST Arabidopsis thaliana protein …
AT5G45670	2	134.6	19.2	9.2	GDSL-like Lipase/Acylhydrolase superfamily protein; Its function is described as hydrolase activity, acting on ester bonds, carboxylesterase activity; Involved in lipid metabolic process; Located in endomembrane system; Expressed in 19 plant structures; Expressed during 13 growth stages; Contains the following InterPro domains: Lipase, GDSL (InterPro:IPR001087); BEST Arabidopsis thaliana protein …
AT2G04570	3	93.2	1.9	0.9	GDSL-like Lipase/Acylhydrolase superfamily protein; Its function is described as hydrolase activity, acting on ester bonds, carboxylesterase activity; Involved in lipid metabolic process; Located in endomembrane system; Expressed in 21 plant structures; Expressed during 12 growth stages; Contains the following InterPro domains: Lipase, GDSL (InterPro:IPR001087); BEST Arabidopsis thaliana protein …
AT1G28580	2	1.9	3.9	176	GDSL-like Lipase/Acylhydrolase superfamily protein; Its function is described as lipase activity, hydrolase activity, acting on ester bonds, carboxylesterase activity; Involved in lipid metabolic process; Located in vacuole; Expressed in 22 plant structures; Expressed during 13 growth stages; Contains the following InterPro domains: Lipase, GDSL (InterPro:IPR001087); BEST Arabidopsis thaliana pro…
GHS1	172	381.6	20.8	77.8	GHS1 encodes plastid ribosomal protein S21
AT2G18420	1	4.9	357.5	149.6	gibberellin-regulated family protein; gibberellin-regulated protein that may function in hormonal controlled steps of development such as seed germination, flowering and seed maturation.
AT2G14900	2	10.8	169.8	43.9	gibberellin-regulated family protein; gibberellin-regulated protein that may function in hormonal controlled steps of development such as seed germination, flowering and seed maturation.
GPT2	3	2.9	120	35.2	Glucose-6-phosphate/phosphate translocator 2; Glucose 6-phosphate (Glc6P) transporter. Transports also inorganic phosphate, 3-phosphoglycerate, triose phosphates and, to a leser extent, phosphoenolpyruvate. Responsible for the transport of Glc6P into plastids of heterotrophic tissues where it can be used as a carbon source for starch biosynthesis, as substrate for fatty acid biosynthesis or as su…
APE2	163	-	-	-	Glucose-6-phosphate/phosphate translocator-related; Triose phosphate/phosphate translocator that transports inorganic phosphate, 3-phosphoglycerate (3-PGA) and triose phosphate. Functions in the export of photoassimilates from chloroplasts during the day. In the light, triose phosphates are exported from the chloroplast stroma in counter exchange with inorganic phosphate (Pi), generated during su…
GUS3	2	14.3	39.5	147	Glucuronidase 3; Endoglycosidase which is a cell surface and extracellular matrix-degrading enzyme. Cleaves heparan sulfate proteoglycans (HSPGs) into heparan sulfate side chains and core proteoglycans (By similarity).
GLU1	158	-	-	-	Glutamate synthase 1; Encodes a gene whose sequence is similar to ferredoxin dependent glutamate synthase (Fd-GOGAT). Expression in leaves is induced by light and sucrose. Proposed to be involved in photorespiration and nitrogen assimilation.
GS2	78	-	-	-	Glutamine synthetase 2; The light-modulated chloroplast/mitochondrial enzyme, encoded by a nuclear gene and expressed primarily in leaves, is responsible for the reassimilation of the ammonia generated by photorespiration; Belongs to the glutamine synthetase family.
GPX1	30	122.2	6.7	18.1	Glutathione peroxidase 1; Protects cells and enzymes from oxidative damage, by catalyzing the reduction of hydrogen peroxide, lipid peroxides and organic hydroperoxide, by glutathione.
GSTU25	5	49	0.1	1	Glutathione S-transferase TAU 25; May be involved in the conjugation of reduced glutathione to a wide number of exogenous and endogenous hydrophobic electrophiles and have a detoxification role against certain herbicides.
GSTU8	12	3.9	146.3	10.7	Glutathione S-transferase TAU 8; May be involved in the conjugation of reduced glutathione to a wide number of exogenous and endogenous hydrophobic electrophiles and have a detoxification role against certain herbicides.
GAPA-2	265	1886.7	1.8	125	Glyceraldehyde 3-phosphate dehydrogenase A subunit 2; Involved in the photosynthetic reductive pentose phosphate pathway (Calvin-Benson cycle). Catalyzes the reduction of 1,3-diphosphoglycerate by NADPH (By similarity).
GH9A1	12	3.1	22.8	115.9	Glycosyl hydrolase 9A1; Encodes a membrane-bound endo-1,4-beta-D-glucanase, involved in cellulose biosynthesis. Loss-of-function mutants have severe cellulose-deficient phenotypes. During cell elongation, KOR1 is associated with Golgi apparatus and early endosome. Inhibition of cellulose biosynthesis promoted a redistribution of KOR1 in subcellular locations. These observations suggest that depos…
MAN2	1	9.8	15.1	153.5	Glycosyl hydrolase superfamily protein; Its function is described as cation binding, hydrolase activity, hydrolyzing O-glycosyl compounds, catalytic activity; Involved in carbohydrate metabolic process; Located in endomembrane system; Expressed in 23 plant structures; Expressed during 13 growth stages; Contains the following InterPro domains: Glycoside hydrolase, catalytic core (InterPro:IPR01785…
AT1G67280	31	81.8	1.3	2.6	Glyoxalase/Bleomycin resistance protein/Dioxygenase superfamily protein; Catalyzes the conversion of hemimercaptal, formed from methylglyoxal and glutathione, to S-lactoylglutathione.
AT5G08350	1	17.7	4.7	108.8	GRAM domain-containing protein / ABA-responsive protein-related; Contains the following InterPro domains: GRAM (InterPro:IPR004182); BEST Arabidopsis thaliana protein match is: GRAM domain-containing protein / ABA-responsive protein-related (TAIR:AT5G23370.1); Has 358 Blast hits to 358 proteins in 24 species: Archae - 0; Bacteria - 0; Metazoa - 0; Fungi - 0; Plants - 358; Viruses - 0; Other Eukar…
RD21A	13	13.7	149.5	38.4	Granulin repeat cysteine protease family protein; Cysteine protease that plays a role in immunity, senescence, and biotic and abiotic stresses (Probable). Involved in immunity against the necrotrophic fungal pathogen Botrytis cinerea. Involved in elicitor-stimulated programmed cell death (PCD). During infection by the necrotrophic fungal pathogen Botrytis cinerea, functions as PCD-promoting prote…
HA6	3	8.3	84.7	44.4	H(+)-ATPase 6; The plasma membrane H(+) ATPase of plants and fungi generates a proton gradient that drives the active transport of nutrients by H(+)-symport. The resulting external acidification and/or internal alkinization may mediate growth responses (By similarity); Belongs to the cation transport ATPase (P-type) (TC 3.A.3) family. Type IIIA subfamily.
AT3G48420	239	362.8	0.2	12.9	Haloacid dehalogenase-like hydrolase (HAD) superfamily protein; Highly selective xylulose-1,5-bisphosphate (XuBP) phosphatase. Shows also activity towards ribulose-1,5-bisphosphate (RuBP) and fructose-1,6-bisphosphate (FBP), but not towards fructose-6-phosphate (F6P) or ribulose-5-phosphate (Ru5P). Degrades xylulose-1,5-bisphosphate, a potent inhibitor of rubisco produced by the rubisco itself.
AT2G32150	8	618.9	19.1	382.9	Haloacid dehalogenase-like hydrolase (HAD) superfamily protein; Its function is described as hydrolase activity, catalytic activity; Involved in metabolic process; Located in cellular_component unknown; Expressed in 24 plant structures; Expressed during 13 growth stages; Contains the following InterPro domains: Haloacid dehalogenase-like hydrolase (InterPro:IPR005834), Pyrimidine 5-nucleotidase (…
AT4G39970	169	100	0.9	7	Haloacid dehalogenase-like hydrolase (HAD) superfamily protein; Its function is described as hydrolase activity, catalytic activity; Involved in metabolic process; Located in chloroplast, chloroplast stroma, chloroplast envelope; Expressed in 23 plant structures; Expressed during 13 growth stages; Contains the following InterPro domains: Haloacid dehalogenase-like hydrolase (InterPro:IPR005834), …
AT5G44730	5	5.8	33.6	98	Haloacid dehalogenase-like hydrolase (HAD) superfamily protein; Its function is described as hydrolase activity, phosphoglycolate phosphatase activity, catalytic activity; Involved in metabolic process; Located in endomembrane system; Expressed in 21 plant structures; Expressed during 13 growth stages; Contains the following InterPro domains: Haloacid dehalogenase-like hydrolase (InterPro:IPR0058…
HSC70-1	31	6.6	183.5	78.4	Heat shock cognate protein 70-1; Component of the Mediator complex, a coactivator involved in the regulated transcription of nearly all RNA polymerase II-dependent genes. Mediator functions as a bridge to convey information from gene-specific regulatory proteins to the basal RNA polymerase II transcription machinery. The Mediator complex, having a compact conformation in its free form, is recruit…
AT3G09440	25	-	-	-	Heat shock protein 70 (Hsp 70) family protein; In cooperation with other chaperones, Hsp70s stabilize preexistent proteins against aggregation and mediate the folding of newly translated polypeptides in the cytosol as well as within organelles. These chaperones participate in all these processes through their ability to recognize nonnative conformations of other proteins. They bind extended pepti…
HSP70	50	30.8	298	211.2	Heat shock protein 70; Component of the Mediator complex, a coactivator involved in the regulated transcription of nearly all RNA polymerase II-dependent genes. Mediator functions as a bridge to convey information from gene-specific regulatory proteins to the basal RNA polymerase II transcription machinery. The Mediator complex, having a compact conformation in its free form, is recruited to prom…
AT5G50740	2	-	-	-	Heavy metal transport/detoxification superfamily protein ; Its function is described as metal ion binding; Involved in metal ion transport; Located in cellular_component unknown; Expressed in 20 plant structures; Expressed during 13 growth stages; Contains the following InterPro domains: Heavy metal transport/detoxification protein (InterPro:IPR006121); BEST Arabidopsis thaliana protein match is:…
AT5G14910	169	495	7.2	25.3	Heavy metal transport/detoxification superfamily protein ; Its function is described as metal ion binding; Involved in metal ion transport; Located in thylakoid, chloroplast thylakoid membrane, chloroplast stroma, chloroplast; Expressed in 22 plant structures; Expressed during 13 growth stages; Contains the following InterPro domains: Heavy metal transport/detoxification protein (InterPro:IPR0061…
AT5G24580	1	7.9	25.9	234.4	Heavy metal transport/detoxification superfamily protein; Heavy-metal-binding protein.
AT5G03380	2	12.5	35.5	132.8	Heavy metal transport/detoxification superfamily protein; Heavy-metal-binding protein. Involved in the maintenance of heavy metal homeostasis and/or in detoxification.
HERK1	3	3.1	18.5	65.5	Hercules receptor kinase 1; Receptor-like protein kinase required for cell elongation during vegetative growth, mostly in a brassinosteroid- (BR-) independent manner.
HTB2	12	273.9	12.5	13.4	Histone B2; Core component of nucleosome. Nucleosomes wrap and compact DNA into chromatin, limiting DNA accessibility to the cellular machineries which require DNA as a template. Histones thereby play a central role in transcription regulation, DNA repair, DNA replication and chromosomal stability. DNA accessibility is regulated via a complex set of post-translational modifications of histones, a…
HTA6	11	1331.1	90.8	100.9	Histone H2A 6; Core component of nucleosome. Nucleosomes wrap and compact DNA into chromatin, limiting DNA accessibility to the cellular machineries which require DNA as a template. Histones thereby play a central role in transcription regulation, DNA repair, DNA replication and chromosomal stability. DNA accessibility is regulated via a complex set of post-translational modifications of histones…
HTB1	11	194.4	12.3	13.5	Histone superfamily protein; Core component of nucleosome. Nucleosomes wrap and compact DNA into chromatin, limiting DNA accessibility to the cellular machineries which require DNA as a template. Histones thereby play a central role in transcription regulation, DNA repair, DNA replication and chromosomal stability. DNA accessibility is regulated via a complex set of post-translational modificatio…
At1g07660	8	730.8	60.3	60.7	Histone superfamily protein; Core component of nucleosome. Nucleosomes wrap and compact DNA into chromatin, limiting DNA accessibility to the cellular machineries which require DNA as a template. Histones thereby play a central role in transcription regulation, DNA repair, DNA replication and chromosomal stability. DNA accessibility is regulated via a complex set of post-translational modificatio…
HTB9	13	766.7	69	74.6	Histone superfamily protein; Core component of nucleosome. Nucleosomes wrap and compact DNA into chromatin, limiting DNA accessibility to the cellular machineries which require DNA as a template. Histones thereby play a central role in transcription regulation, DNA repair, DNA replication and chromosomal stability. DNA accessibility is regulated via a complex set of post-translational modificatio…
AT5G65360.1	13	984.8	91.5	75.3	Histone superfamily protein; Core component of nucleosome. Nucleosomes wrap and compact DNA into chromatin, limiting DNA accessibility to the cellular machineries which require DNA as a template. Histones thereby play a central role in transcription regulation, DNA repair, DNA replication and chromosomal stability. DNA accessibility is regulated via a complex set of post-translational modificatio…
AT1G07660.1	6	-	-	-	Histone superfamily protein; Its function is described as DNA binding; Involved in nucleosome assembly; Located in plasma membrane, chloroplast; Expressed in cultured cell; Contains the following InterPro domains: Histone H4, conserved site (InterPro:IPR019809), Histone-fold (InterPro:IPR009072), Histone core (InterPro:IPR007125), Histone H4 (InterPro:IPR001951); BEST Arabidopsis thaliana protein…
EP3	6	96.6	4.2	4	Homolog of carrot EP3-3 chitinase; Encodes an EP3 chitinase that is expressed during somatic embryogenesis in 'nursing' cells surrounding the embryos but not in embryos themselves. The gene is also expressed in mature pollen and growing pollen tubes until they enter the receptive synergid, but not in endosperm and integuments as in carrot. Post-embryonically, expression is found in hydathodes, st…
AT5G01210	1	5.2	108.2	211.1	HXXXD-type acyl-transferase family protein; Its function is described as transferase activity, transferring acyl groups other than amino-acyl groups, transferase activity; Involved in biological_process unknown; Located in cellular_component unknown; Expressed in 22 plant structures; Expressed during 13 growth stages; Contains the following InterPro domains: Transferase (InterPro:IPR003480); BEST…
AT1G23040	3	9.5	48	113.8	Hydroxyproline-rich glycoprotein family protein; BEST Arabidopsis thaliana protein match is: proline-rich family protein (TAIR:AT1G70990.1); Has 25412 Blast hits to 10574 proteins in 716 species: Archae - 40; Bacteria - 2873; Metazoa - 9053; Fungi - 1818; Plants - 6806; Viruses - 1343; Other Eukaryotes - 3479 (source: NCBI BLink).
AT1G67700	245	131.1	8.4	22.8	Hypersensitive to high light 1; Involved in photoprotection. Forms a complex with LQY1 that is involved in the repair and reassembly cycle of the PSII- LHCII supercomplex under high-light conditions. May function in guiding the release of psbC from PSII core monomers.
RCI2A	7	49	22.9	409.9	Induced by low temperatures, dehydration and salt stress and ABA. Encodes a small (54 amino acids), highly hydrophobic protein that bears two potential transmembrane domains; Belongs to the UPF0057 (PMP3) family.
NdhL	211	162.4	0.5	5.6	Inorganic carbon transport protein-related; NDH shuttles electrons from NAD(P)H:plastoquinone, via FMN and iron-sulfur (Fe-S) centers, to quinones in the photosynthetic chain and possibly in a chloroplast respiratory chain. The immediate electron acceptor for the enzyme in this species is believed to be plastoquinone. Couples the redox reaction to proton translocation, and thus conserves the redo…
AT1G49975	212	66.2	2.1	8.1	Involved in photosynthesis; Located in photosystem I, chloroplast, thylakoid membrane; Expressed in 20 plant structures; Expressed during 13 growth stages; Contains the following InterPro domains: Photosystem I reaction centre subunit N (InterPro:IPR008796); Has 34 Blast hits to 34 proteins in 14 species: Archae - 0; Bacteria - 0; Metazoa - 0; Fungi - 0; Plants - 34; Viruses - 0; Other Eukaryotes…
AT1G17860	8	212.7	2420.1	658.1	Kunitz family trypsin and protease inhibitor protein; Its function is described as endopeptidase inhibitor activity; Involved in biological_process unknown; Located in apoplast, cell wall; Expressed in 17 plant structures; Expressed during 13 growth stages; Contains the following InterPro domains: Proteinase inhibitor I3, Kunitz legume (InterPro:IPR002160), Kunitz inhibitor ST1-like (InterPro:IPR…
IRX12	20	2.2	4.5	54.6	Laccase/Diphenol oxidase family protein; Encodes a protein with similarity to putative laccase, a member of laccase family (17 members in Arabidopsis). Might be involved in cell wall biosynthesis. Mutants have a mild irregular xylem phenotype; Belongs to the multicopper oxidase family.
GLYI7	1	196.8	8.8	352.3	Lactoylglutathione lyase / glyoxalase I family protein; Contains the following InterPro domains: Glyoxalase/bleomycin resistance protein/dioxygenase (InterPro:IPR004360); BEST Arabidopsis thaliana protein match is: Lactoylglutathione lyase / glyoxalase I family protein (TAIR:AT1G15380.2); Has 30201 Blast hits to 17322 proteins in 780 species: Archae - 12; Bacteria - 1396; Metazoa - 17338; Fungi -…
AT1G17620	1	10	28.3	252.6	Late embryogenesis abundant (LEA) hydroxyproline-rich glycoprotein family; Its function is described as molecular_function unknown; Involved in biological_process unknown; Located in plasma membrane; Expressed in 23 plant structures; Expressed during 13 growth stages; Contains the following InterPro domains: Late embryogenesis abundant protein, group 2 (InterPro:IPR004864); BEST Arabidopsis thali…
LEA7	5	-	-	-	Late embryogenesis abundant protein (LEA) family protein; Involved in dehydration and freezing tolerance. Protects and stabilizes the enzyme activities of ADP-glucose- pyrophosphorylase (AGPase) and glucose-6-phosphate dehydrogenase (G6PDH) during drought stress and freezing. Prevents aggregation of leaf soluble proteins during drought stress. Does not stabilize liposomes during drying and rehydr…
PP2-A2	1	-	-	-	Lectin-related; Encodes a protein similar to phloem protein 2 in cucumber. a member of a large gene family.
LRX2	2	3.4	54.9	12.2	Leucine-rich repeat/extensin 2; Modulates cell morphogenesis by regulating cell wall formation and assembly, and/or growth polarization. Together with LRX2, component of the extracellular mechanism regulating root hair morphogenesis and elongation.
LHCB5	180	960.1	2.6	49.7	Light harvesting complex of photosystem II 5; The light-harvesting complex (LHC) functions as a light receptor, it captures and delivers excitation energy to photosystems with which it is closely associated; Belongs to the light-harvesting chlorophyll a/b- binding (LHC) protein family.
LHCB6	172	1181.7	1.4	22.7	Light harvesting complex photosystem II subunit 6; The light-harvesting complex (LHC) functions as a light receptor, it captures and delivers excitation energy to photosystems with which it is closely associated.
LHCB4.2	138	4439.3	22.9	437.5	Light harvesting complex photosystem II; The light-harvesting complex (LHC) functions as a light receptor, it captures and delivers excitation energy to photosystems with which it is closely associated; Belongs to the light-harvesting chlorophyll a/b- binding (LHC) protein family.
LHCB3	115	4940.9	2.2	347.9	Light-harvesting chlorophyll B-binding protein 3; The light-harvesting complex (LHC) functions as a light receptor, it captures and delivers excitation energy to photosystems with which it is closely associated. Modulates the rate of photosystem II (PSII) state transitions and influences PSII macrostructure. Involved in PSII excitation energy transfer and charge separation during photosynthesis i…
LHCA4	112	382.9	4	20.9	Light-harvesting chlorophyll-protein complex I subunit A4; Encodes a chlorophyll a/b-binding protein that is more similar to the PSI Cab proteins than the PSII cab proteins. The predicted protein is about 20 amino acids shorter than most known Cab proteins.
LHB1B1	89	4512.7	4.4	537.6	Light-harvesting chlorophyll-protein complex II subunit B1; The light-harvesting complex (LHC) functions as a light receptor, it captures and delivers excitation energy to photosystems with which it is closely associated.
LTP3	3	55.5	45.6	0.7	Lipid transfer protein 3; Predicted to encode a PR (pathogenesis-related) protein. Belongs to the lipid transfer protein (PR-14) family with the following members: At2g38540/LTP1, At2g38530/LTP2, At5g59320/LTP3, At5g59310/LTP4, At3g51600/LTP5, At3g08770/LTP6, At2g15050/LTP7, At2g18370/LTP8, At2g15325/LTP9, At5g01870/LTP10, At4g33355/LTP11, At3g51590/LTP12, At5g44265/LTP13, At5g62065/LTP14, At4g08…
RCI2B	8	41.2	36.7	438.7	Low temperature and salt responsive protein family; RARE-COLD-INDUCIBLE 2B (RCI2B); Contains the following InterPro domains: Uncharacterised protein family UPF0057 (InterPro:IPR000612); BEST Arabidopsis thaliana protein match is: Low temperature and salt responsive protein family (TAIR:AT3G05880.1); Has 1391 Blast hits to 1391 proteins in 471 species: Archae - 0; Bacteria - 653; Metazoa - 37; Fun…
LCR67	1	767.3	0.1	42.2	Low-molecular-weight cysteine-rich 67; Predicted to encode a PR (pathogenesis-related) protein. Belongs to the plant defensin (PDF) family with the following members: At1g75830/PDF1.1, At5g44420/PDF1.2a, At2g26020/PDF1.2b, At5g44430/PDF1.2c, At2g26010/PDF1.3, At1g19610/PDF1.4, At1g55010/PDF1.5, At2g02120/PDF2.1, At2g02100/PDF2.2, At2g02130/PDF2.3, At1g61070/PDF2.4, At5g63660/PDF2.5, At2g02140/PDF…
LCR69	4	263.6	331.1	2273.1	Low-molecular-weight cysteine-rich 69; Predicted to encode a PR (pathogenesis-related) protein. Belongs to the plant defensin (PDF) family with the following members: At1g75830/PDF1.1, At5g44420/PDF1.2a, At2g26020/PDF1.2b, At5g44430/PDF1.2c, At2g26010/PDF1.3, At1g19610/PDF1.4, At1g55010/PDF1.5, At2g02120/PDF2.1, At2g02100/PDF2.2, At2g02130/PDF2.3, At1g61070/PDF2.4, At5g63660/PDF2.5, At2g02140/PDF…
LOL1	4	-	-	-	Lsd one like 1; Positive regulator of reactive oxygen-induced cell death. May be involved in the repression of the copper/zinc superoxide dismutase CSD1 and CSD2 that detoxify accumulating superoxide before the reactive oxygen species (ROS) can trigger a cell death cascade. LSD1 and LOL1 have antagonistic effects on CSD1 and CSD2 accumulation to regulate oxidative stress-induced cell death.
MSS1	6	44.3	8	149.6	Major facilitator superfamily protein; Encodes a protein with high affinity, hexose-specific/H+ symporter activity. The activity of the transporter appears to be negatively regulated by phosphorylation. Importantly, microarray analysis, as well as the study of the expression of this gene in mutants involved in programmed cell death (PCD) demonstrated a tight correlation between this gene's expres…
AT1G52190	2	5.5	3	96.3	Major facilitator superfamily protein; Low-affinity nitrate transporter involved in xylem-to- phloem transfer for redistributing nitrate into developing leaves. Not involved in dipeptides transport.
AT2G26690	1	3.2	1.6	76.7	Major facilitator superfamily protein; Low-affinity proton-dependent nitrate transporter. Not involved in dipeptides transport; Belongs to the PTR2/POT transporter (TC 2.A.17) family.
MMP	2	2.3	33.6	61.2	Matrix metalloproteinase; Matrix metalloproteinases (MMPs) or matrixins may play a role in the degradation and remodeling of the extracellular matrix (ECM) during development or in response to stresses (By similarity). Required for plant growth, morphogenesis, and development with particular relevance for flowering and senescence. Active on McaPLGLDpaAR-NH(2) (QF24) and myelin basic protein (MBP)…
AT1G29700	49	45	1.3	7.9	Metallo-hydrolase/oxidoreductase superfamily protein; Its function is described as molecular_function unknown; Involved in biological_process unknown; Located in chloroplast; Expressed in 22 plant structures; Expressed during 13 growth stages; Has 404 Blast hits to 404 proteins in 124 species: Archae - 0; Bacteria - 197; Metazoa - 0; Fungi - 2; Plants - 43; Viruses - 0; Other Eukaryotes - 162 (so…
MT2A	3	11.5	678	335.1	Metallothionein 2A; Metallothioneins have a high content of cysteine residues that bind various heavy metals (Probable). Functions as metal chelator of copper (Cu) and zinc (Zn). Plays a role in Cu homeostasis, specifically in the remobilization of Cu from senescing leaves. The mobilization of Cu from internal sources is important for seed development.
MT2B	5	207.1	2333.8	1401.1	Metallothionein 2B; Metallothioneins have a high content of cysteine residues that bind various heavy metals (Probable). Functions as metal chelator of copper (Cu) and zinc (Zn). Functions cooperatively with the phytochelatin synthase PCS1 to protect plants from Cu and cadmium toxicity. Plays a role in Cu homeostasis, specifically in the remobilization of Cu from senescing leaves. The mobilizatio…
MGL	13	42.3	29	429.3	Methionine gamma-lyase; Catalyzes the degradation of L-methionine to alpha- ketobutyrate, methanethiol and ammonia. Exhibits a high activity toward L-methionine, L-ethionine, L-homocysteine and seleno-L- methionine, but not L-cysteine. Involved in an alternative cysteine biosynthesis pathway to the reverse trans-sulfuration pathway (methionine->homocysteine->cystathionine->cysteine) in which meth…
PMEPCRA	6	15.8	188.1	218.1	Methylesterase PCR A; Acts in the modification of cell walls via demethylesterification of cell wall pectin. Inhibits the elongation phase of protein synthesis; In the N-terminal section; belongs to the PMEI family.
AT2G34620	146	97.6	2	18.1	Mitochondrial transcription termination factor family protein; Contains the following InterPro domains: Mitochodrial transcription termination factor-related (InterPro:IPR003690); BEST Arabidopsis thaliana protein match is: Mitochondrial transcription termination factor family protein (TAIR:AT2G03050.1); Has 1033 Blast hits to 730 proteins in 67 species: Archae - 0; Bacteria - 0; Metazoa - 21; Fu…
MLP28	4	-	-	-	MLP-like protein 28; Can bind steroids (in vitro), and may also bind other types of hydrophobic ligands.
MLP423	18	20.7	2358.5	247.3	MLP-like protein 423 (MLP423); Involved in response to biotic stimulus, defense response; Expressed in 22 plant structures; Expressed during 14 growth stages; Contains the following InterPro domains: Bet v I allergen (InterPro:IPR000916); BEST Arabidopsis thaliana protein match is: MLP-like protein 28 (TAIR:AT1G70830.3).
AT3G63540	131	172	1.5	10.1	Mog1/PsbP/DUF1795-like photosystem II reaction center PsbP family protein; Conceptual translation of this open reading frame gave the sequence of a 229-residue hypothetical protein that contains the same sequence as the mature A. thaliana chloroplast luminal 19-kDa protein linked to a putative signal sequence.
PPD5	122	81.1	3.1	3.8	Mog1/PsbP/DUF1795-like photosystem II reaction center PsbP family protein; Involved in strigolactone biosynthesis.
AT1G77090	152	44.6	1.1	7.9	Mog1/PsbP/DUF1795-like photosystem II reaction center PsbP family protein; Its function is described as calcium ion binding; Involved in photosynthesis; Located in thylakoid, thylakoid lumen, chloroplast thylakoid lumen, chloroplast stroma, chloroplast; Expressed in 21 plant structures; Expressed during 13 growth stages; Contains the following InterPro domains: Photosystem II oxygen evolving comp…
MYB16	19	58.1	3.1	1.1	Myb domain protein 16; Involved in the control of epidermal cell morphogenesis in petals. Promotes unidirectional cell expansion once outgrowth has been initiated. Coordinately with WIN1/SHN1, participates in the regulation of cuticle biosynthesis and wax accumulation in reproductive organs and trichomes. Functions in cuticle nanoridge formation in petals and stamens, and in morphogenesis of peta…
MYB86	4	2.7	17.2	104.4	Myb domain protein 86; A MYB gene encodes a transcriptional repressor of the C4H gene which is involved in the biosynthesis of sinapate esters.
MIOX2	2	316.4	9.1	276.3	Myo-inositol oxygenase 2; Involved in the biosynthesis of UDP-glucuronic acid (UDP-GlcA), providing nucleotide sugars for cell-wall polymers. May be also involved in plant ascorbate biosynthesis; Belongs to the myo-inositol oxygenase family.
Tic32-IVa	10	4.7	242.1	40.8	NAD(P)-binding Rossmann-fold superfamily protein; Involved in protein precursor import into chloroplasts. Part of the redox regulon consisting of TIC32, TIC 55 and TIC62; Belongs to the short-chain dehydrogenases/reductases (SDR) family.
AT4G31530	5	-	-	-	NAD(P)-binding Rossmann-fold superfamily protein; Its function is described as 3-beta-hydroxy-delta5-steroid dehydrogenase activity, binding, catalytic activity; Involved in steroid biosynthetic process, metabolic process; Expressed in 22 plant structures; Expressed during 13 growth stages; Contains the following InterPro domains: 3-beta hydroxysteroid dehydrogenase/isomerase (InterPro:IPR002225)…
HCF244	175	114.2	1.7	20.9	NAD(P)-binding Rossmann-fold superfamily protein; Its function is described as binding, catalytic activity; Involved in metabolic process; Located in chloroplast; Expressed in 21 plant structures; Expressed during 13 growth stages; Contains the following InterPro domains: NAD(P)-binding domain (InterPro:IPR016040), NmrA-like (InterPro:IPR008030); BEST Arabidopsis thaliana protein match is: NAD(P)…
AT2G37660	181	248.4	7.6	16.2	NAD(P)-binding Rossmann-fold superfamily protein; Its function is described as copper ion binding; Involved in defense response to bacterium; Located in thylakoid, apoplast, chloroplast stroma, chloroplast; Expressed in 24 plant structures; Expressed during 15 growth stages; Contains the following InterPro domains: 3-beta hydroxysteroid dehydrogenase/isomerase (InterPro:IPR002225), NAD(P)-binding…
AT4G23420	2	8	235.3	30.4	NAD(P)-binding Rossmann-fold superfamily protein; Its function is described as oxidoreductase activity, binding, catalytic activity; Involved in oxidation reduction, metabolic process; Located in chloroplast; Contains the following InterPro domains: NAD(P)-binding domain (InterPro:IPR016040), Glucose/ribitol dehydrogenase (InterPro:IPR002347), Short-chain dehydrogenase/reductase SDR (InterPro:IPR…
EMB2799	3	63.9	1.8	4.4	NAD(P)-binding Rossmann-fold superfamily protein; Located in chloroplast stroma, chloroplast; Expressed in 23 plant structures; Expressed during 13 growth stages; Has 818 Blast hits to 811 proteins in 372 species: Archae - 18; Bacteria - 637; Metazoa - 0; Fungi - 0; Plants - 59; Viruses - 0; Other Eukaryotes - 104 (source: NCBI BLink).
PnsB5	227	262.2	0	5.5	NAD(P)H dehydrogenase 18; NDH shuttles electrons from NAD(P)H:plastoquinone, via FMN and iron-sulfur (Fe-S) centers, to quinones in the photosynthetic chain and possibly in a chloroplast respiratory chain. The immediate electron acceptor for the enzyme in this species is believed to be plastoquinone. Couples the redox reaction to proton translocation, and thus conserves the redox energy in a prot…
NdhO	158	171	0.6	8	NAD(P)H:plastoquinone dehydrogenase complex subunit O; NDH shuttles electrons from NAD(P)H:plastoquinone, via FMN and iron-sulfur (Fe-S) centers, to quinones in the photosynthetic chain and possibly in a chloroplast respiratory chain. The immediate electron acceptor for the enzyme in this species is believed to be plastoquinone. Couples the redox reaction to proton translocation, and thus conserv…
NdhS	93	235.9	6.7	14.5	NAD(P)H-quinone oxidoreductase subunit S, chloroplastic; NDH shuttles electrons from NAD(P)H:plastoquinone, via FMN and iron-sulfur (Fe-S) centers, to quinones in the photosynthetic chain and possibly in a chloroplast respiratory chain. The immediate electron acceptor for the enzyme in this species is believed to be plastoquinone. Couples the redox reaction to proton translocation, and thus conse…
AT2G27680	149	161	12.6	18.8	NAD(P)-linked oxidoreductase superfamily protein; Its function is described as oxidoreductase activity, aldo-keto reductase activity; Involved in oxidation reduction; Located in chloroplast stroma, chloroplast, chloroplast envelope, plant-type cell wall; Expressed in 24 plant structures; Expressed during 14 growth stages; Contains the following InterPro domains: Aldo/keto reductase (InterPro:IPR0…
AT1G04420	168	99.9	5.8	13	NAD(P)-linked oxidoreductase superfamily protein; Its function is described as oxidoreductase activity, aldo-keto reductase activity; Involved in oxidation reduction; Located in chloroplast, chloroplast stroma, chloroplast envelope; Expressed in 23 plant structures; Expressed during 13 growth stages; Contains the following InterPro domains: Aldo/keto reductase (InterPro:IPR001395); BEST Arabidops…
PnsB4	221	292.6	0	3.7	NDH dependent flow 6; NDH shuttles electrons from NAD(P)H:plastoquinone, via FMN and iron-sulfur (Fe-S) centers, to quinones in the photosynthetic chain and possibly in a chloroplast respiratory chain. The immediate electron acceptor for the enzyme in this species is believed to be plastoquinone. Couples the redox reaction to proton translocation, and thus conserves the redox energy in a proton g…
PnsB1	244	109.9	0.1	4.2	NDH-dependent cyclic electron flow 1; NDH shuttles electrons from NAD(P)H:plastoquinone, via FMN and iron-sulfur (Fe-S) centers, to quinones in the photosynthetic chain and possibly in a chloroplast respiratory chain. The immediate electron acceptor for the enzyme in this species is believed to be plastoquinone. Couples the redox reaction to proton translocation, and thus conserves the redox ener…
PnsB3	224	119	0.1	3	NDH-dependent cyclic electron flow 1; NDH shuttles electrons from NAD(P)H:plastoquinone, via FMN and iron-sulfur (Fe-S) centers, to quinones in the photosynthetic chain and possibly in a chloroplast respiratory chain. The immediate electron acceptor for the enzyme in this species is believed to be plastoquinone. Couples the redox reaction to proton translocation, and thus conserves the redox ener…
PnsB2	204	-	-	-	NDH-dependent cyclic electron flow 1; NDH shuttles electrons from NAD(P)H:plastoquinone, via FMN and iron-sulfur (Fe-S) centers, to quinones in the photosynthetic chain and possibly in a chloroplast respiratory chain. The immediate electron acceptor for the enzyme in this species is believed to be plastoquinone. Couples the redox reaction to proton translocation, and thus conserves the redox ener…
NDF5	102	63.7	0	1	NDH-dependent cyclic electron flow 5; Required for both formation and activity of the chloroplast NAD(P)H dehydrogenase (NDH) complex of the photosynthetic electron transport chain. May function in assembly or stabilization of the NDH complex.
NHL1	1	12.8	11.8	134.6	NDR1/HIN1-like 1; Encodes a protein whose sequence is similar to tobacco hairpin-induced gene (HIN1) and Arabidopsis non-race specific disease resistance gene (NDR1). Expression of this gene is induced by cucumber mosaic virus. Localization of the gene product is similar to that of NHL3 (plasma membrane) but it is yet inconclusive.
AT4G39230	5	4.7	17.7	95.1	NmrA-like negative transcriptional regulator family protein; Isoflavone reductase involved in lignan biosynthesis. Catalyzes the NADPH-dependent reduction of phenylcoumaran benzylic ethers. Converts dehydrodiconiferyl alcohol (DDC) to isodihydrodehydrodiconiferyl alcohol (IDDDC), and dihydrodehydrodiconiferyl alcohol (DDDC) to tetrahydrodehydrodiconiferyl alcohol (TDDC). Plays an important role i…
SIAR1	3	6.5	44.9	502.5	Nodulin MtN21 /EamA-like transporter family protein; Its function is described as molecular_function unknown; Located in membrane; Expressed in 22 plant structures; Expressed during 11 growth stages; Contains the following InterPro domains: Protein of unknown function DUF6, transmembrane (InterPro:IPR000620); BEST Arabidopsis thaliana protein match is: nodulin MtN21 /EamA-like transporter family …
UMAMIT9	2	3.5	19.9	78.7	Nodulin MtN21 /EamA-like transporter family protein; Located in membrane; Contains the following InterPro domains: Protein of unknown function DUF6, transmembrane (InterPro:IPR000620); BEST Arabidopsis thaliana protein match is: nodulin MtN21 /EamA-like transporter family protein (TAIR:AT2G40900.1); Has 30201 Blast hits to 17322 proteins in 780 species: Archae - 12; Bacteria - 1396; Metazoa - 173…
UMAMIT19	2	7.9	8.4	162.6	Nodulin MtN21 /EamA-like transporter family protein; Located in membrane; Expressed in inflorescence meristem, flower; Expressed during petal differentiation and expansion stage; Contains the following InterPro domains: Protein of unknown function DUF6, transmembrane (InterPro:IPR000620); BEST Arabidopsis thaliana protein match is: nodulin MtN21 /EamA-like transporter family protein (TAIR:AT4G083…
AT2G28315	1	7.4	11.2	460.7	Nucleotide/sugar transporter family protein; Nucleotide-sugar transporter that transports UDP-xylose and UMP in a strict counter-exchange mode.
ATCSLA09	9	6.5	3.6	111.1	Nucleotide-diphospho-sugar transferases superfamily protein; Possesses glucomannan synthase and mannan synthase activities in vitro. Mannan synthase consists of a 4-beta- mannosyltransferase activity on mannan using GDP-mannose. The beta-1,4-mannan product is the backbone for galactomannan synthesis by galactomannan galactosyltransferase. Galactomannan is a noncellulosic polysaccharides of plant …
IRX9	36	2.5	2.6	104.6	Nucleotide-diphospho-sugar transferases superfamily protein; The IRX9 gene encodes a putative family 43 glycosyl transferase. It was coordinately expressed with the cellulose synthase subunits during secondary cell wall formation. Cell wall analysis revealed a decrease in the abundance of xylan in the irx9 mutant, indicating that IRX9 is required for xylan synthesis. Mutants have irregular xylem …
NUDT8	2	53.8	0.9	11.9	Nudix hydrolase homolog 8; Probably mediates the hydrolysis of some nucleoside diphosphate derivatives (By similarity). May be involved in plant immunity and act as a positive regulator of defense response through salicylic acid (SA) signaling.
OHP2	69	76.4	2.7	11.2	One-helix protein 2; Encodes a novel member of the Lhc family from Arabidopsis with one predicted transmembrane alpha-helix closely related to helix I of Lhc protein from PSI (Lhca4). Gene expression is triggered by light stress and both transcript and protein accumulate in a light intensity-dependent manner. Ohp2 is associated with PSI under low- or high-light conditions.
OSM34	7	665.2	310.9	53.4	Osmotin-like protein; Belongs to the thaumatin family.
OEP16-1	12	67	0.1	2.2	Outer plastid envelope protein 16-1; Voltage-dependent high-conductance channel with a slightly cation-selectivity; selective for amino acids but excludes triosephosphates or uncharged sugars (By similarity). Non-essential amino acid-selective channel protein and translocation pore for NADPH:protochlorophyllide oxidoreductase A (PORA) and possibly PORB. Involved in PORA precursor (pPORA) import a…
AOR	189	5.5	64.7	10.7	Oxidoreductase, zinc-binding dehydrogenase family protein; Reduces the double bond in short-chain unsaturated carbonyls. Acts preferentially on alpha,beta- unsaturated ketones rather on alpha,beta-undaturated aldehydes. Has no activity with (E)-2-hexenal and (E)-2- pentenal. Contributes to detoxify stromal reactive carbonyls produced under oxidative stress; Belongs to the zinc-containing alcohol …
NdhN	212	123.7	0.6	15.2	Oxidoreductases, acting on NADH or NADPH, quinone or similar compound as acceptor; NDH shuttles electrons from NAD(P)H:plastoquinone, via FMN and iron-sulfur (Fe-S) centers, to quinones in the photosynthetic chain and possibly in a chloroplast respiratory chain. The immediate electron acceptor for the enzyme in this species is believed to be plastoquinone. Couples the redox reaction to proton tra…
AT3G54040	4	1.6	1.7	71	PAR1 protein; Its function is described as molecular_function unknown; Involved in biological_process unknown; Located in endomembrane system; Expressed in 20 plant structures; Expressed during 10 growth stages; Contains the following InterPro domains: PAR1 (InterPro:IPR009489); BEST Arabidopsis thaliana protein match is: PAR1 protein (TAIR:AT5G52390.1); Has 82 Blast hits to 82 proteins in 11 spe…
AT1G75800	1	131.5	75.1	820.5	Pathogenesis-related thaumatin superfamily protein; Its function is described as molecular_function unknown; Involved in response to other organism; Located in endomembrane system; Expressed in 22 plant structures; Expressed during 13 growth stages; Contains the following InterPro domains: Thaumatin, conserved site (InterPro:IPR017949), Thaumatin, pathogenesis-related (InterPro:IPR001938); BEST A…
AT1G67750	2	4.4	7.4	65.4	Pectate lyase family protein; Its function is described as pectate lyase activity; Involved in biological_process unknown; Located in endomembrane system; Expressed in 21 plant structures; Expressed during 13 growth stages; Contains the following InterPro domains: Pectin lyase fold/virulence factor (InterPro:IPR011050), AmbAllergen (InterPro:IPR018082), Pectate lyase/Amb allergen (InterPro:IPR002…
AT5G63180	6	58.6	64.5	628	Pectin lyase-like superfamily protein; Contains the following InterPro domains: Pectin lyase fold/virulence factor (InterPro:IPR011050), AmbAllergen (InterPro:IPR018082), Pectate lyase/Amb allergen (InterPro:IPR002022), Pectin lyase fold (InterPro:IPR012334), Parallel beta-helix repeat (InterPro:IPR006626); BEST Arabidopsis thaliana protein match is: Pectin lyase-like superfamily protein (TAIR:AT…
AT3G07010	5	9.7	47	193.8	Pectin lyase-like superfamily protein; Its function is described as lyase activity, pectate lyase activity; Involved in biological_process unknown; Located in endomembrane system; Expressed in 22 plant structures; Expressed during 13 growth stages; Contains the following InterPro domains: Pectin lyase fold/virulence factor (InterPro:IPR011050), AmbAllergen (InterPro:IPR018082), Pectate lyase/Amb …
AT4G24780	7	-	-	-	Pectin lyase-like superfamily protein; Its function is described as lyase activity, pectate lyase activity; Involved in biological_process unknown; Located in membrane; Expressed in 23 plant structures; Expressed during 13 growth stages; Contains the following InterPro domains: Pectin lyase fold/virulence factor (InterPro:IPR011050), AmbAllergen (InterPro:IPR018082), Pectate lyase/Amb allergen (I…
PMEPCRF	4	23	74.9	385.3	Pectin methylesterase PCR fragment F; Acts in the modification of cell walls via demethylesterification of cell wall pectin; In the C-terminal section; belongs to the pectinesterase family.
AT5G26670	3	5.1	62.3	49.9	Pectinacetylesterase family protein; Hydrolyzes acetyl esters in homogalacturonan regions of pectin. In type I primary cell wall, galacturonic acid residues of pectin can be acetylated at the O-2 and O-3 positions. Decreasing the degree of acetylation of pectin gels in vitro alters their physical properties; Belongs to the pectinacetylesterase family.
AT3G57680	7	3.6	101.5	64.4	Peptidase S41 family protein; Protease involved in the C-terminal processing of the chloroplastic D1 protein of photosystem II. This proteolytic processing is necessary to allow the light-driven assembly of the tetranuclear manganese cluster, which is responsible for photosynthetic water oxidation.
PP2-A1	4	438.8	4145.8	2416.4	Phloem protein 2-A1; Encodes a phloem lectin, similar to phloem lectin in cucumber and celery. Gene is expressed in the phloem, predominantly in the companion cells.
PHT2;1	107	-	-	-	Phosphate transporter 2;1; Low affinity H(+)/Pi chloroplastic cotransporter. Involved in inorganic phosphate (orthophosphate, Pi) uptake in green parts of plants in Pi-sufficient conditions. Required for Pi retranslocation during Pi deprivation.
PRK	232	324.1	0.7	14.6	Phosphoribulokinase (PRK); Its function is described as protein binding, phosphoribulokinase activity, ATP binding; Involved in response to cold, defense response to bacterium, biosynthetic process, peptidyl-cysteine S-nitrosylation; Located in 8 components; Expressed in 24 plant structures; Expressed during 15 growth stages; Contains the following InterPro domains: Phosphoribulokinase/uridine ki…
PETC	248	1661.2	11.7	214.7	Photosynthetic electron transfer C; Essential protein for photoautotrophism. Confers resistance to photo-oxidative damages by contributing to the thermal dissipation of light energy and to lumenal acidification (increase of pH gradient). Component of the cytochrome b6-f complex, which mediates electron transfer between photosystem II (PSII) and photosystem I (PSI), cyclic electron flow around PSI…
LHCA1	155	4065.3	15.9	294.7	Photosystem I light harvesting complex gene 1; The light-harvesting complex (LHC) functions as a light receptor, it captures and delivers excitation energy to photosystems with which it is closely associated.
LHCA2	151	4226.3	30.3	280.7	Photosystem I light harvesting complex gene 2; The light-harvesting complex (LHC) functions as a light receptor, it captures and delivers excitation energy to photosystems with which it is closely associated, here photosystem I.
LHCA3	165	-	-	-	Photosystem I light harvesting complex gene 3; The light-harvesting complex (LHC) functions as a light receptor, it captures and delivers excitation energy to photosystems with which it is closely associated, here photosystem I.
Lhca6	249	226.7	0.2	6.1	Photosystem I light harvesting complex gene 6; The light-harvesting complex (LHC) functions as a light receptor, it captures and delivers excitation energy to photosystems with which it is closely associated. Seems involved in the function of the photosystem I in low light conditions, when other LHCA proteins are less abundant. Required, together with LHCA5, for the formation of a full-size NAD(P…
PSAN	200	-	-	-	Photosystem I reaction center subunit PSI-N, chloroplast, putative / PSI-N, putative (PSAN); May function in mediating the binding of the antenna complexes to the PSI reaction center and core antenna. Plays an important role in docking plastocyanin to the PSI complex. Does not bind pigments.
PSAD-2	187	4775	36.1	630.8	Photosystem I subunit D-2; PSAD can form complexes with ferredoxin and ferredoxin- oxidoreductase in photosystem I (PS I) reaction center. PSAD may encode the ferredoxin-docking protein (By similarity).
PSAE-2	182	1043.7	16.3	106.1	Photosystem I subunit E-2; Stabilizes the interaction between PsaC and the PSI core, assists the docking of the ferredoxin to PSI and interacts with ferredoxin-NADP oxidoreductase.
PSAF	195	2402.6	9.5	247	Photosystem I subunit F; Participates in efficiency of electron transfer from plastocyanin to P700 (or cytochrome c553 in algae and cyanobacteria). This plastocyanin-docking protein contributes to the specific association of plastocyanin to PSI.
PSAH-1	181	1229	2.2	68.2	Photosystem I subunit H-1; Possible role could be the docking of the LHC I antenna complex to the core complex.
PSAH2	213	2170.2	7	190.7	Photosystem I subunit H2; Possible role could be the docking of the LHC I antenna complex to the core complex.
PSAO	171	3442.1	29.3	369.4	Photosystem I subunit O; Involved in the balancing of excitation energy between the two photosystems I (PSI) and II (PSII); Belongs to the PSAO family.
AT1G51400	156	2415.7	18.1	367	Photosystem II 5 kD protein; Its function is described as molecular_function unknown; Involved in response to UV-B, response to wounding, response to ozone; Located in chloroplast thylakoid membrane, chloroplast thylakoid lumen, chloroplast photosystem II; Expressed in 22 plant structures; Expressed during 13 growth stages; BEST Arabidopsis thaliana protein match is: photosystem II subunit T (TAI…
PSBY	200	1694.7	4.6	200.4	Photosystem II BY; PsbY precursor (psbY) mRNA. This single nuclear gene is imported into the chloroplasts where it is processed into two integral membrane proteins with identical topology (PsbY-1 and PsbY-2). The protein appears to bind manganese but its role is not well understood.
PSB27	236	495.9	5	67.9	Photosystem II family protein; Probably involved in repair of photodamaged photosystem II (PSII).
LHCB2.1	89	6691.8	8.8	755.5	Photosystem II light harvesting complex gene 2.1; The light-harvesting complex (LHC) functions as a light receptor, it captures and delivers excitation energy to photosystems with which it is closely associated (By similarity). Mediates rapid phosphorylation and migration of LHCII-PSII to photosystem I (PSI) after transition to state 2 (red) light conditions, thus leading to the formation of PSI-…
LHCB2.2	94	662	1.3	47.2	Photosystem II light harvesting complex gene 2.2; The light-harvesting complex (LHC) functions as a light receptor, it captures and delivers excitation energy to photosystems with which it is closely associated (By similarity). Mediates rapid phosphorylation and migration of LHCII-PSII to photosystem I (PSI) after transition to state 2 (red) light conditions, thus leading to the formation of PSI-…
LHCB2.3	105	8770	9.7	834.2	Photosystem II light harvesting complex gene 2.3; The light-harvesting complex (LHC) functions as a light receptor, it captures and delivers excitation energy to photosystems with which it is closely associated (By similarity). Mediates rapid phosphorylation and migration of LHCII-PSII to photosystem I (PSI) after transition to state 2 (red) light conditions, thus leading to the formation of PSI-…
PSBA	59	95	0.8	20.2	Photosystem II reaction center protein A; Photosystem II (PSII) is a light-driven water: plastoquinone oxidoreductase that uses light energy to abstract electrons from H(2)O, generating O(2) and a proton gradient subsequently used for ATP formation. It consists of a core antenna complex that captures photons, and an electron transfer chain that converts photonic excitation into a charge separatio…
PSBC	55	91.3	1.6	13	Photosystem II reaction center protein C; One of the components of the core complex of photosystem II (PSII). It binds chlorophyll and helps catalyze the primary light-induced photochemical processes of PSII. PSII is a light- driven water:plastoquinone oxidoreductase, using light energy to abstract electrons from H(2)O, generating O(2) and a proton gradient subsequently used for ATP formation; Be…
PSB28	202	-	-	-	Photosystem II reaction center PSB28 protein; Similar to PsbW subunit of photosystem II.
PSB29	175	195.1	10.9	60.9	Photosystem II reaction center PSB29 protein; Chloroplast-localized Thylakoid formation1 gene product involved in vesicle-mediated formation of thylakoid membranes. Thf1 antisense lines contain abnormal chloroplasts early in leaf development (chloroplasts have loosely stacked thylakoid membranes). Expression was induced in the light and decreased under dark conditions. G-alpha interaction partner…
AT1G76450	198	107.9	3.4	9.3	Photosystem II reaction center PsbP family protein; Its function is described as calcium ion binding; Involved in photosynthesis; Located in thylakoid, thylakoid lumen, chloroplast thylakoid membrane, chloroplast thylakoid lumen, chloroplast; Expressed in 23 plant structures; Expressed during 14 growth stages; Contains the following InterPro domains: Photosystem II oxygen evolving complex protein…
PSBW	190	302.9	1.4	65.8	Photosystem II reaction center W; Stabilizes dimeric photosytem II (PSII). In its absence no dimeric PSII accumulates and there is a reduction of monomeric PSII; Belongs to the psbW family.
HCF136	222	189.8	2.2	24.8	Photosystem II stability/assembly factor, chloroplast (HCF136); Essential for photosystem II (PSII) biogenesis; required for assembly of an early intermediate in PSII assembly that includes D2 (psbD) and cytochrome b559. Has been suggested to be required for chlorophyll a binding.
PSBO2	240	680.8	10.6	226.5	Photosystem II subunit O-2; Encodes a protein which is an extrinsic subunit of photosystem II and which has been proposed to play a central role in stabilization of the catalytic manganese cluster. In <i>Arabidopsis thaliana</i> the PsbO proteins are encoded by two genes: <i>psbO1</i> and <i>psbO2</i>. PsbO2 is the minor isoform in the wild-type. Mutants defective in this gene have been shown to …
PSBP-1	236	3644.9	37.6	374.1	Photosystem II subunit P-1; Encodes a 23 kD extrinsic protein that is part of photosystem II and participates in the regulation of oxygen evolution; Belongs to the psbP family.
PSBP-2	56	500.3	5.4	40.1	Photosystem II subunit P-2; Encodes a 23 kD extrinsic protein that is part of photosystem II and participates in the regulation of oxygen evolution; Belongs to the psbP family.
PSBQ-2	186	163.8	2.7	18.5	Photosystem II subunit Q-2; Required for photosystem II assembly/stability and photoautotrophic growth under low light conditions.
PSBX	192	2236.4	34.9	667.1	Photosystem II subunit X; Encodes a protein with sequence similarity to the spinach photosystem II subunit PsbX.
IAA27	3	28.6	355.6	329	Phytochrome-associated protein 2; Aux/IAA proteins are short-lived transcriptional factors that function as repressors of early auxin response genes at low auxin concentrations. Repression is thought to result from the interaction with auxin response factors (ARFs), proteins that bind to the auxin-responsive promoter element (AuxRE). Formation of heterodimers with ARF proteins may alter their abi…
PGSIP1	20	1.6	2.5	96	Plant glycogenin-like starch initiation protein 1; Glycosyltransferase required for the addition of both glucuronic acid and 4-O-methylglucuronic acid branches to xylan in stem cell walls. In association with GUX2, is responsible for almost all of the substitutions of the xylan backbone in stem glucuronoxylan; Belongs to the glycosyltransferase 8 family. Glycogenin subfamily.
PGSIP3	17	0.5	2.3	77.2	Plant glycogenin-like starch initiation protein 3; Glycosyltransferase required for the addition of both glucuronic acid and 4-O-methylglucuronic acid branches to xylan in stem cell walls. In association with GUX1, is responsible for almost all of the substitutions of the xylan backbone in stem glucuronoxylan; Belongs to the glycosyltransferase 8 family. Glycogenin subfamily.
AT5G62350	3	1.8	52.2	4.4	Plant invertase/pectin methylesterase inhibitor superfamily protein; Its function is described as enzyme inhibitor activity, pectinesterase inhibitor activity, pectinesterase activity; Involved in response to salt stress; Located in endomembrane system; Expressed in 22 plant structures; Expressed during 13 growth stages; Contains the following InterPro domains: Pectinesterase inhibitor (InterPro:…
AT5G20740	9	84.7	122.4	5.9	Plant invertase/pectin methylesterase inhibitor superfamily protein; Pectin methylesterase (PME) inhibitor that regulates de- methylesterification of pectins in the apical meristem and affects primordia formation and phyllotactic patterning.
AT2G45220	11	0.2	16.1	404.8	Plant invertase/pectin methylesterase inhibitor superfamily; Acts in the modification of cell walls via demethylesterification of cell wall pectin; In the C-terminal section; belongs to the pectinesterase family.
AT5G21105	3	503.8	4.7	30.8	Plant L-ascorbate oxidase; Its function is described as oxidoreductase activity, L-ascorbate oxidase activity, copper ion binding; Involved in oxidation reduction; Located in cell wall; Expressed in 23 plant structures; Expressed during 13 growth stages; Contains the following InterPro domains: Multicopper oxidase, type 2 (InterPro:IPR011706), Multicopper oxidase, type 3 (InterPro:IPR011707), Cup…
A/N-InvC	3	101.8	2.1	14.6	Plant neutral invertase family protein; Mitochondrial invertase that cleaves sucrose into glucose and fructose and is involved in the regulation of aerial tissue development and floral transition. May be modulating hormone balance in relation to the radicle emergence; Belongs to the glycosyl hydrolase 100 family.
AT3G55240	1	68.4	2.8	0.1	Plant protein 1589 of unknown function; Overexpression leads to PEL (Pseudo-Etiolation in Light) phenotype.
AT3G02645	2	136.1	3	10.9	Plant protein of unknown function (DUF247); Contains the following InterPro domains: Protein of unknown function DUF247, plant (InterPro:IPR004158); BEST Arabidopsis thaliana protein match is: Plant protein of unknown function (DUF247) (TAIR:AT3G50150.1).
TBL3	16	1.5	2.6	139.8	Plant protein of unknown function (DUF828); Encodes a member of the TBL (TRICHOME BIREFRINGENCE-LIKE) gene family containing a plant-specific DUF231 (domain of unknown function) domain. TBL gene family has 46 members, two of which (TBR/AT5G06700 and TBL3/AT5G01360) have been shown to be involved in the synthesis and deposition of secondary wall cellulose, presumably by influencing the esterificat…
ESK1	12	3.8	5.1	84	Plant protein of unknown function (DUF828); Encodes ESK1 (Eskimo1). A member of a large gene family of DUF231 domain proteins whose members encode a total of 45 proteins of unknown function. ESK1 functions as a negative regulator of cold acclimation. Mutations in the ESK1 gene provides strong freezing tolerance. A member of the TBL (TRICHOME BIREFRINGENCE-LIKE) gene family containing a plant-spec…
AT5G42765	17	54.8	0.6	3.5	Plasma membrane fusion protein; Involved in biological_process unknown; Located in thylakoid, chloroplast thylakoid membrane, chloroplast; Expressed in 22 plant structures; Expressed during 13 growth stages; Contains the following InterPro domains: Twin-arginine translocation pathway, signal sequence (InterPro:IPR006311); Has 30201 Blast hits to 17322 proteins in 780 species: Archae - 12; Bacteri…
PIP1;4	3	136.8	375	1071.4	Plasma membrane intrinsic protein 1;4; Aquaporins facilitate the transport of water and small neutral solutes across cell membranes.
PIP2B	3	93.9	31.9	367.9	Plasma membrane intrinsic protein 2; Water channel required to facilitate the transport of water across cell membrane. Plays an predominant role in root water uptake process in conditions of reduced transpiration, and in osmotic fluid transport. Its function is impaired by Hg(2+). Inhibited by cytosolic acidosis which occurs during anoxia in roots; Belongs to the MIP/aquaporin (TC 1.A.8) family. …
MORF9	24	271.2	19.1	22.3	Plastid developmental protein DAG, putative; Involved in organellar RNA editing. Required for the processing of multiple editing sites in plastids; Belongs to the MORF family.
RPL9	180	111.2	2.8	4.1	Plastid ribosomal protein CL9
PRPL11	202	447.2	5.4	29	Plastid ribosomal protein l11; Mutant has Decreased effective quantum yield of photosystem II; Pale green plants; Reduced growth rate; Plastid Ribosomal Protein L11
PTAC16	227	218.9	3.2	33.7	Plastid transcriptionally active 16; Probably involved in the regulation of plastid gene expression; Belongs to the NAD(P)-dependent epimerase/dehydratase family.
PTAC4	64	107.2	3.1	8	Plastid transcriptionally active 4; Required for plastid vesicle formation and thylakoid membrane biogenesis, but not for functional assembly of thylakoid protein complexes; Belongs to the PspA/IM30 family.
AT3G26070	137	178.4	9.3	37.8	Plastid-lipid associated protein PAP / fibrillin family protein; Its function is described as structural molecule activity; Involved in biological_process unknown; Located in chloroplast thylakoid membrane, chloroplast, plastoglobule; Contains the following InterPro domains: Plastid lipid-associated protein/fibrillin (InterPro:IPR006843); BEST Arabidopsis thaliana protein match is: plastid-lipid …
AT5G19940	153	142	2.9	28.3	Plastid-lipid associated protein PAP / fibrillin family protein; Its function is described as structural molecule activity; Involved in biological_process unknown; Located in chloroplast, chloroplast envelope; Expressed in 21 plant structures; Expressed during 13 growth stages; Contains the following InterPro domains: Plastid lipid-associated protein/fibrillin (InterPro:IPR006843); BEST Arabidops…
AT2G46910	3	442	1.3	15	Plastid-lipid associated protein PAP / fibrillin family protein; Its function is described as structural molecule activity; Involved in biological_process unknown; Located in chloroplast, plastoglobule; Expressed in 24 plant structures; Expressed during 15 growth stages; Contains the following InterPro domains: Plastid lipid-associated protein/fibrillin (InterPro:IPR006843); BEST Arabidopsis thal…
AT4G00030	1	78.3	0	2.3	Plastid-lipid associated protein PAP / fibrillin family protein; Its function is described as structural molecule activity; Involved in biological_process unknown; Located in chloroplast; Expressed in 17 plant structures; Expressed during 9 growth stages; Contains the following InterPro domains: Plastid lipid-associated protein/fibrillin (InterPro:IPR006843); Has 184 Blast hits to 184 proteins in…
AT2G42130	32	114.5	4.7	8.2	Plastid-lipid associated protein PAP / fibrillin family protein; Its function is described as structural molecule activity; Involved in biological_process unknown; Located in thylakoid, chloroplast, plastoglobule; Expressed in 22 plant structures; Expressed during 13 growth stages; Contains the following InterPro domains: Plastid lipid-associated protein/fibrillin (InterPro:IPR006843); BEST Arabi…
PSRP4	122	1133.8	60.4	151.8	Plastid-specific ribosomal protein 4 (PSRP4) mRNA, complete; Belongs to the bacterial ribosomal protein bTHX family.
AT5G22430	1	598.1	13.5	10.6	Pollen Ole e 1 allergen and extensin family protein; Contains the following InterPro domains: Pollen Ole e 1 allergen/extensin (InterPro:IPR006041); BEST Arabidopsis thaliana protein match is: Pollen Ole e 1 allergen and extensin family protein (TAIR:AT2G27385.3); Has 30201 Blast hits to 17322 proteins in 780 species: Archae - 12; Bacteria - 1396; Metazoa - 17338; Fungi - 3422; Plants - 5037; Vir…
SAH7	2	9.1	154.6	10.4	Pollen Ole e 1 allergen and extensin family protein; Encodes a protein, expressed in leaves, with similarity to pollen allergens.
AT3G09925	5	5.9	249.5	29.2	Pollen Ole e 1 allergen and extensin family protein; Its function is described as molecular_function unknown; Involved in biological_process unknown; Located in endomembrane system; Contains the following InterPro domains: Pollen Ole e 1 allergen/extensin (InterPro:IPR006041); BEST Arabidopsis thaliana protein match is: Pollen Ole e 1 allergen and extensin family protein (TAIR:AT5G05500.1); Has 2…
AT2G27385	13	106.9	1.4	0.1	Pollen Ole e 1 allergen and extensin family protein; Its function is described as molecular_function unknown; Involved in biological_process unknown; Located in endomembrane system; Contains the following InterPro domains: Pollen Ole e 1 allergen/extensin (InterPro:IPR006041); BEST Arabidopsis thaliana protein match is: Pollen Ole e 1 allergen and extensin family protein (TAIR:AT5G22430.1); Has 3…
PG2	1	-	-	-	Polygalacturonase 2; Involved in cell size determination. May serve as a chaperone for expansins through the secretory pathway.
PYL5	1	2.4	71.4	28.1	Polyketide cyclase/dehydrase and lipid transport superfamily protein; Receptor for abscisic acid (ABA) required for ABA- mediated responses such as stomatal closure and germination inhibition. Inhibits the activity of group-A protein phosphatases type 2C (PP2Cs) in an ABA-independent manner but more efficiently when activated by ABA. Confers enhanced sensitivity to ABA. Can be activated by both (…
PIFI	77	123.7	0	8.4	Post-illumination chlorophyll fluorescence increase; Encodes a chloroplast-targeted protein localized in the stroma that is a novel component essential for NDH-mediated non-photochemical reduction of the plastoquinone pool in chlororespiratory electron transport.
AT5G07020	213	234.9	0.9	27.9	Proline-rich family protein; Interacts with photosystem II (PSII) core complexes and participates in the maintenance of normal PSII activity under photoinhibitory stress. May protect against photodamage or stabilize PSII under high-light stress. Participates in the maintainance of proper PSII function under high-light stress by protecting PSII from photooxidative damage.
AT4G01150	223	696.2	16	72.7	Protein CURVATURE THYLAKOID 1A, chloroplastic; Determines thylakoid architecture by inducing membrane curvature.
AT1G52220	219	383.8	15.9	61.8	Protein CURVATURE THYLAKOID 1C, chloroplastic; Determines thylakoid architecture by inducing membrane curvature.
AT2G40270	1	-	-	-	Protein kinase family protein; Its function is described as protein kinase activity, kinase activity, ATP binding; Involved in protein amino acid phosphorylation; Located in plasma membrane; Expressed in 22 plant structures; Expressed during 13 growth stages; Contains the following InterPro domains: Protein kinase, catalytic domain (InterPro:IPR000719), Serine-threonine/tyrosine-protein kinase (I…
AT5G16810	3	61.6	1	5.7	Protein kinase superfamily protein; Its function is described as protein kinase activity, ATP binding; Involved in protein amino acid phosphorylation; Located in chloroplast; Expressed in 21 plant structures; Expressed during 13 growth stages; Contains the following InterPro domains: Protein kinase, catalytic domain (InterPro:IPR000719), Protein kinase-like domain (InterPro:IPR011009); Has 87 Bla…
LYK5	2	49.5	1.2	5	Protein kinase superfamily protein; May recognize microbe-derived N-acetylglucosamine (NAG)- containing ligands; Belongs to the protein kinase superfamily. Ser/Thr protein kinase family.
AT1G74730	221	271	3.7	50.2	Protein of unknown function (DUF1118); Its function is described as molecular_function unknown; Involved in biological_process unknown; Located in chloroplast thylakoid membrane, chloroplast; Expressed in 21 plant structures; Expressed during 13 growth stages; Contains the following InterPro domains: Protein of unknown function DUF1118 (InterPro:IPR009500); BEST Arabidopsis thaliana protein match…
AT4G27435	5	28.7	40	532	Protein of unknown function (DUF1218); Its function is described as molecular_function unknown; Involved in biological_process unknown; Located in endomembrane system; Expressed in 23 plant structures; Expressed during 13 growth stages; Contains the following InterPro domains: Protein of unknown function DUF1218 (InterPro:IPR009606); BEST Arabidopsis thaliana protein match is: Protein of unknown …
CGLD27	21	69.4	2.2	9.6	Protein of unknown function (DUF1230); Required for growth in low iron conditions.
AT3G29240	1	314.7	20.1	98.4	Protein of unknown function (DUF179); Its function is described as molecular_function unknown; Involved in biological_process unknown; Located in chloroplast thylakoid lumen, chloroplast; Expressed in 22 plant structures; Expressed during 13 growth stages; Contains the following InterPro domains: Protein of unknown function DUF179 (InterPro:IPR003774); BEST Arabidopsis thaliana protein match is: …
AT5G39530	68	64	1	3	Protein of unknown function (DUF1997); Contains the following InterPro domains: Protein of unknown function DUF1997 (InterPro:IPR018971); BEST Arabidopsis thaliana protein match is: Protein of unknown function (DUF1997) (TAIR:AT5G39520.1); Has 204 Blast hits to 204 proteins in 68 species: Archae - 0; Bacteria - 103; Metazoa - 0; Fungi - 0; Plants - 48; Viruses - 0; Other Eukaryotes - 53 (source: …
AT5G22090	2	19.1	5	132.1	Protein of unknown function (DUF3049); Its function is described as molecular_function unknown; Involved in biological_process unknown; Located in chloroplast; Contains the following InterPro domains: Protein of unknown function DUF3049 (InterPro:IPR021410); BEST Arabidopsis thaliana protein match is: Protein of unknown function (DUF3049) (TAIR:AT4G02810.1).
AT5G52780	127	90	0.2	3.9	Protein of unknown function (DUF3464); Its function is described as molecular_function unknown; Involved in biological_process unknown; Located in chloroplast thylakoid membrane, chloroplast; Expressed in 20 plant structures; Expressed during 13 growth stages; Contains the following InterPro domains: Protein of unknown function DUF3464 (InterPro:IPR021855); BEST Arabidopsis thaliana protein match…
AT3G22970	1	3.6	64.6	10.4	Protein of unknown function (DUF506) ; Its function is described as molecular_function unknown; Involved in biological_process unknown; Located in chloroplast; Contains the following InterPro domains: Protein of unknown function DUF506, plant (InterPro:IPR006502); BEST Arabidopsis thaliana protein match is: Protein of unknown function (DUF506) (TAIR:AT4G14620.1); Has 397 Blast hits to 394 protein…
GXM3	14	5.7	4.7	197.7	Protein of unknown function (DUF579); Methyltransferase catalyzing 4-O-methylation of glucuronic acid side chains on xylan; Belongs to the methyltransferase superfamily.
IRX15-L	13	5.4	6.3	589.1	Protein of unknown function (DUF579); Required for xylan biosynthesis, but not directly involved in catalyzing the addition of sugars to the growing polymer.
AT1G09310	11	105.7	4.7	0.7	Protein of unknown function, DUF538; Involved in biological_process unknown; Located in apoplast; Expressed in 22 plant structures; Expressed during 14 growth stages; Contains the following InterPro domains: Protein of unknown function DUF538 (InterPro:IPR007493); BEST Arabidopsis thaliana protein match is: Protein of unknown function, DUF538 (TAIR:AT1G56580.1); Has 409 Blast hits to 409 proteins…
AT3G07470	4	5.8	97.8	30.6	Protein of unknown function, DUF538; Involved in biological_process unknown; Located in vacuole; Expressed in 24 plant structures; Expressed during 15 growth stages; Contains the following InterPro domains: Protein of unknown function DUF538 (InterPro:IPR007493); BEST Arabidopsis thaliana protein match is: Protein of unknown function, DUF538 (TAIR:AT3G07460.1); Has 638 Blast hits to 638 proteins …
AT5G11420	2	111.5	252.4	887.3	Protein of unknown function, DUF642; Its function is described as molecular_function unknown; Involved in biological_process unknown; Located in cell wall, plant-type cell wall; Expressed in 23 plant structures; Expressed during 13 growth stages; Contains the following InterPro domains: Protein of unknown function DUF642 (InterPro:IPR006946), Galactose-binding domain-like (InterPro:IPR008979); BE…
PRIN2	17	45.8	1.1	2.3	Protein PLASTID REDOX INSENSITIVE 2, chloroplastic; Involved in redox-mediated retrograde signaling to synchronize the expression of photosynthetic genes from both the nuclear and plastidic genomes, especially in excess light conditions. Required for full expression of genes transcribed by the plastid-encoded RNA polymerase (PEP). Essential for embryo development.
EMB3123	3	73.9	3.5	13.4	Protein THYLAKOID ASSEMBLY 8, chloroplastic; Essential protein required during embryogenesis. Mediates group II organellar RNA introns splicing (e.g. ycf3-2 and trnA). Binds weakly to specific RNA. Promotes the biogenesis of chloroplast thylakoid membranes.
PPL1	251	216.6	1.4	14.2	PsbP-like protein 1; Required for efficient repair of photodamaged PSII, but not tightly associated with the complex.
PnsL1	242	186.1	0.6	6.3	PsbP-like protein 2; NDH shuttles electrons from NAD(P)H:plastoquinone, via FMN and iron-sulfur (Fe-S) centers, to quinones in the photosynthetic chain and possibly in a chloroplast respiratory chain. The immediate electron acceptor for the enzyme in this species is believed to be plastoquinone. Couples the redox reaction to proton translocation, and thus conserves the redox energy in a proton gr…
PnsL3	155	180.3	0	6.9	PsbQ-like 1; NDH shuttles electrons from NAD(P)H:plastoquinone, via FMN and iron-sulfur (Fe-S) centers, to quinones in the photosynthetic chain and possibly in a chloroplast respiratory chain. The immediate electron acceptor for the enzyme in this species is believed to be plastoquinone. Couples the redox reaction to proton translocation, and thus conserves the redox energy in a proton gradient (…
PnsL2	210	101.3	0.6	4.7	PsbQ-like 2; NDH shuttles electrons from NAD(P)H:plastoquinone, via FMN and iron-sulfur (Fe-S) centers, to quinones in the photosynthetic chain and possibly in a chloroplast respiratory chain. The immediate electron acceptor for the enzyme in this species is believed to be plastoquinone. Couples the redox reaction to proton translocation, and thus conserves the redox energy in a proton gradient (…
PAP3	4	2.8	102.3	181.5	Purple acid phosphatase 3 (PAP3); Its function is described as protein serine/threonine phosphatase activity, acid phosphatase activity; Located in vacuole; Expressed in 22 plant structures; Expressed during 12 growth stages; Contains the following InterPro domains: Metallophosphoesterase (InterPro:IPR004843); BEST Arabidopsis thaliana protein match is: purple acid phosphatase 8 (TAIR:AT2G01890.1…
EXPB3	3	32.2	0.6	50.5	Putative beta-expansin/allergen protein. Naming convention from the Expansin Working Group (Kende et al, 2004. Plant Mol Bio). Involved in the formation of nematode-induced syncytia in roots of Arabidopsis thaliana.
BGAL3	3	-	-	-	Putative beta-galactosidase (BGAL3 gene); Belongs to the glycosyl hydrolase 35 family.
LAC12	9	0	3.7	236.4	Putative laccase, a member of laccase family of genes (17 members in Arabidopsis).
LAC10	12	1.1	4.6	232	Putative laccase, a member of laccase family of genes (17 members in Arabidopsis).
LAC17	20	1.1	0.5	94.1	Putative laccase, a member of laccase family of genes (17 members in Arabidopsis).
LAC11	9	15.6	25.6	160.3	Putative laccase, a member of laccase family of genes (17 members in Arabidopsis).
LOG4	2	109.5	2.3	9.8	Putative lysine decarboxylase family protein; Cytokinin-activating enzyme working in the direct activation pathway. Phosphoribohydrolase that converts inactive cytokinin nucleotides to the biologically active free-base forms.
AT4G33720	2	66.2	15.3	1.6	Putative pathogenesis-related protein 1, 19.3K; CAP (Cysteine-rich secretory proteins, Antigen 5, and Pathogenesis-related 1 protein) superfamily protein; Its function is described as molecular_function unknown; Involved in biological_process unknown; Located in endomembrane system, extracellular region; Expressed in root; Contains the following InterPro domains: Allergen V5/Tpx-1 related, conser…
PPa4	10	2.4	3	50.9	Pyrophosphorylase 4; Catalyzes the irreversible hydrolysis of pyrophosphate (PPi) to phosphate. The MgPPi(2-) complex binds to the enzyme only after a free Mg(2+) ion has bound. No activity with glycerol-3- phosphate, glucose-6-phosphate, p-nitrophenylphosphate, ADP, NADP(+), NAD(+),NADH, NADPH or phosphoribosyl pyrophosphate as substrates.
RABE1b	155	359	15.4	40.9	RAB GTPase homolog E1B; This protein promotes the GTP-dependent binding of aminoacyl-tRNA to the A-site of ribosomes during protein biosynthesis.
RALFL33	3	12.8	52.8	148.1	Ralf-like 33; Cell signaling peptide that may regulate plant stress, growth, and development. Mediates a rapid alkalinization of extracellular space by mediating a transient increase in the cytoplasmic Ca(2+) concentration leading to a calcium-dependent signaling events through a cell surface receptor and a concomitant activation of some intracellular mitogen-activated protein kinases (By similar…
AT1G13340	5	2.5	3.1	71.4	Regulator of Vps4 activity in the MVB pathway protein; Contains the following InterPro domains: Protein of unknown function DUF292, eukaryotic (InterPro:IPR005061); BEST Arabidopsis thaliana protein match is: Regulator of Vps4 activity in the MVB pathway protein (TAIR:AT1G34220.2); Has 628 Blast hits to 628 proteins in 152 species: Archae - 0; Bacteria - 0; Metazoa - 164; Fungi - 130; Plants - 28…
RAP2.6	3	2.8	8.9	57.4	Related to AP2 6; Transcriptional activator involved in the regulation of plant development and tolerance to abiotic stresses. Binds to the GCC-box pathogenesis-related promoter element and the cis-element CE1 (coupling element 1). Involved in the regulation of gene expression in response to abiotic stresses, possibly through the abscisic acid (ABA) signaling pathway. Involved in resistance to th…
AT4G27700	192	193.9	0.9	20	Rhodanese/Cell cycle control phosphatase superfamily protein; Its function is described as molecular_function unknown; Involved in aging; Located in chloroplast thylakoid membrane, chloroplast; Expressed in 21 plant structures; Expressed during 13 growth stages; Contains the following InterPro domains: Rhodanese-like (InterPro:IPR001763); BEST Arabidopsis thaliana protein match is: Rhodanese/Cell…
AT2G42220	213	81.1	2.1	6.5	Rhodanese/Cell cycle control phosphatase superfamily protein; Its function is described as molecular_function unknown; Involved in biological_process unknown; Located in chloroplast thylakoid membrane, chloroplast; Expressed in 22 plant structures; Expressed during 13 growth stages; Contains the following InterPro domains: Rhodanese-like (InterPro:IPR001763); BEST Arabidopsis thaliana protein mat…
AT3G08920	141	77.8	1.4	13.4	Rhodanese/Cell cycle control phosphatase superfamily protein; Its function is described as molecular_function unknown; Involved in biological_process unknown; Located in chloroplast; Expressed in 21 plant structures; Expressed during 13 growth stages; Contains the following InterPro domains: Rhodanese-like (InterPro:IPR001763); BEST Arabidopsis thaliana protein match is: Rhodanese/Cell cycle cont…
AT4G24750	73	75.9	3.5	3.4	Rhodanese/Cell cycle control phosphatase superfamily protein; Its function is described as molecular_function unknown; Involved in biological_process unknown; Located in chloroplast; Expressed in 22 plant structures; Expressed during 13 growth stages; Contains the following InterPro domains: Rhodanese-like (InterPro:IPR001763); BEST Arabidopsis thaliana protein match is: Rhodanese/Cell cycle cont…
AT3G59780	189	86.3	1.3	4	Rhodanese/Cell cycle control phosphatase superfamily protein; Its function is described as molecular_function unknown; Involved in biological_process unknown; Located in nucleus, chloroplast; Expressed in guard cell; Contains the following InterPro domains: Rhodanese-like (InterPro:IPR001763); BEST Arabidopsis thaliana protein match is: calcium sensing receptor (TAIR:AT5G23060.1); Has 1153 Blast …
STR15	13	289.6	9.5	184.3	Rhodanese/Cell cycle control phosphatase superfamily protein; Senescence-associated gene that is strongly induced by phosphate starvation. Transcripts are differentially regulated at the level of mRNA stability at different times of day. mRNAs are targets of the mRNA degradation pathway mediated by the downstream (DST) instability determinant.
ROP10	14	65.1	7.7	2.5	RHO-related protein from plants 10; Encodes a member of the Rop subfamily of Rho GTPases in Arabidopsis that contains a putative farnesylation motif. It is localized to the plasma membrane and involved in the negative regulation of ABA signalling.
AT1G14220	3	137	25.3	5.5	Ribonuclease T2 family protein; Its function is described as ribonuclease T2 activity, endoribonuclease activity, RNA binding; Involved in N-terminal protein myristoylation; Located in endomembrane system; Expressed in sperm cell, root, egg cell; Contains the following InterPro domains: Ribonuclease T2 (InterPro:IPR001568), Ribonuclease T2, active site (InterPro:IPR018188); BEST Arabidopsis thali…
EMB3105	122	353.5	5.2	11.7	Ribosomal L18p/L5e family protein; Binds 5S rRNA, forms part of the central protuberance of the 50S subunit.
PRPL28	122	717.1	10.1	36.7	Ribosomal L28 family; Its function is described as structural constituent of ribosome; Involved in translation; Located in ribosome, chloroplast, membrane; Expressed in 22 plant structures; Expressed during 13 growth stages; Contains the following InterPro domains: Ribosomal protein L28 (InterPro:IPR001383); Has 3594 Blast hits to 3594 proteins in 1265 species: Archae - 0; Bacteria - 2589; Metazo…
AT5G65220	96	551.6	12.5	36.5	Ribosomal L29 family protein ; Its function is described as structural constituent of ribosome; Involved in translation, ribosome biogenesis; Located in ribosome, chloroplast stroma, chloroplast, nucleoid, chloroplast envelope; Expressed in 22 plant structures; Expressed during 13 growth stages; Contains the following InterPro domains: Ribosomal protein L29 (InterPro:IPR001854); Has 1807 Blast hi…
AT4G01310	143	579.8	11.7	37.9	Ribosomal L5P family protein; Binds 5S rRNA, forms part of the central protuberance of the 50S subunit.
EMB3136	172	845.6	17.3	57.2	Ribosomal protein L10 family protein; This protein binds directly to 23S ribosomal RNA.
emb1473	196	819.1	12.1	37	Ribosomal protein L13 family protein; Embryo defective 1473 (emb1473); Its function is described as structural constituent of ribosome; Involved in translation, embryo development ending in seed dormancy; Located in thylakoid, ribosome, chloroplast, chloroplast stroma; Expressed in 23 plant structures; Expressed during 13 growth stages; Contains the following InterPro domains: Ribosomal protein L…
AT3G54210	190	503.3	18.9	60.4	Ribosomal protein L17 family protein; This protein binds directly to 23S ribosomal RNA.
AT4G17560	143	547.6	15.5	35.8	Ribosomal protein L19 family protein; Located at the 30S-50S ribosomal subunit interface and binds directly to 23S ribosomal RNA.
EMB3126	178	526.1	13.8	23.5	Ribosomal protein L1p/L10e family; This protein binds directly to 23S ribosomal RNA; Belongs to the universal ribosomal protein uL1 family.
RPL21C	183	486.1	8.3	22.7	Ribosomal protein L21; This protein binds to 23S ribosomal RNA in the presence of protein L20.
AT2G43030	202	693.8	10	17	Ribosomal protein L3 family protein; One of the primary rRNA binding proteins, it binds directly near the 3'-end of the 23S rRNA, where it nucleates assembly of the 50S subunit.
emb2184	214	1090.9	42.3	137.8	Ribosomal protein L31; Binds the 23S rRNA.
AT1G29070	151	653.2	15.5	35.8	Ribosomal protein L34; This protein binds directly to 23S ribosomal RNA.
PRPL35	180	778.1	12.3	50.5	Ribosomal protein L35; Its function is described as structural constituent of ribosome; Involved in translation; Located in ribosome, chloroplast; Expressed in 22 plant structures; Expressed during 13 growth stages; Contains the following InterPro domains: Ribosomal protein L35, conserved site (InterPro:IPR018265), Ribosomal protein L35, non-mitochondrial (InterPro:IPR001706), Ribosomal protein L…
RPL4	173	-	-	-	Ribosomal protein L4; This protein binds directly and specifically to 23S rRNA (By similarity). May play a role in plastid transcriptional regulation; Belongs to the universal ribosomal protein uL4 family.
emb2394	219	1117.2	20.9	61.7	Ribosomal protein L6 family; This protein binds directly to 23S ribosomal RNA and is located at the aminoacyl-tRNA binding site of the peptidyltransferase center.
RPL27	161	654.3	17.6	57.3	Ribosomal protein large subunit 27 (RPL27); Its function is described as structural constituent of ribosome; Involved in translation; Located in thylakoid, ribosome, chloroplast stroma, chloroplast; Expressed in 22 plant structures; Expressed during 13 growth stages; Contains the following InterPro domains: Ribosomal protein L27 (InterPro:IPR001684), Ribosomal protein L27, conserved site (InterPr…
PSRP3/1	233	590.8	4.7	25.1	Ribosomal protein PSRP-3/Ycf65; Probably a ribosomal protein or a ribosome-associated protein; Belongs to the chloroplast-specific ribosomal protein cS23 family.
RPS1	195	249.9	6.6	20.2	Ribosomal protein S1; Required for optimal plastid performance in terms of photosynthesis and growth. Required for the translation of plastid mRNAs. Involved in cellular heat stress response and required for heat tolerance. Required for transcriptional activation of HSFA2 and its target genes in response to heat stress. Plays a critical role in biosynthesis of thylakoid membrane proteins encoded …
AT3G13120	171	555.7	13.7	31	Ribosomal protein S10p/S20e family protein; Its function is described as structural constituent of ribosome, RNA binding; Involved in translation; Located in small ribosomal subunit; Expressed in 22 plant structures; Expressed during 13 growth stages; Contains the following InterPro domains: Ribosomal protein S10 subgroup (InterPro:IPR005731), Ribosomal protein S10, conserved site (InterPro:IPR01…
EMB3137	204	1079.5	25	64.5	Ribosomal protein S13/S18 family; Located at the top of the head of the 30S subunit, it contacts several helices of the 16S rRNA; Belongs to the universal ribosomal protein uS13 family.
RPS17	129	776.6	13.2	53.4	Ribosomal protein S17; One of the primary rRNA binding proteins, it binds specifically to the 5'-end of 16S ribosomal RNA (By similarity). Required for optimal plastid performance in terms of photosynthesis and growth. Required for the translation of plastid mRNAs. Plays a critical role in biosynthesis of thylakoid membrane proteins encoded by chloroplast genes.
EMB3113	138	793.6	11.5	32.3	Ribosomal protein S5 family protein; Binds directly to 16S ribosomal RNA.
RPS9	153	423	8.6	16.5	Ribosomal protein S9, nuclear encoded component of the chloroplast ribosome
AT1G71500	247	253	4.2	43.4	Rieske (2Fe-2S) domain-containing protein; Its function is described as oxidoreductase activity, 2 iron, 2 sulfur cluster binding; Involved in oxidation reduction; Located in chloroplast thylakoid membrane, chloroplast, chloroplast envelope; Expressed in 23 plant structures; Expressed during 14 growth stages; Contains the following InterPro domains: Rieske [2Fe-2S] iron-sulphur domain (InterPro:I…
AT3G05950	1	0	337.6	0.6	RmlC-like cupins superfamily protein; May play a role in plant defense. Probably has no oxalate oxidase activity even if the active site is conserved.
ATAB2	119	90	4.6	11	RNA binding; Nuclear genome-encoded A/U-rich RNA-binding protein involved in the biogenesis of photosystem I (PSI) and II (PSII). Required for the light-controlled accumulation of PSI and PSII during early plant development. Does not seem to be required for the translation of mRNAs of the PSI subunits.
PSRP2	177	-	-	-	RNA-binding (RRM/RBD/RNP motifs) family protein; Component of the chloroplast ribosome (chloro-ribosome), a dedicated translation machinery responsible for the synthesis of chloroplast genome-encoded proteins, including proteins of the transcription and translation machinery and components of the photosynthetic apparatus. May have a role in the recruitment of stored chloroplast mRNAs for active p…
AT2G37220	72	674	29.5	101.6	RNA-binding (RRM/RBD/RNP motifs) family protein; Encodes a chloroplast RNA binding protein. A substrate of the type III effector HopU1 (mono-ADP-ribosyltransferase). Protein is tyrosine-phosphorylated and its phosphorylation state is modulated in response to ABA in Arabidopsis thaliana seeds.
AT4G09040	46	-	-	-	RNA-binding (RRM/RBD/RNP motifs) family protein; Its function is described as RNA binding, nucleotide binding, nucleic acid binding; Involved in biological_process unknown; Located in chloroplast stroma, chloroplast; Expressed in leaf; Contains the following InterPro domains: RNA recognition motif, RNP-1 (InterPro:IPR000504), Nucleotide-binding, alpha-beta plait (InterPro:IPR012677); BEST Arabido…
AT1G60000	187	161.3	0.9	13.2	RNA-binding (RRM/RBD/RNP motifs) family protein; Its function is described as RNA binding, nucleotide binding, nucleic acid binding; Involved in biological_process unknown; Located in chloroplast; Expressed in 22 plant structures; Expressed during 13 growth stages; Contains the following InterPro domains: RNA recognition motif, RNP-1 (InterPro:IPR000504), Nucleotide-binding, alpha-beta plait (Int…
RIC4	1	3.2	0.9	92.7	ROP-interactive CRIB motif-containing protein 4; Functions as downstream effector of Rho-related GTP binding proteins of the "Rho of Plants" (ROPs) family. Participates in the propagation of ROP GTPase signals in specific cellular responses. Required for actin cortical microfilament assembly. Activated by ARAC4/ROP2 to promote the assembly of cortical actin microfilaments required for lobe format…
AT3G04550	22	195.4	2.7	19.9	Rubisco accumulation factor 1.2, chloroplastic; Required for assembly or stability of RuBisCO. Acts at a postchaperonin step to fold and/or assemble the large subunit (rbcL) into RuBisCO. RAF1 binds first to a rbcL dimer (rbcL(2)), leading to a rbcL(8)-RAF1(4) complex formation. In the next step, RBCS displaces RAF1, thus resulting in holoenzyme formation.
RCA	190	-	-	-	Rubisco activase; Activation of RuBisCO (ribulose-1,5-bisphosphate carboxylase/oxygenase; EC 4.1.1.39) involves the ATP-dependent carboxylation of the epsilon-amino group of lysine leading to a carbamate structure.
ENH1	159	253.4	1	31.5	Rubredoxin family protein; Enhancer of sos3-1 (ENH1); Its function is described as electron carrier activity, metal ion binding; Located in chloroplast thylakoid membrane, chloroplast, chloroplast envelope; Expressed in 22 plant structures; Expressed during 14 growth stages; Contains the following InterPro domains: Rubredoxin-type Fe(Cys)4 protein (InterPro:IPR004039), PDZ/DHR/GLGF (InterPro:IPR0…
AT1G54500	213	130.6	2.8	20.4	Rubredoxin-like superfamily protein; Its function is described as electron carrier activity, metal ion binding; Located in chloroplast thylakoid membrane, chloroplast; Expressed in 21 plant structures; Expressed during 13 growth stages; Contains the following InterPro domains: Rubredoxin, iron-binding site (InterPro:IPR018527), Rubredoxin-type Fe(Cys)4 protein (InterPro:IPR004039); Has 3108 Blast…
ERD3	2	-	-	-	S-adenosyl-L-methionine-dependent methyltransferases superfamily protein; Early-responsive to dehydration 3 (ERD3); Contains the following InterPro domains: Protein of unknown function DUF248, methyltransferase putative (InterPro:IPR004159); BEST Arabidopsis thaliana protein match is: S-adenosyl-L-methionine-dependent methyltransferases superfamily protein (TAIR:AT1G31850.2); Has 30201 Blast hits…
BSMT1	2	5.8	75.4	31.1	S-adenosyl-L-methionine-dependent methyltransferases superfamily protein; Methyltransferase involved in the biosynthesis of methylsalicylate in response to stresses. Utilizes salicylic acid (SA) more efficiently than benzoic acid (BA). Can also use anthranilic acid and m-hydroxybenzoic acid as substrate.
AT3G12955	2	19.1	13.5	247	SAUR-like auxin-responsive protein family ; Its function is described as molecular_function unknown; Involved in response to auxin stimulus; Located in mitochondrion; Expressed in 6 plant structures; Expressed during petal differentiation and expansion stage, D bilateral stage; Contains the following InterPro domains: Auxin responsive SAUR protein (InterPro:IPR003676); BEST Arabidopsis thaliana p…
AT4G35750	1	9.4	127.8	67.4	SEC14 cytosolic factor family protein / phosphoglyceride transfer family protein; Contains the following InterPro domains: Cellular retinaldehyde-binding/triple function, C-terminal (InterPro:IPR001251); BEST Arabidopsis thaliana protein match is: SEC14 cytosolic factor family protein / phosphoglyceride transfer family protein (TAIR:AT3G10210.1); Has 1807 Blast hits to 1807 proteins in 277 specie…
SBPASE	253	596.6	0.9	26.5	Sedoheptulose-bisphosphatase; Encodes the chloroplast enzyme sedoheptulose-1,7-bisphosphatase (SBPase), involved in the carbon reduction of the Calvin cycle. Increase in SBPase activity in transgenic lines accumulate up to 50% more sucrose and starch than wild-type; Belongs to the FBPase class 1 family.
scpl3	3	0	51.9	1.5	Serine carboxypeptidase-like 3; Probable carboxypeptidase.
scpl48	5	7.5	14.3	172.8	Serine carboxypeptidase-like 48; Probable carboxypeptidase.
AT2G38870	2	45.9	139.2	1.7	Serine protease inhibitor, potato inhibitor I-type family protein; Predicted to encode a PR (pathogenesis-related) peptide that belongs to the PR-6 proteinase inhibitor family. Six putative PR-6-type protein encoding genes are found in Arabidopsis: At2g38900, At2g38870, At5g43570, At5g43580, At3g50020 and At3g46860.
SBT1.6	4	46.6	233.8	379.1	Serine protease similar to subtilisin; Belongs to the peptidase S8 family.
SKL2	76	98.5	6.3	9.9	Shikimate kinase like 2 (SKL2); Its function is described as shikimate kinase activity, ATP binding; Involved in aromatic amino acid family biosynthetic process; Located in chloroplast; Expressed in 20 plant structures; Expressed during 13 growth stages; Contains the following InterPro domains: CS-like domain (InterPro:IPR007052), Shikimate kinase (InterPro:IPR000623), HSP20-like chaperone (Inter…
ETR2	6	4.2	44.9	100.6	Signal transduction histidine kinase, hybrid-type, ethylene sensor; Ethylene receptor related to bacterial two-component regulators. Acts as a redundant negative regulator of ethylene signaling.
sks5	6	5.8	135.4	3.1	SKU5 similar 5 (sks5); Its function is described as oxidoreductase activity, copper ion binding; Involved in oxidation reduction; Located in apoplast, cell wall, plant-type cell wall; Expressed in 24 plant structures; Expressed during 13 growth stages; Contains the following InterPro domains: Multicopper oxidase, type 3 (InterPro:IPR011707), Cupredoxin (InterPro:IPR008972), Multicopper oxidase, t…
AT2G21530	206	132.1	1.4	5.2	SMAD/FHA domain-containing protein ; Involved in biological_process unknown; Located in chloroplast thylakoid membrane, chloroplast stroma, chloroplast; Expressed in guard cell; Contains the following InterPro domains: SMAD/FHA domain (InterPro:IPR008984), Forkhead-associated (FHA) domain (InterPro:IPR000253); Has 459 Blast hits to 455 proteins in 163 species: Archae - 26; Bacteria - 275; Metazoa…
AT5G08650	175	60.1	1.7	5.9	Small GTP-binding protein; Promotes chloroplast protein synthesis. May act as a fidelity factor of the translation reaction, by catalyzing a one- codon backward translocation of tRNAs on improperly translocated ribosomes.
KING1	19	13.6	98.6	299.9	SNF1-related protein kinase regulatory subunit gamma 1; Regulatory subunit of the probable trimeric SNF1-related protein kinase (SnRK) complex, which may play a role in a signal transduction cascade regulating gene expression and carbohydrate metabolism in higher plants. The SnRK complex may also be involved in the regulation of fatty acid synthesis by phosphorylation of acetyl-CoA carboxylase an…
SIP3	1	16.4	270.5	156.4	SOS3-interacting protein 3; CIPK serine-threonine protein kinases interact with CBL proteins. Binding of a CBL protein to the regulatory NAF domain of CIPK protein lead to the activation of the kinase in a calcium- dependent manner. Downstream of CBL1, CBL2, CBL3 and CBL9, regulates by phosphorylation the K(+) conductance and uptake of AKT1. Binds to CBL4 to modulate AKT2 activity by promoting a …
HBP1	1	362.9	10.7	115.3	SOUL heme-binding family protein; Its function is described as binding; Involved in biological_process unknown; Located in plasma membrane, vacuole; Expressed in 24 plant structures; Expressed during 14 growth stages; Contains the following InterPro domains: SOUL haem-binding protein (InterPro:IPR006917); BEST Arabidopsis thaliana protein match is: SOUL heme-binding family protein (TAIR:AT1G78450…
At4g34190	213	312.1	7.2	38.6	Stress enhanced protein 1; May be involved in non-photochemical quenching, a process that maintains the balance between dissipation and utilization of light energy to minimize generation of oxidizing molecules, thereby protecting the plant against photo-oxidative damage (By similarity). May play a photoprotective role in the thylakoid membrane in response to light stress (Probable).
AT5G22580	7	41.2	240	514.8	Stress responsive A/B Barrel Domain; Involved in stress response.
STN7	97	59.8	1.8	12.9	STT7 homolog STN7; Serine/threonine protein kinase required for state transition by phosphorylating light-harvesting complex II outer antennae (LCHII). State transition plays a central role in response to environmental changes and allows to adjust to changing light conditions via the redistribution of light excitation energy between photosystem II (PSII) and photosystem I (PSI). Phosphorylates th…
NdhM	198	362	1.5	13.2	Subunit NDH-M of NAD(P)H:plastoquinone dehydrogenase complex; NDH shuttles electrons from NAD(P)H:plastoquinone, via FMN and iron-sulfur (Fe-S) centers, to quinones in the photosynthetic chain and possibly in a chloroplast respiratory chain. The immediate electron acceptor for the enzyme in this species is believed to be plastoquinone. Couples the redox reaction to proton translocation, and thus …
AT5G52190	2	114.8	1.5	14.3	Sugar isomerase (SIS) family protein; Its function is described as sugar binding; Involved in carbohydrate metabolic process; Expressed in 17 plant structures; Expressed during 10 growth stages; Contains the following InterPro domains: Sugar isomerase (SIS) (InterPro:IPR001347); Has 950 Blast hits to 950 proteins in 353 species: Archae - 153; Bacteria - 734; Metazoa - 0; Fungi - 2; Plants - 24; V…
AT4G14930	3	149	0.4	1.7	Survival protein SurE-like phosphatase/nucleotidase; Its function is described as hydrolase activity, acid phosphatase activity; Involved in biological_process unknown; Located in cellular_component unknown; Expressed in 22 plant structures; Expressed during 15 growth stages; Contains the following InterPro domains: Survival protein SurE-like phosphatase/nucleotidase (InterPro:IPR002828); BEST Ar…
AT4G34290	39	267.4	22.5	37.5	SWIB/MDM2 domain superfamily protein; Its function is described as molecular_function unknown; Involved in biological_process unknown; Located in chloroplast; Expressed in 21 plant structures; Expressed during 13 growth stages; Contains the following InterPro domains: SWIB/MDM2 domain (InterPro:IPR003121), SWIB domain (InterPro:IPR019835); BEST Arabidopsis thaliana protein match is: SWIB/MDM2 dom…
AT5G57170	25	-	-	-	Tautomerase/MIF superfamily protein; Involved in inflammatory response, response to other organism; Expressed in 22 plant structures; Expressed during 13 growth stages; Contains the following InterPro domains: Tautomerase (InterPro:IPR014347), Macrophage migration inhibitory factor (InterPro:IPR001398); BEST Arabidopsis thaliana protein match is: Tautomerase/MIF superfamily protein (TAIR:AT5G0165…
Cpn60beta2	29	474.1	46.5	44.7	TCP-1/cpn60 chaperonin family protein; Involved in protein assisted folding; Belongs to the chaperonin (HSP60) family.
AT2G44920	205	349.2	10.8	29.7	Tetratricopeptide repeat (TPR)-like superfamily protein; Its function is described as molecular_function unknown; Located in thylakoid, thylakoid lumen, chloroplast thylakoid membrane, chloroplast thylakoid lumen, chloroplast; Expressed in 24 plant structures; Expressed during 13 growth stages; Contains the following InterPro domains: Pentapeptide repeat (InterPro:IPR001646); BEST Arabidopsis tha…
AT5G53490	212	-	-	-	Tetratricopeptide repeat (TPR)-like superfamily protein; Thylakoid lumenal 17.4 kDa protein, chloroplast, identical to SP:P81760 Thylakoid lumenal 17.4 kDa protein, chloroplast precursor (P17.4) {Arabidopsis thaliana}. Putative pentapeptide protein.
T19F6.2	3	4	3.9	96.8	THAUMATIN-LIKE PROTEIN 1; Involved in local responses of roots to colonization by non-pathogenic plant growth-promoting rhizobacteria (PGPR) fluorescent Pseudomonas spp., but seems to not being required for the establishment of subsequent induced systemic resistance (ISR).
RRF	140	252.8	12.6	26.5	The gene encodes a chloroplast ribosome recycling factor homologue. Analysis of mutants revealed its role in the chloroplast development and eary stages of embryo development.
THI1	53	941.5	0.3	12.9	Thiazole biosynthetic enzyme, chloroplast (ARA6) (THI1) (THI4); Involved in biosynthesis of the thiamine precursor thiazole. Catalyzes the conversion of NAD and glycine to adenosine diphosphate 5-(2-hydroxyethyl)-4-methylthiazole-2-carboxylic acid (ADT), an adenylated thiazole intermediate. The reaction includes an iron-dependent sulfide transfer from a conserved cysteine residue of the protein t…
TRXF2	152	237.4	7.1	26.5	Thioredoxin F2; Probable thiol-disulfide oxidoreductase involved in the redox regulation of enzymes of both reductive pentose phosphate pathway (Calvin-Benson cycle) and oxidative pentose phosphate pathway.
TRX-M4	187	356.2	18	37.3	Thioredoxin M-type 4; Thiol-disulfide oxidoreductase involved in the redox regulation of enzyme of the oxidative pentose phosphate pathway. Under reducing conditions, inhibits the glucose-6-phosphate dehydrogenase.
AT2G37240	5	51.4	0.6	12.8	Thioredoxin superfamily protein; Its function is described as oxidoreductase activity, antioxidant activity; Involved in biological_process unknown; Located in chloroplast; Expressed in 21 plant structures; Expressed during 14 growth stages; Contains the following InterPro domains: Thioredoxin fold (InterPro:IPR012335), Alkyl hydroperoxide reductase/ Thiol specific antioxidant/ Mal allergen (Inte…
ATHM2	16	379	0.3	29	Thioredoxin superfamily protein; Thiol-disulfide oxidoreductase that may participate in various redox reactions. May activate NADP-malate dehydrogenase; Belongs to the thioredoxin family. Plant M-type subfamily.
AT3G52960	27	570.8	36.6	30	Thioredoxin superfamily protein; Thiol-specific peroxidase that catalyzes the reduction of hydrogen peroxide and organic hydroperoxides to water and alcohols, respectively. Plays a role in cell protection against oxidative stress by detoxifying peroxides (By similarity). May be involved in chloroplast redox homeostasis (Probable).
AT3G11630	109	626.1	17.6	40.1	Thioredoxin superfamily protein; Thiol-specific peroxidase that catalyzes the reduction of hydrogen peroxide and organic hydroperoxides to water and alcohols, respectively. Plays a role in cell protection against oxidative stress by detoxifying peroxides. May be an antioxidant enzyme particularly in the developing shoot and photosynthesizing leaf; Belongs to the peroxiredoxin family. AhpC/Prx1 su…
PRXQ	252	-	-	-	Thioredoxin superfamily protein; Thiol-specific peroxidase that catalyzes the reduction of hydrogen peroxide and organic hydroperoxides to water and alcohols, respectively. Plays a role in cell protection against oxidative stress by detoxifying peroxides. Involved in the photosystem II protection against hydrogen peroxide; Belongs to the peroxiredoxin family. BCP/PrxQ subfamily.
THX	63	158.2	2.3	11.9	Thioredoxin X; Probable thiol-disulfide oxidoreductase that may participate in various redox reactions.
TY1	9	199.7	8.4	24.8	Thioredoxin Y1; Thiol-disulfide oxidoreductase that poorly activates chloroplastic malate dehydrogenase (NADP-MDH) and fructose-1,6- bisphosphatase. Provides reducing equivalents for peroxiredoxin Q; Belongs to the thioredoxin family. Plant Y-type subfamily.
AT5G52970	212	52.3	1.4	7	Thylakoid lumen 15.0 kDa protein; Its function is described as molecular_function unknown; Involved in biological_process unknown; Located in thylakoid, thylakoid lumen, chloroplast thylakoid lumen, chloroplast; Expressed in 20 plant structures; Expressed during 13 growth stages; Has 30201 Blast hits to 17322 proteins in 780 species: Archae - 12; Bacteria - 1396; Metazoa - 17338; Fungi - 3422; Pl…
TROL	204	404.7	3.1	47.8	Thylakoid rhodanese-like; Hydroxyproline-rich glycoprotein family protein, contains a rhodanese homology domain. Required for anchoring the FNR flavoenzyme to the thylakoid membranes and sustaining high efficiency photosynthetic linear electron flow.
TDT	6	2.8	38	96.3	Tonoplast dicarboxylate transporter; Putative carrier protein indirectly involved in the uptake of malate and fumarate to the vacuole, probably by regulating the energization across the tonoplast. Uptake of malate to vacuoles is inhibited by citrate and by the uncoupler carbonyl- cyanide m-chlorophenylhydrazone, but seems to be not affected by sodium. Critical for pH homeostasis; Belongs to the S…
AT3G23090	1	-	-	-	TPX2 (targeting protein for Xklp2) protein family; Microtubule-associated protein (MAP) that regulates the orientation of interphase cortical microtubules. Binds to, bundles and stabilizes microtubules. Required for the organization and stability of cortical microtubules in hypocotyls. Required for normal hypocotyl cell elongation. Acts as negative regulator of hypocotyl cell elongation in the li…
AT5G51110	223	-	-	-	Transcriptional coactivator/pterin dehydratase; Its function is described as 4-alpha-hydroxytetrahydrobiopterin dehydratase activity; Involved in tetrahydrobiopterin biosynthetic process; Located in chloroplast; Expressed in 21 plant structures; Expressed during 13 growth stages; Contains the following InterPro domains: Transcriptional coactivator/pterin dehydratase (InterPro:IPR001533); BEST Ara…
AT1G64510	196	772.3	9.3	29.3	Translation elongation factor EF1B/ribosomal protein S6 family protein; Binds together with S18 to 16S ribosomal RNA.
SCO1	171	134.4	6.6	27.6	Translation elongation factor EFG/EF2 protein; Chloroplast-localized elongation factor EF-G involved in protein synthesis in plastids. Catalyzes the GTP-dependent ribosomal translocation step during translation elongation. During this step, the ribosome changes from the pre-translocational (PRE) to the post-translocational (POST) state as the newly formed A- site-bound peptidyl-tRNA and P-site-bo…
RPL24	175	536.9	37	82.9	Translation protein SH3-like family protein; One of two assembly initiator proteins, it binds directly to the 5'-end of the 23S rRNA, where it nucleates assembly of the 50S subunit (By similarity). Required for optimal plastid performance in terms of photosynthesis and growth. Required for the translation of plastid mRNAs. Plays a critical role in biosynthesis of thylakoid membrane proteins encod…
AUX1	5	20.7	76.6	388.3	Transmembrane amino acid transporter family protein; Carrier protein involved in proton-driven auxin influx. Mediates the formation of auxin gradient from developing leaves (site of auxin biosynthesis) to tips by contributing to the loading of auxin in vascular tissues and facilitating acropetal (base to tip) auxin transport within inner tissues of the root apex, and basipetal (tip to base) auxin…
ABCI15	2	87.2	2.3	5.3	Trigalactosyldiacylglycerol2; Encodes a permease-like component of an ABC transporter involved in lipid transfer from ER to chloroplast. A phosphatidic acid-binding protein with a predicted mycobacterial cell entry domain. It is tethered to the inner chloroplast envelope membrane facing the outer envelope membrane. Presumed bacterial orthologs of TGD1 and TGD2 in Gram-negative bacteria are typica…
AT5G55220	143	124.9	4	4.4	Trigger factor type chaperone family protein; Involved in protein export. Acts as a chaperone by maintaining the newly synthesized protein in an open conformation. Functions as a peptidyl-prolyl cis-trans isomerase (By similarity); Belongs to the FKBP-type PPIase family. Tig subfamily.
TUA2	17	61.2	83.3	923.6	Tubulin alpha-2 chain; Tubulin is the major constituent of microtubules. It binds two moles of GTP, one at an exchangeable site on the beta chain and one at a non-exchangeable site on the alpha chain; Belongs to the tubulin family.
TUB3	6	37.6	239.1	341.2	Tubulin beta chain 3; Tubulin is the major constituent of microtubules. It binds two moles of GTP, one at an exchangeable site on the beta chain and one at a non-exchangeable site on the alpha chain; Belongs to the tubulin family.
TUB5	9	7.5	11.4	261.9	Tubulin beta-5 chain; Tubulin is the major constituent of microtubules. It binds two moles of GTP, one at an exchangeable site on the beta chain and one at a non-exchangeable site on the alpha chain; Belongs to the tubulin family.
TUA6	14	-	-	-	Tubulin/FtsZ family protein; Tubulin is the major constituent of microtubules. It binds two moles of GTP, one at an exchangeable site on the beta chain and one at a non-exchangeable site on the alpha chain.
UBC9	13	3.4	110.1	135.1	Ubiquitin conjugating enzyme 9; Accepts the ubiquitin-like protein SUMO/SMT3 from the E1 complex and catalyzes its covalent attachment to other proteins. Mediates the selective degradation of short-lived and abnormal proteins; Belongs to the ubiquitin-conjugating enzyme family.
UBC5	4	8.3	95.9	20.6	Ubiquitin-conjugating enzyme 5; Accepts the ubiquitin from the E1 complex and catalyzes its covalent attachment to other proteins.
UGE1	11	12.7	4.8	132.7	UDP-D-glucose/UDP-D-galactose 4-epimerase 1; Encodes a UDP-glucose epimerase that catalyzes the interconversion of the sugar nucleotides UDP-glucose UDP-galactose via a UDP-4-keto-hexose intermediate. Responsive to stress.
GAE6	11	20.8	101.1	243.5	UDP-D-glucuronate 4-epimerase 6; Involved in the synthesis of the negatively charged monosaccharide that forms the backbone of pectic cell wall components.
UGD1	11	1.9	10.1	105.8	UDP-glucose dehydrogenase 1; Involved in the biosynthesis of UDP-glucuronic acid (UDP-GlcA), providing nucleotide sugars for cell-wall polymers.
UXS6	8	-	-	-	UDP-XYL synthase 6; Catalyzes the NAD-dependent decarboxylation of UDP- glucuronic acid to UDP-xylose. Necessary for the biosynthesis of the core tetrasaccharide in glycosaminoglycan biosynthesis (By similarity).
AT4G30620	24	230.9	11.4	28.6	Uncharacterised BCR, YbaB family COG0718; Binds to DNA and alters its conformation. May be involved in regulation of gene expression, nucleoid organization and DNA protection.
AT5G13720	16	69.1	1.3	4.4	Uncharacterised protein family (UPF0114); Located in chloroplast, chloroplast inner membrane, chloroplast envelope; Expressed in 21 plant structures; Expressed during 13 growth stages; Contains the following InterPro domains: Uncharacterised protein family UPF0114, plant (InterPro:IPR016804), Uncharacterised protein family UPF0114 (InterPro:IPR005134); BEST Arabidopsis thaliana protein match is: …
AT4G15610	5	51.1	9.5	229.5	Uncharacterised protein family (UPF0497); Contains the following InterPro domains: Uncharacterised protein family UPF0497, trans-membrane plant (InterPro:IPR006702), Uncharacterised protein family UPF0497, trans-membrane plant subgroup (InterPro:IPR006459); BEST Arabidopsis thaliana protein match is: Uncharacterised protein family (UPF0497) (TAIR:AT3G06390.1); Has 30201 Blast hits to 17322 protei…
AT2G46220	1	195.8	16.1	59	Uncharacterized conserved protein (DUF2358); Contains the following InterPro domains: Protein of unknown function DUF2358 (InterPro:IPR018790); BEST Arabidopsis thaliana protein match is: Uncharacterized conserved protein (DUF2358) (TAIR:AT1G16320.1); Has 199 Blast hits to 199 proteins in 64 species: Archae - 0; Bacteria - 74; Metazoa - 19; Fungi - 0; Plants - 95; Viruses - 0; Other Eukaryotes - …
AT1G16080	116	215.2	14.9	33.9	Uncharacterized protein At1g16080; Unknown protein; Located in apoplast, chloroplast stroma, chloroplast, chloroplast envelope; Expressed in 23 plant structures; Expressed during 14 growth stages; Has 81 Blast hits to 81 proteins in 28 species: Archae - 0; Bacteria - 2; Metazoa - 0; Fungi - 0; Plants - 62; Viruses - 0; Other Eukaryotes - 17 (source: NCBI BLink).
AT1G18060	116	181.9	2.5	32.3	Uncharacterized protein At1g18060; Unknown protein; Involved in biological_process unknown; Located in chloroplast; Expressed in 22 plant structures; Expressed during 13 growth stages; Has 74 Blast hits to 74 proteins in 29 species: Archae - 0; Bacteria - 19; Metazoa - 0; Fungi - 0; Plants - 49; Viruses - 0; Other Eukaryotes - 6 (source: NCBI BLink).
AT2G03420	83	85.5	0.7	7.1	Uncharacterized protein At2g03420/T4M8.15; Unknown protein; Has 38 Blast hits to 38 proteins in 17 species: Archae - 0; Bacteria - 0; Metazoa - 0; Fungi - 0; Plants - 38; Viruses - 0; Other Eukaryotes - 0 (source: NCBI BLink).
AT2G15960	4	87.8	0.7	4.4	Uncharacterized protein At2g15960; Unknown protein; Has 14 Blast hits to 14 proteins in 5 species: Archae - 0; Bacteria - 0; Metazoa - 0; Fungi - 0; Plants - 14; Viruses - 0; Other Eukaryotes - 0 (source: NCBI BLink).
AT3G01060	26	59.6	2	9.9	Uncharacterized protein At3g01060; Unknown protein; Has 640 Blast hits to 638 proteins in 201 species: Archae - 0; Bacteria - 293; Metazoa - 0; Fungi - 71; Plants - 72; Viruses - 0; Other Eukaryotes - 204 (source: NCBI BLink).
AT3G09050	49	55.6	1.6	14.2	Uncharacterized protein At3g09050; Unknown protein; Its function is described as molecular_function unknown; Involved in biological_process unknown; Located in chloroplast thylakoid membrane, chloroplast; Expressed in 21 plant structures; Expressed during 13 growth stages; Has 120 Blast hits to 120 proteins in 47 species: Archae - 4; Bacteria - 10; Metazoa - 33; Fungi - 2; Plants - 44; Viruses - …
AT3G50685	91	237.2	1.1	21.9	Uncharacterized protein At3g50685/At3g50680; Unknown protein; Has 52 Blast hits to 46 proteins in 20 species: Archae - 0; Bacteria - 0; Metazoa - 0; Fungi - 0; Plants - 45; Viruses - 0; Other Eukaryotes - 7 (source: NCBI BLink).
AT4G16410	182	145.7	1.7	20.8	Uncharacterized protein At4g16410; Unknown protein; Contains the following InterPro domains: Protein of unknown function DUF751 (InterPro:IPR008470); Has 30201 Blast hits to 17322 proteins in 780 species: Archae - 12; Bacteria - 1396; Metazoa - 17338; Fungi - 3422; Plants - 5037; Viruses - 0; Other Eukaryotes - 2996 (source: NCBI BLink).
AT5G42070	136	75.1	1.6	14.3	Uncharacterized protein At5g42070; Unknown protein; Its function is described as molecular_function unknown; Involved in biological_process unknown; Located in chloroplast thylakoid membrane, chloroplast; Expressed in 21 plant structures; Expressed during 13 growth stages; Has 30201 Blast hits to 17322 proteins in 780 species: Archae - 12; Bacteria - 1396; Metazoa - 17338; Fungi - 3422; Plants - …
AT3G61870	212	110.3	1.5	6.5	Uncharacterized protein F21F14.40; Unknown protein; Its function is described as molecular_function unknown; Involved in biological_process unknown; Located in chloroplast, chloroplast inner membrane, chloroplast envelope; Expressed in 23 plant structures; Expressed during 14 growth stages; Has 200 Blast hits to 200 proteins in 73 species: Archae - 0; Bacteria - 112; Metazoa - 0; Fungi - 0; Plant…
AT3G51510	186	116.2	1.1	8.8	Uncharacterized protein F26O13.150; Unknown protein; Its function is described as molecular_function unknown; Involved in biological_process unknown; Located in chloroplast thylakoid membrane, chloroplast; Expressed in 22 plant structures; Expressed during 13 growth stages; Has 42 Blast hits to 42 proteins in 19 species: Archae - 0; Bacteria - 0; Metazoa - 0; Fungi - 0; Plants - 40; Viruses - 0; …
AT1G21500	196	380.2	0.7	39.4	Uncharacterized protein unannotated coding sequence from BAC F24J8; Unknown protein; Has 29 Blast hits to 29 proteins in 12 species: Archae - 0; Bacteria - 0; Metazoa - 0; Fungi - 2; Plants - 27; Viruses - 0; Other Eukaryotes - 0 (source: NCBI BLink).
AT2G07706	2	571.8	14.4	87	Unknown protein; BEST Arabidopsis thaliana protein match is: unknown protein (TAIR:ATMG00470.1); Has 35333 Blast hits to 34131 proteins in 2444 species: Archae - 798; Bacteria - 22429; Metazoa - 974; Fungi - 991; Plants - 531; Viruses - 0; Other Eukaryotes - 9610 (source: NCBI BLink).
DAC	47	118.1	6.1	17.7	Unknown protein; Its function is described as molecular_function unknown; Involved in biological_process unknown; Located in chloroplast thylakoid membrane; Expressed in 22 plant structures; Expressed during 13 growth stages; Contains the following InterPro domains: Protein of unknown function DUF3007 (InterPro:IPR021562); Has 236 Blast hits to 236 proteins in 83 species: Archae - 0; Bacteria - 1…
AT2G05310	212	154.6	5.2	33.3	Unknown protein; Its function is described as molecular_function unknown; Involved in biological_process unknown; Located in chloroplast; BEST Arabidopsis thaliana protein match is: unknown protein (TAIR:AT4G13500.1); Has 50 Blast hits to 50 proteins in 20 species: Archae - 0; Bacteria - 0; Metazoa - 0; Fungi - 0; Plants - 50; Viruses - 0; Other Eukaryotes - 0 (source: NCBI BLink).
AT3G45050	1	58.8	1.5	2.4	Unknown protein; Its function is described as molecular_function unknown; Involved in biological_process unknown; Located in chloroplast; Expressed in 22 plant structures; Expressed during 13 growth stages; Has 28 Blast hits to 28 proteins in 12 species: Archae - 0; Bacteria - 2; Metazoa - 0; Fungi - 0; Plants - 26; Viruses - 0; Other Eukaryotes - 0 (source: NCBI BLink).
AT4G24090	116	50	0.9	2.9	Unknown protein; Its function is described as molecular_function unknown; Involved in biological_process unknown; Located in chloroplast; Expressed in 23 plant structures; Expressed during 13 growth stages; Has 144 Blast hits to 142 proteins in 73 species: Archae - 3; Bacteria - 62; Metazoa - 7; Fungi - 13; Plants - 44; Viruses - 0; Other Eukaryotes - 15 (source: NCBI BLink).
UPP	31	55.5	2.3	4.3	Uracil phosphoribosyltransferase; Uracil phosphoribosyltransferase (UPRT) that catalyzes the conversion of uracil and 5-phospho-alpha-D-ribose 1- diphosphate (PRPP) to UMP and diphosphate. Is probably the only functional UPRT, since the dual-domain proteins of the UKL family seem to lack this activity.
ACR11	29	511.6	2.8	64.1	Uridylyltransferase-related; May be involved in feedback regulation of amino acid metabolism. May be involved in the regulation of glutamine metabolism.
AT3G10405	74	85.3	3.6	13.5	Vacuolar acid trehalase; Unknown protein; Its function is described as molecular_function unknown; Involved in pollen development; Located in chloroplast; Has 44 Blast hits to 44 proteins in 20 species: Archae - 0; Bacteria - 4; Metazoa - 0; Fungi - 0; Plants - 39; Viruses - 0; Other Eukaryotes - 1 (source: NCBI BLink).
VIK	3	8.5	4.3	126	VH1-interacting kinase; Encodes a protein with similarity to members of the C1 subgroup of MAP kinase kinase kinases. Interacts physically with the receptor kinase BRL2/VH1 and appears to be involved in auxin and brassinosteriod signaling.
WAT1	4	-	-	-	Walls Are Thin 1; An Arabidopsis thaliana homolog of Medicago truncatula NODULIN21 (MtN21). The gene encodes a plant-specific, predicted integral membrane protein and is a member of the Plant-Drug/Metabolite Exporter (P-DME) family (Transporter Classification number: TC 2.A.7.3).
ABCG11	3	51.9	5.5	1.1	White-brown complex homolog protein 11; Required for the cuticle and pollen coat development by controlling cutin and maybe wax transport to the extracellular matrix. Involved in developmental plasticity and stress responses.
WNK4	3	9	40.8	129.9	With no lysine (K) kinase 4; Encodes a member of the WNK family (9 members in all) of protein kinases, the structural design of which is clearly distinct from those of other known protein kinases, such as receptor-like kinases and mitogen-activated protein kinases. Its transcription is under the control of circadian rhythms.
WNK5	3	-	-	-	With no lysine (K) kinase 5; Encodes a member of the WNK family (9 members in all) of protein kinases, the structural design of which is clearly distinct from those of other known protein kinases, such as receptor-like kinases and mitogen-activated protein kinases.
XTH5	1	34.1	1410.7	1974.8	Xyloglucan endotransglucosylase/hydrolase 5; Catalyzes xyloglucan endohydrolysis (XEH) and/or endotransglycosylation (XET). Cleaves and religates xyloglucan polymers, an essential constituent of the primary cell wall, and thereby participates in cell wall construction of growing tissues (By similarity); Belongs to the glycosyl hydrolase 16 family. XTH group 1 subfamily.
XTH6	36	37.1	23.3	4765.2	Xyloglucan endotransglucosylase/hydrolase 6; Catalyzes xyloglucan endohydrolysis (XEH) and/or endotransglycosylation (XET). Cleaves and religates xyloglucan polymers, an essential constituent of the primary cell wall, and thereby participates in cell wall construction of growing tissues (By similarity); Belongs to the glycosyl hydrolase 16 family. XTH group 1 subfamily.
XTR6	2	4.8	110.1	85.7	Xyloglucan endotransglycosylase 6; Catalyzes xyloglucan endohydrolysis (XEH) and/or endotransglycosylation (XET). Cleaves and religates xyloglucan polymers, an essential constituent of the primary cell wall, and thereby participates in cell wall construction of growing tissues (By similarity).
EMB3143	146	382.2	13.3	80.4	YCF54; Unknown protein; Its function is described as molecular_function unknown; Involved in biological_process unknown; Located in thylakoid, chloroplast; Expressed in 22 plant structures; Expressed during 14 growth stages; Contains the following InterPro domains: Protein of unknown function DUF2488 (InterPro:IPR019616); Has 1807 Blast hits to 1807 proteins in 277 species: Archae - 0; Bacteria -…
YLMG2	62	116.5	7.3	33.5	YGGT family protein; Not required for the biogenesis and accumulation of native cytochrome b6 in the thylakoid membrane. Not functionally involved in the pathway for covalent binding of the c-type heme to cytochrome b6; Belongs to the YggT family.
AT1G66810	1	1.4	1.2	65	Zinc finger C-x8-C-x5-C-x3-H type family protein; Its function is described as zinc ion binding, nucleic acid binding; Involved in biological_process unknown; Expressed in 20 plant structures; Expressed during 13 growth stages; Contains the following InterPro domains: Zinc finger, CCCH-type (InterPro:IPR000571); BEST Arabidopsis thaliana protein match is: Zinc finger C-x8-C-x5-C-x3-H type family …
AT3G03080	1	53.3	2.3	17.5	Zinc-binding dehydrogenase family protein; Its function is described as oxidoreductase activity, binding, zinc ion binding, catalytic activity; Involved in oxidation reduction, metabolic process; Located in cellular_component unknown; Expressed in 8 plant structures; Expressed during L mature pollen stage, M germinated pollen stage, 4 anthesis, petal differentiation and expansion stage; Contains …

## Sheet: Edges
Supplementary Table ST5:Predicted protein-protein interactome network of A glauca
Node 1	Node 2	Coexpression	score
Tic32-IVa	ACP4	0.042	0.536
CSD2	DHAR3	0.042	0.769
IRX4	MTO3	0.042	0.534
XTR6	XYL4	0.042	0.405
AT4G23420	ACP4	0.042	0.536
KING1	SIP3	0.043	0.539
KING1	SNRK2.5	0.043	0.539
AT1G75460	UBC9	0.043	0.451
PIP1;4	AT4G35750	0.043	0.742
GRP7	RABE1b	0.043	0.502
MTO3	AT5G55220	0.043	0.644
GOX1	AT5G44730	0.043	0.508
LOX2	TPS21	0.043	0.442
SAM1	AT5G55220	0.043	0.644
SAM-2	AT5G55220	0.043	0.644
HEMA2	CHLM	0.043	0.686
PAL1	CYP84A1	0.043	0.637
AOAT2	AT1G79870	0.043	0.936
GGAT1	AT1G79870	0.043	0.951
SCO1	J8	0.044	0.412
SCO1	J11	0.044	0.412
FBP	AILP1	0.044	0.461
IRX9	CYP84A1	0.044	0.454
LPD1	HMT2	0.044	0.495
FD3	GS2	0.044	0.597
T19F6.2	AT4G33720	0.044	0.508
SHM4	Pnsl5	0.044	0.473
RAP2.6	AT4G33550	0.044	0.566
AT1G71500	FAD2	0.044	0.416
AT3G59480	RPE	0.044	0.426
FLA7	GUT1	0.045	0.518
FNR2	HMT2	0.045	0.724
FNR2	CAT	0.045	0.709
AT3G57680	TL29	0.045	0.465
AT1G79870	PCK1	0.045	0.484
LRX2	FLA7	0.045	0.443
UXS6	GAE6	0.045	0.702
RRF	PCLPP	0.045	0.488
CAT	HSC70-1	0.045	0.571
CAT	FNR1	0.045	0.709
PCK1	TDT	0.045	0.605
C4H	IRX1	0.045	0.582
IRX9	LAC12	0.045	0.501
IRX4	MYB86	0.045	0.541
FRA8	HCT	0.045	0.602
FRA8	TBL33	0.045	0.591
HPR	PCK1	0.045	0.484
HSP70	HTB2	0.045	0.597
HSP70	HTB9	0.045	0.596
HSP70	CAT	0.045	0.777
AT4G15960	CAT	0.045	0.534
AT4G02340	CAT	0.045	0.534
HEMA2	ACD1-LIKE	0.045	0.499
FLA11	PMEPCRF	0.045	0.515
RABE1b	PSBC	0.045	0.516
FD3	RCA	0.045	0.509
AT1G32470	ATMS1	0.045	0.633
T19F6.2	PRP4	0.045	0.504
AT3G09440	CAT	0.045	0.482
SHM4	GS2	0.045	0.594
PRK	PLDDELTA	0.045	0.588
HMT2	FNR1	0.045	0.724
AT2G35120	GS2	0.045	0.615
AOAT2	MTO3	0.045	0.446
TY1	AT2G04700	0.045	0.814
AT1G67280	TSB2	0.045	0.601
AT1G67280	AT1G79870	0.045	0.424
LysoPL2	CYP84A1	0.046	0.877
UBC5	UBC9	0.046	0.528
PPa4	AT4G11290	0.046	0.519
CESA4	CESA6	0.046	0.508
4CL2	CYP84A1	0.046	0.954
IRX9	OMT1	0.046	0.435
IRX4	AT1G30760	0.046	0.651
IRX6	CESA6	0.046	0.443
PRXQ	CAT	0.046	0.719
IAA27	CEV1	0.046	0.419
GOX1	GGR	0.046	0.401
HSP70	AT3G60750	0.046	0.613
HSP70	CLA1	0.046	0.844
STN7	HTA12	0.046	0.529
STN7	HTA6	0.046	0.529
ACA10	RCI2	0.046	0.411
LPD1	SVR3	0.046	0.439
LPD1	SHM1	0.046	0.864
SAM1	CLA1	0.046	0.407
AT3G60750	PCK1	0.046	0.562
HEMA2	ACR11	0.046	0.626
SHM4	TSB2	0.046	0.8
RCA	UPP	0.046	0.46
AT2G46220	ROP10	0.046	0.629
HMT2	ATMS1	0.046	0.973
CLA1	PCK1	0.046	0.401
AOAT2	LPD1	0.046	0.943
TSB2	SHM1	0.046	0.8
AT2G05310	Tic32-IVa	0.046	0.594
AT2G05310	AT4G23420	0.046	0.873
NYC1	PSY	0.046	0.59
GSTU7	OSM34	0.046	0.418
GGAT1	LPD1	0.046	0.897
Tic32-IVa	FNR1	0.047	0.405
UGE1	SUS4	0.047	0.427
AT1G11860	HMT2	0.047	0.787
At1g08080	MGL	0.047	0.487
HA6	PPa4	0.047	0.659
AT1G30760	AGT	0.047	0.412
IRX9	CESA6	0.047	0.586
MTO3	AT5G08650	0.047	0.402
MTO3	SVR3	0.047	0.402
ACD1-LIKE	PORA	0.047	0.628
FRA8	IRX3	0.047	0.83
AGT	AT3G29320	0.047	0.504
AGT	AT5G44390	0.047	0.412
LPD1	RPE	0.047	0.417
SAM1	AT5G08650	0.047	0.402
SAM1	SVR3	0.047	0.402
SAM-2	SVR3	0.047	0.402
SAM-2	AT5G08650	0.047	0.402
HEMA2	LHCA4	0.047	0.62
GAE6	SUS4	0.047	0.821
FD3	CRD1	0.047	0.597
AT3G09440	AT3G11630	0.047	0.491
MLP423	AT2G03200	0.047	0.447
DEG1	SBT1.6	0.047	0.588
AT3G11630	HSP70	0.047	0.491
AT3G11630	HSC70-1	0.047	0.491
ERS1	IRX1	0.047	0.588
PRIN2	PTAC16	0.047	0.62
sks5	AT5G62350	0.048	0.432
PGSIP3	GUT1	0.048	0.901
HSP70	RCI2	0.048	0.479
AT4G15960	THI1	0.048	0.409
ESK1	GUT1	0.048	0.7
AT5G11420	XYL4	0.048	0.522
AT4G02340	THI1	0.048	0.409
PnsB1	SUS4	0.048	0.606
GUT1	XYL4	0.048	0.452
BXL2	CESA6	0.048	0.517
AT3G54210	PCK1	0.048	0.479
AT1G11860	LPD1	0.049	0.996
AT1G11860	ATMS1	0.049	0.625
AT1G11860	MTO3	0.049	0.669
AT1G11860	SAM-2	0.049	0.669
TUB5	STN7	0.049	0.506
HSP70	RPS1	0.049	0.411
AGT	AT2G35120	0.049	0.924
STN7	TUB3	0.049	0.506
STN7	TUA6	0.049	0.445
SAM1	AT1G11860	0.049	0.669
HEMA2	RPE	0.049	0.655
CLA1	GGR	0.049	0.451
RD21A	AT5G10770	0.049	0.677
TUA2	STN7	0.049	0.445
MEE32	SHM1	0.05	0.601
MEE32	HEME1	0.05	0.505
THX	CSD2	0.05	0.407
UGE1	GlcNA.1UT1	0.05	0.437
HEME2	MEE32	0.05	0.505
IRX9	PER64	0.05	0.647
FLA17	GUT1	0.05	0.406
PDE334	PSBC	0.05	0.485
PRF5	ROP10	0.05	0.664
ALDH11A3	ATCAD4	0.05	0.503
Cpn60beta2	PCLPP	0.05	0.541
CPN60A	PCLPP	0.05	0.56
LHCA3	CPN60A	0.05	0.624
CLH1	NYC1	0.05	0.976
LPD1	SHM4	0.051	0.924
LPD1	FBA2	0.051	0.407
SAM1	PGK1	0.051	0.439
FD3	AT3G13120	0.051	0.628
CDSP32	HSP70	0.051	0.407
PGK1	MTO3	0.051	0.439
PGK1	SAM-2	0.051	0.439
RPS1	PCLPP	0.051	0.441
AOAT2	GS2	0.051	0.847
CYP84A1	CESA4	0.051	0.426
LHB1B1	NYC1	0.052	0.52
GGR	LIL3:2	0.052	0.644
FER2	AT3G13120	0.052	0.543
FD3	PSAL	0.052	0.583
CCoAOMT1	CEV1	0.052	0.56
PAL1	LAC17	0.052	0.403
MGL	HMT2	0.052	0.982
AT3G59480	AT3G60750	0.052	0.633
AT3G59480	CLA1	0.052	0.539
LHCA1	AT3G60750	0.053	0.447
PGSIP3	CEV1	0.053	0.453
AT1G11860	MEE32	0.053	0.407
MENG	GGR	0.053	0.754
HSP70	PCLPP	0.053	0.487
GolS2	CEV1	0.053	0.419
PSAN	PSBA	0.053	0.596
PGSIP1	CEV1	0.053	0.493
TBL33	LAC12	0.053	0.605
AT2G43560	AT3G57680	0.053	0.447
RD21A	ALDH11A3	0.053	0.419
PSBO2	PSBA	0.054	0.988
PSB27	AT3G57680	0.054	0.454
PSBP-2	EMB3113	0.054	0.496
CEL2	EXPA1	0.054	0.441
IRX9	GH9A1	0.054	0.555
PSBX	PSBA	0.054	0.889
CHLI2	PSBA	0.054	0.64
PSAF	PSBA	0.054	0.865
CA1	CAT	0.054	0.448
AT2G45180	PP2-A1	0.054	0.597
PSBP-1	PSBA	0.054	0.893
MLP423	DEG1	0.054	0.588
RBCS1B	PSBA	0.054	0.409
AT1G74470	GGR	0.054	0.86
NPQ4	PSBA	0.054	0.629
PSAL	PSBA	0.054	0.827
NYC1	RBCS3B	0.054	0.418
NYC1	CHLI2	0.054	0.549
EBP	KING1	0.054	0.662
RBCS1A	NYC1	0.055	0.419
LHCA1	NYC1	0.055	0.599
CHLM	PORA	0.055	0.882
AT3G57680	AT5G53490	0.055	0.47
IRX9	GUT1	0.055	0.962
FRA8	CESA4	0.055	0.847
BXL2	LRX2	0.055	0.462
AOAT2	SHM4	0.055	0.881
NYC1	RBCS1B	0.055	0.419
GGAT1	SHM4	0.055	0.8
PSAG	PSBA	0.056	0.449
PSBP-2	HPL1	0.056	0.616
GAPB	MTO3	0.056	0.424
AT1G11860	ACD1-LIKE	0.056	0.41
CAT	PORA	0.056	0.421
PSBQ-2	PSBA	0.056	0.637
CSP41A	PSBA	0.056	0.453
C4H	MYB86	0.056	0.877
IRX9	CCoAOMT1	0.056	0.509
PSAF	FD3	0.056	0.593
RBCS3B	PSBA	0.056	0.439
FD3	LHCA1	0.056	0.402
AT3G13120	PCK1	0.056	0.615
GPX1	AT3G52960	0.056	0.746
LHCA3	PSBA	0.056	0.451
FD2	PSBA	0.056	0.572
NYC1	CAT	0.056	0.601
TY1	PRXQ	0.056	0.819
PSBR	AT3G60750	0.056	0.471
IRX3	GUT1	0.057	0.418
PSB27	PSBA	0.057	0.807
NdhS	Pnsl5	0.057	0.636
CSD2	PETC	0.057	0.504
PCK1	RPE	0.057	0.406
IRX9	HCT	0.057	0.527
IRX9	scpl48	0.057	0.612
AGT	LPD1	0.057	0.874
LPD1	FTRA2	0.057	0.578
UGD1	PHT2;1	0.057	0.411
LHCA2	PSBA	0.057	0.59
PETC	PSBA	0.057	0.736
TBL33	XYL4	0.057	0.621
CAB1	NYC1	0.057	0.523
TUA6	NDPK2	0.057	0.432
AT3G11630	WCRKC1	0.057	0.689
HPL1	GUN5	0.057	0.598
PAL1	IRX1	0.057	0.623
PAL1	IRX3	0.057	0.598
IRX12	PER64	0.057	0.597
TUA2	NDPK2	0.057	0.432
PSBR	PSBA	0.057	0.635
IRX1	ATCSLA09	0.058	0.683
PPa4	HCF136	0.058	0.425
PSBP-2	PPD5	0.058	0.417
4CL2	CESA4	0.058	0.499
CAC3	SAM-2	0.058	0.413
SUS4	APL1	0.058	0.91
STN7	AT5G42765	0.058	0.594
OEP16-1	HEMC	0.058	0.439
AT5G22580	THI1	0.058	0.624
AT2G26690	GS2	0.058	0.605
GXM3	ESK1	0.058	0.662
GXM3	IRX1	0.058	0.45
LHCB2.2	CCL	0.058	0.748
RCI2	HCF136	0.058	0.509
AT2G35120	FTRA2	0.058	0.848
EMB3119	LPD1	0.058	0.433
PSBY	PSBA	0.058	0.528
PSBW	PSBA	0.059	0.937
AT2G04700	FD3	0.059	0.473
FRA8	C4H	0.059	0.607
AGT	AT4G02340	0.059	0.711
AGT	AT4G15960	0.059	0.711
AT3G23090	TUA6	0.059	0.554
ESK1	IRX15-L	0.059	0.623
HEMA2	RABE1b	0.059	0.514
FD3	FTRA2	0.059	0.408
LAC12	HCT	0.059	0.503
POM1	CESA4	0.059	0.598
AT1G23040	MMP	0.06	0.508
PSB27	AOAT2	0.06	0.443
PER64	CESA4	0.06	0.471
AT1G52220	OEP16-1	0.06	0.584
EDA3	J20	0.06	0.604
PORC	NYC1	0.06	0.618
MTO3	HMT2	0.06	0.953
MTO3	RABE1b	0.06	0.425
HCEF1	AILP1	0.06	0.602
SAM1	HMT2	0.06	0.953
SAM1	RABE1b	0.06	0.425
SAM-2	RABE1b	0.06	0.425
PSBP-1	AT3G52960	0.06	0.549
UPP	TRXF2	0.06	0.589
GXM3	IRX9	0.06	0.647
HMT2	SAM-2	0.06	0.953
CXXS1	CAT	0.06	0.562
PSAK	PSBA	0.06	0.493
IRX3	GH9A1	0.061	0.699
IRX4	4CL2	0.061	0.967
MTO3	CCoAOMT1	0.061	0.404
OEP16-1	PSAH-1	0.061	0.552
GXM3	TBL3	0.061	0.627
PSBW	AT3G60750	0.062	0.483
PORC	OEP16-1	0.062	0.529
AT2G03200	PIP2B	0.062	0.418
AT3G60750	AT5G52780	0.062	0.473
ABCI15	FAD8	0.062	0.473
CEV1	AT5G06570	0.063	0.529
J20	CLA1	0.064	0.606
PRP4	AT5G33370	0.065	0.604
CPN60A	PSBO2	0.065	0.441
CCoAOMT1	CESA4	0.065	0.632
CAC3	FAD6	0.066	0.455
ALDH11A3	AT3G60750	0.066	0.942
IRX9	ATCSLA09	0.067	0.555
FD3	SHM4	0.067	0.406
CPN60A	RCA	0.068	0.6
ROP10	CEV1	0.068	0.523
NYC1	AT4G26370	0.068	0.616
FLA7	PRP4	0.069	0.533
RABE1b	CAT	0.069	0.418
FLA2	EXPB3	0.07	0.407
PGSIP3	IRX15-L	0.07	0.812
MEE32	SHM4	0.07	0.505
PAL1	CESA4	0.072	0.63
IRX3	OMT1	0.073	0.439
PSBO2	AT3G52960	0.073	0.576
FLA7	TBL3	0.073	0.481
IRX1	GH9A1	0.073	0.854
FNR2	AILP1	0.073	0.481
ASD1	XYL4	0.073	0.588
ACR11	LHCB2.1	0.073	0.559
IRX4	LysoPL2	0.073	0.88
MENG	AT1G74470	0.073	0.763
AT2G04570	AT2G45180	0.073	0.632
AAP3	PRX52	0.073	0.429
SAM-2	CCoAOMT1	0.073	0.411
LIN2	CLH1	0.073	0.478
PSBP-1	CAT	0.073	0.467
CCL	RPE	0.073	0.599
CCL	LHCB3	0.073	0.729
MGL	STR15	0.073	0.516
NPQ4	CCL	0.073	0.729
CLH1	HEMC	0.073	0.628
EBP	ETR2	0.073	0.604
PRPL11	AT3G09440	0.074	0.589
PRPL11	HSC70-1	0.074	0.589
PRPL11	HSP70	0.074	0.589
4CL2	MYB86	0.074	0.445
PGSIP1	IRX15-L	0.074	0.83
SHM4	OMT1	0.074	0.449
ABCI15	FAD6	0.074	0.462
AT1G74070	HSP70	0.075	0.437
AT1G74070	HSC70-1	0.075	0.437
AT1G74070	AT3G09440	0.075	0.437
THX	LPD1	0.075	0.418
emb2184	MEE32	0.075	0.63
HSC70-1	AT5G35100	0.075	0.437
LUT1	NYC1	0.075	0.662
HSP70	AT5G35100	0.075	0.437
LPD1	TRXF2	0.075	0.418
LPD1	ATHM2	0.075	0.418
LPD1	WCRKC1	0.075	0.418
LPD1	CHLM	0.075	0.738
CP12-2	Pnsl5	0.075	0.474
TRX-M4	LPD1	0.075	0.418
AT3G09440	AT5G35100	0.075	0.437
CDSP32	LPD1	0.075	0.418
BXL2	BAG1	0.075	0.537
CXXS1	LPD1	0.075	0.418
TY1	LPD1	0.075	0.418
KING1	SBPASE	0.076	0.439
KING1	HCEF1	0.076	0.439
FBP	KING1	0.076	0.439
IRX6	IRX15-L	0.076	0.565
HSP70	MTO3	0.076	0.591
SAM1	HSP70	0.076	0.411
LEA7	AT4G33550	0.076	0.508
AT3G52960	ATHM2	0.076	0.602
GAPB	LPD1	0.077	0.487
GAPA-2	LPD1	0.077	0.458
AT1G30760	AT4G11290	0.077	0.663
VAR2	PCLPP	0.077	0.423
STN7	SKL2	0.077	0.662
HEMA2	HEME1	0.077	0.732
FD3	AT3G52960	0.077	0.531
UPP	RPE	0.077	0.664
AT3G11630	LPD1	0.077	0.525
FTSH1	PCLPP	0.077	0.664
CYP72A15	CYP71A22	0.078	0.465
CSD2	AT2G37660	0.078	0.533
CSD2	PRXQ	0.078	0.679
GOX1	AT5G21105	0.078	0.405
SAM1	MGL	0.078	0.958
CA1	AT3G52960	0.078	0.569
ATPD	SHM4	0.078	0.45
TBL33	GUT1	0.078	0.597
PGK1	PCK1	0.078	0.666
AT2G35120	LPD1	0.078	0.981
MGL	SAM-2	0.078	0.959
MGL	MTO3	0.078	0.964
RBCS1A	UPP	0.079	0.504
IRX1	GUT1	0.079	0.565
IRX1	OMT1	0.079	0.467
FNR2	MGL	0.079	0.581
MEE32	LPD1	0.079	0.415
CAT	MT2B	0.079	0.514
MT2A	CAT	0.079	0.425
PSAD-2	FD3	0.079	0.753
ATCAD4	CYP84A1	0.079	0.869
MENG	THI1	0.079	0.409
GolS2	AT3G29320	0.079	0.641
AGT	HEMC	0.079	0.525
PGSIP1	AT3G29320	0.079	0.641
AT3G29320	PGSIP3	0.079	0.641
AT5G55220	PCLPP	0.079	0.502
CCoAOMT1	CYP84A1	0.079	0.773
MGL	FNR1	0.079	0.581
PSAL	Pnsl5	0.079	0.484
CYP84A1	HCT	0.079	0.941
AT3G59480	ATPD	0.079	0.537
PSBP-2	VAR2	0.08	0.506
PSBP-2	PDE334	0.08	0.463
HSC70-1	BAG1	0.08	0.932
HSP70	BAG1	0.08	0.89
AGT	UBC9	0.08	0.553
J20	RbcX2	0.08	0.619
LIN2	OEP16-1	0.08	0.414
AT3G09440	BAG1	0.08	0.776
CRD1	PORA	0.08	0.984
CLH1	HEMA1	0.08	0.63
CLH1	HEME1	0.08	0.631
POM1	FLA11	0.08	0.602
IRX12	IRX15-L	0.08	0.568
TUB5	NDPK2	0.081	0.403
RCA	HSP70	0.081	0.649
UPP	AT3G60750	0.081	0.503
AT2G35120	ATMS1	0.081	0.631
DAC	AT5G24490	0.081	0.452
IRX9	CEV1	0.082	0.487
CPN60A	PETC	0.082	0.427
IRX1	LAC12	0.083	0.416
ALB1	HEMA2	0.083	0.705
CAT	AT5G44730	0.083	0.653
FBP	CAT	0.083	0.544
GGR	HEMC	0.083	0.441
PRPL35	LOX2	0.083	0.569
AGT	AT3G60750	0.083	0.858
LPD1	AT3G52960	0.083	0.553
Lhca6	FD3	0.083	0.426
HEMA1	ACD1-LIKE	0.083	0.579
RCA	UBC9	0.083	0.472
TUA6	AT4G27360	0.083	0.406
CCoAOMT1	IRX3	0.083	0.62
MGL	ATMS1	0.083	0.986
TUA2	AT4G27360	0.083	0.406
CHLM	GGR	0.084	0.471
AGT	EMB3119	0.084	0.426
PSAK	FD3	0.084	0.589
PHT2;1	TDT	0.085	0.796
TLP18.3	AT3G57680	0.085	0.417
MENG	APG1	0.085	0.609
AT3G60750	HSC70-1	0.085	0.406
AT3G29320	SBPASE	0.085	0.53
UPP	RBCS1B	0.085	0.507
UPP	RBCS3B	0.085	0.507
GXM3	FLA11	0.085	0.485
MLP28	XTH6	0.085	0.455
KING1	PCK1	0.086	0.401
AT5G16810	NDPK2	0.086	0.639
PGSIP3	FLA11	0.086	0.481
ACR11	LHCB2.2	0.086	0.565
IRX4	IRX3	0.086	0.622
PSRP4	GGR	0.086	0.633
Cpn60beta2	HCEF1	0.086	0.658
AT3G60750	CP12-2	0.086	0.581
RbcX1	LHCB5	0.086	0.566
RbcX1	RBCS1B	0.086	0.633
RCI2B	AT4G33550	0.086	0.496
PSBP-1	HPL1	0.086	0.628
CCL	TROL	0.086	0.952
TUA6	HSC70-1	0.086	0.438
WCRKC1	TRXF2	0.086	0.654
ERS1	EBP	0.086	0.565
ROP10	UPP	0.086	0.448
CLH1	HEME2	0.086	0.633
NYC1	HEMC	0.086	0.484
AT1G52190	AT1G66180	0.086	0.642
RD21A	AT2G45220	0.086	0.612
GDC1	EMB2799	0.087	0.542
PSAG	AT3G60750	0.087	0.411
GAPB	AT5G24490	0.087	0.477
UGE1	UGD1	0.087	0.892
ACR11	HEMA1	0.087	0.642
RPS9	ENODL2	0.087	0.622
AGT	AT2G30695	0.087	0.417
AGT	SKL2	0.087	0.443
UGD1	GAE6	0.087	0.794
CPN60A	FBA2	0.087	0.426
PSBY	EMB3123	0.087	0.714
IRX1	CCoAOMT1	0.088	0.647
UBC5	PPa4	0.088	0.436
IRX9	IRX15-L	0.088	0.878
CPN60A	PGLP1	0.088	0.414
AOAT2	GOX1	0.091	0.857
PPa4	PDE334	0.092	0.68
MTO3	AT3G60750	0.092	0.57
UGD1	SUS4	0.092	0.415
CPN60A	GOX1	0.092	0.431
PORC	HEMA2	0.093	0.664
FAD2	FAD5	0.093	0.864
HEMA2	PORA	0.093	0.649
FD3	CHLM	0.093	0.725
HEMA1	RABE1b	0.093	0.532
HEMA1	PORA	0.093	0.937
4CL2	IRX1	0.094	0.473
PGSIP3	LAC17	0.095	0.542
AT1G52220	AOAT2	0.095	0.62
IRX3	IRX15-L	0.096	0.595
PTAC4	J20	0.096	0.479
HERK1	CESA6	0.097	0.41
CPN60A	AT3G29320	0.097	0.673
GXM3	GAUT12	0.097	0.678
PnsB2	AT3G52960	0.097	0.411
LHCA3	AT3G60750	0.098	0.448
CXXS1	AT1G67280	0.098	0.42
PTAC4	CAT	0.099	0.424
GAUT12	IRX15-L	0.099	0.819
PnsB1	Cpn60beta2	0.099	0.577
FLA7	TBL33	0.1	0.623
PSBW	ENODL2	0.1	0.642
PSBP-2	ATPC1	0.1	0.515
WAT1	FLA7	0.1	0.426
Cpn60beta2	AT4G02530	0.1	0.664
PETC	Pnsl5	0.1	0.492
PnsL2	PSBP-2	0.1	0.436
CXXS1	GPX1	0.1	0.619
GAPB	HSP70	0.101	0.754
GAPB	HSC70-1	0.101	0.656
GAPB	AT3G09440	0.101	0.656
GAPA-2	HSC70-1	0.101	0.721
GAPA-2	HSP70	0.101	0.721
GAPA-2	AT3G09440	0.101	0.721
SAM1	IRX4	0.101	0.448
PGK1	SHM4	0.101	0.57
AT1G18170	PSBP-2	0.102	0.551
AGT	AT4G24750	0.102	0.764
LEA7	HSP70	0.102	0.461
CYP71A22	FdC1	0.103	0.43
LAC10	GAUT12	0.103	0.494
HEMA1	AGT	0.103	0.419
CSD2	WCRKC1	0.104	0.578
CSD2	TRXF2	0.104	0.578
PSBP-2	AT5G53490	0.104	0.643
FBP	ALDH11A3	0.104	0.524
ATCAD4	4CL2	0.104	0.517
ALDH11A3	AT3G11630	0.104	0.464
PSAF	AT3G60750	0.104	0.412
AT3G60750	THI1	0.104	0.453
CDSP32	CSD2	0.104	0.605
CXXS1	CSD2	0.104	0.589
AT1G67280	ALDH11A3	0.104	0.462
SCO1	AT5G35100	0.105	0.423
FNR2	NYC1	0.105	0.427
PSBP-2	PnsL4	0.105	0.532
CESA4	GH9A1	0.105	0.852
ACR11	LHCB2.3	0.105	0.574
4CL2	IRX3	0.105	0.497
AT3G60750	RBCS3B	0.105	0.417
GPX1	CSD2	0.105	0.886
AT3G29320	AT3G48420	0.105	0.502
GlcNA.1UT1	GAE6	0.105	0.47
CLH1	AT1G44000	0.105	0.921
RBCS1A	AT3G60750	0.106	0.674
CEV1	CESA4	0.106	0.538
GXM3	PGSIP1	0.106	0.752
FAD6	THI1	0.106	0.406
FBP	CLA1	0.108	0.819
POM1	RCA	0.108	0.407
AGT	NYC1	0.109	0.542
GUN5	PORA	0.109	0.83
LIN2	HEMA1	0.109	0.853
LIN2	HEMA2	0.109	0.721
UPP	PETC	0.109	0.491
DEG1	CAT	0.109	0.501
FTSH1	CPN60A	0.109	0.471
HTB1	UPP	0.11	0.447
SCO1	LPD1	0.11	0.472
PSBP-2	NdhM	0.11	0.561
PSRP3/1	MLP28	0.111	0.682
PGSIP3	TBL3	0.111	0.47
PGSIP3	GAUT12	0.111	0.837
AT1G79870	AT3G29320	0.111	0.401
IRX4	CYP84A1	0.111	0.996
IRX4	UGD1	0.111	0.41
APG1	GGR	0.111	0.814
LUT1	CLA1	0.111	0.581
Cpn60beta2	SBPASE	0.111	0.638
AT3G60750	CHLM	0.111	0.509
CPN60A	CA1	0.111	0.415
AT3G29320	AT4G39970	0.111	0.505
RCA	AT3G04550	0.111	0.453
CLH1	CHLM	0.111	0.644
AT2G43560	AT3G60750	0.111	0.416
AT3G52960	TRXF2	0.111	0.685
LHCA1	ENODL2	0.112	0.612
PSBP-2	HCF136	0.112	0.579
UXS6	IRX9	0.112	0.617
CAT	FBA2	0.112	0.463
PSBX	AT5G20740	0.112	0.578
ALDH11A3	ACD1-LIKE	0.112	0.4
NdhM	Pnsl5	0.113	0.404
HEMA2	HEME2	0.113	0.736
AT1G18170	AT3G09440	0.114	0.405
AT1G18170	HSC70-1	0.114	0.405
AT1G18170	HSP70	0.114	0.405
CSD2	NDPK2	0.114	0.764
CAT	GS2	0.114	0.452
AT1G76450	PSBP-2	0.114	0.408
AT3G60750	AT5G55220	0.114	0.462
HEMA2	FD2	0.114	0.4
PnsL2	MLP423	0.114	0.588
FBA2	AT5G66530	0.114	0.631
LHCB2.2	AT3G11630	0.114	0.611
RbcX2	THI1	0.114	0.63
NPQ4	CAT	0.114	0.429
AT2G43560	AT3G09440	0.114	0.405
AT2G43560	HSC70-1	0.114	0.405
AT2G43560	HSP70	0.114	0.459
AT1G11860	CAT	0.115	0.465
ESK1	PGSIP3	0.115	0.836
LAC10	TBL3	0.115	0.419
AT2G20870	AT5G20740	0.115	0.796
PSBP-1	PSBP-2	0.115	0.819
NPQ1	CLA1	0.116	0.636
ATCSLA09	CEV1	0.116	0.614
AT3G29320	HCEF1	0.116	0.546
CCL	FNR1	0.116	0.757
FLA7	GAE6	0.117	0.557
AT1G18170	Pnsl5	0.117	0.474
MEE32	TSB2	0.117	0.469
AT5G20740	RBCS1B	0.117	0.449
GAPA-2	AT5G24490	0.117	0.494
AT3G09925	AT5G05960	0.117	0.648
LPD1	ACP4	0.117	0.415
PETC	CAT	0.117	0.401
RCI2B	AT4G11290	0.117	0.491
AT2G32150	KING1	0.117	0.419
FD2	LOX2	0.117	0.537
MLP423	AT5G22580	0.117	0.423
CCL	LHCB5	0.117	0.77
UPP	HTB2	0.117	0.451
POM1	HPR	0.117	0.54
NYC1	ACD1-LIKE	0.117	0.826
CESA4	IRX15-L	0.118	0.603
AT2G37220	GUN4	0.118	0.581
LPD1	CAT	0.118	0.515
LAC10	CESA4	0.118	0.621
CPN60A	CSP41A	0.118	0.506
TBL33	PGSIP3	0.118	0.581
HEMA1	RPS1	0.118	0.43
HEMA1	PSAL	0.118	0.536
CCL	STR15	0.118	0.668
CLA1	RBCS1B	0.118	0.426
CLH1	CHLI2	0.118	0.485
A/N-InvC	MSS1	0.118	0.401
IRX1	IRX15-L	0.119	0.631
PGSIP3	IRX6	0.119	0.571
AT2G37220	EMB3123	0.119	0.457
AT2G35120	ACP4	0.119	0.524
CAO	AT3G55240	0.119	0.558
RBCS1A	RbcX2	0.12	0.624
PSBP-2	PPL1	0.12	0.88
GAPB	UPP	0.12	0.458
IRX1	CESA6	0.121	0.547
AT3G29240	NDPK2	0.121	0.41
CAT	AT5G38520	0.121	0.403
GGR	PSY	0.121	0.831
IRX4	IRX1	0.121	0.527
FLA17	IRX6	0.121	0.526
LPD1	AT3G29320	0.121	0.414
CLA1	AT5G55220	0.121	0.466
RBCS1A	AT5G20740	0.122	0.452
At1g07660	TUB3	0.122	0.404
PnsB3	AT3G52960	0.122	0.444
FBP	AT3G29320	0.122	0.549
IRX9	PGSIP3	0.122	0.914
UGD1	UXS6	0.122	0.94
LIN2	PORA	0.122	0.618
ATPD	HPL1	0.122	0.466
UPP	TL29	0.122	0.498
CSD2	CLA1	0.123	0.479
CSD2	AT3G60750	0.123	0.544
PSBP-2	PnsL1	0.123	0.625
AT1G79870	GOX1	0.123	0.92
AT3G60750	CLA1	0.123	0.668
AT1G67280	HEME1	0.123	0.605
GAPB	PCK1	0.124	0.462
CDSP32	ATHM2	0.124	0.732
PnsL2	Pnsl5	0.124	0.58
AT1G79870	AGT	0.125	0.989
FBP	AT3G60750	0.125	0.995
PGK1	ATCAD4	0.125	0.619
LIL3:2	PORA	0.125	0.429
ROP10	IRX1	0.125	0.44
CSD2	AT3G52960	0.126	0.714
CSD2	CAT	0.126	0.975
GAPA-2	CAT	0.126	0.466
IRX4	CAT	0.126	0.411
HEMA2	LHCB4.2	0.126	0.56
CLA1	AT5G52780	0.126	0.509
HEMC	PORA	0.126	0.786
IRX3	CESA6	0.127	0.934
EMB3136	AT5G24490	0.127	0.723
AT1G07660.1	HTA6	0.128	0.802
AT1G07660.1	HTA12	0.128	0.802
LIN2	LHCA1	0.128	0.458
CDSP32	AT3G11630	0.128	0.76
PRK	NDPK2	0.128	0.452
AOR	AT3G03080	0.128	0.414
AT1G67280	AT5G55220	0.128	0.413
HTA12	At1g07660	0.128	0.969
GRP7	CCL	0.129	0.471
TLP18.3	STR15	0.129	0.497
AGT	MTO3	0.129	0.682
AGT	SAM-2	0.129	0.666
STN7	LIL3:2	0.129	0.431
SAM1	AGT	0.129	0.666
PSBP-1	AT5G20740	0.129	0.46
CCL	ATPC1	0.129	0.763
RCA	AT4G24750	0.129	0.452
CLH1	STN7	0.129	0.655
AT1G16080	LHCB2.2	0.13	0.442
FBA1	AT3G60750	0.13	0.93
NPQ1	NPQ4	0.13	0.966
MLP423	AT3G15520	0.13	0.715
CLH1	ACD1-LIKE	0.13	0.476
SKL2	MEE32	0.131	0.628
LHCB5	RbcX2	0.131	0.583
AT3G60750	RBCS1B	0.131	0.509
AT5G52190	RPE	0.131	0.598
CLH1	GUN5	0.131	0.62
FNR2	CPN60A	0.132	0.519
ASD1	BGAL1	0.132	0.4
RPL12-A	AT5G24490	0.132	0.466
AT1G30760	PER64	0.132	0.683
LAC10	IRX6	0.132	0.661
FD2	ACD1-LIKE	0.132	0.461
RCA	ATHM2	0.132	0.4
AT1G74470	FAD8	0.132	0.407
AT5G24490	RPL27	0.132	0.868
HSP70	PGK1	0.133	0.68
AT3G09440	PGK1	0.133	0.463
CCL	PSAN	0.133	0.584
EMB3119	CLA1	0.133	0.929
J8	HSC70-1	0.134	0.725
J8	AT3G09440	0.134	0.725
J8	HSP70	0.134	0.919
HSP70	J11	0.134	0.92
HSP70	J20	0.134	0.954
J11	HSC70-1	0.134	0.833
J20	HSC70-1	0.134	0.899
TRX-M4	AT3G52960	0.134	0.842
AT3G09440	J20	0.134	0.899
AT3G09440	J11	0.134	0.833
CXXS1	J20	0.134	0.415
AT2G04700	ACD1-LIKE	0.135	0.409
ESK1	GAUT12	0.135	0.66
AOAT2	PGLP1	0.135	0.592
AT1G67280	AT3G11630	0.135	0.428
AT1G77090	PSBP-2	0.135	0.445
AT1G07660.1	HTB9	0.136	0.782
AT1G07660.1	HTB2	0.136	0.782
FBP	PSBR	0.136	0.485
EXPA1	AUX1	0.137	0.414
PSBP-1	Pnsl5	0.137	0.516
GAPB	CAT	0.138	0.546
FD2	AT1G67280	0.138	0.41
PSBP-2	PSAN	0.139	0.634
PSBP-2	AT3G63540	0.139	0.486
POM1	IRX6	0.139	0.628
CYP98A3	IRX3	0.14	0.41
RPE	NDPK2	0.14	0.615
AT1G32470	AOAT2	0.14	0.78
RbcX1	RbcX2	0.14	0.969
AT3G29320	AT5G55220	0.14	0.4
CAT	GLU1	0.141	0.454
FBA1	AT5G66530	0.141	0.643
GlcNA.1UT1	AT3G29320	0.141	0.8
PGK1	LPD1	0.142	0.402
PGSIP3	IRX3	0.143	0.63
FBP	AOAT2	0.143	0.476
PRIN2	CHLI2	0.143	0.44
PORA	LHCB3	0.144	0.682
PnsB2	Pnsl5	0.144	0.488
TUA2	AT5G65360.1	0.144	0.404
CAT	SHM1	0.145	0.569
IRX1	HCT	0.146	0.502
FTSH1	RRF	0.146	0.496
AT2G35120	HMT2	0.146	0.716
MLP423	MYB86	0.147	0.404
AT4G33550	LTP4	0.148	0.58
LOX2	RPE	0.148	0.622
ALDH11A3	CAT	0.148	0.691
HEME1	PORA	0.148	0.598
PPa4	ATPD	0.149	0.725
PSBP-2	CYP38	0.149	0.527
AT1G17860	AT2G38870	0.149	0.778
TUA2	HTA6	0.149	0.628
IRX4	GH9A1	0.15	0.405
PGSIP1	TBL3	0.15	0.659
AT3G60750	RPE	0.15	0.999
MLP423	CRD1	0.15	0.66
RbcX2	RBCS1B	0.15	0.924
CLH1	LUT2	0.15	0.415
CLH1	PSY	0.15	0.644
CLH1	LHCB3	0.15	0.582
AT1G67280	AT3G13120	0.15	0.541
PSAO	FAD8	0.151	0.455
MTO3	SHM1	0.151	0.504
AGT	PAL1	0.151	0.467
SAM1	SHM1	0.151	0.431
SAM-2	SHM1	0.151	0.431
AOAT2	AGT	0.151	0.989
GAE6	PRP4	0.152	0.484
TBL33	PGSIP1	0.152	0.661
MGL	KING1	0.152	0.445
AT1G67280	NDPK2	0.152	0.695
FdC2	LHCB2.1	0.152	0.46
FAD5	HEMC	0.153	0.47
PSBP-2	PGRL1A	0.153	0.402
AT5G42765	FNR1	0.153	0.494
TUB5	AT5G11420	0.153	0.524
AT2G04700	GS2	0.153	0.553
LIN2	GUN4	0.153	0.641
Cpn60beta2	PnsB3	0.153	0.525
SIAR1	AAP2	0.153	0.584
DEG1	AT3G57680	0.153	0.524
TPS-CIN1	CYP82C4	0.154	0.496
AT3G60750	GLU1	0.154	0.432
AT2G46910	AT5G52780	0.154	0.401
LOL1	XTH6	0.155	0.524
AT1G07660.1	HTB1	0.155	0.787
NdhO	PSBP-2	0.155	0.4
RbcX2	RBCS3B	0.155	0.639
FTSH1	AT4G01310	0.155	0.404
AT5G20740	RBCS3B	0.156	0.473
GAPA-2	AT3G60750	0.156	0.971
ATHM2	WCRKC1	0.156	0.413
PRXQ	AT5G24490	0.156	0.646
NPQ1	LHCB6	0.156	0.459
HCEF1	CAT	0.156	0.402
CEV1	IRX6	0.156	0.524
MLP423	RPL12-A	0.156	0.474
PSBR	PPD5	0.156	0.631
PSBO2	AT3G60750	0.157	0.603
AT3G48420	AT3G60750	0.157	0.583
THX	AT2G37220	0.157	0.48
PRPL35	AT5G24490	0.157	0.908
CLH1	CRD1	0.157	0.731
IRX3	HCT	0.158	0.529
AT1G16080	LHCB2.1	0.158	0.463
AT1G11860	XTH6	0.158	0.533
TUB5	PGK1	0.158	0.404
RPL21C	AT5G35100	0.158	0.408
IRX9	AT4G27435	0.158	0.515
AT1G32470	SHM4	0.158	0.905
AT3G29320	HEMC	0.158	0.437
MLP423	CPN60A	0.158	0.659
UPP	ATPD	0.158	0.411
AOR	HPL1	0.158	0.407
AT2G35120	SHM1	0.158	0.922
LHCB6	ACD1-LIKE	0.159	0.45
GAPA-2	UPP	0.159	0.482
AGT	FAD8	0.159	0.603
AT3G52960	DHAR3	0.159	0.603
emb2726	NEET	0.16	0.686
FBP	RBCS1A	0.16	0.562
IRX9	ESK1	0.16	0.826
UPP	AT4G39970	0.16	0.412
HEME1	PHT2;1	0.16	0.569
Pnsl5	HCF136	0.161	0.51
PSAG	CCL	0.161	0.755
UPP	AT5G65360.1	0.161	0.491
SAG20	MSS1	0.162	0.687
LIN2	PSBQ-2	0.162	0.451
PnsB2	Cpn60beta2	0.162	0.554
AT4G27435	GAUT12	0.163	0.569
RPL9	AT5G24490	0.163	0.885
FLA2	PRP4	0.163	0.451
FNR2	AT5G42765	0.163	0.547
FNR2	ATMS1	0.163	0.532
IRX9	LAC10	0.163	0.664
IRX4	LAC12	0.163	0.4
PSBP-1	AT3G60750	0.163	0.633
AT1G17860	AT2G45220	0.163	0.476
LysoPL2	OMT1	0.164	0.919
PPa4	RABE1b	0.164	0.415
PPa4	AT5G55220	0.164	0.471
PPa4	ATPC1	0.164	0.767
RPL12-A	PCLPP	0.164	0.485
PRXQ	AT3G60750	0.164	0.69
HEMA2	CHLI2	0.164	0.795
HEMA2	HEMC	0.164	0.778
LEA7	GolS2	0.164	0.531
CAB2	PORA	0.164	0.514
GPX1	PRXQ	0.164	0.859
AOR	ATCAD4	0.164	0.438
CAB1	PORA	0.164	0.515
TY1	AT3G11630	0.164	0.867
AT1G67280	PnsB3	0.164	0.428
AT1G67280	AT4G36530	0.164	0.414
RPS17	AT5G24490	0.164	0.775
emb2726	AT5G24490	0.165	0.697
AT2G37220	PSAL	0.165	0.408
NPQ1	LHCB5	0.165	0.676
AGT	PHT2;1	0.165	0.415
SAM1	SHM4	0.165	0.44
AT3G60750	PGLP1	0.165	0.42
GPX1	AT3G11630	0.165	0.869
GPX1	FdC1	0.165	0.424
HEMA1	SHM1	0.165	0.462
POM1	IRX3	0.165	0.582
AT4G09040	PSAL	0.165	0.648
IRX12	TBL3	0.165	0.676
LysoPL2	HCT	0.166	0.952
IRX1	LAC10	0.166	0.646
AT4G33550	AT5G05960	0.166	0.759
4CL2	OMT1	0.166	0.944
IRX9	TBL33	0.166	0.665
FBA1	NDPK2	0.166	0.591
HPR	AT3G29320	0.166	0.493
LAC10	IRX3	0.166	0.6
LHCA3	CCL	0.166	0.723
FTSH1	RPL24	0.166	0.617
AT3G15520	Pnsl5	0.166	0.537
UXS6	CESA4	0.167	0.597
AT1G11860	HEMA1	0.167	0.591
AT3G60750	NDPK2	0.167	0.52
RCA	HEMC	0.167	0.614
AT4G24780	AT5G62350	0.167	0.457
UGD1	APL1	0.168	0.558
AT4G24750	FAD8	0.168	0.58
HEMA2	CLA1	0.168	0.485
RBCS1B	AT5G42765	0.168	0.534
AT1G67280	ACD1-LIKE	0.168	0.547
RBCS1A	CLA1	0.169	0.459
IRX9	TBL3	0.169	0.584
MENG	CHLM	0.169	0.727
NPQ1	AT2G34620	0.169	0.505
PSBX	GER3	0.169	0.437
AGT	GS2	0.169	0.593
AT3G29320	SUS4	0.169	0.595
HEMA1	PSBW	0.169	0.457
RCA	AT3G60750	0.169	0.714
AT1G67280	GPX1	0.169	0.427
MORF9	RBCS3B	0.169	0.411
GGAT1	AOAT2	0.169	0.829
GGAT1	AT3G60750	0.169	0.609
Pnsl5	PSAN	0.17	0.401
TBL3	LAC17	0.17	0.645
TBL3	IRX6	0.17	0.607
AT1G18170	STN7	0.17	0.53
RPL12-A	DEG1	0.17	0.568
IRX4	C4H	0.17	0.997
PTAC4	AT3G11630	0.17	0.554
PTAC4	AT5G24490	0.17	0.445
VAR2	AT3G60750	0.17	0.465
LHCB5	FTRA2	0.17	0.401
AT1G04420	AGT	0.17	0.465
PnsB1	AT5G52190	0.17	0.478
AOR	AT3G11630	0.17	0.642
RAP2.6	BSMT1	0.17	0.413
AT1G67280	GOX1	0.17	0.619
PSRP3/1	AT5G24490	0.171	0.738
ALB1	LHCB2.1	0.171	0.608
HEME2	AT3G60750	0.171	0.463
PnsB1	Pnsl5	0.171	0.667
AT2G37220	RCA	0.172	0.477
AT3G29320	HCF136	0.172	0.48
AT1G74470	NDPK2	0.172	0.45
PHT2;1	RRF	0.173	0.549
AT4G33550	LTP3	0.173	0.637
FBA1	AT2G37220	0.173	0.461
AT1G72230	SAH7	0.173	0.574
ATCSLA09	CESA6	0.173	0.667
CHLI2	PORA	0.173	0.645
HEMA2	GUN5	0.173	0.736
MLP423	RBCS1A	0.173	0.413
ATAB2	CGLD27	0.173	0.457
SHM1	Pnsl5	0.173	0.544
SVR3	AT5G65220	0.173	0.575
CLH1	LHCA1	0.173	0.718
SCO1	Pnsl5	0.174	0.467
HEME2	PORA	0.174	0.692
Lhca6	Pnsl5	0.174	0.422
PGK1	HSC70-1	0.174	0.573
HEME1	AT3G60750	0.174	0.469
CLA1	RBCS3B	0.174	0.462
RBCS1A	AT3G04550	0.175	0.529
LHB1B1	ACD1-LIKE	0.175	0.404
TUB3	AT5G65360.1	0.175	0.416
MLP423	RBCS1B	0.175	0.415
PRPL11	FTSH1	0.176	0.414
HSP70	Cpn60beta2	0.176	0.722
Cpn60beta2	HSC70-1	0.176	0.561
CPN60A	HSP70	0.176	0.886
AOAT2	CAT	0.176	0.565
PRPL11	VAR2	0.177	0.46
FBP	RBCS1B	0.177	0.676
CDSP32	AT5G65220	0.177	0.463
PHT2;1	AT5G13720	0.178	0.476
FBA1	AT3G29320	0.178	0.444
ACD1-LIKE	ENH1	0.178	0.496
AGT	CLA1	0.178	0.859
PnsL2	LHCB2.2	0.179	0.401
AT3G11630	LHCA2	0.179	0.54
FTSH1	AT3G60750	0.179	0.529
PRPL11	ALDH11A3	0.18	0.409
PSBP-2	NdhS	0.18	0.551
THX	AT3G52960	0.18	0.862
GAPA-2	Cpn60beta2	0.18	0.411
FBP	APE2	0.18	0.628
FBP	FBA2	0.18	0.975
PRPL28	AT5G24490	0.18	0.886
Cpn60beta2	FAD8	0.18	0.557
CYP84A1	OMT1	0.18	0.98
AT1G67280	AT5G38520	0.18	0.425
RPS17	SVR3	0.18	0.575
LHCA4	PORA	0.181	0.656
PnsL3	LHCB3	0.181	0.658
ZKT	PSBP-2	0.181	0.589
AGT	CCL	0.181	0.434
AT2G32150	NUDT8	0.181	0.642
CAB1	PSB28	0.181	0.409
SBPASE	AT5G42765	0.181	0.466
SHM1	NDPK2	0.181	0.547
LHB1B1	PORA	0.182	0.458
LHB1B1	PSRP2	0.182	0.421
GER3	PGLP1	0.182	0.552
AT1G75460	J20	0.182	0.676
FBP	LHCB5	0.182	0.438
NPQ1	PSY	0.182	0.8
GUN4	PORA	0.182	0.835
CEV1	IRX3	0.182	0.576
AT3G29320	APL1	0.182	0.979
PSBP-2	RCA	0.183	0.654
ATCAD4	HCT	0.183	0.441
Cpn60beta2	RABE1b	0.183	0.434
PRK	CAT	0.183	0.434
AT3G04550	RBCS3B	0.183	0.533
emb2726	FTRA2	0.184	0.66
UXS6	IRX1	0.184	0.485
AT1G11860	AT2G30695	0.184	0.654
HEME2	FTRA2	0.184	0.562
PnsB3	Pnsl5	0.184	0.614
CRB	CPN60A	0.184	0.719
SAM1	CCoAOMT1	0.184	0.482
LHCB2.1	CHLI2	0.184	0.43
CHLM	FAD8	0.185	0.413
ALB1	PORA	0.185	0.869
FBP	GS2	0.185	0.424
MENG	FdC2	0.185	0.423
LIN2	GUN5	0.185	0.87
PSB27	AT5G42765	0.187	0.673
ALB1	PRIN2	0.187	0.44
UXS6	IRX3	0.187	0.486
PSAD-2	CLH1	0.187	0.554
LOX2	THI1	0.187	0.584
CPN60A	PnsL3	0.187	0.613
RCA	CAT	0.187	0.567
AT3G11630	GLU1	0.187	0.425
PSBR	PSBP-2	0.187	0.928
AT3G60750	FBA2	0.188	0.955
CDSP32	APG1	0.188	0.658
LHCA3	HEMC	0.188	0.732
AOAT2	RPE	0.188	0.595
AT1G67280	SBPASE	0.188	0.475
GAPB	GPX1	0.189	0.485
ATHM2	TRXF2	0.189	0.517
PGSIP1	ESK1	0.189	0.874
HEMA2	CAO	0.189	0.42
TBL3	GAUT12	0.19	0.693
AT1G18170	AT5G42765	0.19	0.602
C4H	ATCAD4	0.19	0.682
GPX1	CAT	0.19	0.928
LHCB2.2	PRXQ	0.19	0.468
RPS17	FTRA2	0.19	0.659
PGSIP3	CESA4	0.191	0.594
SAM-2	SHM4	0.191	0.457
HEMA1	HEMC	0.192	0.953
PSBP-2	PSAH-1	0.193	0.661
AT1G11860	Cpn60beta2	0.193	0.415
RABE1b	AT5G24490	0.193	0.6
AT3G11630	TRXF2	0.193	0.733
FTRA2	LHCB3	0.194	0.433
NDA2	PETC	0.194	0.702
PnsL4	AT5G35100	0.195	0.423
PnsL3	Pnsl5	0.195	0.649
PHT2;1	RBP31	0.195	0.419
PSY	THI1	0.195	0.402
Cpn60beta2	RPS1	0.195	0.438
HCF136	AT5G42765	0.196	0.488
LIN2	CRD1	0.196	0.458
AT3G29320	FBA2	0.196	0.456
GSTU25	GSTU7	0.196	0.839
AT3G07010	DELTA-TIP	0.197	0.483
LHCB2.1	VAR2	0.197	0.438
HCT	OMT1	0.197	0.663
DAC	NEET	0.197	0.487
PSB27	PSBP-2	0.198	0.923
PSAO	AT4G24750	0.198	0.788
AT1G16080	LHCB2.3	0.198	0.487
FBP	PSBQ-2	0.198	0.441
VAR2	RPL24	0.198	0.708
EMB3113	CP12-2	0.198	0.573
FD3	AT3G54040	0.198	0.492
AT2G46910	AT3G26070	0.198	0.407
FTSH1	LHCB2.2	0.198	0.476
CLH1	EDA3	0.198	0.403
AT5G24490	RPS1	0.198	0.444
MORF9	RBCS1B	0.198	0.432
LHB1B1	FdC1	0.199	0.406
IRX1	PGSIP3	0.199	0.641
TBL3	IRX3	0.199	0.548
ALB1	CDSP32	0.199	0.66
PSAD-2	CGLD27	0.199	0.417
AT2G37220	CA1	0.199	0.437
AT3G60750	APL1	0.199	0.685
LHCB2.1	NdhM	0.199	0.437
AT1G74470	ACD1-LIKE	0.199	0.68
AT1G71500	LHCB2.2	0.199	0.612
CLH1	LQY1	0.199	0.623
AT2G05310	AT5G42765	0.199	0.514
TBL3	FLA11	0.2	0.658
PnsB4	Pnsl5	0.2	0.533
FNR2	LHCB2.1	0.2	0.766
ALB1	CAB2	0.2	0.587
ALB1	LHCB2.2	0.2	0.635
PHT2;1	PSRP2	0.2	0.532
GAPB	CPN60A	0.2	0.519
PRPS20	AT5G24490	0.2	0.536
APG1	THI1	0.2	0.727
CP12-2	FAD6	0.2	0.454
PETC	FAD8	0.2	0.454
LHCB2.1	PnsL1	0.2	0.45
PSBP-1	CLH1	0.2	0.478
MLP423	RBCS3B	0.2	0.459
EMB3105	LHCB4.2	0.2	0.423
PSAL	CGLD27	0.2	0.473
AT3G15520	AT3G63540	0.2	0.57
AT1G67280	HPR	0.2	0.517
HTA12	AT5G65360.1	0.2	0.909
AT1G18170	PSY	0.201	0.474
ALB1	HEMA1	0.201	0.903
THX	ATHM2	0.201	0.44
IRX4	CCoAOMT1	0.201	0.976
HPR	AT3G11630	0.201	0.599
PAP3	CAO	0.201	0.409
PRPL28	SVR3	0.201	0.769
RABE1b	GER3	0.201	0.472
CAB2	RPL9	0.201	0.417
HEMA1	CAT	0.201	0.492
HEME1	FTRA2	0.201	0.571
CLH1	PSBX	0.201	0.487
AT1G67280	HEME2	0.201	0.64
HCF136	CGLD27	0.202	0.432
AT1G11860	VAR2	0.202	0.594
PSBQ-2	PPD5	0.202	0.689
PORC	CLH1	0.202	0.951
LHCB2.3	PSB28	0.202	0.424
LHCB2.3	FdC1	0.202	0.511
IRX4	PAL1	0.202	0.724
PSRP4	AT5G24490	0.202	0.742
FdC1	GS2	0.202	0.759
FBA2	NDPK2	0.202	0.608
PnsL1	Pnsl5	0.202	0.767
FTSH1	LHCB2.1	0.202	0.475
AT1G71500	LHCB2.1	0.202	0.614
AT2G43560	Pnsl5	0.202	0.842
TBL3	CESA4	0.203	0.522
THX	RRF	0.203	0.401
AT1G52220	RbcX2	0.203	0.418
CAT	GUN5	0.203	0.426
FBP	RBCS3B	0.203	0.599
AT1G13340	AT2G45220	0.203	0.653
OHP2	LHCB3	0.203	0.636
DELTA-TIP	PIP1A	0.203	0.417
RPS9	AT5G24490	0.203	0.94
RPH1	PHT2;1	0.203	0.576
MENG	EMB3126	0.203	0.426
PSAF	AT4G24750	0.203	0.784
AT3G60750	AT5G66530	0.203	0.679
CYP38	CGLD27	0.203	0.446
HEMC	GS2	0.203	0.512
PSBR	EMB3113	0.203	0.478
GDC1	LHCB2.1	0.204	0.626
GDC1	LHCB2.2	0.204	0.625
IRX9	GAUT12	0.204	0.966
APG1	CLA1	0.204	0.555
CPN60A	AT3G09440	0.204	0.725
HEMC	TRXF2	0.204	0.495
PSBR	PnsL3	0.204	0.468
HEME2	PHT2;1	0.205	0.636
SKL2	AT5G42765	0.205	0.687
PETC	ACD1-LIKE	0.205	0.519
LHCB2.1	CYP38	0.205	0.497
SHM1	FTRA2	0.205	0.452
FNR2	CCL	0.206	0.807
RCI2A	CCL	0.206	0.445
STN7	AT4G01150	0.206	0.639
AT2G26500	AT3G11630	0.206	0.684
ALDH11A3	AT4G39970	0.206	0.434
PSAF	STN7	0.206	0.782
LHCB2.1	NdhN	0.206	0.42
AT3G63540	PPD5	0.206	0.47
DEG1	CLA1	0.206	0.419
AT2G43560	AT5G35100	0.206	0.424
RD21A	PIP1A	0.206	0.492
PSBW	CLA1	0.207	0.7
THX	AT3G11630	0.207	0.993
4CL2	HCT	0.207	0.942
CPN60A	AT3G60750	0.207	0.634
SBPASE	AT3G60750	0.207	0.995
GAPA-2	AT3G29320	0.208	0.536
OHP2	LHCA3	0.208	0.602
OHP2	LHCA2	0.208	0.602
OHP2	LHCA4	0.208	0.606
ALDH11A3	PGK1	0.208	0.952
GUN5	EMB3143	0.208	0.641
AT1G32470	AT1G67280	0.208	0.423
PRK	AT2G37220	0.208	0.573
EMB3113	FAD8	0.209	0.668
STN7	LHB1B1	0.209	0.4
ATCAD4	OMT1	0.21	0.933
LHCA3	CCB1	0.21	0.492
AT3G11630	ATHM2	0.21	0.879
FTSH1	emb2726	0.21	0.527
PRPL11	AT5G24490	0.211	0.463
KING1	AT5G24490	0.211	0.418
PnsB3	CGLD27	0.211	0.496
VAR2	THI1	0.211	0.635
VAR2	CAO	0.211	0.487
AGT	CAT	0.211	0.935
LHCB2.2	RBCS1B	0.211	0.524
FTSH1	ACD1-LIKE	0.211	0.451
AT3G03270	AT4G27450	0.211	0.924
GHS1	AT5G24490	0.211	0.874
IRX1	TBL3	0.212	0.655
AT3G48420	UPP	0.212	0.448
emb2184	SVR3	0.212	0.602
C4H	HCT	0.212	0.996
AGT	PRXQ	0.212	0.481
HCEF1	AT3G60750	0.212	0.992
PGRL1A	Pnsl5	0.212	0.448
PSBP-1	SVR3	0.212	0.432
RCA	PSRP2	0.212	0.54
SVR3	EMB3137	0.212	0.576
AT1G71500	ACD1-LIKE	0.212	0.857
RBCS1A	LHCB2.3	0.213	0.474
LHCA4	RBCS1B	0.213	0.439
PORC	HEMA1	0.213	0.924
GOX1	CAT	0.213	0.972
PGSIP1	GAUT12	0.213	0.873
AT2G30695	RBCS1B	0.213	0.581
GGAT1	CAT	0.213	0.659
AT5G42765	AT5G53490	0.214	0.499
ACP4	FTRA2	0.214	0.47
PORC	AGT	0.214	0.488
IRX9	PGSIP1	0.214	0.926
PTAC4	CAO	0.214	0.684
AT1G60000	AT3G06980	0.214	0.479
STN7	PSAL	0.214	0.684
LIN2	AT3G60750	0.214	0.428
GPX1	TL29	0.214	0.543
SHM1	HEMC	0.214	0.595
AT1G71500	LHCB2.3	0.214	0.572
LysoPL2	PAL1	0.215	0.433
OHP2	LHCB5	0.215	0.669
HPR	CAT	0.215	0.75
CCL	AILP1	0.215	0.533
FTSH1	LHCB2.3	0.215	0.463
LysoPL2	CYP98A3	0.216	0.987
FNR2	XTH6	0.216	0.446
THX	PSRP2	0.216	0.521
CYP98A3	ATCAD4	0.216	0.706
LHCB5	PPD5	0.216	0.434
LHCB2.1	PSY	0.216	0.404
LHCB2.2	CHLI2	0.216	0.44
AT2G35120	SHM4	0.216	0.911
CLA1	RABE1b	0.216	0.5
AT3G54210	AT5G24490	0.216	0.872
PnsL4	Pnsl5	0.217	0.91
GH9A1	CESA6	0.217	0.922
GAPB	AT3G29320	0.217	0.542
RRF	AT5G24490	0.217	0.405
FBP	RCA	0.217	0.708
PSAH2	PSBP-2	0.217	0.669
J8	AT2G32150	0.217	0.487
J20	J11	0.217	0.421
UPP	HTA6	0.217	0.529
ATAB2	AT3G15520	0.217	0.421
LHCB2.2	PPL1	0.217	0.532
AT3G11630	RBCS1B	0.217	0.471
AT1G54500	FAD8	0.217	0.587
RBCS1A	RRF	0.218	0.45
AT2G04700	GLU1	0.218	0.713
STN7	LHCA2	0.218	0.584
LHCB2.2	NdhN	0.218	0.429
AT3G04550	RBCS1B	0.218	0.553
PGK1	PIFI	0.218	0.658
PSBP-2	PETC	0.219	0.658
ALB1	LHB1B1	0.219	0.628
ATCAD4	CCoAOMT1	0.219	0.719
ACD1-LIKE	FNR1	0.219	0.408
STN7	PnsB5	0.219	0.452
LIN2	AT4G01150	0.219	0.447
AT3G63540	AT5G27560	0.219	0.413
PRK	HEMC	0.219	0.521
PPL1	Pnsl5	0.219	0.455
UPP	emb2726	0.219	0.732
DEG1	AT5G53490	0.219	0.66
SVR3	RPL24	0.219	0.868
CLH1	PSBW	0.219	0.578
RBCS1A	LHCB2.1	0.22	0.479
KING1	STR15	0.22	0.49
LHCB6	OHP2	0.22	0.498
CCB1	PSAL	0.22	0.489
RBCS1A	AT3G15520	0.221	0.503
PRXQ	CLA1	0.221	0.692
GPX1	GHS1	0.221	0.706
GPX1	DHAR3	0.221	0.894
AT3G15520	GUN4	0.221	0.518
AT2G04700	TRXF2	0.222	0.848
AT3G60750	emb2726	0.222	0.411
LHCB2.1	FNR1	0.222	0.784
FNR2	LHCB2.2	0.223	0.813
AT3G08740	SVR3	0.223	0.507
FBP	PSBW	0.223	0.413
OHP2	LHCB2.1	0.223	0.547
AT4G24750	FNR1	0.223	0.566
APA1	RD21A	0.223	0.448
RCA	AT5G55220	0.223	0.582
IRX4	OMT1	0.224	0.987
ACD1-LIKE	RPE	0.224	0.44
STN7	HCF136	0.224	0.418
PSAF	FBP	0.224	0.527
CYP72A10	HEMC	0.224	0.41
RABE1b	PCLPP	0.224	0.629
PSAE-2	PSBP-2	0.224	0.477
RPS17	AT2G45180	0.224	0.734
ACP4	AT4G36530	0.225	0.404
PTAC4	CHLI2	0.225	0.512
PGSIP1	IRX6	0.225	0.65
GUN4	RBP31	0.225	0.474
PSAF	HEMC	0.225	0.619
CRD1	ACD1-LIKE	0.225	0.524
PSBP-1	PPD5	0.225	0.798
LHCB2.2	PnsL1	0.225	0.466
RPL15	AT5G35100	0.225	0.402
GGAT1	FBP	0.225	0.526
ALB1	LHCB2.3	0.226	0.65
TUB5	AT3G29320	0.226	0.563
PTAC4	PSBR	0.226	0.676
STN7	PSBR	0.226	0.458
ESK1	IRX3	0.226	0.567
AT3G09440	Cpn60beta2	0.226	0.546
PSBP-1	FBP	0.226	0.548
AGT	AT4G36530	0.227	0.475
LHCB2.2	CYP38	0.227	0.502
PnsL1	AT5G42765	0.227	0.712
FTSH1	PTAC4	0.227	0.547
AT2G30695	NdhM	0.227	0.671
POM1	IRX1	0.227	0.619
HEMC	GUN5	0.227	0.907
IRX9	LAC17	0.228	0.671
STN7	NdhN	0.228	0.44
Cpn60beta2	AT3G52960	0.228	0.514
CDSP32	AT2G04700	0.228	0.476
TBL33	FLA11	0.228	0.495
CCL	RBP31	0.228	0.568
PSRP2	LHCA2	0.228	0.474
PSAD-2	AT3G15520	0.229	0.433
EMB3119	UPP	0.229	0.603
FdC2	LHCB3	0.229	0.47
PRP4	GER3	0.23	0.67
GSTU8	OSM34	0.23	0.53
ACP4	AT4G31530	0.23	0.536
PSAF	AT2G04700	0.23	0.413
CSD2	AT3G11630	0.231	0.9
AT2G04700	EMB3136	0.231	0.534
NPQ1	STN7	0.231	0.691
PGSIP1	FLA11	0.231	0.551
PRK	AT3G60750	0.231	0.975
AT2G46910	AT5G53490	0.231	0.442
HEME1	CLA1	0.231	0.451
STN7	NdhO	0.232	0.445
LHCA1	FTRA2	0.233	0.446
FNR2	LHCB2.3	0.233	0.815
LHCB6	STN7	0.233	0.673
HEME2	CLA1	0.233	0.431
PTAC4	CRD1	0.233	0.463
LHCB2.2	FNR1	0.233	0.803
LHB1B1	CHLI2	0.234	0.608
VAR2	LHCB3	0.234	0.512
AT4G01310	SVR3	0.234	0.654
NPQ1	AT4G01150	0.234	0.498
LHCB2.1	PSBP-2	0.234	0.557
LHCA4	PnsL4	0.237	0.404
PORC	PTAC4	0.237	0.55
VAR2	DHAR3	0.237	0.442
AT3G60750	SVR3	0.237	0.406
AT3G04550	AT4G01150	0.237	0.413
LAC11	CESA4	0.237	0.411
HEME1	GLU1	0.237	0.596
OHP2	LHCA1	0.238	0.574
EMB3113	Cpn60beta2	0.238	0.715
AT3G60750	RABE1b	0.238	0.475
RPL15	SVR3	0.238	0.623
GAPB	AT3G60750	0.239	0.981
HPR	AOAT2	0.239	0.957
PSAF	AT3G15520	0.239	0.531
HTB9	At1g07660	0.239	0.986
FBP	FBA1	0.24	0.976
Pnsl5	AT5G55220	0.241	0.402
OHP2	AT1G74470	0.241	0.502
SHM4	RABE1b	0.241	0.468
SHM1	ATMS1	0.241	0.727
FdC2	GS2	0.241	0.536
LPD1	ATPD	0.242	0.521
CRD1	HEMC	0.242	0.502
HCF136	NDPK2	0.243	0.525
RPL21C	AT5G24490	0.243	0.909
Lhca6	STN7	0.243	0.64
CDSP32	PSRP2	0.243	0.468
CLA1	FBA2	0.243	0.705
AT2G04700	PSBO2	0.244	0.412
AT3G60750	CAT	0.244	0.636
AT1G74470	PORA	0.244	0.685
LHB1B1	RBCS1B	0.245	0.661
AGT	AT4G39970	0.245	0.771
AT1G67280	DHAR3	0.245	0.751
FAD6	FAD8	0.245	0.776
AT3G11630	APE2	0.247	0.551
FBA1	CLA1	0.248	0.707
AT2G43030	SVR3	0.248	0.732
LIN2	AT1G74470	0.248	0.545
PSBR	PSB28	0.248	0.787
FBP	AT4G39970	0.249	0.545
NPQ1	AT3G15520	0.249	0.542
PSAF	PnsL3	0.249	0.69
AOAT2	SBPASE	0.249	0.403
SCO1	LHCA1	0.25	0.401
GDC1	PTAC4	0.25	0.458
AT2G37220	FBA2	0.25	0.46
AT4G17560	AT5G24490	0.25	0.845
NPQ1	RCA	0.25	0.484
LHCA2	PSB28	0.25	0.458
RABE1b	THI1	0.25	0.66
LHCB2.2	PSBP-2	0.25	0.565
AT1G18170	AT2G34620	0.251	0.716
HEME2	PDE334	0.251	0.421
OHP2	FBA2	0.252	0.461
STN7	PSBQ-2	0.252	0.513
CAB2	HEME2	0.252	0.428
HEMA1	ACP4	0.252	0.655
FdC2	LHCB4.2	0.252	0.681
STN7	LHCB5	0.253	0.717
STN7	CAO	0.253	0.637
RbcX1	THI1	0.253	0.697
LHCA3	HEME2	0.253	0.567
HEMA1	PSBO2	0.253	0.572
PSB28	LHCB3	0.254	0.475
AT2G04700	AT3G61870	0.254	0.459
OHP2	HCF136	0.254	0.681
emb1473	SVR3	0.254	0.696
PSAK	PSBP-2	0.254	0.555
AT1G18170	SHM1	0.255	0.427
LHCB6	HEMA1	0.255	0.701
THX	RPL12-A	0.255	0.543
STN7	LHCB3	0.255	0.687
HEMA1	CHLI2	0.255	0.722
AT1G11860	AOAT2	0.256	0.847
AT2G04700	CP12-2	0.256	0.413
LIN2	PSBP-1	0.256	0.513
AT1G29700	AT2G42220	0.256	0.44
PSB27	HEMC	0.257	0.525
AT1G74070	AT3G11630	0.257	0.442
THX	PSRP4	0.257	0.646
AT1G11860	AT1G18170	0.257	0.446
LHCB2.3	CHLI2	0.257	0.47
NPQ1	LUT1	0.257	0.792
HCEF1	FAD8	0.257	0.676
HEMA1	HEME2	0.257	0.806
IRX1	GAUT12	0.258	0.907
AT1G74070	MYB16	0.258	0.433
ALB1	RBCS1A	0.258	0.44
LIN2	LUT1	0.258	0.447
PSAF	APE1	0.258	0.4
RABE1b	AT4G27700	0.258	0.402
LHCB2.2	NdhS	0.258	0.466
RbcX2	RPE	0.258	0.437
NPQ4	DAC	0.258	0.405
PSB27	AT5G24490	0.259	0.41
EXPA1	AT4G24780	0.259	0.436
PnsL3	LIL3:2	0.259	0.479
FBP	CP12-2	0.259	0.551
PTAC4	PSBY	0.259	0.505
NPQ1	AT1G74070	0.259	0.585
ESK1	CESA4	0.259	0.435
PRPL28	RBCS1B	0.259	0.522
emb1473	AT5G42765	0.259	0.702
LHCB2.1	NdhS	0.259	0.467
CDSP32	GPX1	0.259	0.499
AT3G11630	TRX-M4	0.259	0.893
AT5G27560	AT5G39530	0.259	0.432
AT1G54500	AT3G11630	0.259	0.716
HEMC	APL1	0.259	0.403
GGAT1	PIFI	0.259	0.517
PSAD-2	EMB3113	0.26	0.557
BBX15	PnsL3	0.26	0.479
RPH1	TRXF2	0.26	0.624
PnsL2	LHB1B1	0.26	0.485
AT5G24490	AT5G65220	0.26	0.826
LHB1B1	HEME1	0.261	0.435
SCO1	AT3G11630	0.261	0.41
AT1G18170	PRPL28	0.261	0.427
ALB1	RBCS1B	0.261	0.442
RRF	RBCS1B	0.261	0.48
HEME2	GLU1	0.261	0.634
FBP	PETC	0.261	0.437
OHP2	PSAE-2	0.261	0.482
AT2G37220	GS2	0.261	0.481
AT2G37220	CSP41A	0.261	0.683
LUT1	PSY	0.261	0.901
EMB3113	SVR3	0.261	0.637
CPN60A	HSC70-1	0.261	0.834
LHCA3	HEME1	0.261	0.733
LHCA3	PSB28	0.261	0.674
PnsL2	AT2G37220	0.261	0.627
FdC1	FBA2	0.261	0.461
AT2G30695	AT5G42765	0.261	0.721
AT3G15520	RBCS1B	0.261	0.528
PnsL4	FTRA2	0.262	0.428
RPL9	SVR3	0.262	0.611
ALB1	CAB1	0.262	0.664
GAPB	HEMC	0.262	0.63
APG1	FAD8	0.262	0.413
MENG	PETC	0.262	0.484
PSAF	PSRP4	0.262	0.683
CAB2	CHLI2	0.262	0.477
FTSH1	LHCB3	0.262	0.71
AT1G71500	LHB1B1	0.262	0.438
C4H	4CL2	0.263	0.996
VAR2	LHCA4	0.263	0.725
AT4G17560	SVR3	0.263	0.682
STN7	PnsL1	0.263	0.558
PSRP2	GS2	0.263	0.467
CLA1	FAD6	0.263	0.408
PSBP-2	LHCB2.3	0.264	0.478
IRX4	ATCAD4	0.264	0.948
PRPL28	AT2G34620	0.264	0.439
RABE1b	APL1	0.264	0.543
PRK	HEME1	0.264	0.487
FdC2	GUN4	0.264	0.442
AT1G18170	AT5G55220	0.265	0.433
PHT2;1	GS2	0.265	0.417
NdhO	LHB1B1	0.265	0.414
EMB3113	LHCA2	0.265	0.482
GUN5	RPL24	0.265	0.401
DEG1	PPL1	0.265	0.488
PGSIP1	CESA4	0.266	0.713
BAG6	HSP70	0.266	0.572
HEMA1	LHCA4	0.266	0.743
RPS17	AT3G06980	0.266	0.505
PSRP3/1	NdhS	0.267	0.44
PIFI	AT4G02530	0.267	0.529
PnsL3	PSBQ-2	0.267	0.611
PSB29	CP12-2	0.267	0.422
ALDH11A3	SHM1	0.267	0.508
PSAF	HEME1	0.267	0.68
RPS17	AT5G08650	0.267	0.62
AT2G04700	PSAE-2	0.268	0.503
FBP	FD2	0.268	0.428
IRX4	CYP98A3	0.268	0.888
NPQ1	LUT2	0.268	0.955
ALDH11A3	PRXQ	0.268	0.476
RPL15	AT5G24490	0.268	0.843
HEMC	LUT2	0.268	0.442
PSBR	PSB29	0.268	0.773
LHCB2.3	NdhM	0.269	0.416
PGSIP1	LAC17	0.269	0.709
HEMA1	FD2	0.269	0.551
POM1	CESA6	0.269	0.707
RBCS1A	LHCB2.2	0.27	0.512
SCO1	AT3G15520	0.27	0.529
LHCA4	PnsB5	0.27	0.495
FNR2	AT4G24750	0.27	0.592
PHT2;1	LHCA2	0.27	0.403
AT1G11860	CPN60A	0.27	0.635
AT2G04700	PSB28	0.27	0.443
HEME2	GS2	0.27	0.486
PSAD-2	APG1	0.27	0.431
PnsB3	AT4G30620	0.27	0.408
CAC3	LPD1	0.27	0.643
PTAC4	AT3G08740	0.27	0.496
APG1	PSY	0.27	0.807
AT1G04420	AT1G67280	0.27	0.425
STN7	CYP38	0.27	0.53
LHCB2.1	PETC	0.27	0.725
AT1G67700	Pnsl5	0.27	0.437
CAB2	HEMA1	0.27	0.59
AT1G32470	VAR2	0.27	0.523
AT1G29700	PSRP3/1	0.27	0.444
PnsB2	STN7	0.27	0.444
PGK1	CLA1	0.27	0.71
FTSH1	CAO	0.27	0.54
NPQ4	STN7	0.27	0.948
DAC	SHM1	0.27	0.496
GGAT1	CLA1	0.27	0.657
RRF	SVR3	0.271	0.624
FBP	PGK1	0.271	0.834
AT2G37220	SVR3	0.271	0.683
emb1473	AT5G24490	0.271	0.833
FLA11	GAUT12	0.271	0.667
PnsB2	HEME1	0.271	0.591
FTSH1	EMB3126	0.271	0.565
HEME1	GS2	0.271	0.486
PAL1	ATCAD4	0.271	0.771
FdC2	Pnsl5	0.271	0.522
PnsL3	PSAH-1	0.272	0.483
RABE1b	PSY	0.272	0.432
CYP38	AT5G42765	0.272	0.574
CYP38	GER3	0.272	0.447
AT3G11630	AT3G52960	0.272	0.982
HEME1	LIL3:2	0.272	0.605
CLA1	CAT	0.272	0.515
HEMC	PSY	0.272	0.49
FNR2	DEG1	0.273	0.491
AT1G09310	AT1G75900	0.273	0.558
AT1G11860	AGT	0.273	0.986
OHP2	PSBR	0.273	0.475
PRXQ	LHCB2.3	0.273	0.47
AT3G01060	PPL1	0.273	0.411
AGT	DEG1	0.273	0.739
PSAF	HEME2	0.273	0.682
PSBP-1	HEMC	0.273	0.495
AT2G37660	PSY	0.273	0.512
AT1G74470	HEMC	0.273	0.756
EMB3119	APL1	0.273	0.414
AT1G03220	AT1G17860	0.273	0.401
LysoPL2	4CL2	0.274	0.925
GDC1	LHCB2.3	0.274	0.658
AT2G27680	AT2G34620	0.274	0.725
emb2184	AT5G24490	0.274	0.94
GAPA-2	GPX1	0.274	0.643
FAD8	LUT2	0.274	0.404
LHCB5	PSB28	0.274	0.491
STN7	LHCB2.2	0.274	0.904
CYP38	DAC	0.274	0.403
AT3G13120	SVR3	0.274	0.703
BBX14	PnsL3	0.274	0.488
AT1G29700	PRXQ	0.274	0.507
DEG1	LHCB5	0.274	0.773
AT1G71500	FAD8	0.274	0.557
NPQ4	DEG1	0.274	0.806
AT5G24490	RPL24	0.274	0.861
PSAO	PnsL3	0.275	0.702
AT1G18170	AT3G15520	0.275	0.802
PSBQ-2	PSB28	0.275	0.899
ACP4	FAD8	0.275	0.762
CSP41A	CGLD27	0.275	0.427
AT2G04700	PETC	0.275	0.68
PSAD-2	PSRP4	0.275	0.544
PSAD-2	PSB28	0.275	0.702
LHCB2.3	PSY	0.275	0.42
RPH1	APE1	0.275	0.683
PSAH-1	FTRA2	0.275	0.402
NdhM	PPD5	0.275	0.637
STN7	NdhL	0.275	0.477
PRPL28	RBCS3B	0.275	0.537
AT5G08650	AT5G65220	0.275	0.627
CAB2	AT1G49975	0.275	0.405
PnsL2	AT4G09040	0.275	0.765
LHCB3	NdhN	0.275	0.633
SCO1	PTAC4	0.276	0.439
FLA2	CESA6	0.276	0.583
LHCB2.3	NdhN	0.276	0.471
IRX4	HCT	0.276	0.996
HPR	RRF	0.276	0.401
AGT	NdhM	0.276	0.448
AT3G26070	CCB1	0.276	0.519
STN7	LHCA4	0.276	0.534
STN7	ATPC1	0.276	0.437
STN7	LHCA1	0.276	0.695
LIN2	AT1G71500	0.276	0.501
PSAF	PSB28	0.276	0.746
LHCB2.1	PGRL1A	0.276	0.494
AT3G13120	AT5G24490	0.276	0.856
ATAB2	DEG1	0.276	0.698
FTSH1	RABE1b	0.276	0.749
LysoPL2	C4H	0.277	0.902
LHCA1	PSB28	0.277	0.435
PSBO2	PPD5	0.277	0.627
AT1G18170	PSAN	0.277	0.478
FRA8	AT2G45220	0.277	0.449
emb2394	AT5G24490	0.277	0.824
CP12-2	DHAR3	0.277	0.443
LHCB4.2	PnsL4	0.277	0.509
SVR3	DHAR3	0.277	0.402
PSBO2	HEMC	0.278	0.703
LHB1B1	PGRL1A	0.278	0.437
LHCB6	PIFI	0.278	0.409
AT2G04700	ATHM2	0.278	0.881
PORC	AT4G36530	0.278	0.492
OHP2	NPQ4	0.278	0.762
PTAC4	AT1G67280	0.278	0.497
NPQ1	PETC	0.278	0.66
LIN2	AT3G48420	0.278	0.66
AT1G67700	AT4G36530	0.278	0.425
TROL	APE1	0.278	0.557
PSBP-1	PTAC4	0.278	0.514
RCA	RBP31	0.278	0.523
PnsL2	STN7	0.278	0.503
FTSH1	PSBQ-2	0.278	0.539
HEME1	SHM1	0.278	0.517
CLA1	APL1	0.278	0.513
NPQ4	LHB1B1	0.278	0.527
SCO1	AT2G37220	0.279	0.459
PSAG	PnsL3	0.279	0.731
PSBP-2	PSBO2	0.279	0.984
CESA4	GAUT12	0.279	0.904
ZKT	LHCB2.2	0.279	0.474
PSAD-2	AT1G29700	0.279	0.424
PnsB3	NdhS	0.279	0.859
PTAC4	AT4G01150	0.279	0.453
EMB3113	PSAL	0.279	0.48
LIN2	CHLM	0.279	0.932
CPN60A	AT3G11630	0.279	0.423
LHCB2.1	ATPC1	0.279	0.924
HEMA1	RPE	0.279	0.739
FdC1	FTRA2	0.279	0.602
RPL4	AT5G24490	0.279	0.801
AT1G54500	GS2	0.279	0.5
EMB3119	FBA2	0.279	0.696
PnsL3	PSAL	0.28	0.731
FNR2	GUN4	0.28	0.466
PDE334	SVR3	0.28	0.426
STN7	TRX-M4	0.28	0.48
FTRA2	TRXF2	0.28	0.852
ATAB2	FAD6	0.28	0.428
HEMC	FNR1	0.28	0.713
LHB1B1	SBPASE	0.281	0.466
LHB1B1	PPL1	0.281	0.685
PnsL3	AT3G63540	0.281	0.52
LHCB6	DEG1	0.281	0.671
GAPB	NDPK2	0.281	0.467
PSBA	PCLPP	0.281	0.909
C4H	CCoAOMT1	0.281	0.876
GOX1	GS2	0.281	0.549
LIN2	AT3G11630	0.281	0.531
PSBP-1	STN7	0.281	0.61
HEMA1	PSY	0.281	0.528
AT3G04550	AT5G51110	0.281	0.704
AT3G06980	EMB3137	0.281	0.426
CLA1	RPE	0.281	0.966
AT1G71500	XTH6	0.281	0.482
EMB3137	AT5G24490	0.281	0.825
PSAK	HEME2	0.281	0.436
LysoPL2	CCoAOMT1	0.282	0.543
FAD5	CHLI2	0.282	0.687
RRF	RBCS3B	0.282	0.495
AT1G11860	CLA1	0.282	0.468
AT3G08740	RPE	0.282	0.516
LHCB2.3	NdhS	0.282	0.484
LHCB2.3	PDE334	0.282	0.541
FBA1	EMB3119	0.282	0.697
PRXQ	ATHM2	0.282	0.897
LUT1	PSBQ-2	0.282	0.687
CRB	AT2G37220	0.282	0.718
PGSIP1	IRX3	0.282	0.729
EMB3113	AT5G24490	0.282	0.795
STN7	ENH1	0.282	0.416
CAB2	RBCS1B	0.282	0.485
HEMA1	CHLM	0.282	0.92
CAB1	AT1G76450	0.282	0.403
ALB1	EDA3	0.283	0.482
ALB1	PSY	0.283	0.664
GAPB	CLA1	0.283	0.768
emb2184	GUN5	0.283	0.509
FBP	GPX1	0.283	0.4
FBP	APL1	0.283	0.703
IRX9	IRX6	0.283	0.81
PRK	HEME2	0.283	0.661
AT1G29700	PnsB3	0.283	0.456
AT3G15520	RBP31	0.283	0.407
CAO	DEG1	0.283	0.403
PSB27	NPQ1	0.284	0.455
PSB27	PTAC4	0.284	0.483
AT1G74070	HEMC	0.284	0.443
AT1G74070	AT2G27680	0.284	0.73
NPQ1	EDA3	0.284	0.497
ALDH11A3	AT3G48420	0.284	0.489
CPN60A	PGK1	0.284	0.455
CYP38	DEG1	0.284	0.496
PPL1	AT5G42765	0.284	0.582
AT1G29700	AT5G52970	0.284	0.502
LHCB2.2	PGRL1A	0.284	0.42
LHCB2.2	PETC	0.284	0.728
AT3G04550	RPS1	0.284	0.69
EMB3105	PSBQ-2	0.284	0.455
FTSH1	PSBW	0.284	0.401
FTSH1	PSBR	0.284	0.495
AT5G07020	LIL3:2	0.284	0.401
LHCB6	VAR2	0.285	0.498
ALB1	RBCS3B	0.285	0.46
FBP	EMB3119	0.285	0.541
GAUT12	LAC17	0.285	0.712
AGT	SHM1	0.285	0.995
STN7	PSAN	0.285	0.531
Lhca6	LHCB2.1	0.285	0.705
HCEF1	CLA1	0.285	0.859
AT3G60750	SHM1	0.285	0.561
CPN60A	RABE1b	0.285	0.642
AT1G29700	AT2G27680	0.285	0.464
ATAB2	PSB28	0.285	0.472
LHCB2.2	ATPC1	0.285	0.951
LHCB2.2	CHLM	0.285	0.416
FTSH1	PPL1	0.285	0.595
CLA1	LUT2	0.285	0.882
PSAL	PSB28	0.285	0.806
PRPL11	SVR3	0.286	0.625
HCF136	GS2	0.286	0.447
PSAG	PSB28	0.286	0.729
emb2184	GUN4	0.286	0.428
AT1G11860	AT2G05310	0.286	0.464
CYP98A3	OMT1	0.286	0.687
AT3G08740	PDE334	0.286	0.455
HEME2	SHM1	0.286	0.523
IRX9	IRX12	0.286	0.809
PTAC4	DEG1	0.286	0.487
FAD8	PSY	0.286	0.519
STN7	LHCB2.1	0.286	0.909
ESK1	IRX1	0.286	0.728
GUN4	CGLD27	0.286	0.495
PSAF	FTSH1	0.286	0.509
EMB3136	SVR3	0.286	0.437
FD2	HEME1	0.286	0.499
LHCB4.2	FdC1	0.286	0.696
FdC2	AT1G67280	0.286	0.511
RBCS1A	EMB3113	0.287	0.5
ALB1	PSBW	0.287	0.696
THX	GPX1	0.287	0.535
GAPA-2	HEMC	0.287	0.592
CA1	XTH6	0.287	0.413
HCF244	LIL3:2	0.287	0.434
PSRP2	LHCB5	0.287	0.408
PGK1	AT5G55220	0.287	0.712
AT1G49975	LHCB2.2	0.287	0.401
PSAK	AT4G24090	0.287	0.457
CAO	SHM1	0.287	0.467
4CL2	CCoAOMT1	0.288	0.951
AGT	AT5G38520	0.288	0.516
GUN5	RBCS1B	0.288	0.411
AT1G74470	AT3G13120	0.288	0.494
CLA1	PGLP1	0.288	0.505
FdC2	LHCA3	0.288	0.598
GAPA-2	CLA1	0.289	0.77
PnsB3	LHCB3	0.289	0.855
MTO3	SHM4	0.289	0.523
AT1G04420	GOX1	0.289	0.436
AT3G13120	GS2	0.289	0.401
GGAT1	ALDH11A3	0.289	0.463
AT1G04420	AT1G29700	0.29	0.467
FTSH1	AT1G52220	0.29	0.487
FdC2	LHCA1	0.29	0.445
NdhL	PPD5	0.291	0.674
FNR2	EMB3119	0.291	0.429
PnsB3	FTRA2	0.291	0.52
IRX9	CESA4	0.291	0.953
emb2394	SVR3	0.291	0.695
PRK	STN7	0.291	0.406
SBPASE	CLA1	0.291	0.839
RPL4	Cpn60beta2	0.291	0.405
CLA1	SHM1	0.291	0.485
EMB3119	FdC1	0.291	0.403
OHP2	PSBQ-2	0.292	0.423
AT2G37220	AT4G09040	0.292	0.464
PSAH2	HEMA1	0.292	0.419
GUN4	RPS1	0.292	0.475
LIN2	AT2G43560	0.292	0.578
HTB9	AT5G65360.1	0.292	0.97
PGK1	AT5G65220	0.292	0.401
AT1G64510	LHCB4.2	0.293	0.42
NdhS	PnsB5	0.293	0.717
AT1G11860	PHT2;1	0.293	0.403
GAPA-2	NDPK2	0.293	0.476
RPH1	TROL	0.293	0.698
PRPL35	PSBQ-2	0.293	0.402
LHCA3	FdC1	0.293	0.619
FTSH1	PRXQ	0.293	0.472
FTSH1	PSB29	0.293	0.73
AT1G52220	AGT	0.294	0.595
ALDH11A3	CLA1	0.294	0.513
Cpn60beta2	emb2726	0.294	0.431
PSAF	FdC1	0.294	0.505
CRD1	EMB3143	0.294	0.984
DAC	CSP41A	0.294	0.671
LHCA1	EMB3143	0.295	0.491
AT3G08740	Cpn60beta2	0.295	0.406
PSB29	Pnsl5	0.295	0.489
FBA1	PSRP2	0.295	0.515
VAR2	EMB3126	0.295	0.567
AT4G01310	AT5G24490	0.295	0.84
PSRP2	FBA2	0.295	0.491
AT1G74470	CA1	0.295	0.4
STR15	BXL1	0.295	0.463
AT1G71500	LHCB3	0.295	0.503
DAC	AT3G26070	0.295	0.437
FAD5	FAD8	0.296	0.961
PSB29	VAR2	0.296	0.744
FBP	PSBO2	0.296	0.545
AT4G27450	J11	0.296	0.664
ATPD	Pnsl5	0.296	0.512
AT4G27435	IRX6	0.297	0.7
PSB27	OHP2	0.297	0.521
VAR2	CRD1	0.297	0.589
HEMA1	HEME1	0.297	0.867
CAB1	CHLI2	0.297	0.502
AT2G05310	AT2G30695	0.297	0.581
PRPL35	SVR3	0.298	0.888
RBP31	Pnsl5	0.298	0.42
UPP	HEMC	0.298	0.403
AT3G11630	FNR1	0.298	0.45
AT3G06980	RPS1	0.298	0.54
CLA1	GS2	0.298	0.434
RBCS1A	TRXF2	0.299	0.42
GAPA-2	DEG1	0.299	0.494
STN7	AT5G07020	0.299	0.542
EMB3105	AT5G08650	0.299	0.479
HTB1	At1g07660	0.3	0.845
emb1473	RBCS1B	0.3	0.521
AT3G08740	ATPC1	0.301	0.469
AT1G04420	GS2	0.301	0.702
CHLM	SVR3	0.302	0.498
PSBP-2	PSBQ-2	0.302	0.865
PSB29	CAO	0.302	0.511
LHCA3	CP12-2	0.302	0.41
RRF	ATPC1	0.303	0.4
AT3G15520	PSBO2	0.303	0.481
FNR2	AT3G11630	0.304	0.455
LHCB6	PSB28	0.304	0.497
EDA3	GUN5	0.304	0.775
RPL21C	SVR3	0.304	0.808
PSAD-2	PRPS20	0.304	0.464
PTAC4	PSBQ-2	0.304	0.509
THX	VAR2	0.305	0.642
OHP2	PSAL	0.305	0.627
SVR3	AT5G55220	0.305	0.654
SCO1	CLA1	0.306	0.409
AT1G11860	GOX1	0.306	0.514
AT3G08740	FBA2	0.306	0.442
VAR2	SVR3	0.306	0.741
AGT	AT3G48420	0.306	0.79
STN7	PSAH-1	0.306	0.433
PnsB1	AT2G30695	0.306	0.433
RCA	EMB3119	0.306	0.441
AT4G01150	AT4G24090	0.306	0.46
PSAL	emb2726	0.306	0.474
FAD5	PDE334	0.307	0.446
RPL9	RBCS1B	0.307	0.499
AT2G37220	CYP38	0.307	0.427
FBA1	AT3G08740	0.307	0.442
AT3G26070	AT4G24090	0.307	0.442
FTSH1	LHCB5	0.307	0.599
HEMC	AT5G24490	0.307	0.508
CCB1	YLMG2	0.307	0.509
AT1G52220	FAD6	0.308	0.447
AT1G11860	RPL12-A	0.308	0.47
PRPL35	UPP	0.308	0.41
PETC	ATHM2	0.308	0.443
AT3G15520	RBCS3B	0.308	0.559
[truncated: 22,019 more rows]
