# Supplementary material for: Spatial Genomic Resource Reveals Molecular Insights into Key Bioactive-Metabolite Biosynthesis in Endangered Angelica glauca Edgew
Source: Int J Mol Sci. 2022 Sep 21;23(19):11064. doi: 10.3390/ijms231911064 (PMC9569870; doi:10.3390/ijms231911064)
Supplement: Supplementary file 1 [file ijms-23-11064-s001.zip › Supplementary Table S6.xlsx]

## Sheet: DE TFs
Supplementary Table ST 6: Differentially expressed TF Families in Leaf vs Stem, Leaf vs Root and Stem vs Root combinations									Major Families
Transcript ID	TF Family	LogFC(L vs S)	LogFC(L vs R)	LogFC(S vs R)	FDR(L vs S)	FDR(L vs R)	FDR(S vs R)		bHLH	131
TRINITY_DN35109_c0_g3_i1	AP2	4.61996	#N/A	#N/A	0.00521946	#N/A	#N/A		NAC	103
TRINITY_DN27392_c0_g1_i2	AP2	3.20949	#N/A	#N/A	0.0078119	#N/A	#N/A		MYB_related	111
TRINITY_DN33758_c0_g2_i2	AP2	-2.35851	#N/A	2.98663	0.0346203	#N/A	0.0159954		ERF	169
TRINITY_DN35014_c1_g4_i1	AP2	-3.35092	#N/A	2.8964	0.00387149	#N/A	0.0559035		WRKY	42
TRINITY_DN35041_c0_g6_i1	AP2	-3.35354	#N/A	#N/A	0.00199285	#N/A	#N/A		C2H2	50
TRINITY_DN35014_c1_g2_i1	AP2	-4.46861	#N/A	4.20527	0.000256586	#N/A	0.00131489		B3	41
TRINITY_DN35014_c1_g2_i3	AP2	-4.74115	#N/A	3.72758	8.65855e-07	#N/A	0.00024669		C3H	41
TRINITY_DN30623_c0_g1_i2	AP2	#N/A	3.04002	#N/A	#N/A	0.0515899	#N/A		FAR1	51
TRINITY_DN35750_c0_g1_i15	AP2	#N/A	-2.83332	-3.90999	#N/A	0.0475443	0.0417278		MYB	42
TRINITY_DN35380_c1_g1_i5	ARF	5.47012	#N/A	#N/A	2.7074e-08	#N/A	#N/A		Trihelix	33
TRINITY_DN35380_c1_g1_i6	ARF	4.90242	#N/A	#N/A	0.000136153	#N/A	#N/A		TCP	8
TRINITY_DN35380_c1_g1_i13	ARF	4.57435	#N/A	#N/A	0.0062547	#N/A	#N/A		Total	822
TRINITY_DN35380_c1_g1_i18	ARF	3.75393	9.54509	5.75393	3.65283e-05	2.34977e-17	2.24746e-06
TRINITY_DN5443_c0_g2_i1	ARF	2.94294	3.12747	#N/A	0.0152509	0.0100719	#N/A
TRINITY_DN33444_c0_g1_i6	ARF	2.69125	3.54813	#N/A	0.0217497	0.00267384	#N/A
TRINITY_DN33606_c3_g1_i7	ARF	2.54043	2.72448	#N/A	0.00885062	0.0042161	#N/A
TRINITY_DN37814_c0_g1_i1	ARF	2.28913	2.95786	#N/A	0.0422071	0.00476995	#N/A
TRINITY_DN29289_c0_g1_i1	ARF	-2.35412	#N/A	#N/A	0.0430181	#N/A	#N/A
TRINITY_DN32076_c2_g1_i1	ARF	-3.54613	#N/A	#N/A	0.00174807	#N/A	#N/A
TRINITY_DN36182_c2_g2_i10	ARF	-3.72671	-3.84569	#N/A	0.000110086	4.32081e-05	#N/A
TRINITY_DN34538_c0_g2_i5	ARF	-5.21155	#N/A	3.11702	2.14041e-05	#N/A	0.0140264
TRINITY_DN36416_c1_g1_i5	ARF	#N/A	4.33299	#N/A	#N/A	0.0014836	#N/A
TRINITY_DN35437_c0_g1_i10	ARF	#N/A	2.67597	#N/A	#N/A	0.0181268	#N/A
TRINITY_DN36040_c1_g3_i1	ARF	#N/A	-2.28269	-4.43718	#N/A	0.0511757	0.00029563
TRINITY_DN33290_c0_g1_i2	ARF	#N/A	-2.51098	#N/A	#N/A	0.0563515	#N/A
TRINITY_DN35978_c0_g6_i1	ARF	#N/A	#N/A	4.37092	#N/A	#N/A	0.00624455
TRINITY_DN34538_c0_g2_i3	ARF	#N/A	#N/A	2.9983	#N/A	#N/A	0.0151626
TRINITY_DN34613_c1_g1_i3	ARR-B	5.97395	3.14595	#N/A	1.06688e-07	0.00127623	#N/A
TRINITY_DN29837_c0_g1_i2	ARR-B	4.42818	#N/A	#N/A	0.0107024	#N/A	#N/A
TRINITY_DN27925_c0_g1_i1	ARR-B	3.04462	4.01258	#N/A	0.0189657	0.00134893	#N/A
TRINITY_DN35424_c1_g4_i1	ARR-B	-2.82814	#N/A	#N/A	0.0435173	#N/A	#N/A
TRINITY_DN36015_c0_g1_i2	ARR-B	-3.18626	#N/A	#N/A	0.0382264	#N/A	#N/A
TRINITY_DN34321_c1_g1_i17	ARR-B	-4.71553	#N/A	4.1941	1.91049e-05	#N/A	0.000429642
TRINITY_DN35247_c2_g1_i15	ARR-B	-6.04089	#N/A	4.39973	3.33463e-07	#N/A	7.89157e-05
TRINITY_DN35226_c4_g2_i5	ARR-B	#N/A	#N/A	2.77316	#N/A	#N/A	0.0472019
TRINITY_DN32909_c2_g3_i4	B3	5.45047	#N/A	#N/A	7.35985e-07	#N/A	#N/A
TRINITY_DN34070_c0_g2_i3	B3	3.68561	4.39596	#N/A	0.0027746	0.000255477	#N/A
TRINITY_DN33187_c0_g3_i17	B3	3.50462	4.42323	#N/A	0.0297722	0.011096	#N/A
TRINITY_DN34070_c0_g3_i2	B3	3.47541	3.47018	#N/A	0.000556094	0.000469946	#N/A
TRINITY_DN33401_c2_g3_i5	B3	3.47458	3.49395	#N/A	0.00018797	0.000131637	#N/A
TRINITY_DN36387_c2_g1_i1	B3	3.35186	6.02061	#N/A	0.00423961	9.08999e-06	#N/A
TRINITY_DN32091_c0_g3_i1	B3	3.35022	#N/A	#N/A	0.00951465	#N/A	#N/A
TRINITY_DN34070_c0_g2_i1	B3	3.303	3.18336	#N/A	0.00173659	0.00238628	#N/A
TRINITY_DN32091_c0_g3_i2	B3	3.24908	7.41716	#N/A	0.00128605	3.91946e-09	#N/A
TRINITY_DN33401_c2_g3_i2	B3	3.24294	3.38909	#N/A	0.000904435	0.000451735	#N/A
TRINITY_DN34070_c0_g6_i2	B3	3.07682	2.92143	#N/A	0.00771001	0.0115681	#N/A
TRINITY_DN33401_c2_g1_i1	B3	3.01136	3.16301	#N/A	0.0025538	0.00112437	#N/A
TRINITY_DN34070_c0_g5_i2	B3	2.98752	3.45846	#N/A	0.0176043	0.00652178	#N/A
TRINITY_DN34070_c0_g5_i3	B3	2.97387	3.2865	#N/A	0.00927023	0.00403521	#N/A
TRINITY_DN33401_c2_g6_i1	B3	2.97082	3.0198	#N/A	0.00277576	0.00219286	#N/A
TRINITY_DN34070_c0_g3_i6	B3	2.94182	2.66246	#N/A	0.00491734	0.0117031	#N/A
TRINITY_DN34070_c0_g3_i11	B3	2.91482	2.90959	#N/A	0.00401196	0.00392989	#N/A
TRINITY_DN34070_c0_g1_i1	B3	2.8996	3.25519	#N/A	0.00372904	0.000994424	#N/A
TRINITY_DN33401_c0_g1_i1	B3	2.8707	2.5793	#N/A	0.016617	0.0350912	#N/A
TRINITY_DN21320_c0_g1_i2	B3	2.79528	7.5927	4.75364	0.00569012	1.46318e-09	0.0140264
TRINITY_DN31094_c0_g1_i8	B3	2.78305	5.87711	3.05952	0.00379837	2.80206e-09	0.0246519
TRINITY_DN34070_c0_g3_i9	B3	2.75514	2.47639	#N/A	0.00546414	0.0159602	#N/A
TRINITY_DN34070_c0_g3_i10	B3	2.61179	2.79632	#N/A	0.0472306	0.0345952	#N/A
TRINITY_DN32091_c0_g1_i2	B3	2.59657	8.3441	5.70349	0.00864984	1.6548e-11	0.000313959
TRINITY_DN33401_c2_g5_i2	B3	2.55381	2.76903	#N/A	0.0252471	0.0147762	#N/A
TRINITY_DN27821_c0_g1_i1	B3	2.52803	#N/A	#N/A	0.0372973	#N/A	#N/A
TRINITY_DN32734_c2_g1_i1	B3	2.50083	2.30988	#N/A	0.0191253	0.0367556	#N/A
TRINITY_DN34818_c0_g1_i3	B3	-2.7686	#N/A	#N/A	0.0245669	#N/A	#N/A
TRINITY_DN30745_c0_g1_i1	B3	-2.8693	#N/A	#N/A	0.0032701	#N/A	#N/A
TRINITY_DN30803_c0_g2_i1	B3	-2.92553	#N/A	2.86384	0.00788268	#N/A	0.0302256
TRINITY_DN35165_c0_g1_i6	B3	-3.06247	#N/A	#N/A	0.00850099	#N/A	#N/A
TRINITY_DN34339_c2_g1_i2	B3	-3.22575	#N/A	#N/A	0.0004862	#N/A	#N/A
TRINITY_DN33716_c0_g1_i1	B3	-3.57735	#N/A	3.31419	0.00974516	#N/A	0.0498956
TRINITY_DN35569_c2_g1_i1	B3	-3.79445	#N/A	#N/A	0.00864984	#N/A	#N/A
TRINITY_DN62862_c0_g1_i1	B3	-4.19861	-3.39892	#N/A	0.00184845	0.0375857	#N/A
TRINITY_DN35165_c0_g1_i2	B3	-4.2105	#N/A	2.82792	0.000203116	#N/A	0.0433856
TRINITY_DN26409_c0_g1_i2	B3	-4.47139	-3.90319	#N/A	3.75278e-06	4.29156e-05	#N/A
TRINITY_DN34108_c2_g1_i2	B3	-4.7326	#N/A	4.47057	0.00018813	#N/A	0.00101739
TRINITY_DN26409_c0_g1_i1	B3	-4.74597	-4.25269	#N/A	9.58121e-07	6.74427e-06	#N/A
TRINITY_DN31415_c0_g1_i1	B3	-5.03773	#N/A	3.27857	5.69804e-07	#N/A	0.00181294
TRINITY_DN33915_c1_g6_i5	B3	-6.59514	#N/A	5.37799	1.04101e-07	#N/A	5.03314e-06
TRINITY_DN35029_c1_g1_i5	B3	#N/A	4.87774	#N/A	#N/A	0.000113629	#N/A
TRINITY_DN29399_c0_g1_i1	B3	#N/A	4.20199	#N/A	#N/A	0.0246227	#N/A
TRINITY_DN34615_c1_g2_i2	B3	#N/A	4.01204	#N/A	#N/A	0.00526436	#N/A
TRINITY_DN35982_c1_g2_i2	B3	#N/A	3.17693	#N/A	#N/A	0.0321691	#N/A
TRINITY_DN29737_c0_g1_i1	B3	#N/A	3.16961	#N/A	#N/A	0.0196475	#N/A
TRINITY_DN29923_c0_g1_i1	B3	#N/A	3.08727	#N/A	#N/A	0.0444269	#N/A
TRINITY_DN33259_c1_g2_i7	B3	#N/A	2.92143	#N/A	#N/A	0.0115681	#N/A
TRINITY_DN28145_c0_g1_i1	B3	#N/A	2.58054	#N/A	#N/A	0.0115314	#N/A
TRINITY_DN36270_c0_g3_i1	B3	#N/A	-2.4305	#N/A	#N/A	0.0351339	#N/A
TRINITY_DN34490_c2_g6_i1	B3	#N/A	-2.50911	#N/A	#N/A	0.012182	#N/A
TRINITY_DN34320_c2_g4_i6	B3	#N/A	-2.54454	#N/A	#N/A	0.0100378	#N/A
TRINITY_DN31896_c2_g9_i1	B3	#N/A	-2.83102	#N/A	#N/A	0.0348858	#N/A
TRINITY_DN34816_c0_g1_i4	B3	#N/A	-2.87895	#N/A	#N/A	0.0413226	#N/A
TRINITY_DN27851_c0_g1_i1	B3	#N/A	-2.88317	#N/A	#N/A	0.0123385	#N/A
TRINITY_DN34490_c2_g3_i4	B3	#N/A	-3.3117	#N/A	#N/A	0.00307816	#N/A
TRINITY_DN32681_c0_g1_i3	B3	#N/A	-3.74436	#N/A	#N/A	0.00491726	#N/A
TRINITY_DN32822_c2_g4_i3	B3	#N/A	-4.69659	-4.50514	#N/A	0.000191542	0.00101739
TRINITY_DN33694_c0_g1_i8	BBR-BPC	4.37596	#N/A	#N/A	0.012922	#N/A	#N/A
TRINITY_DN34032_c0_g1_i4	BBR-BPC	4.2151	#N/A	#N/A	1.08104e-05	#N/A	#N/A
TRINITY_DN34032_c0_g1_i1	BBR-BPC	4.1936	7.94938	#N/A	1.91018e-05	1.83923e-10	#N/A
TRINITY_DN33401_c2_g4_i4	BBR-BPC	3.48421	3.20038	#N/A	0.000157525	0.000484715	#N/A
TRINITY_DN33401_c2_g5_i1	BBR-BPC	2.92407	2.69776	#N/A	0.00563561	0.0114007	#N/A
TRINITY_DN33401_c2_g4_i2	BBR-BPC	2.76021	3.00383	#N/A	0.00422168	0.00161001	#N/A
TRINITY_DN34813_c0_g1_i11	BBR-BPC	-2.2363	#N/A	#N/A	0.053336	#N/A	#N/A
TRINITY_DN31565_c0_g2_i1	BBR-BPC	-2.23788	#N/A	#N/A	0.0578847	#N/A	#N/A
TRINITY_DN34407_c0_g1_i3	BBR-BPC	-2.3192	#N/A	#N/A	0.0211589	#N/A	#N/A
TRINITY_DN34577_c4_g4_i1	BBR-BPC	-2.54804	#N/A	#N/A	0.0107024	#N/A	#N/A
TRINITY_DN31565_c0_g1_i1	BBR-BPC	-3.22934	#N/A	#N/A	0.00222368	#N/A	#N/A
TRINITY_DN25471_c0_g1_i1	BBR-BPC	-3.39379	#N/A	#N/A	0.0345528	#N/A	#N/A
TRINITY_DN34813_c0_g1_i4	BBR-BPC	-3.50696	#N/A	2.65762	0.00034306	#N/A	0.0304761
TRINITY_DN33914_c3_g1_i1	BBR-BPC	-4.45529	#N/A	4.90511	6.42132e-05	#N/A	0.000137086
TRINITY_DN23844_c0_g1_i1	BBR-BPC	#N/A	2.35638	#N/A	#N/A	0.0473075	#N/A
TRINITY_DN34407_c0_g1_i5	BBR-BPC	#N/A	-3.64289	#N/A	#N/A	0.000356493	#N/A
TRINITY_DN24513_c0_g1_i1	BES1	5.39878	5.39383	#N/A	0.00026278	0.00020882	#N/A
TRINITY_DN29666_c0_g3_i2	BES1	3.40108	#N/A	#N/A	0.00078626	#N/A	#N/A
TRINITY_DN27140_c0_g1_i1	BES1	2.46924	3.10761	#N/A	0.0461272	0.0110358	#N/A
TRINITY_DN35606_c0_g1_i4	BES1	-2.48965	#N/A	#N/A	0.034373	#N/A	#N/A
TRINITY_DN31563_c0_g1_i1	BES1	-2.71382	#N/A	2.99044	0.0110734	#N/A	0.0181721
TRINITY_DN32682_c0_g3_i1	BES1	-2.85888	#N/A	#N/A	0.0127846	#N/A	#N/A
TRINITY_DN35804_c2_g3_i3	BES1	-3.54962	#N/A	3.18005	0.000265717	#N/A	0.00330895
TRINITY_DN35804_c2_g3_i4	BES1	-3.57983	-2.97448	#N/A	8.75432e-05	0.00132173	#N/A
TRINITY_DN35265_c0_g2_i8	BES1	-3.78525	#N/A	#N/A	0.0252471	#N/A	#N/A
TRINITY_DN33327_c2_g2_i1	BES1	-3.94211	-3.67799	#N/A	0.00516272	0.0133354	#N/A
TRINITY_DN29666_c0_g2_i2	BES1	-4.16298	-3.40645	#N/A	4.97677e-06	0.000161192	#N/A
TRINITY_DN36410_c1_g1_i3	BES1	-4.57538	#N/A	3.99874	0.000151045	#N/A	0.00171049
TRINITY_DN33199_c0_g4_i2	BES1	-4.59797	#N/A	#N/A	0.00144437	#N/A	#N/A
TRINITY_DN33787_c2_g3_i21	BES1	-5.30122	#N/A	4.24904	2.068e-06	#N/A	0.000235544
TRINITY_DN34420_c1_g4_i5	BES1	-6.26524	#N/A	5.44884	6.14193e-07	#N/A	1.01478e-05
TRINITY_DN32248_c0_g1_i2	BES1	#N/A	4.14094	#N/A	#N/A	0.0307619	#N/A
TRINITY_DN28582_c0_g1_i1	BES1	#N/A	3.48256	#N/A	#N/A	0.000835726	#N/A
TRINITY_DN32248_c0_g1_i1	BES1	#N/A	2.82974	#N/A	#N/A	0.0438762	#N/A
TRINITY_DN31970_c0_g1_i4	BES1	#N/A	#N/A	4.08939	#N/A	#N/A	0.0169389
TRINITY_DN31811_c1_g2_i2	BES1	#N/A	#N/A	3.93668	#N/A	#N/A	0.00995798
TRINITY_DN36410_c1_g1_i2	BES1	#N/A	#N/A	3.41343	#N/A	#N/A	0.0345787
TRINITY_DN30281_c0_g1_i8	bHLH	6.9502	10.9138	3.92493	1.81573e-12	6.74597e-20	0.0306196
TRINITY_DN30281_c0_g1_i4	bHLH	6.90222	#N/A	#N/A	1.51184e-11	#N/A	#N/A
TRINITY_DN30076_c0_g2_i2	bHLH	4.94067	4.01204	#N/A	0.00173659	0.00526436	#N/A
TRINITY_DN28272_c0_g1_i1	bHLH	4.69889	7.14914	#N/A	1.69413e-05	1.8926e-08	#N/A
TRINITY_DN32995_c3_g1_i1	bHLH	4.61996	#N/A	#N/A	0.00521946	#N/A	#N/A
TRINITY_DN28568_c0_g4_i2	bHLH	4.57732	6.45612	#N/A	0.000111914	9.62406e-07	#N/A
TRINITY_DN30281_c0_g1_i1	bHLH	4.57435	#N/A	#N/A	0.0062547	#N/A	#N/A
TRINITY_DN25828_c0_g1_i2	bHLH	4.49974	#N/A	#N/A	4.45721e-05	#N/A	#N/A
TRINITY_DN30076_c0_g1_i1	bHLH	4.37596	4.37102	#N/A	0.012922	0.0134421	#N/A
TRINITY_DN34288_c0_g2_i2	bHLH	4.24906	4.24397	#N/A	0.00208776	0.00193515	#N/A
TRINITY_DN35158_c1_g1_i1	bHLH	4.17912	#N/A	#N/A	0.000812186	#N/A	#N/A
TRINITY_DN29562_c0_g1_i3	bHLH	4.13074	7.15687	#N/A	8.05518e-05	1.81132e-08	#N/A
TRINITY_DN34950_c0_g5_i3	bHLH	3.90504	4.82364	#N/A	0.00836219	0.00259952	#N/A
TRINITY_DN35151_c3_g1_i3	bHLH	3.86566	3.30197	#N/A	0.00963538	0.0238512	#N/A
TRINITY_DN32318_c3_g2_i3	bHLH	3.80692	4.16165	#N/A	0.000116579	1.55599e-05	#N/A
TRINITY_DN31152_c0_g1_i4	bHLH	3.71434	7.37138	#N/A	0.000211188	5.17665e-09	#N/A
TRINITY_DN35192_c4_g1_i3	bHLH	3.56257	#N/A	#N/A	0.00864984	#N/A	#N/A
TRINITY_DN31535_c0_g2_i2	bHLH	3.55501	3.54993	#N/A	0.0252471	0.0269664	#N/A
TRINITY_DN32671_c0_g1_i6	bHLH	3.50462	#N/A	#N/A	0.0297722	#N/A	#N/A
TRINITY_DN31708_c1_g4_i2	bHLH	3.13905	4.66561	#N/A	0.0144535	0.000337194	#N/A
TRINITY_DN30937_c0_g1_i1	bHLH	3.02052	4.89932	#N/A	0.0293201	0.00186063	#N/A
TRINITY_DN36378_c3_g2_i5	bHLH	3.00531	#N/A	#N/A	0.0310649	#N/A	#N/A
TRINITY_DN30801_c0_g1_i12	bHLH	2.94484	#N/A	#N/A	0.0382264	#N/A	#N/A
TRINITY_DN6494_c0_g1_i2	bHLH	2.84655	3.38481	#N/A	0.00716982	0.000927232	#N/A
TRINITY_DN34736_c3_g2_i2	bHLH	2.82612	5.49488	#N/A	0.0292262	0.000124235	#N/A
TRINITY_DN29551_c0_g1_i1	bHLH	2.70371	3.7993	#N/A	0.016147	0.000868433	#N/A
TRINITY_DN31677_c0_g1_i1	bHLH	2.65982	#N/A	#N/A	0.0191253	#N/A	#N/A
TRINITY_DN31903_c0_g1_i1	bHLH	2.60361	3.20163	#N/A	0.0108598	0.00111227	#N/A
TRINITY_DN35580_c1_g3_i1	bHLH	2.56784	5.19518	#N/A	0.0271628	2.41685e-05	#N/A
TRINITY_DN35024_c0_g2_i4	bHLH	2.49896	2.55753	#N/A	0.0209121	0.0190795	#N/A
TRINITY_DN36499_c2_g1_i6	bHLH	2.48642	5.10688	#N/A	0.0115836	7.65144e-08	#N/A
TRINITY_DN32879_c0_g2_i4	bHLH	2.3458	#N/A	#N/A	0.0577418	#N/A	#N/A
TRINITY_DN31584_c0_g2_i1	bHLH	2.25332	6.41892	4.12944	0.0292262	2.85059e-09	0.00181294
TRINITY_DN23969_c0_g1_i1	bHLH	-2.13788	#N/A	#N/A	0.0484755	#N/A	#N/A
TRINITY_DN36033_c2_g2_i8	bHLH	-2.1656	#N/A	#N/A	0.0421271	#N/A	#N/A
TRINITY_DN35502_c0_g8_i1	bHLH	-2.43267	#N/A	#N/A	0.0504181	#N/A	#N/A
TRINITY_DN33869_c1_g2_i4	bHLH	-2.4484	#N/A	#N/A	0.0299303	#N/A	#N/A
TRINITY_DN34379_c0_g2_i1	bHLH	-2.50078	#N/A	#N/A	0.00986376	#N/A	#N/A
TRINITY_DN36093_c0_g1_i2	bHLH	-2.53663	#N/A	#N/A	0.0123897	#N/A	#N/A
TRINITY_DN26898_c0_g1_i1	bHLH	-2.61276	-4.1157	#N/A	0.0321629	4.65458e-05	#N/A
TRINITY_DN33677_c2_g1_i1	bHLH	-2.64633	#N/A	#N/A	0.0482426	#N/A	#N/A
TRINITY_DN33660_c0_g1_i4	bHLH	-2.66801	#N/A	#N/A	0.0404011	#N/A	#N/A
TRINITY_DN33368_c2_g1_i5	bHLH	-2.68747	#N/A	#N/A	0.00464959	#N/A	#N/A
TRINITY_DN32544_c0_g4_i7	bHLH	-2.71775	#N/A	#N/A	0.0219039	#N/A	#N/A
TRINITY_DN33368_c2_g1_i3	bHLH	-2.75256	#N/A	#N/A	0.00325839	#N/A	#N/A
TRINITY_DN34875_c3_g2_i8	bHLH	-3.08916	#N/A	#N/A	0.00522546	#N/A	#N/A
TRINITY_DN29974_c0_g1_i2	bHLH	-3.25134	#N/A	#N/A	0.000444706	#N/A	#N/A
TRINITY_DN35315_c0_g1_i6	bHLH	-3.34295	#N/A	4.60637	0.00521946	#N/A	0.00236631
TRINITY_DN33928_c0_g1_i1	bHLH	-3.35562	#N/A	#N/A	0.0201456	#N/A	#N/A
TRINITY_DN33708_c4_g1_i1	bHLH	-3.3879	#N/A	#N/A	0.00110666	#N/A	#N/A
TRINITY_DN33072_c0_g1_i2	bHLH	-3.4147	#N/A	#N/A	0.000624597	#N/A	#N/A
TRINITY_DN33383_c1_g1_i5	bHLH	-3.49293	#N/A	#N/A	0.0256818	#N/A	#N/A
TRINITY_DN32603_c1_g10_i1	bHLH	-3.51577	-3.83065	#N/A	0.00363056	0.000926413	#N/A
TRINITY_DN35611_c0_g2_i5	bHLH	-3.60173	-4.0994	#N/A	0.0423425	0.00991547	#N/A
TRINITY_DN32259_c1_g6_i5	bHLH	-3.66299	#N/A	#N/A	0.00111754	#N/A	#N/A
TRINITY_DN34683_c2_g1_i9	bHLH	-3.75505	-3.67799	#N/A	0.00974988	0.0133354	#N/A
TRINITY_DN34636_c0_g6_i6	bHLH	-3.83281	-3.76018	#N/A	0.00759985	0.0100378	#N/A
TRINITY_DN26219_c0_g1_i1	bHLH	-3.86151	#N/A	#N/A	0.000129901	#N/A	#N/A
TRINITY_DN32006_c0_g1_i2	bHLH	-3.94804	#N/A	#N/A	0.0155005	#N/A	#N/A
TRINITY_DN30392_c0_g1_i1	bHLH	-3.99847	#N/A	#N/A	0.0130914	#N/A	#N/A
TRINITY_DN35113_c0_g5_i1	bHLH	-4.01064	#N/A	#N/A	0.00404018	#N/A	#N/A
TRINITY_DN34577_c4_g2_i1	bHLH	-4.09431	#N/A	#N/A	0.00963538	#N/A	#N/A
TRINITY_DN32387_c1_g1_i4	bHLH	-4.4402	#N/A	#N/A	7.18733e-05	#N/A	#N/A
TRINITY_DN31871_c0_g1_i1	bHLH	-4.62743	#N/A	#N/A	0.000313934	#N/A	#N/A
TRINITY_DN32387_c1_g1_i2	bHLH	-4.68441	#N/A	2.98544	2.90365e-06	#N/A	0.0072453
TRINITY_DN32387_c1_g1_i1	bHLH	-5.25655	-2.40938	2.8137	1.99923e-08	0.019464	0.00789415
TRINITY_DN34320_c2_g6_i1	bHLH	-5.26642	#N/A	4.04942	8.05518e-05	#N/A	0.00259084
TRINITY_DN27689_c0_g2_i1	bHLH	-8.30352	#N/A	#N/A	1.37565e-12	#N/A	#N/A
TRINITY_DN34321_c0_g1_i1	bHLH	#N/A	8.14084	#N/A	#N/A	5.76921e-11	#N/A
TRINITY_DN33419_c1_g1_i8	bHLH	#N/A	5.51907	#N/A	#N/A	0.000110732	#N/A
TRINITY_DN21572_c0_g1_i1	bHLH	#N/A	5.1999	#N/A	#N/A	1.26057e-06	#N/A
TRINITY_DN36499_c2_g1_i1	bHLH	#N/A	5.08371	#N/A	#N/A	5.77332e-06	#N/A
TRINITY_DN28185_c0_g1_i1	bHLH	#N/A	4.74377	#N/A	#N/A	0.00305837	#N/A
TRINITY_DN34181_c3_g5_i1	bHLH	#N/A	4.61501	5.44106	#N/A	0.00521097	0.000995382
TRINITY_DN34060_c0_g1_i2	bHLH	#N/A	4.37102	#N/A	#N/A	0.0134421	#N/A
TRINITY_DN35977_c1_g1_i4	bHLH	#N/A	4.36149	#N/A	#N/A	0.00129625	#N/A
TRINITY_DN33779_c0_g1_i7	bHLH	#N/A	4.31685	#N/A	#N/A	0.016367	#N/A
TRINITY_DN35574_c2_g2_i1	bHLH	#N/A	4.31685	#N/A	#N/A	0.016367	#N/A
TRINITY_DN33706_c2_g1_i3	bHLH	#N/A	4.20199	#N/A	#N/A	0.0246227	#N/A
TRINITY_DN35773_c0_g1_i3	bHLH	#N/A	4.08398	#N/A	#N/A	0.001072	#N/A
TRINITY_DN26841_c0_g1_i1	bHLH	#N/A	4.0105	#N/A	#N/A	0.0377255	#N/A
TRINITY_DN35529_c0_g3_i1	bHLH	#N/A	3.86708	#N/A	#N/A	0.0594796	#N/A
TRINITY_DN34060_c0_g2_i5	bHLH	#N/A	3.86708	#N/A	#N/A	0.0594796	#N/A
TRINITY_DN36365_c0_g4_i2	bHLH	#N/A	3.73553	#N/A	#N/A	0.013602	#N/A
TRINITY_DN34206_c0_g1_i6	bHLH	#N/A	3.73553	#N/A	#N/A	0.013602	#N/A
TRINITY_DN33724_c3_g1_i2	bHLH	#N/A	3.64591	2.52596	#N/A	9.90296e-05	0.0479878
TRINITY_DN34526_c5_g2_i3	bHLH	#N/A	3.63866	#N/A	#N/A	0.000282829	#N/A
TRINITY_DN34450_c4_g1_i2	bHLH	#N/A	3.62282	#N/A	#N/A	0.00663558	#N/A
TRINITY_DN33706_c2_g1_i2	bHLH	#N/A	3.61091	#N/A	#N/A	0.00636441	#N/A
TRINITY_DN32752_c0_g4_i5	bHLH	#N/A	3.49954	#N/A	#N/A	0.0321691	#N/A
TRINITY_DN28009_c1_g1_i3	bHLH	#N/A	3.41703	#N/A	#N/A	0.0153731	#N/A
TRINITY_DN34438_c0_g2_i1	bHLH	#N/A	3.34135	#N/A	#N/A	0.0203074	#N/A
TRINITY_DN30545_c0_g1_i3	bHLH	#N/A	3.31399	#N/A	#N/A	0.0215301	#N/A
TRINITY_DN36149_c0_g2_i2	bHLH	#N/A	3.22405	#N/A	#N/A	0.00172572	#N/A
TRINITY_DN34060_c0_g2_i3	bHLH	#N/A	3.21983	#N/A	#N/A	0.0275788	#N/A
TRINITY_DN33020_c0_g3_i4	bHLH	#N/A	3.18882	#N/A	#N/A	0.0310063	#N/A
TRINITY_DN33869_c1_g1_i6	bHLH	#N/A	2.94914	2.72506	#N/A	0.00634539	0.0507066
TRINITY_DN33107_c1_g4_i1	bHLH	#N/A	2.77128	#N/A	#N/A	0.0377255	#N/A
TRINITY_DN33869_c1_g1_i4	bHLH	#N/A	2.65132	3.84448	#N/A	0.0266353	0.000567771
TRINITY_DN32515_c3_g2_i2	bHLH	#N/A	2.578	#N/A	#N/A	0.023984	#N/A
TRINITY_DN33145_c0_g1_i1	bHLH	#N/A	2.33871	2.74903	#N/A	0.0234135	0.0140264
TRINITY_DN35024_c0_g1_i5	bHLH	#N/A	2.27741	#N/A	#N/A	0.0418105	#N/A
TRINITY_DN31903_c0_g2_i1	bHLH	#N/A	2.27492	#N/A	#N/A	0.0321691	#N/A
TRINITY_DN34577_c4_g5_i1	bHLH	#N/A	-2.07506	#N/A	#N/A	0.0497823	#N/A
TRINITY_DN33338_c0_g2_i1	bHLH	#N/A	-2.50208	-2.66322	#N/A	0.0173977	0.0322309
TRINITY_DN36131_c6_g9_i1	bHLH	#N/A	-3.16689	#N/A	#N/A	0.0066066	#N/A
TRINITY_DN36413_c0_g1_i18	bHLH	#N/A	-3.20956	#N/A	#N/A	0.0071842	#N/A
TRINITY_DN33434_c4_g6_i1	bHLH	#N/A	-3.34814	#N/A	#N/A	0.00521097	#N/A
TRINITY_DN36156_c0_g2_i1	bHLH	#N/A	-3.37915	#N/A	#N/A	0.0034455	#N/A
TRINITY_DN35073_c1_g3_i1	bHLH	#N/A	-3.67061	#N/A	#N/A	0.0381004	#N/A
TRINITY_DN34610_c3_g2_i1	bHLH	#N/A	-3.70958	#N/A	#N/A	0.00151478	#N/A
TRINITY_DN36209_c0_g1_i14	bHLH	#N/A	-4.56329	#N/A	#N/A	4.65458e-05	#N/A
TRINITY_DN20659_c0_g1_i1	bHLH	#N/A	-4.66702	#N/A	#N/A	0.000882981	#N/A
TRINITY_DN36036_c3_g3_i4	bHLH	#N/A	-5.64948	-3.93331	#N/A	7.70392e-06	0.00172344
TRINITY_DN36209_c0_g1_i15	bHLH	#N/A	-6.23911	-6.0494	#N/A	3.03134e-07	3.31543e-06
TRINITY_DN30110_c0_g1_i1	bHLH	#N/A	#N/A	4.79926	#N/A	#N/A	0.0118009
TRINITY_DN26009_c0_g1_i1	bHLH	#N/A	#N/A	4.5552	#N/A	#N/A	0.0284735
TRINITY_DN34321_c1_g1_i11	bHLH	#N/A	#N/A	4.39531	#N/A	#N/A	0.000554078
TRINITY_DN26260_c0_g1_i1	bHLH	#N/A	#N/A	4.38611	#N/A	#N/A	0.0498956
TRINITY_DN34321_c1_g1_i18	bHLH	#N/A	#N/A	4.37092	#N/A	#N/A	0.00624455
TRINITY_DN33145_c0_g3_i3	bHLH	#N/A	#N/A	4.17728	#N/A	#N/A	0.000138761
TRINITY_DN34321_c1_g1_i8	bHLH	#N/A	#N/A	4.09603	#N/A	#N/A	0.000477397
TRINITY_DN32387_c1_g1_i7	bHLH	#N/A	#N/A	3.9519	#N/A	#N/A	0.000677323
TRINITY_DN33145_c0_g3_i6	bHLH	#N/A	#N/A	3.92493	#N/A	#N/A	0.0306196
TRINITY_DN33145_c0_g3_i2	bHLH	#N/A	#N/A	3.53934	#N/A	#N/A	0.00784502
TRINITY_DN36010_c1_g1_i3	bHLH	#N/A	#N/A	3.07115	#N/A	#N/A	0.0290689
TRINITY_DN32215_c0_g1_i6	bHLH	#N/A	#N/A	2.87142	#N/A	#N/A	0.0324087
TRINITY_DN32834_c0_g1_i1	bHLH	#N/A	#N/A	-3.2851	#N/A	#N/A	0.0145595
TRINITY_DN36036_c2_g1_i3	bHLH	#N/A	#N/A	-4.65393	#N/A	#N/A	0.00209316
TRINITY_DN36131_c4_g2_i1	bHLH	#N/A	#N/A	-4.7307	#N/A	#N/A	0.019832
TRINITY_DN32914_c0_g3_i2	bHLH	#N/A	#N/A	-5.6383	#N/A	#N/A	2.39273e-05
TRINITY_DN32877_c2_g3_i2	bZIP	8.13798	#N/A	#N/A	2.60299e-10	#N/A	#N/A
TRINITY_DN22606_c0_g1_i1	bZIP	7.66165	9.18821	#N/A	1.61023e-12	1.86928e-15	#N/A
TRINITY_DN32440_c0_g1_i1	bZIP	6.17832	10.4164	#N/A	3.10664e-10	5.82068e-17	#N/A
TRINITY_DN32861_c0_g2_i3	bZIP	4.71569	2.77061	#N/A	0.000328985	0.0307619	#N/A
TRINITY_DN31406_c0_g2_i1	bZIP	4.38424	#N/A	#N/A	4.89861e-05	#N/A	#N/A
TRINITY_DN28685_c0_g1_i2	bZIP	3.7208	#N/A	#N/A	0.00456122	#N/A	#N/A
TRINITY_DN33903_c1_g6_i1	bZIP	3.70541	5.16156	#N/A	8.42626e-05	6.77062e-08	#N/A
TRINITY_DN34233_c0_g2_i6	bZIP	3.39607	3.8447	#N/A	0.00139023	0.000315429	#N/A
TRINITY_DN35009_c0_g1_i1	bZIP	3.16784	#N/A	#N/A	0.00263381	#N/A	#N/A
TRINITY_DN36290_c0_g1_i6	bZIP	3.16468	3.12781	#N/A	0.000931945	0.000931664	#N/A
TRINITY_DN28018_c0_g1_i2	bZIP	3.14789	2.88509	#N/A	0.0206409	0.0359417	#N/A
TRINITY_DN27198_c0_g1_i1	bZIP	3.13979	2.79584	#N/A	0.00241946	0.00888374	#N/A
TRINITY_DN31226_c0_g1_i3	bZIP	3.06395	3.5663	#N/A	0.0063375	0.00161913	#N/A
TRINITY_DN30054_c0_g1_i6	bZIP	2.99499	#N/A	#N/A	0.0225913	#N/A	#N/A
TRINITY_DN31406_c0_g1_i1	bZIP	2.96569	#N/A	#N/A	0.00211998	#N/A	#N/A
TRINITY_DN29427_c0_g1_i4	bZIP	2.8443	2.70308	#N/A	0.014691	0.0215183	#N/A
TRINITY_DN22323_c0_g1_i1	bZIP	2.78901	3.2404	#N/A	0.0073341	0.00172883	#N/A
TRINITY_DN35716_c2_g1_i1	bZIP	2.69239	2.38564	#N/A	0.00897041	0.0249161	#N/A
TRINITY_DN31406_c1_g6_i3	bZIP	2.36771	5.17879	#N/A	0.0218692	3.91952e-07	#N/A
TRINITY_DN28278_c0_g1_i1	bZIP	-2.3829	#N/A	#N/A	0.0310649	#N/A	#N/A
TRINITY_DN32931_c2_g3_i1	bZIP	-2.42006	#N/A	#N/A	0.0508371	#N/A	#N/A
TRINITY_DN24610_c0_g1_i1	bZIP	-2.48965	#N/A	2.7214	0.034373	#N/A	0.0575142
TRINITY_DN30871_c0_g1_i1	bZIP	-2.50577	#N/A	#N/A	0.0513955	#N/A	#N/A
TRINITY_DN32931_c2_g6_i1	bZIP	-2.64791	#N/A	#N/A	0.0121573	#N/A	#N/A
TRINITY_DN27654_c0_g1_i1	bZIP	-3.26154	#N/A	4.11405	0.00295772	#N/A	0.0010189
TRINITY_DN35408_c5_g1_i7	bZIP	-3.3275	#N/A	#N/A	0.00418121	#N/A	#N/A
TRINITY_DN35404_c0_g1_i4	bZIP	-3.54535	#N/A	#N/A	0.0022946	#N/A	#N/A
TRINITY_DN31936_c0_g1_i1	bZIP	-3.94804	#N/A	#N/A	0.0155005	#N/A	#N/A
TRINITY_DN33866_c3_g2_i8	bZIP	-4.11454	#N/A	4.25198	0.00115017	#N/A	0.0026139
TRINITY_DN35404_c0_g2_i2	bZIP	-4.15554	#N/A	3.3106	6.61972e-05	#N/A	0.00386661
TRINITY_DN35687_c0_g1_i3	bZIP	-4.50049	-6.52769	#N/A	1.82898e-05	8.92552e-11	#N/A
TRINITY_DN14301_c0_g1_i1	bZIP	#N/A	5.4388	3.39991	#N/A	1.07784e-08	0.00285863
TRINITY_DN31406_c1_g6_i1	bZIP	#N/A	4.84737	3.11352	#N/A	1.58991e-07	0.00474181
TRINITY_DN28409_c0_g1_i2	bZIP	#N/A	2.82808	#N/A	#N/A	0.0200226	#N/A
TRINITY_DN36049_c0_g1_i1	bZIP	#N/A	-2.32735	#N/A	#N/A	0.0353694	#N/A
TRINITY_DN32170_c3_g1_i1	bZIP	#N/A	-2.3521	#N/A	#N/A	0.0226854	#N/A
TRINITY_DN33160_c3_g1_i1	bZIP	#N/A	-2.7955	#N/A	#N/A	0.033675	#N/A
TRINITY_DN36049_c0_g3_i7	bZIP	#N/A	-2.88324	#N/A	#N/A	0.00364558	#N/A
TRINITY_DN32348_c2_g6_i3	bZIP	#N/A	-3.54005	#N/A	#N/A	0.0557847	#N/A
TRINITY_DN35794_c2_g4_i2	bZIP	#N/A	#N/A	2.64747	#N/A	#N/A	0.0339446
TRINITY_DN35687_c0_g1_i11	bZIP	#N/A	#N/A	-8.268	#N/A	#N/A	2.23453e-09
TRINITY_DN35825_c1_g5_i2	C2H2	6.82465	#N/A	-5.39402	3.01326e-07	#N/A	0.00128062
TRINITY_DN34953_c0_g1_i1	C2H2	6.37058	#N/A	-4.62806	3.17597e-06	#N/A	0.0284735
TRINITY_DN33196_c1_g5_i1	C2H2	4.05	5.84622	#N/A	1.06593e-05	6.2045e-10	#N/A
TRINITY_DN33784_c0_g1_i4	C2H2	3.77172	4.33154	#N/A	6.39282e-05	3.03725e-06	#N/A
TRINITY_DN32707_c1_g1_i3	C2H2	3.59563	#N/A	#N/A	0.00759985	#N/A	#N/A
TRINITY_DN32601_c1_g2_i2	C2H2	3.52764	5.72028	#N/A	0.00500707	4.26668e-05	#N/A
TRINITY_DN28298_c0_g1_i1	C2H2	3.34196	#N/A	#N/A	0.0508371	#N/A	#N/A
TRINITY_DN30665_c0_g1_i4	C2H2	3.16172	3.15654	#N/A	0.0130799	0.013602	#N/A
TRINITY_DN33784_c0_g1_i11	C2H2	3.13946	3.71015	#N/A	0.00586036	0.00133396	#N/A
TRINITY_DN33974_c7_g1_i1	C2H2	2.90294	#N/A	#N/A	0.0178061	#N/A	#N/A
TRINITY_DN34651_c1_g1_i2	C2H2	2.60761	4.96977	#N/A	0.0071002	8.83719e-08	#N/A
TRINITY_DN35498_c0_g1_i2	C2H2	2.23796	4.75441	#N/A	0.0421271	7.28292e-06	#N/A
TRINITY_DN32707_c0_g1_i1	C2H2	-2.4905	#N/A	#N/A	0.0224029	#N/A	#N/A
TRINITY_DN35245_c1_g3_i2	C2H2	-2.56224	-3.06302	#N/A	0.0409238	0.00670648	#N/A
TRINITY_DN34718_c0_g1_i2	C2H2	-2.61276	#N/A	2.98991	0.0321629	#N/A	0.0498956
TRINITY_DN34718_c0_g1_i1	C2H2	-2.82192	#N/A	#N/A	0.0206409	#N/A	#N/A
TRINITY_DN30950_c0_g1_i1	C2H2	-3.00262	-3.3039	#N/A	0.0226557	0.00887782	#N/A
TRINITY_DN35767_c3_g1_i1	C2H2	-3.01513	#N/A	3.15763	0.0119903	#N/A	0.0358664
TRINITY_DN31988_c0_g2_i8	C2H2	-3.2302	-5.79333	-2.59626	0.0109152	2.72036e-08	0.0322917
TRINITY_DN32674_c1_g3_i2	C2H2	-3.3275	#N/A	#N/A	0.00418121	#N/A	#N/A
TRINITY_DN32674_c1_g2_i1	C2H2	-3.37023	#N/A	#N/A	0.00042626	#N/A	#N/A
TRINITY_DN28173_c0_g2_i1	C2H2	-3.65453	#N/A	2.48034	0.000225694	#N/A	0.0559035
TRINITY_DN32738_c0_g1_i3	C2H2	-4.18419	#N/A	#N/A	0.00714142	#N/A	#N/A
TRINITY_DN32042_c0_g1_i5	C2H2	-4.2105	#N/A	#N/A	0.000203116	#N/A	#N/A
TRINITY_DN34118_c1_g2_i1	C2H2	-4.22711	#N/A	#N/A	0.00526818	#N/A	#N/A
TRINITY_DN31577_c0_g1_i1	C2H2	-4.33117	#N/A	3.36847	1.37344e-05	#N/A	0.00157231
TRINITY_DN26612_c0_g2_i1	C2H2	-4.49637	#N/A	#N/A	0.00208776	#N/A	#N/A
TRINITY_DN31988_c0_g2_i6	C2H2	-4.78319	-5.7293	#N/A	3.1034e-06	5.89403e-09	#N/A
TRINITY_DN36020_c0_g1_i14	C2H2	-5.13647	-3.04831	#N/A	2.51325e-06	0.0211536	#N/A
TRINITY_DN29733_c0_g1_i1	C2H2	-5.73143	-3.29246	#N/A	1.78453e-06	0.0515899	#N/A
TRINITY_DN32945_c1_g6_i11	C2H2	-5.83162	-3.74874	#N/A	4.01501e-08	0.000882981	#N/A
TRINITY_DN36020_c0_g6_i1	C2H2	-5.83296	-3.99656	#N/A	1.17415e-07	0.00186063	#N/A
TRINITY_DN27799_c0_g1_i1	C2H2	-5.91764	#N/A	4.70054	3.51718e-06	#N/A	0.000133227
TRINITY_DN32042_c0_g2_i1	C2H2	-5.92139	#N/A	4.46976	6.36565e-07	#N/A	7.89157e-05
TRINITY_DN36075_c2_g1_i10	C2H2	-6.87567	-4.73774	#N/A	3.71567e-09	0.000144958	#N/A
TRINITY_DN35498_c0_g1_i1	C2H2	#N/A	4.14847	#N/A	#N/A	4.86125e-05	#N/A
TRINITY_DN31980_c1_g2_i1	C2H2	#N/A	3.41703	#N/A	#N/A	0.0153731	#N/A
TRINITY_DN35477_c4_g5_i2	C2H2	#N/A	3.26484	#N/A	#N/A	0.00872242	#N/A
TRINITY_DN34233_c0_g1_i2	C2H2	#N/A	3.15576	#N/A	#N/A	0.0348858	#N/A
TRINITY_DN36396_c1_g6_i1	C2H2	#N/A	3.15576	#N/A	#N/A	0.0348858	#N/A
TRINITY_DN31282_c0_g1_i2	C2H2	#N/A	3.13094	#N/A	#N/A	0.00293196	#N/A
TRINITY_DN35911_c2_g4_i2	C2H2	#N/A	2.74581	#N/A	#N/A	0.0413226	#N/A
TRINITY_DN34870_c1_g2_i2	C2H2	#N/A	2.60935	#N/A	#N/A	0.00845407	#N/A
TRINITY_DN34689_c2_g3_i2	C2H2	#N/A	-2.52598	#N/A	#N/A	0.013602	#N/A
TRINITY_DN34001_c0_g4_i1	C2H2	#N/A	-2.93587	#N/A	#N/A	0.00274642	#N/A
TRINITY_DN34689_c2_g5_i1	C2H2	#N/A	-5.08724	-3.00297	#N/A	4.44449e-07	0.00829788
TRINITY_DN35774_c0_g1_i1	C2H2	#N/A	-5.24111	-3.07503	#N/A	6.36247e-07	0.00892214
TRINITY_DN34381_c0_g1_i1	C2H2	#N/A	#N/A	4.4447	#N/A	#N/A	0.0410847
TRINITY_DN35685_c1_g1_i1	C2H2	#N/A	#N/A	2.96259	#N/A	#N/A	0.0122732
TRINITY_DN32662_c0_g2_i1	C2H2	#N/A	#N/A	-4.53873	#N/A	#N/A	0.0033483
TRINITY_DN35630_c1_g1_i13	C3H	4.55829	8.10932	#N/A	4.12178e-06	6.77956e-11	#N/A
TRINITY_DN22806_c0_g1_i1	C3H	4.26551	3.33688	#N/A	0.0191253	0.0557847	#N/A
TRINITY_DN33068_c0_g2_i4	C3H	3.98312	7.73891	#N/A	5.39106e-05	6.24185e-10	#N/A
TRINITY_DN27805_c0_g1_i1	C3H	3.58505	4.24572	#N/A	0.00121994	0.000198665	#N/A
TRINITY_DN32604_c0_g1_i1	C3H	3.13785	#N/A	#N/A	0.0345528	#N/A	#N/A
TRINITY_DN14565_c0_g1_i1	C3H	2.76541	4.39008	#N/A	0.00704444	1.92674e-05	#N/A
TRINITY_DN30813_c0_g1_i1	C3H	2.71358	2.48793	#N/A	0.0181615	0.0341922	#N/A
TRINITY_DN34584_c1_g5_i1	C3H	2.61855	3.3603	#N/A	0.00967167	0.000563168	#N/A
TRINITY_DN33664_c2_g3_i1	C3H	2.50401	2.59121	#N/A	0.0323244	0.0211346	#N/A
TRINITY_DN34189_c0_g2_i1	C3H	-2.26948	#N/A	#N/A	0.0382626	#N/A	#N/A
TRINITY_DN27835_c0_g1_i1	C3H	-2.43932	#N/A	#N/A	0.0205965	#N/A	#N/A
TRINITY_DN36193_c0_g3_i5	C3H	-2.60776	#N/A	#N/A	0.0311941	#N/A	#N/A
TRINITY_DN35258_c0_g2_i5	C3H	-3.15825	#N/A	#N/A	0.0139804	#N/A	#N/A
TRINITY_DN35669_c0_g2_i1	C3H	-3.15933	#N/A	3.03612	0.00178188	#N/A	0.00938185
TRINITY_DN35669_c0_g1_i1	C3H	-3.21454	#N/A	3.20859	0.00313024	#N/A	0.0111775
TRINITY_DN36386_c0_g2_i2	C3H	-3.29902	#N/A	#N/A	0.00278967	#N/A	#N/A
TRINITY_DN34045_c0_g1_i5	C3H	-3.3318	#N/A	#N/A	0.00778477	#N/A	#N/A
TRINITY_DN28877_c0_g1_i1	C3H	-3.39712	#N/A	#N/A	0.00229042	#N/A	#N/A
TRINITY_DN33229_c3_g2_i7	C3H	-3.5857	#N/A	4.79926	0.0193739	#N/A	0.0118009
TRINITY_DN35954_c0_g1_i9	C3H	-3.59885	#N/A	3.4688	0.000711637	#N/A	0.00361749
TRINITY_DN31001_c0_g2_i1	C3H	-3.66553	#N/A	#N/A	0.0353888	#N/A	#N/A
TRINITY_DN2344_c0_g1_i1	C3H	-3.71454	#N/A	4.0095	0.0111079	#N/A	0.0228324
TRINITY_DN35326_c0_g3_i2	C3H	-3.81811	#N/A	4.53925	0.000186767	#N/A	5.58416e-05
TRINITY_DN26644_c0_g1_i4	C3H	-3.90562	#N/A	#N/A	7.0139e-05	#N/A	#N/A
TRINITY_DN32011_c0_g1_i2	C3H	-4.11871	#N/A	3.85458	0.000296406	#N/A	0.00324064
TRINITY_DN2372_c0_g1_i1	C3H	-4.17448	#N/A	#N/A	0.000236764	#N/A	#N/A
TRINITY_DN35954_c0_g1_i4	C3H	-4.2562	#N/A	3.59353	0.00149754	#N/A	0.0176793
TRINITY_DN34572_c1_g3_i1	C3H	-4.6404	#N/A	3.57701	9.22479e-06	#N/A	0.00128759
TRINITY_DN35669_c0_g1_i10	C3H	-4.84946	#N/A	5.14416	0.000114846	#N/A	0.000215002
TRINITY_DN30628_c0_g1_i5	C3H	#N/A	5.36742	#N/A	#N/A	0.000238746	#N/A
TRINITY_DN30566_c0_g1_i1	C3H	#N/A	4.52231	#N/A	#N/A	0.00754535	#N/A
TRINITY_DN35717_c1_g5_i1	C3H	#N/A	4.0863	#N/A	#N/A	9.61103e-05	#N/A
TRINITY_DN36322_c0_g1_i11	C3H	#N/A	3.07998	#N/A	#N/A	0.00105728	#N/A
TRINITY_DN33908_c0_g1_i1	C3H	#N/A	2.85768	#N/A	#N/A	0.039271	#N/A
TRINITY_DN30909_c0_g1_i1	C3H	#N/A	2.84691	#N/A	#N/A	0.0187279	#N/A
TRINITY_DN36323_c0_g1_i3	C3H	#N/A	2.51259	#N/A	#N/A	0.018406	#N/A
TRINITY_DN35128_c1_g3_i1	C3H	#N/A	-3.08771	#N/A	#N/A	0.0187279	#N/A
TRINITY_DN35448_c1_g1_i1	C3H	#N/A	#N/A	5.81873	#N/A	#N/A	0.00018262
TRINITY_DN35954_c0_g1_i6	C3H	#N/A	#N/A	4.75364	#N/A	#N/A	0.0140264
TRINITY_DN34954_c0_g1_i12	C3H	#N/A	#N/A	4.60742	#N/A	#N/A	0.023835
TRINITY_DN35746_c0_g1_i1	C3H	#N/A	#N/A	-5.57045	#N/A	#N/A	0.000599355
TRINITY_DN26587_c0_g1_i1	CAMTA	6.24521	#N/A	#N/A	5.46821e-06	#N/A	#N/A
TRINITY_DN28754_c0_g1_i2	CAMTA	3.39824	#N/A	#N/A	0.0423425	#N/A	#N/A
TRINITY_DN33678_c0_g6_i1	CAMTA	2.41404	5.79518	#N/A	0.0297722	9.67866e-07	#N/A
TRINITY_DN31935_c0_g1_i4	CAMTA	-2.38044	#N/A	#N/A	0.0335269	#N/A	#N/A
TRINITY_DN33592_c1_g1_i11	CAMTA	-3.27342	-3.32026	#N/A	0.0256818	0.0242141	#N/A
TRINITY_DN30491_c0_g1_i2	CAMTA	#N/A	-2.70942	#N/A	#N/A	0.0505832	#N/A
TRINITY_DN35277_c1_g1_i23	CO-like	6.37058	#N/A	#N/A	3.17597e-06	#N/A	#N/A
TRINITY_DN25872_c0_g1_i2	CO-like	4.68844	6.16559	#N/A	8.50622e-05	4.43634e-06	#N/A
TRINITY_DN34595_c1_g4_i2	CO-like	4.27935	5.19795	#N/A	0.00184259	0.000472841	#N/A
TRINITY_DN33996_c0_g1_i2	CO-like	4.03545	3.74237	#N/A	4.10321e-05	8.40953e-05	#N/A
TRINITY_DN33146_c3_g1_i4	CO-like	4.0049	4.1357	#N/A	9.0326e-05	4.05552e-05	#N/A
TRINITY_DN33146_c3_g1_i5	CO-like	3.77747	3.20084	#N/A	0.0036163	0.0114099	#N/A
TRINITY_DN35277_c1_g6_i1	CO-like	3.69051	5.16766	#N/A	0.00516272	0.000549443	#N/A
TRINITY_DN33146_c3_g1_i1	CO-like	3.65638	4.04499	#N/A	0.000142324	2.16853e-05	#N/A
TRINITY_DN36050_c1_g1_i10	CO-like	3.59764	3.78216	#N/A	0.0011495	0.000640041	#N/A
TRINITY_DN34595_c1_g4_i1	CO-like	3.56426	3.82024	#N/A	0.000365219	0.00011707	#N/A
TRINITY_DN33146_c3_g3_i1	CO-like	3.46522	3.45999	#N/A	0.000360443	0.000305501	#N/A
TRINITY_DN36050_c1_g1_i9	CO-like	3.43099	4.00391	#N/A	0.00101156	0.00014997	#N/A
TRINITY_DN33146_c3_g2_i2	CO-like	3.42569	4.00085	#N/A	0.000682005	5.08796e-05	#N/A
TRINITY_DN36050_c1_g1_i3	CO-like	3.4189	3.43224	#N/A	0.000223866	0.000164288	#N/A
TRINITY_DN34595_c1_g2_i1	CO-like	3.40244	3.39723	#N/A	0.00115017	0.0010108	#N/A
TRINITY_DN33996_c0_g2_i1	CO-like	3.35469	2.95272	#N/A	0.000686976	0.00305837	#N/A
TRINITY_DN33146_c3_g2_i1	CO-like	3.34154	3.3363	#N/A	0.000325338	0.000268696	#N/A
TRINITY_DN33818_c0_g2_i1	CO-like	3.27178	3.15214	#N/A	0.00199326	0.00264617	#N/A
TRINITY_DN36050_c1_g1_i5	CO-like	3.22895	2.98502	#N/A	0.00277576	0.00539782	#N/A
TRINITY_DN36050_c1_g5_i1	CO-like	3.17079	3.69411	#N/A	0.000553861	3.23155e-05	#N/A
TRINITY_DN36050_c1_g2_i1	CO-like	3.02545	2.87188	#N/A	0.00129428	0.00230482	#N/A
TRINITY_DN36050_c1_g2_i11	CO-like	2.87906	3.15289	#N/A	0.00367384	0.00131992	#N/A
TRINITY_DN33818_c0_g6_i1	CO-like	2.15464	2.54816	#N/A	0.0432901	0.0118303	#N/A
TRINITY_DN34595_c1_g3_i1	CO-like	2.11295	2.91969	#N/A	0.0537911	0.00360004	#N/A
TRINITY_DN34592_c1_g6_i1	CO-like	-2.59131	-2.56856	#N/A	0.0397502	0.0470988	#N/A
TRINITY_DN34219_c1_g1_i2	CO-like	-3.13779	#N/A	#N/A	0.00538539	#N/A	#N/A
TRINITY_DN36162_c0_g1_i3	CO-like	-3.28733	#N/A	#N/A	0.0472306	#N/A	#N/A
TRINITY_DN36279_c0_g1_i1	CO-like	-3.51871	#N/A	#N/A	0.0011495	#N/A	#N/A
TRINITY_DN36162_c0_g3_i2	CO-like	-3.60173	#N/A	#N/A	0.0423425	#N/A	#N/A
TRINITY_DN35586_c0_g7_i1	CO-like	-3.67662	-3.68178	#N/A	0.00697577	0.00618151	#N/A
TRINITY_DN33818_c0_g8_i1	CO-like	#N/A	2.5376	#N/A	#N/A	0.00918165	#N/A
TRINITY_DN34083_c2_g4_i3	CPP	7.52224	#N/A	#N/A	2.46576e-11	#N/A	#N/A
TRINITY_DN32858_c0_g1_i3	CPP	3.38551	5.21554	#N/A	0.00146603	3.71105e-06	#N/A
TRINITY_DN35458_c0_g1_i1	CPP	-2.64633	#N/A	#N/A	0.0482426	#N/A	#N/A
TRINITY_DN33011_c1_g2_i3	CPP	-3.45702	#N/A	3.50629	0.00443545	#N/A	0.0246971
TRINITY_DN33011_c1_g1_i1	CPP	-4.59797	#N/A	3.78183	0.00144437	#N/A	0.0186724
TRINITY_DN34620_c0_g1_i6	CPP	-4.87037	-3.80918	#N/A	5.70748e-06	0.000685096	#N/A
TRINITY_DN34989_c2_g1_i1	CPP	-5.58469	-6.11123	#N/A	6.72043e-08	1.13422e-09	#N/A
TRINITY_DN34989_c2_g1_i2	CPP	#N/A	-4.25504	-4.19265	#N/A	3.43622e-06	2.81193e-05
TRINITY_DN33585_c0_g5_i1	CPP	#N/A	#N/A	6.52697	#N/A	#N/A	2.40082e-07
TRINITY_DN34989_c2_g1_i6	CPP	#N/A	#N/A	-6.36051	#N/A	#N/A	7.04089e-07
TRINITY_DN34989_c2_g1_i5	CPP	#N/A	#N/A	-6.52086	#N/A	#N/A	3.11016e-07
TRINITY_DN32376_c0_g1_i1	DBB	-2.77313	#N/A	#N/A	0.0206409	#N/A	#N/A
TRINITY_DN27325_c0_g1_i1	DBB	-2.81948	-2.8247	#N/A	0.0139804	0.0145216	#N/A
TRINITY_DN27975_c0_g1_i1	DBB	-3.2367	-2.54653	#N/A	0.00065841	0.0126681	#N/A
TRINITY_DN36396_c1_g11_i1	DBB	-3.53497	#N/A	#N/A	0.0508371	#N/A	#N/A
TRINITY_DN35090_c0_g1_i1	DBB	-4.10769	#N/A	#N/A	0.0025538	#N/A	#N/A
TRINITY_DN32901_c0_g1_i1	DBB	#N/A	-3.54005	#N/A	#N/A	0.0557847	#N/A
TRINITY_DN32683_c2_g2_i4	DBB	#N/A	-3.87531	-4.24003	#N/A	0.00663558	0.0127129
TRINITY_DN30905_c0_g1_i1	DBB	#N/A	#N/A	-4.57386	#N/A	#N/A	0.0339265
TRINITY_DN30905_c0_g3_i1	DBB	#N/A	#N/A	-4.57386	#N/A	#N/A	0.0339265
TRINITY_DN33347_c0_g5_i1	Dof	3.42671	5.5407	#N/A	0.000187843	2.346e-09	#N/A
TRINITY_DN32082_c0_g1_i4	Dof	3.34649	3.89996	#N/A	0.0193739	0.00845407	#N/A
TRINITY_DN25327_c0_g1_i2	Dof	3.34649	#N/A	#N/A	0.0193739	#N/A	#N/A
TRINITY_DN35764_c0_g1_i1	Dof	-2.25996	#N/A	#N/A	0.0317597	#N/A	#N/A
TRINITY_DN33436_c1_g2_i1	Dof	-2.67195	#N/A	#N/A	0.0115133	#N/A	#N/A
TRINITY_DN31693_c3_g4_i2	Dof	-2.78643	#N/A	3.49324	0.0361941	#N/A	0.0468916
TRINITY_DN33602_c1_g2_i1	Dof	-2.95216	#N/A	#N/A	0.0169951	#N/A	#N/A
TRINITY_DN30896_c0_g1_i1	Dof	-3.85676	#N/A	#N/A	0.00327305	#N/A	#N/A
TRINITY_DN33602_c1_g4_i1	Dof	#N/A	-2.78619	#N/A	#N/A	0.0553227	#N/A
TRINITY_DN26521_c0_g1_i1	Dof	#N/A	#N/A	-4.57386	#N/A	#N/A	0.0339265
TRINITY_DN34520_c0_g2_i3	E2F/DP	4.15714	4.15201	#N/A	0.000900699	0.000777167	#N/A
TRINITY_DN34641_c4_g3_i7	E2F/DP	4.08214	#N/A	#N/A	0.0284805	#N/A	#N/A
TRINITY_DN34961_c2_g1_i1	E2F/DP	3.40637	5.28517	#N/A	0.0148223	0.000356493	#N/A
TRINITY_DN33519_c0_g1_i4	E2F/DP	-2.42268	#N/A	#N/A	0.0323244	#N/A	#N/A
TRINITY_DN33857_c2_g3_i6	E2F/DP	-2.75564	#N/A	#N/A	0.0345528	#N/A	#N/A
TRINITY_DN31716_c0_g1_i3	E2F/DP	-6.08923	-5.25971	#N/A	2.46931e-07	1.03855e-05	#N/A
TRINITY_DN34961_c2_g4_i1	E2F/DP	#N/A	5.30194	#N/A	#N/A	1.33379e-05	#N/A
TRINITY_DN35599_c2_g2_i2	E2F/DP	#N/A	4.28315	#N/A	#N/A	0.000162799	#N/A
TRINITY_DN35091_c1_g1_i1	E2F/DP	#N/A	4.14094	#N/A	#N/A	0.0307619	#N/A
TRINITY_DN30340_c0_g1_i6	E2F/DP	#N/A	3.94057	#N/A	#N/A	0.0472236	#N/A
TRINITY_DN28759_c0_g1_i3	E2F/DP	#N/A	3.52838	#N/A	#N/A	0.00138166	#N/A
TRINITY_DN23169_c0_g1_i1	E2F/DP	#N/A	3.48894	#N/A	#N/A	0.0115681	#N/A
TRINITY_DN35348_c1_g1_i6	E2F/DP	#N/A	#N/A	-4.45895	#N/A	#N/A	0.0498956
TRINITY_DN35356_c3_g5_i2	ERF	6.18826	9.28156	#N/A	3.9176e-10	1.04613e-15	#N/A
TRINITY_DN33624_c3_g3_i1	ERF	5.62267	#N/A	#N/A	4.97677e-06	#N/A	#N/A
TRINITY_DN34761_c0_g4_i1	ERF	5.60954	#N/A	#N/A	9.08892e-08	#N/A	#N/A
TRINITY_DN33834_c1_g4_i2	ERF	5.44748	9.81611	#N/A	1.59156e-08	2.32206e-15	#N/A
TRINITY_DN35356_c3_g5_i1	ERF	5.28507	#N/A	#N/A	5.32559e-07	#N/A	#N/A
TRINITY_DN33624_c3_g1_i3	ERF	5.27225	#N/A	#N/A	1.86694e-07	#N/A	#N/A
TRINITY_DN35356_c1_g1_i1	ERF	5.02725	11.4367	6.36533	5.57749e-08	1.56916e-19	1.32053e-05
TRINITY_DN35356_c3_g2_i5	ERF	5.00043	11.3792	6.33468	6.37541e-08	1.86653e-19	1.50408e-05
TRINITY_DN36461_c1_g3_i3	ERF	4.99057	8.30289	#N/A	6.65586e-07	2.15301e-11	#N/A
TRINITY_DN34761_c1_g1_i1	ERF	4.98652	9.47487	4.4447	1.63617e-07	1.71288e-14	0.0410847
TRINITY_DN31325_c0_g1_i4	ERF	4.98609	#N/A	#N/A	4.02948e-06	#N/A	#N/A
TRINITY_DN30750_c0_g1_i4	ERF	4.82959	#N/A	#N/A	3.65283e-05	#N/A	#N/A
TRINITY_DN31812_c0_g1_i2	ERF	4.81752	5.03084	#N/A	5.77803e-06	1.61063e-06	#N/A
TRINITY_DN34761_c0_g3_i1	ERF	4.81217	#N/A	#N/A	5.55072e-07	#N/A	#N/A
TRINITY_DN36461_c1_g4_i1	ERF	4.76244	7.62091	#N/A	4.99256e-06	1.30227e-09	#N/A
TRINITY_DN33240_c2_g1_i2	ERF	4.75323	7.48658	#N/A	1.37022e-06	5.62589e-11	#N/A
TRINITY_DN35157_c5_g1_i5	ERF	4.42659	4.70757	#N/A	1.18003e-05	2.46728e-06	#N/A
TRINITY_DN34761_c0_g2_i1	ERF	4.37458	9.20026	4.78945	1.77421e-06	1.40446e-16	8.92499e-05
TRINITY_DN33240_c2_g6_i1	ERF	4.32223	9.94447	5.57824	3.21538e-06	1.04613e-15	0.000540951
TRINITY_DN36461_c1_g3_i7	ERF	4.32091	10.1906	5.83068	2.1905e-06	3.67206e-18	8.08959e-06
TRINITY_DN34761_c0_g5_i1	ERF	4.29851	9.46245	5.12005	4.55677e-06	1.84109e-14	0.00330895
TRINITY_DN32824_c5_g3_i4	ERF	4.288	10.5782	6.25115	2.50964e-06	4.34395e-19	1.02486e-06
TRINITY_DN32449_c0_g2_i1	ERF	4.20694	#N/A	#N/A	0.0230911	#N/A	#N/A
TRINITY_DN33240_c2_g3_i1	ERF	4.19321	11.6244	7.38696	3.76074e-06	5.88568e-20	8.02417e-08
TRINITY_DN34501_c0_g3_i1	ERF	4.17142	3.75798	#N/A	0.000203116	0.000494778	#N/A
TRINITY_DN34761_c0_g1_i1	ERF	4.11809	7.25368	#N/A	9.83119e-06	6.72107e-12	#N/A
TRINITY_DN33624_c3_g1_i8	ERF	4.10791	9.72196	5.57683	6.14587e-06	8.00817e-18	5.39473e-06
TRINITY_DN36461_c1_g3_i12	ERF	4.09959	10.0263	5.88765	6.75042e-06	9.73179e-18	6.00374e-06
TRINITY_DN35356_c3_g3_i3	ERF	4.06184	6.27238	#N/A	3.24177e-05	6.63384e-09	#N/A
TRINITY_DN33624_c3_g2_i1	ERF	4.00863	10.0533	6.00559	1.04949e-05	8.47338e-18	3.4884e-06
TRINITY_DN33624_c3_g1_i10	ERF	3.95145	5.88624	#N/A	0.000247517	6.0744e-07	#N/A
TRINITY_DN33196_c1_g4_i3	ERF	3.86148	5.13043	#N/A	0.00129428	3.17145e-05	#N/A
TRINITY_DN32217_c0_g1_i1	ERF	3.78919	6.38878	#N/A	6.8998e-05	1.32245e-09	#N/A
TRINITY_DN36461_c1_g3_i2	ERF	3.74485	8.78854	5.00652	4.38498e-05	2.55214e-15	8.29775e-05
TRINITY_DN33435_c2_g5_i4	ERF	3.68117	6.89854	3.1836	4.7761e-05	5.83632e-13	0.00316931
TRINITY_DN35356_c3_g1_i2	ERF	3.667	11.1423	7.4311	5.39106e-05	7.3569e-19	6.38975e-08
TRINITY_DN33375_c1_g1_i2	ERF	3.63194	8.51923	4.84348	0.000130726	5.69443e-12	0.0099039
TRINITY_DN33624_c3_g1_i6	ERF	3.60823	8.13233	4.48844	7.85555e-05	3.11227e-14	0.000191061
TRINITY_DN33240_c2_g4_i1	ERF	3.59827	10.9559	7.31848	6.8998e-05	5.88568e-20	3.67129e-09
TRINITY_DN32824_c5_g2_i1	ERF	3.58393	8.97991	5.35203	0.000125341	3.73156e-13	0.00145591
TRINITY_DN33375_c0_g3_i4	ERF	3.5838	5.82993	#N/A	0.000199238	1.59458e-08	#N/A
TRINITY_DN30658_c0_g1_i4	ERF	3.55502	7.74458	4.15545	8.62312e-05	1.00622e-14	6.71897e-05
TRINITY_DN34761_c0_g2_i4	ERF	3.48708	6.8851	3.36252	0.000194341	6.56942e-11	0.0248678
TRINITY_DN33375_c0_g1_i1	ERF	3.33137	6.9637	3.59819	0.000265717	9.19884e-13	0.00103478
TRINITY_DN35356_c2_g1_i2	ERF	3.26456	10.392	7.09016	0.000324316	1.75393e-19	2.83065e-09
TRINITY_DN35356_c3_g2_i1	ERF	3.16534	9.52579	6.32584	0.000499991	5.0509e-19	2.83065e-09
TRINITY_DN34501_c0_g3_i2	ERF	3.13785	4.61501	#N/A	0.0345528	0.00521097	#N/A
TRINITY_DN34761_c0_g2_i3	ERF	3.11609	9.67237	6.52051	0.000644577	2.93404e-18	6.01805e-09
TRINITY_DN35825_c1_g6_i3	ERF	3.11196	7.35113	4.20526	0.00065841	4.44802e-14	2.96792e-05
TRINITY_DN34243_c1_g1_i6	ERF	3.09278	#N/A	#N/A	0.00475213	#N/A	#N/A
TRINITY_DN34761_c0_g2_i12	ERF	3.0927	#N/A	#N/A	0.00895729	#N/A	#N/A
TRINITY_DN33375_c1_g1_i5	ERF	3.08798	7.863	4.73614	0.00114155	5.59896e-12	0.00134748
TRINITY_DN28080_c0_g1_i1	ERF	3.07281	2.4063	#N/A	0.0015419	0.0193511	#N/A
TRINITY_DN35356_c3_g6_i1	ERF	3.06805	8.16551	5.06213	0.000893723	1.20421e-14	6.46298e-06
TRINITY_DN36461_c1_g7_i2	ERF	3.06087	8.78419	5.67929	0.00126943	1.17896e-12	0.00034723
TRINITY_DN33240_c2_g1_i3	ERF	2.9445	6.54558	3.56503	0.00217051	1.42127e-09	0.0197365
TRINITY_DN32824_c5_g1_i2	ERF	2.91876	9.28584	6.33235	0.0015419	2.93404e-18	2.83065e-09
TRINITY_DN34761_c0_g2_i6	ERF	2.83921	9.86488	6.98933	0.00220766	2.78833e-18	2.23453e-09
TRINITY_DN35356_c3_g1_i4	ERF	2.77426	9.22845	6.41946	0.00281213	3.67206e-18	2.83065e-09
TRINITY_DN29901_c0_g1_i1	ERF	2.75543	3.58375	#N/A	0.0237283	0.00378176	#N/A
TRINITY_DN33331_c2_g3_i5	ERF	2.6739	7.94765	5.23479	0.00572179	3.30562e-12	0.000138215
TRINITY_DN34761_c0_g2_i9	ERF	2.65401	8.53405	5.8428	0.00516272	1.16834e-14	1.47426e-06
TRINITY_DN35199_c0_g2_i1	ERF	2.56859	3.55168	#N/A	0.0236811	0.0017345	#N/A
TRINITY_DN36461_c1_g7_i1	ERF	2.51845	#N/A	#N/A	0.00975331	#N/A	#N/A
TRINITY_DN35356_c3_g1_i7	ERF	2.3796	8.50587	6.09222	0.0141024	5.82068e-17	2.83065e-09
TRINITY_DN33834_c1_g1_i4	ERF	2.18644	6.20355	3.98246	0.032573	4.1517e-10	0.000446823
TRINITY_DN33502_c2_g1_i1	ERF	-2.09165	#N/A	#N/A	0.0479748	#N/A	#N/A
TRINITY_DN33502_c2_g4_i1	ERF	-2.19629	#N/A	3.47984	0.0361173	#N/A	0.000768923
TRINITY_DN33684_c6_g3_i3	ERF	-2.3611	#N/A	#N/A	0.0543274	#N/A	#N/A
TRINITY_DN33502_c2_g3_i1	ERF	-2.36517	-2.14963	#N/A	0.0201456	0.0477044	#N/A
TRINITY_DN32685_c0_g1_i1	ERF	-2.42105	#N/A	#N/A	0.0217895	#N/A	#N/A
TRINITY_DN28772_c0_g2_i1	ERF	-2.43627	#N/A	#N/A	0.0212486	#N/A	#N/A
TRINITY_DN29192_c0_g1_i1	ERF	-2.59733	-2.34387	#N/A	0.0152509	0.0397645	#N/A
TRINITY_DN31968_c0_g1_i8	ERF	-2.66131	#N/A	#N/A	0.0522627	#N/A	#N/A
TRINITY_DN27456_c0_g1_i2	ERF	-2.68472	#N/A	#N/A	0.03185	#N/A	#N/A
TRINITY_DN34345_c0_g3_i6	ERF	-2.69678	#N/A	#N/A	0.0101913	#N/A	#N/A
TRINITY_DN27729_c0_g1_i1	ERF	-2.71323	-2.53829	#N/A	0.0292262	0.055699	#N/A
TRINITY_DN30240_c0_g1_i1	ERF	-2.71323	#N/A	#N/A	0.0292262	#N/A	#N/A
TRINITY_DN29326_c0_g2_i1	ERF	-2.73198	-3.5159	#N/A	0.0299983	0.00155236	#N/A
TRINITY_DN34501_c0_g7_i5	ERF	-2.75564	#N/A	#N/A	0.0345528	#N/A	#N/A
TRINITY_DN35526_c1_g2_i17	ERF	-2.78973	#N/A	#N/A	0.00398339	#N/A	#N/A
TRINITY_DN26895_c0_g1_i2	ERF	-2.82417	#N/A	4.30552	0.0282179	#N/A	0.00827504
TRINITY_DN27832_c0_g1_i2	ERF	-2.84786	#N/A	#N/A	0.0100109	#N/A	#N/A
TRINITY_DN36419_c1_g1_i1	ERF	-2.93458	#N/A	#N/A	0.0119893	#N/A	#N/A
TRINITY_DN31208_c0_g1_i1	ERF	-2.95185	#N/A	3.26347	0.00927023	#N/A	0.0136329
TRINITY_DN35871_c0_g4_i3	ERF	-2.96094	#N/A	#N/A	0.0256818	#N/A	#N/A
TRINITY_DN29031_c0_g1_i1	ERF	-3.12089	#N/A	#N/A	0.0157545	#N/A	#N/A
TRINITY_DN34287_c0_g4_i2	ERF	-3.19438	#N/A	#N/A	0.000533646	#N/A	#N/A
TRINITY_DN33692_c0_g2_i5	ERF	-3.21755	#N/A	#N/A	0.000711637	#N/A	#N/A
TRINITY_DN27202_c0_g1_i1	ERF	-3.22984	#N/A	#N/A	0.00657578	#N/A	#N/A
TRINITY_DN34879_c1_g1_i5	ERF	-3.22999	#N/A	#N/A	0.00785189	#N/A	#N/A
TRINITY_DN32962_c0_g2_i1	ERF	-3.46815	#N/A	3.53401	0.000371659	#N/A	0.000831501
TRINITY_DN31607_c0_g1_i2	ERF	-3.53497	#N/A	#N/A	0.0508371	#N/A	#N/A
TRINITY_DN35835_c0_g1_i5	ERF	-3.53497	#N/A	#N/A	0.0508371	#N/A	#N/A
TRINITY_DN35722_c0_g5_i2	ERF	-3.53979	#N/A	2.57714	0.000566468	#N/A	0.0451228
TRINITY_DN33083_c1_g1_i8	ERF	-3.84158	-3.73172	#N/A	0.0213343	0.0321691	#N/A
TRINITY_DN23025_c0_g1_i1	ERF	-3.8754	-2.77947	#N/A	4.01112e-05	0.00545036	#N/A
TRINITY_DN34509_c0_g3_i1	ERF	-3.93904	#N/A	#N/A	0.00241987	#N/A	#N/A
TRINITY_DN34345_c0_g3_i1	ERF	-3.94211	-3.67799	#N/A	0.00516272	0.0133354	#N/A
TRINITY_DN32962_c1_g1_i3	ERF	-3.94804	#N/A	#N/A	0.0155005	#N/A	#N/A
TRINITY_DN32962_c1_g1_i1	ERF	-4.06654	#N/A	#N/A	0.00138514	#N/A	#N/A
TRINITY_DN36059_c0_g1_i6	ERF	-4.19251	#N/A	3.66656	5.39106e-05	#N/A	0.00110445
TRINITY_DN34399_c1_g1_i4	ERF	-4.19861	#N/A	#N/A	0.00184845	#N/A	#N/A
TRINITY_DN31772_c3_g6_i1	ERF	-4.2968	-4.65665	#N/A	0.000130726	1.55303e-05	#N/A
TRINITY_DN36059_c0_g6_i1	ERF	-4.33317	#N/A	4.06984	0.000444817	#N/A	0.00237333
TRINITY_DN33221_c0_g2_i1	ERF	-4.3487	#N/A	4.08939	0.00352145	#N/A	0.0169389
TRINITY_DN29326_c0_g1_i1	ERF	-4.37318	-6.7754	-2.43552	0.000373333	1.83923e-10	0.0498956
TRINITY_DN32962_c1_g1_i9	ERF	-4.37698	#N/A	2.59752	2.65513e-06	#N/A	0.0223813
TRINITY_DN36381_c1_g4_i1	ERF	-4.41632	#N/A	#N/A	0.000812186	#N/A	#N/A
TRINITY_DN35781_c1_g3_i6	ERF	-4.41985	#N/A	3.69059	3.64619e-06	#N/A	0.000275614
TRINITY_DN34345_c0_g2_i7	ERF	-4.53676	#N/A	2.76211	1.55887e-05	#N/A	0.0243805
TRINITY_DN31119_c0_g2_i4	ERF	-4.55456	#N/A	4.28911	1.42436e-05	#N/A	0.000136945
TRINITY_DN32962_c1_g1_i7	ERF	-4.59302	#N/A	3.11613	9.28747e-06	#N/A	0.00585928
TRINITY_DN33711_c2_g2_i1	ERF	-4.8864	#N/A	#N/A	9.85399e-05	#N/A	#N/A
TRINITY_DN33484_c4_g1_i8	ERF	-4.89273	-3.79033	#N/A	0.00040551	0.0269664	#N/A
TRINITY_DN35722_c0_g3_i1	ERF	-4.91915	#N/A	3.7022	0.000365195	#N/A	0.011376
TRINITY_DN34345_c0_g2_i1	ERF	-5.24936	#N/A	3.13138	8.49975e-07	#N/A	0.0053588
TRINITY_DN34529_c2_g1_i4	ERF	-5.26642	#N/A	3.26067	8.05518e-05	#N/A	0.0178429
TRINITY_DN34345_c0_g2_i2	ERF	-5.53555	-2.51098	2.99091	5.59688e-08	0.0563515	0.00591671
TRINITY_DN33692_c0_g3_i1	ERF	-5.64439	#N/A	3.44906	1.34275e-05	#N/A	0.00605777
TRINITY_DN32416_c5_g3_i1	ERF	-5.65856	-5.36853	#N/A	2.50519e-06	5.77332e-06	#N/A
TRINITY_DN32962_c1_g2_i2	ERF	-5.67064	#N/A	4.30428	6.18219e-09	#N/A	1.18727e-05
TRINITY_DN32962_c1_g1_i5	ERF	-5.94138	#N/A	3.80145	1.39946e-08	#N/A	0.000203359
TRINITY_DN31772_c3_g5_i1	ERF	-6.08348	-5.60362	#N/A	3.05151e-10	1.33822e-09	#N/A
TRINITY_DN30926_c0_g1_i2	ERF	-6.58664	-3.11262	3.44031	5.24761e-10	0.0122393	0.00082894
TRINITY_DN36171_c1_g5_i1	ERF	-7.23253	#N/A	7.64835	5.3541e-13	#N/A	5.55521e-13
TRINITY_DN27522_c0_g1_i1	ERF	#N/A	5.05898	3.74876	#N/A	8.45265e-06	0.0210826
TRINITY_DN31879_c0_g1_i2	ERF	#N/A	3.85824	#N/A	#N/A	0.00274642	#N/A
TRINITY_DN35773_c0_g1_i4	ERF	#N/A	3.84188	#N/A	#N/A	0.000750826	#N/A
TRINITY_DN33297_c1_g2_i8	ERF	#N/A	3.41703	#N/A	#N/A	0.0153731	#N/A
TRINITY_DN29596_c0_g1_i1	ERF	#N/A	3.40121	#N/A	#N/A	0.0153731	#N/A
TRINITY_DN33196_c1_g4_i7	ERF	#N/A	3.08711	#N/A	#N/A	0.0438506	#N/A
TRINITY_DN29038_c0_g1_i1	ERF	#N/A	2.93891	#N/A	#N/A	0.0416524	#N/A
TRINITY_DN12682_c0_g1_i1	ERF	#N/A	2.87497	#N/A	#N/A	0.0527714	#N/A
TRINITY_DN34083_c2_g6_i3	ERF	#N/A	2.77218	#N/A	#N/A	0.0545771	#N/A
TRINITY_DN33297_c1_g1_i5	ERF	#N/A	2.65013	#N/A	#N/A	0.0160814	#N/A
TRINITY_DN33297_c1_g1_i4	ERF	#N/A	2.578	#N/A	#N/A	0.023984	#N/A
TRINITY_DN35526_c1_g2_i1	ERF	#N/A	-2.25072	#N/A	#N/A	0.0461743	#N/A
TRINITY_DN34938_c1_g5_i1	ERF	#N/A	-2.57686	#N/A	#N/A	0.00790377	#N/A
TRINITY_DN32549_c0_g2_i1	ERF	#N/A	-2.67542	#N/A	#N/A	0.00539782	#N/A
TRINITY_DN34501_c0_g3_i4	ERF	#N/A	-2.80805	#N/A	#N/A	0.0133354	#N/A
TRINITY_DN34078_c2_g2_i1	ERF	#N/A	-2.99364	#N/A	#N/A	0.00341976	#N/A
TRINITY_DN35667_c0_g7_i1	ERF	#N/A	-3.06126	-6.29493	#N/A	0.00594045	2.19203e-05
TRINITY_DN36142_c1_g2_i1	ERF	#N/A	-3.14579	#N/A	#N/A	0.0475443	#N/A
TRINITY_DN33038_c1_g1_i1	ERF	#N/A	-3.21498	-3.85304	#N/A	0.00450643	0.00384777
TRINITY_DN35208_c1_g3_i2	ERF	#N/A	-3.68178	#N/A	#N/A	0.00618151	#N/A
TRINITY_DN34078_c1_g1_i5	ERF	#N/A	-3.71341	#N/A	#N/A	0.00547623	#N/A
TRINITY_DN35351_c2_g2_i4	ERF	#N/A	-3.71967	#N/A	#N/A	0.0115681	#N/A
TRINITY_DN30143_c0_g1_i1	ERF	#N/A	-4.00355	#N/A	#N/A	0.013602	#N/A
TRINITY_DN34300_c1_g2_i8	ERF	#N/A	-4.05227	#N/A	#N/A	0.0115887	#N/A
TRINITY_DN34078_c2_g2_i5	ERF	#N/A	-4.69513	-5.47217	#N/A	7.84828e-06	1.06057e-05
TRINITY_DN35722_c0_g6_i1	ERF	#N/A	#N/A	6.64063	#N/A	#N/A	3.51076e-06
TRINITY_DN35722_c0_g1_i1	ERF	#N/A	#N/A	6.35009	#N/A	#N/A	1.43339e-05
TRINITY_DN30910_c0_g1_i1	ERF	#N/A	#N/A	5.80094	#N/A	#N/A	6.05494e-07
TRINITY_DN36059_c0_g2_i1	ERF	#N/A	#N/A	5.46302	#N/A	#N/A	1.57184e-06
TRINITY_DN35722_c0_g2_i1	ERF	#N/A	#N/A	5.44425	#N/A	#N/A	1.74238e-06
TRINITY_DN36059_c0_g4_i2	ERF	#N/A	#N/A	5.35203	#N/A	#N/A	0.00145591
TRINITY_DN33754_c1_g5_i2	ERF	#N/A	#N/A	4.92805	#N/A	#N/A	0.00706034
TRINITY_DN35722_c0_g4_i2	ERF	#N/A	#N/A	4.66035	#N/A	#N/A	0.000429642
TRINITY_DN31166_c0_g1_i1	ERF	#N/A	#N/A	4.65783	#N/A	#N/A	0.019832
TRINITY_DN36330_c0_g2_i14	ERF	#N/A	#N/A	4.60742	#N/A	#N/A	0.023835
TRINITY_DN36059_c0_g7_i1	ERF	#N/A	#N/A	4.57896	#N/A	#N/A	0.0026139
TRINITY_DN34587_c4_g1_i4	ERF	#N/A	#N/A	4.1693	#N/A	#N/A	0.000245767
TRINITY_DN34957_c2_g2_i2	ERF	#N/A	#N/A	3.68025	#N/A	#N/A	0.0274289
TRINITY_DN36059_c0_g5_i3	ERF	#N/A	#N/A	3.49324	#N/A	#N/A	0.0468916
TRINITY_DN31862_c4_g4_i1	ERF	#N/A	#N/A	-3.5415	#N/A	#N/A	0.00499299
TRINITY_DN35526_c1_g1_i1	ERF	#N/A	#N/A	-3.5689	#N/A	#N/A	0.0468916
TRINITY_DN28867_c0_g1_i1	ERF	#N/A	#N/A	-4.68029	#N/A	#N/A	0.023835
TRINITY_DN33533_c5_g1_i1	ERF	#N/A	#N/A	-4.70825	#N/A	#N/A	0.00167649
TRINITY_DN35697_c1_g1_i8	FAR1	5.82597	5.82102	#N/A	3.96094e-05	2.44967e-05	#N/A
TRINITY_DN32989_c0_g1_i14	FAR1	4.97618	#N/A	#N/A	0.00149754	#N/A	#N/A
TRINITY_DN24053_c0_g1_i1	FAR1	4.73768	#N/A	#N/A	0.000296406	#N/A	#N/A
TRINITY_DN32989_c0_g1_i5	FAR1	4.48384	6.67648	#N/A	8.41335e-05	2.77221e-07	#N/A
TRINITY_DN32989_c0_g1_i9	FAR1	4.2083	7.38461	#N/A	4.35968e-05	4.76857e-09	#N/A
TRINITY_DN32989_c0_g1_i3	FAR1	4.16687	#N/A	#N/A	2.51791e-05	#N/A	#N/A
TRINITY_DN32989_c0_g1_i4	FAR1	3.92812	7.36472	#N/A	0.000105946	5.17665e-09	#N/A
TRINITY_DN30684_c0_g1_i2	FAR1	3.72254	#N/A	-3.85304	0.00235919	#N/A	0.00384777
TRINITY_DN36499_c3_g1_i1	FAR1	3.4047	2.49054	#N/A	0.00199285	0.0342691	#N/A
TRINITY_DN32989_c0_g1_i2	FAR1	3.32307	6.05546	#N/A	0.000539273	8.94151e-09	#N/A
TRINITY_DN32989_c0_g1_i1	FAR1	3.12252	6.01749	#N/A	0.0010646	2.88105e-09	#N/A
TRINITY_DN34772_c2_g4_i1	FAR1	3.02052	3.41703	#N/A	0.0293201	0.0153731	#N/A
TRINITY_DN35644_c0_g1_i1	FAR1	3.01961	2.43491	#N/A	0.00764748	0.0374953	#N/A
TRINITY_DN27176_c0_g1_i1	FAR1	2.64436	3.1153	#N/A	0.0554955	0.0242201	#N/A
TRINITY_DN36499_c3_g1_i2	FAR1	2.54969	4.75865	#N/A	0.00760338	9.80573e-08	#N/A
TRINITY_DN33540_c0_g1_i3	FAR1	2.52202	4.0067	#N/A	0.0112416	1.99143e-05	#N/A
TRINITY_DN26475_c0_g1_i2	FAR1	2.32928	3.7885	#N/A	0.0541405	0.00159306	#N/A
TRINITY_DN34019_c0_g1_i5	FAR1	2.27475	6.19411	3.88071	0.0399488	1.06166e-07	0.0353013
TRINITY_DN33156_c0_g2_i3	FAR1	-2.33618	#N/A	#N/A	0.0222711	#N/A	#N/A
TRINITY_DN29697_c0_g1_i3	FAR1	-2.59567	#N/A	#N/A	0.0420901	#N/A	#N/A
TRINITY_DN31725_c0_g1_i2	FAR1	-2.98919	-4.60332	#N/A	0.0130799	6.38683e-06	#N/A
TRINITY_DN35958_c1_g2_i2	FAR1	-3.01933	-2.67726	#N/A	0.00895729	0.0333366	#N/A
TRINITY_DN27737_c0_g2_i1	FAR1	-3.33861	-2.80404	#N/A	0.00210427	0.0187279	#N/A
TRINITY_DN35964_c0_g1_i6	FAR1	-3.49293	-3.76018	#N/A	0.0256818	0.0100378	#N/A
TRINITY_DN29483_c0_g2_i1	FAR1	-3.56627	#N/A	3.30124	0.00162436	#N/A	0.0151638
TRINITY_DN33156_c0_g2_i2	FAR1	-3.7588	-2.49246	#N/A	0.00011641	0.0268218	#N/A
TRINITY_DN32215_c1_g2_i10	FAR1	-3.76793	#N/A	2.79558	4.89861e-05	#N/A	0.0103253
TRINITY_DN33577_c1_g3_i1	FAR1	-3.79445	#N/A	#N/A	0.00864984	#N/A	#N/A
TRINITY_DN23335_c0_g1_i1	FAR1	-4.46007	-3.29808	#N/A	1.2574e-05	0.00236317	#N/A
TRINITY_DN26238_c0_g1_i1	FAR1	-5.24209	#N/A	5.23453	8.65855e-07	#N/A	5.03314e-06
TRINITY_DN32215_c1_g1_i5	FAR1	-5.31741	#N/A	4.34322	4.03334e-08	#N/A	1.16399e-05
TRINITY_DN32215_c1_g1_i3	FAR1	-5.68312	#N/A	4.30041	1.32514e-07	#N/A	6.45754e-05
TRINITY_DN27630_c0_g1_i1	FAR1	-5.82288	#N/A	5.56328	5.59928e-06	#N/A	2.73823e-05
TRINITY_DN8038_c0_g1_i1	FAR1	-5.9817	#N/A	2.62863	2.65513e-06	#N/A	0.0498956
TRINITY_DN63276_c0_g1_i1	FAR1	-7.07101	#N/A	6.54945	5.91908e-11	#N/A	2.83065e-09
TRINITY_DN35019_c0_g3_i3	FAR1	#N/A	4.31685	#N/A	#N/A	0.016367	#N/A
TRINITY_DN33973_c1_g4_i5	FAR1	#N/A	3.77439	#N/A	#N/A	0.00395971	#N/A
TRINITY_DN17873_c0_g1_i1	FAR1	#N/A	2.41599	#N/A	#N/A	0.0166876	#N/A
TRINITY_DN27612_c0_g1_i4	FAR1	#N/A	2.14418	#N/A	#N/A	0.0431723	#N/A
TRINITY_DN33977_c1_g2_i2	FAR1	#N/A	-2.41327	#N/A	#N/A	0.0249597	#N/A
TRINITY_DN30532_c0_g1_i1	FAR1	#N/A	-2.41491	#N/A	#N/A	0.017769	#N/A
TRINITY_DN35793_c2_g1_i8	FAR1	#N/A	-2.43165	#N/A	#N/A	0.0313252	#N/A
TRINITY_DN35240_c2_g2_i5	FAR1	#N/A	-2.64013	#N/A	#N/A	0.0487308	#N/A
TRINITY_DN29632_c1_g2_i2	FAR1	#N/A	-2.6665	#N/A	#N/A	0.0574773	#N/A
TRINITY_DN26907_c0_g1_i1	FAR1	#N/A	-3.23537	#N/A	#N/A	0.0113637	#N/A
TRINITY_DN32593_c2_g1_i7	FAR1	#N/A	-3.45092	#N/A	#N/A	0.000965565	#N/A
TRINITY_DN35644_c0_g1_i2	FAR1	#N/A	-3.6841	-3.49117	#N/A	0.00186063	0.0167972
TRINITY_DN31725_c0_g1_i4	FAR1	#N/A	-4.08119	#N/A	#N/A	0.00274642	#N/A
TRINITY_DN32593_c2_g1_i6	FAR1	#N/A	-4.47111	#N/A	#N/A	0.000511345	#N/A
TRINITY_DN35136_c3_g4_i9	FAR1	#N/A	-7.15731	-7.88409	#N/A	1.49003e-09	7.04062e-09
TRINITY_DN32163_c0_g1_i8	FAR1	#N/A	#N/A	3.22269	#N/A	#N/A	0.0417972
TRINITY_DN35986_c6_g1_i6	G2-like	8.27615	#N/A	-7.30225	1.12687e-10	#N/A	1.42217e-07
TRINITY_DN33068_c0_g2_i3	G2-like	4.2519	7.13825	#N/A	8.94716e-06	5.76921e-11	#N/A
TRINITY_DN33168_c0_g1_i6	G2-like	4.20077	5.67793	#N/A	0.000728845	5.32502e-05	#N/A
TRINITY_DN28065_c0_g1_i1	G2-like	3.56879	3.87746	#N/A	0.00418121	0.002172	#N/A
TRINITY_DN33168_c0_g1_i3	G2-like	3.50094	5.0275	#N/A	0.00352145	5.54389e-05	#N/A
TRINITY_DN27303_c0_g1_i1	G2-like	3.34649	3.89996	#N/A	0.0193739	0.00845407	#N/A
TRINITY_DN34083_c2_g3_i4	G2-like	2.99646	#N/A	#N/A	0.055128	#N/A	#N/A
TRINITY_DN34792_c1_g1_i9	G2-like	2.98317	4.86198	#N/A	0.0334074	0.00219922	#N/A
TRINITY_DN35906_c3_g1_i2	G2-like	2.94409	4.21304	#N/A	0.0385773	0.00222282	#N/A
TRINITY_DN33068_c0_g1_i11	G2-like	2.88373	8.39728	5.46956	0.00273218	1.19905e-11	0.000879565
TRINITY_DN36228_c0_g5_i7	G2-like	2.8465	#N/A	#N/A	0.00488108	#N/A	#N/A
TRINITY_DN26624_c0_g1_i1	G2-like	2.55192	3.23926	#N/A	0.0288046	0.00502593	#N/A
TRINITY_DN29648_c0_g1_i4	G2-like	2.30051	6.46859	#N/A	0.0508109	8.95442e-07	#N/A
TRINITY_DN32126_c0_g1_i6	G2-like	-2.13512	-2.37898	#N/A	0.0461594	0.0203074	#N/A
TRINITY_DN32256_c0_g4_i1	G2-like	-2.28668	#N/A	#N/A	0.037205	#N/A	#N/A
TRINITY_DN36241_c2_g3_i1	G2-like	-2.43157	#N/A	#N/A	0.0152509	#N/A	#N/A
TRINITY_DN36444_c3_g2_i2	G2-like	-2.52151	#N/A	#N/A	0.0119078	#N/A	#N/A
TRINITY_DN26576_c0_g1_i1	G2-like	-2.62453	#N/A	#N/A	0.0284805	#N/A	#N/A
TRINITY_DN35486_c3_g1_i14	G2-like	-2.68472	#N/A	#N/A	0.03185	#N/A	#N/A
TRINITY_DN35750_c0_g5_i1	G2-like	-2.71363	-3.41427	#N/A	0.0191253	0.00106283	#N/A
TRINITY_DN34059_c0_g6_i1	G2-like	-2.75977	#N/A	2.66408	0.00403422	#N/A	0.0194141
TRINITY_DN35794_c1_g1_i5	G2-like	-2.90138	#N/A	2.43525	0.00279982	#N/A	0.0533843
TRINITY_DN35354_c2_g2_i11	G2-like	-3.15321	#N/A	4.44307	0.0041331	#N/A	0.000443932
TRINITY_DN31692_c0_g1_i2	G2-like	-3.28733	#N/A	#N/A	0.0472306	#N/A	#N/A
TRINITY_DN31075_c0_g1_i1	G2-like	-3.28733	#N/A	#N/A	0.0472306	#N/A	#N/A
TRINITY_DN31951_c0_g2_i1	G2-like	-3.60173	#N/A	#N/A	0.0423425	#N/A	#N/A
TRINITY_DN35486_c3_g1_i2	G2-like	-3.75505	#N/A	#N/A	0.00974988	#N/A	#N/A
TRINITY_DN66546_c0_g1_i1	G2-like	-4.39661	-3.65335	#N/A	1.74221e-05	0.000469946	#N/A
TRINITY_DN33787_c1_g1_i1	G2-like	-4.87133	#N/A	3.13135	2.00551e-06	#N/A	0.00422532
TRINITY_DN27789_c0_g1_i1	G2-like	-4.98992	#N/A	6.60254	9.01384e-06	#N/A	4.37496e-06
TRINITY_DN25380_c0_g1_i1	G2-like	-5.32687	#N/A	5.98588	5.83668e-05	#N/A	8.19274e-05
TRINITY_DN35944_c2_g2_i3	G2-like	-5.88118	#N/A	5.80518	1.39946e-08	#N/A	8.63796e-08
TRINITY_DN34455_c1_g1_i1	G2-like	#N/A	3.88513	#N/A	#N/A	0.00242558	#N/A
TRINITY_DN30922_c0_g1_i2	G2-like	#N/A	3.34135	#N/A	#N/A	0.0203074	#N/A
TRINITY_DN35699_c1_g3_i3	G2-like	#N/A	-2.34768	#N/A	#N/A	0.0431144	#N/A
TRINITY_DN34259_c1_g6_i1	G2-like	#N/A	-2.50666	#N/A	#N/A	0.0253274	#N/A
TRINITY_DN34399_c1_g2_i4	G2-like	#N/A	-2.52477	#N/A	#N/A	0.0165861	#N/A
TRINITY_DN33470_c2_g5_i1	G2-like	#N/A	-2.62394	#N/A	#N/A	0.0391419	#N/A
TRINITY_DN33470_c2_g1_i11	G2-like	#N/A	-3.59083	#N/A	#N/A	0.0203074	#N/A
TRINITY_DN34455_c1_g2_i1	G2-like	#N/A	#N/A	4.12944	#N/A	#N/A	0.00181294
TRINITY_DN35803_c2_g2_i2	G2-like	#N/A	#N/A	2.63302	#N/A	#N/A	0.021074
TRINITY_DN32592_c1_g2_i3	GATA	3.74957	4.07956	#N/A	9.77776e-05	1.77955e-05	#N/A
TRINITY_DN27650_c0_g1_i2	GATA	3.47734	5.99026	#N/A	0.000848809	3.36317e-07	#N/A
TRINITY_DN26579_c0_g1_i2	GATA	3.47394	#N/A	#N/A	0.000329985	#N/A	#N/A
TRINITY_DN36187_c0_g1_i4	GATA	2.76541	#N/A	#N/A	0.00704444	#N/A	#N/A
TRINITY_DN32451_c0_g1_i6	GATA	2.44372	4.73426	#N/A	0.0236811	1.54252e-05	#N/A
TRINITY_DN32305_c0_g1_i1	GATA	-2.28568	-2.65444	#N/A	0.027172	0.00660207	#N/A
TRINITY_DN34896_c1_g5_i4	GATA	-2.99036	-3.49344	#N/A	0.00243868	0.000209576	#N/A
TRINITY_DN36312_c3_g1_i1	GATA	-3.39379	#N/A	#N/A	0.0345528	#N/A	#N/A
TRINITY_DN34783_c1_g2_i1	GATA	-3.4477	#N/A	#N/A	0.0036163	#N/A	#N/A
TRINITY_DN33871_c1_g3_i1	GATA	-3.54315	-4.14559	#N/A	0.00029725	1.03007e-05	#N/A
TRINITY_DN34896_c1_g5_i1	GATA	-3.68157	-4.91585	#N/A	0.00104	1.61277e-06	#N/A
TRINITY_DN34915_c1_g3_i1	GATA	#N/A	4.31685	#N/A	#N/A	0.016367	#N/A
TRINITY_DN30670_c0_g1_i1	GATA	#N/A	4.20199	#N/A	#N/A	0.0246227	#N/A
TRINITY_DN36187_c0_g1_i3	GATA	#N/A	3.01597	2.96201	#N/A	0.00172572	0.00829788
TRINITY_DN34815_c0_g1_i2	GATA	#N/A	2.30039	#N/A	#N/A	0.0488415	#N/A
TRINITY_DN34427_c1_g7_i1	GATA	#N/A	-2.11097	#N/A	#N/A	0.0524319	#N/A
TRINITY_DN33871_c1_g5_i1	GATA	#N/A	-2.24069	#N/A	#N/A	0.0333366	#N/A
TRINITY_DN35075_c0_g8_i5	GATA	#N/A	-2.25824	#N/A	#N/A	0.0377255	#N/A
TRINITY_DN33233_c1_g2_i1	GATA	#N/A	#N/A	3.14178	#N/A	#N/A	0.00237248
TRINITY_DN32850_c2_g1_i2	GeBP	4.32179	4.31685	#N/A	0.0157545	0.016367	#N/A
TRINITY_DN32979_c1_g1_i7	GeBP	3.91668	#N/A	#N/A	0.00229042	#N/A	#N/A
TRINITY_DN31752_c1_g7_i1	GeBP	3.03341	4.06299	#N/A	0.00178188	2.15885e-05	#N/A
TRINITY_DN22520_c0_g1_i1	GeBP	2.47576	5.16155	#N/A	0.027329	5.03736e-06	#N/A
TRINITY_DN32414_c0_g1_i6	GeBP	-4.2562	-3.39892	#N/A	0.00149754	0.0375857	#N/A
TRINITY_DN32655_c0_g1_i6	GeBP	#N/A	5.10547	3.57098	#N/A	6.51058e-06	0.0353013
TRINITY_DN27720_c0_g1_i3	GeBP	#N/A	3.02522	#N/A	#N/A	0.00176254	#N/A
TRINITY_DN27720_c0_g1_i1	GeBP	#N/A	2.6779	#N/A	#N/A	0.0290875	#N/A
TRINITY_DN35775_c0_g6_i2	GeBP	#N/A	2.51026	#N/A	#N/A	0.0133007	#N/A
TRINITY_DN35611_c0_g5_i2	GeBP	#N/A	#N/A	5.15556	#N/A	#N/A	0.00330895
TRINITY_DN36415_c0_g1_i2	GRAS	5.34547	#N/A	#N/A	0.000332469	#N/A	#N/A
TRINITY_DN36415_c2_g1_i4	GRAS	5.17261	2.96985	#N/A	0.000639039	0.0375857	#N/A
TRINITY_DN35036_c2_g3_i16	GRAS	4.26551	#N/A	#N/A	0.0191253	#N/A	#N/A
TRINITY_DN36415_c2_g2_i1	GRAS	4.20694	#N/A	#N/A	0.0230911	#N/A	#N/A
TRINITY_DN35926_c1_g6_i1	GRAS	4.05263	#N/A	#N/A	0.00459332	#N/A	#N/A
TRINITY_DN35603_c2_g4_i4	GRAS	3.98055	4.32005	#N/A	6.3655e-05	1.17588e-05	#N/A
TRINITY_DN34837_c0_g4_i4	GRAS	3.98054	4.55571	#N/A	5.30348e-05	2.66983e-06	#N/A
TRINITY_DN29959_c0_g1_i1	GRAS	3.97093	3.96572	#N/A	0.000223853	0.000174785	#N/A
TRINITY_DN31583_c0_g1_i3	GRAS	3.82517	3.26148	#N/A	0.00963538	0.0275788	#N/A
TRINITY_DN32010_c0_g1_i7	GRAS	3.45011	3.92105	#N/A	0.00299396	0.000909691	#N/A
TRINITY_DN35926_c1_g4_i3	GRAS	2.97919	3.66101	#N/A	0.00370454	0.000251696	#N/A
TRINITY_DN34837_c0_g4_i3	GRAS	2.56784	2.80133	#N/A	0.0271628	0.0154807	#N/A
TRINITY_DN35094_c1_g1_i3	GRAS	2.47354	4.67634	#N/A	0.0172729	2.9434e-06	#N/A
TRINITY_DN34479_c0_g1_i1	GRAS	-2.21179	#N/A	#N/A	0.0554955	#N/A	#N/A
TRINITY_DN34579_c0_g1_i5	GRAS	-2.33577	#N/A	#N/A	0.0456689	#N/A	#N/A
TRINITY_DN35767_c4_g6_i1	GRAS	-2.61719	#N/A	#N/A	0.00825151	#N/A	#N/A
TRINITY_DN35965_c0_g3_i1	GRAS	-2.66801	-3.62136	#N/A	0.0404011	0.000927232	#N/A
TRINITY_DN33771_c1_g1_i3	GRAS	-2.7595	#N/A	#N/A	0.018044	#N/A	#N/A
TRINITY_DN32819_c1_g2_i1	GRAS	-2.97349	#N/A	#N/A	0.0204873	#N/A	#N/A
TRINITY_DN34579_c0_g1_i2	GRAS	-3.44421	-3.79959	#N/A	0.0297722	0.00880729	#N/A
TRINITY_DN35399_c2_g3_i2	GRAS	-3.45555	#N/A	#N/A	0.000529007	#N/A	#N/A
TRINITY_DN35489_c2_g3_i3	GRAS	-3.78525	#N/A	#N/A	0.0252471	#N/A	#N/A
TRINITY_DN30811_c0_g1_i4	GRAS	#N/A	4.26056	#N/A	#N/A	0.0200226	#N/A
TRINITY_DN36415_c2_g2_i2	GRAS	#N/A	4.1491	#N/A	#N/A	0.00295305	#N/A
TRINITY_DN34085_c1_g1_i1	GRAS	#N/A	4.08219	#N/A	#N/A	0.00392989	#N/A
TRINITY_DN34584_c1_g4_i1	GRAS	#N/A	3.86708	#N/A	#N/A	0.0594796	#N/A
TRINITY_DN35046_c0_g1_i9	GRAS	#N/A	3.6351	#N/A	#N/A	0.00577948	#N/A
TRINITY_DN30811_c0_g1_i2	GRAS	#N/A	3.39316	#N/A	#N/A	0.0461743	#N/A
TRINITY_DN27381_c0_g1_i2	GRAS	#N/A	2.93891	#N/A	#N/A	0.0416524	#N/A
TRINITY_DN32096_c0_g1_i1	GRAS	#N/A	2.47801	#N/A	#N/A	0.0209845	#N/A
TRINITY_DN35355_c0_g2_i2	GRAS	#N/A	-2.61297	#N/A	#N/A	0.033789	#N/A
TRINITY_DN35965_c0_g1_i6	GRAS	#N/A	-3.67061	#N/A	#N/A	0.0381004	#N/A
TRINITY_DN35489_c2_g2_i8	GRAS	#N/A	-3.73172	#N/A	#N/A	0.0321691	#N/A
TRINITY_DN35619_c1_g1_i7	GRAS	#N/A	-4.39597	#N/A	#N/A	0.000777167	#N/A
TRINITY_DN33203_c0_g1_i16	GRAS	#N/A	-5.16478	-2.87368	#N/A	9.31371e-05	0.0564648
TRINITY_DN35220_c0_g1_i2	GRAS	#N/A	#N/A	-3.01878	#N/A	#N/A	0.0398186
TRINITY_DN35489_c2_g2_i2	GRAS	#N/A	#N/A	-3.5689	#N/A	#N/A	0.0468916
TRINITY_DN27886_c0_g2_i1	HB-other	5.01083	4.08219	#N/A	0.00129428	0.00392989	#N/A
TRINITY_DN30586_c0_g1_i3	HB-other	3.64253	6.73583	#N/A	0.000257836	4.46142e-09	#N/A
TRINITY_DN6167_c0_g1_i1	HB-other	-3.66299	#N/A	#N/A	0.00111754	#N/A	#N/A
TRINITY_DN33261_c0_g1_i2	HB-other	-3.71454	-5.49393	#N/A	0.0111079	2.90446e-06	#N/A
TRINITY_DN35929_c0_g1_i2	HB-other	-5.39965	-2.62975	2.73631	6.80801e-08	0.0284572	0.015083
TRINITY_DN35929_c0_g1_i10	HB-other	-6.00229	-2.87428	3.09444	2.39407e-09	0.0109403	0.00274004
TRINITY_DN35929_c0_g1_i1	HB-other	-6.40432	-3.04831	3.32224	2.78439e-09	0.0211536	0.00170425
TRINITY_DN35006_c0_g1_i3	HB-other	#N/A	5.21542	3.25991	#N/A	4.83411e-08	0.00599073
TRINITY_DN35006_c0_g1_i5	HB-other	#N/A	3.05176	#N/A	#N/A	0.0505832	#N/A
TRINITY_DN36280_c2_g1_i1	HB-other	#N/A	-2.6892	#N/A	#N/A	0.00615771	#N/A
TRINITY_DN34649_c3_g7_i2	HB-other	#N/A	-3.8987	#N/A	#N/A	0.000695183	#N/A
TRINITY_DN34649_c3_g7_i1	HB-other	#N/A	-4.9873	-2.8011	#N/A	1.9788e-07	0.0116772
TRINITY_DN35929_c0_g2_i2	HB-other	#N/A	#N/A	5.50437	#N/A	#N/A	7.15154e-08
TRINITY_DN35339_c1_g2_i4	HB-PHD	7.87648	3.85258	-4.05472	5.37e-13	1.56194e-05	0.00101739
TRINITY_DN36469_c0_g1_i12	HB-PHD	6.15514	5.2265	#N/A	8.73162e-06	2.02239e-05	#N/A
TRINITY_DN30291_c0_g1_i4	HB-PHD	5.86437	#N/A	#N/A	3.24177e-05	#N/A	#N/A
TRINITY_DN34739_c0_g1_i1	HB-PHD	5.76637	2.73008	#N/A	5.25276e-05	0.0274839	#N/A
TRINITY_DN36469_c0_g1_i1	HB-PHD	4.86296	3.58375	#N/A	0.00016473	0.00378176	#N/A
TRINITY_DN30562_c0_g2_i2	HB-PHD	3.86929	3.31077	#N/A	9.79376e-05	0.000603331	#N/A
TRINITY_DN34739_c1_g2_i7	HB-PHD	3.66106	2.58745	#N/A	0.000676431	0.0199006	#N/A
TRINITY_DN30241_c0_g3_i2	HB-PHD	3.55501	3.54993	#N/A	0.0252471	0.0269664	#N/A
TRINITY_DN36466_c5_g4_i2	HB-PHD	2.76166	3.19991	#N/A	0.0108288	0.00297849	#N/A
TRINITY_DN35985_c1_g1_i12	HB-PHD	-3.09027	-3.29992	#N/A	0.0086125	0.00397886	#N/A
TRINITY_DN34880_c0_g5_i1	HB-PHD	-3.12154	#N/A	#N/A	0.00464959	#N/A	#N/A
TRINITY_DN31630_c0_g2_i1	HB-PHD	-7.09544	#N/A	7.75429	7.4148e-09	#N/A	1.21205e-08
TRINITY_DN36423_c3_g1_i1	HB-PHD	#N/A	4.08465	2.59327	#N/A	1.18021e-05	0.0410847
TRINITY_DN30241_c0_g1_i1	HB-PHD	#N/A	3.17693	#N/A	#N/A	0.0321691	#N/A
TRINITY_DN34739_c1_g2_i2	HB-PHD	#N/A	-3.1065	-3.07105	#N/A	0.00219922	0.0109726
TRINITY_DN32130_c0_g1_i1	HD-ZIP	-2.31775	#N/A	#N/A	0.0206409	#N/A	#N/A
TRINITY_DN34339_c3_g4_i2	HD-ZIP	-2.34177	#N/A	#N/A	0.0578847	#N/A	#N/A
TRINITY_DN31946_c0_g1_i3	HD-ZIP	-2.36208	#N/A	#N/A	0.0217497	#N/A	#N/A
TRINITY_DN31946_c0_g1_i1	HD-ZIP	-2.46928	#N/A	#N/A	0.0192931	#N/A	#N/A
TRINITY_DN32637_c0_g1_i1	HD-ZIP	-2.49963	#N/A	#N/A	0.0218216	#N/A	#N/A
TRINITY_DN35014_c0_g3_i1	HD-ZIP	-2.72723	#N/A	#N/A	0.0106123	#N/A	#N/A
TRINITY_DN34919_c1_g8_i2	HD-ZIP	-2.82583	#N/A	#N/A	0.0321629	#N/A	#N/A
TRINITY_DN34339_c3_g4_i5	HD-ZIP	-2.94705	#N/A	#N/A	0.00208776	#N/A	#N/A
TRINITY_DN28774_c0_g1_i1	HD-ZIP	-2.9516	#N/A	#N/A	0.00371278	#N/A	#N/A
TRINITY_DN35223_c2_g2_i7	HD-ZIP	-3.231	#N/A	#N/A	0.055128	#N/A	#N/A
TRINITY_DN35367_c4_g1_i10	HD-ZIP	-3.39502	#N/A	#N/A	0.0179353	#N/A	#N/A
TRINITY_DN29168_c0_g1_i4	HD-ZIP	-3.39577	#N/A	#N/A	0.00549227	#N/A	#N/A
TRINITY_DN32829_c0_g1_i8	HD-ZIP	-3.44421	#N/A	#N/A	0.0297722	#N/A	#N/A
TRINITY_DN33898_c0_g4_i7	HD-ZIP	-3.61121	-4.51025	#N/A	0.00869697	6.52467e-05	#N/A
TRINITY_DN32829_c0_g4_i1	HD-ZIP	-3.63788	#N/A	3.25347	8.83029e-05	#N/A	0.0015565
TRINITY_DN35367_c4_g1_i4	HD-ZIP	-3.7392	#N/A	#N/A	0.00498057	#N/A	#N/A
TRINITY_DN32829_c0_g1_i7	HD-ZIP	-4.20601	#N/A	3.15396	0.000807928	#N/A	0.0272976
TRINITY_DN35367_c3_g1_i4	HD-ZIP	-4.48845	#N/A	#N/A	1.27305e-05	#N/A	#N/A
TRINITY_DN32829_c0_g1_i3	HD-ZIP	-4.66191	#N/A	3.75379	1.1355e-05	#N/A	0.000878122
TRINITY_DN32829_c0_g1_i1	HD-ZIP	-6.4078	#N/A	5.4316	5.07542e-08	#N/A	1.8331e-06
TRINITY_DN27664_c0_g1_i1	HD-ZIP	#N/A	4.61501	#N/A	#N/A	0.00521097	#N/A
TRINITY_DN33082_c0_g4_i12	HD-ZIP	#N/A	4.38943	#N/A	#N/A	0.0011325	#N/A
TRINITY_DN27843_c0_g1_i2	HD-ZIP	#N/A	3.86708	#N/A	#N/A	0.0594796	#N/A
TRINITY_DN32829_c0_g6_i1	HD-ZIP	#N/A	-3.0078	-3.5284	#N/A	0.0242141	0.054039
TRINITY_DN33898_c0_g1_i1	HD-ZIP	#N/A	-4.01578	#N/A	#N/A	0.00395971	#N/A
TRINITY_DN26769_c0_g1_i2	HD-ZIP	#N/A	-4.18927	#N/A	#N/A	0.00615771	#N/A
TRINITY_DN37681_c0_g1_i1	HRT-like	2.95382	4.82454	#N/A	0.00312324	2.8974e-06	#N/A
TRINITY_DN22756_c0_g1_i1	HRT-like	2.71358	3.2865	#N/A	0.0181615	0.00403521	#N/A
TRINITY_DN30890_c1_g1_i3	HRT-like	#N/A	3.86708	#N/A	#N/A	0.0594796	#N/A
TRINITY_DN29234_c0_g1_i2	HRT-like	#N/A	2.66657	#N/A	#N/A	0.055699	#N/A
TRINITY_DN35235_c0_g2_i10	HSF	5.91081	#N/A	#N/A	1.20697e-06	#N/A	#N/A
TRINITY_DN36189_c0_g2_i7	HSF	4.52725	#N/A	#N/A	0.00750173	#N/A	#N/A
TRINITY_DN33641_c0_g1_i1	HSF	3.22458	7.71293	4.4447	0.00104657	7.35117e-10	0.0410847
TRINITY_DN7694_c0_g1_i1	HSF	3.04462	5.49488	#N/A	0.0189657	0.000124235	#N/A
TRINITY_DN3979_c0_g1_i1	HSF	2.79908	5.53243	#N/A	0.0106017	4.24364e-06	#N/A
TRINITY_DN33678_c0_g2_i1	HSF	2.77208	7.86224	5.04629	0.00511778	3.01823e-10	0.00455394
TRINITY_DN31355_c0_g1_i2	HSF	2.75746	3.78705	#N/A	0.00549071	9.74953e-05	#N/A
TRINITY_DN8973_c0_g1_i1	HSF	2.43489	3.21187	#N/A	0.0330769	0.00282042	#N/A
TRINITY_DN30483_c0_g1_i2	HSF	-2.43112	#N/A	#N/A	0.0187133	#N/A	#N/A
TRINITY_DN32397_c0_g1_i1	HSF	-2.53419	-3.02756	#N/A	0.018879	0.00254454	#N/A
TRINITY_DN10160_c0_g1_i1	HSF	-2.6815	-3.24266	#N/A	0.00812503	0.000563168	#N/A
TRINITY_DN34237_c1_g1_i2	HSF	-3.00816	#N/A	#N/A	0.0184008	#N/A	#N/A
TRINITY_DN34895_c0_g1_i2	HSF	-3.14063	-5.74172	-2.63412	0.0435173	7.91699e-08	0.0372622
TRINITY_DN36406_c0_g5_i2	HSF	-3.27338	-4.91817	#N/A	0.00438717	1.14656e-06	#N/A
TRINITY_DN36406_c0_g4_i2	HSF	-3.47074	-4.67995	#N/A	0.0139804	2.65919e-05	#N/A
TRINITY_DN29763_c0_g1_i1	HSF	-3.53497	#N/A	#N/A	0.0508371	#N/A	#N/A
TRINITY_DN33038_c2_g3_i1	HSF	-3.67765	#N/A	2.85202	5.11038e-05	#N/A	0.00651326
TRINITY_DN33459_c2_g3_i1	HSF	-3.72418	#N/A	#N/A	0.000316381	#N/A	#N/A
TRINITY_DN33098_c0_g2_i1	HSF	-4.01685	-2.77432	#N/A	3.64032e-05	0.00887782	#N/A
TRINITY_DN33229_c3_g4_i4	HSF	-4.18368	-4.8603	#N/A	0.000887116	1.03855e-05	#N/A
TRINITY_DN32402_c0_g2_i4	HSF	-4.26879	#N/A	#N/A	0.00459332	#N/A	#N/A
TRINITY_DN30983_c0_g1_i3	HSF	-4.28415	#N/A	#N/A	0.0013521	#N/A	#N/A
TRINITY_DN33098_c0_g2_i2	HSF	-4.66451	#N/A	2.93739	2.42938e-05	#N/A	0.0202296
TRINITY_DN35068_c0_g1_i4	HSF	-4.83063	#N/A	#N/A	0.000124041	#N/A	#N/A
TRINITY_DN25467_c0_g1_i1	HSF	-7.48398	#N/A	6.23372	2.83617e-12	#N/A	2.83065e-09
TRINITY_DN35297_c0_g5_i3	HSF	#N/A	6.96312	5.28549	#N/A	1.65798e-10	2.19203e-05
TRINITY_DN34081_c0_g1_i1	HSF	#N/A	4.14094	#N/A	#N/A	0.0307619	#N/A
TRINITY_DN24470_c0_g1_i1	HSF	#N/A	-3.08771	#N/A	#N/A	0.0187279	#N/A
TRINITY_DN32397_c0_g1_i3	HSF	#N/A	-3.90088	#N/A	#N/A	0.0190795	#N/A
TRINITY_DN32433_c2_g2_i1	HSF	#N/A	-6.15238	-4.43617	#N/A	4.78121e-07	0.000166643
TRINITY_DN34895_c0_g1_i9	HSF	#N/A	-6.55023	-4.42644	#N/A	5.05667e-08	8.33868e-05
TRINITY_DN36406_c1_g1_i3	HSF	#N/A	-7.07128	-4.49418	#N/A	2.42993e-09	2.85703e-05
TRINITY_DN34895_c0_g1_i7	HSF	#N/A	#N/A	-3.3845	#N/A	#N/A	0.0248678
TRINITY_DN34895_c0_g1_i5	HSF	#N/A	#N/A	-4.83572	#N/A	#N/A	0.000990205
TRINITY_DN35834_c1_g4_i1	LBD	4.26551	#N/A	#N/A	0.0191253	#N/A	#N/A
TRINITY_DN27640_c0_g1_i1	LBD	3.06882	4.59538	#N/A	0.0173441	0.000425578	#N/A
TRINITY_DN27458_c0_g1_i1	LBD	3.03498	#N/A	#N/A	0.0310649	#N/A	#N/A
TRINITY_DN35307_c3_g1_i10	LBD	3.02052	#N/A	#N/A	0.0293201	#N/A	#N/A
TRINITY_DN33741_c1_g6_i5	LBD	2.93901	4.72567	#N/A	0.00194763	4.03607e-07	#N/A
TRINITY_DN35136_c3_g2_i1	LBD	2.92069	2.65426	#N/A	0.00578256	0.0165569	#N/A
TRINITY_DN33741_c1_g6_i2	LBD	2.89785	4.3363	#N/A	0.00320157	7.63339e-06	#N/A
TRINITY_DN33194_c3_g1_i4	LBD	-2.07286	#N/A	#N/A	0.0518324	#N/A	#N/A
TRINITY_DN34457_c1_g1_i8	LBD	-2.40291	-2.17525	#N/A	0.0231968	0.0577591	#N/A
TRINITY_DN32522_c3_g1_i4	LBD	-2.50988	-3.701	#N/A	0.0482426	0.000379007	#N/A
TRINITY_DN32815_c2_g1_i3	LBD	-2.69823	#N/A	#N/A	0.0109916	#N/A	#N/A
TRINITY_DN33194_c2_g1_i1	LBD	-2.72685	#N/A	#N/A	0.00692515	#N/A	#N/A
TRINITY_DN35525_c0_g2_i5	LBD	-2.80113	#N/A	#N/A	0.0149399	#N/A	#N/A
TRINITY_DN33648_c0_g2_i3	LBD	-2.87303	#N/A	#N/A	0.00560866	#N/A	#N/A
TRINITY_DN35944_c2_g6_i1	LBD	-2.92441	#N/A	#N/A	0.00313397	#N/A	#N/A
TRINITY_DN35274_c0_g1_i8	LBD	-2.97261	#N/A	#N/A	0.00249513	#N/A	#N/A
TRINITY_DN32627_c2_g9_i1	LBD	-3.36605	-2.38814	#N/A	0.000474851	0.0283702	#N/A
TRINITY_DN36444_c3_g1_i13	LBD	-3.62914	#N/A	#N/A	0.000555708	#N/A	#N/A
TRINITY_DN33101_c0_g4_i1	LBD	-4.68631	#N/A	4.22088	9.75318e-07	#N/A	2.06532e-05
TRINITY_DN33194_c1_g1_i1	LBD	-6.90297	#N/A	6.24002	3.21971e-09	#N/A	5.9465e-08
TRINITY_DN33941_c1_g3_i2	LBD	-6.91279	#N/A	6.336	3.10664e-10	#N/A	1.54548e-08
TRINITY_DN35019_c0_g1_i20	LBD	#N/A	4.18931	4.1693	#N/A	5.54389e-05	0.000245767
TRINITY_DN31447_c0_g1_i2	LBD	#N/A	4.00252	#N/A	#N/A	0.00021619	#N/A
TRINITY_DN28144_c0_g1_i3	LBD	#N/A	3.67758	#N/A	#N/A	0.000704072	#N/A
TRINITY_DN35933_c2_g3_i4	LBD	#N/A	-2.91311	-5.3445	#N/A	0.00991547	9.91461e-05
TRINITY_DN35517_c2_g2_i1	LBD	#N/A	#N/A	4.57896	#N/A	#N/A	0.0026139
TRINITY_DN27284_c0_g1_i1	LSD	-2.39891	#N/A	4.61806	0.0206859	#N/A	2.0402e-05
TRINITY_DN34597_c0_g1_i11	LSD	#N/A	4.49607	3.92493	#N/A	0.000687725	0.0306196
TRINITY_DN34512_c1_g1_i3	MIKC_MADS	2.80891	6.5647	#N/A	0.00895729	5.11012e-07	#N/A
TRINITY_DN33586_c0_g1_i2	MIKC_MADS	-2.48297	#N/A	#N/A	0.0520486	#N/A	#N/A
TRINITY_DN28713_c0_g1_i2	MIKC_MADS	-2.59367	#N/A	2.63737	0.0117129	#N/A	0.0325015
TRINITY_DN35475_c3_g2_i4	MIKC_MADS	-2.82814	#N/A	#N/A	0.0435173	#N/A	#N/A
TRINITY_DN32937_c0_g2_i3	MIKC_MADS	-2.92553	#N/A	2.6592	0.00788268	#N/A	0.0547498
TRINITY_DN32937_c0_g2_i4	MIKC_MADS	-3.49293	#N/A	#N/A	0.0256818	#N/A	#N/A
TRINITY_DN33563_c1_g1_i1	MIKC_MADS	-3.70257	#N/A	#N/A	6.04011e-05	#N/A	#N/A
TRINITY_DN32666_c0_g1_i5	MIKC_MADS	-3.91214	-3.9173	#N/A	0.00267481	0.00255319	#N/A
TRINITY_DN35410_c0_g1_i5	MIKC_MADS	-4.22711	#N/A	#N/A	0.00526818	#N/A	#N/A
TRINITY_DN33736_c1_g1_i2	MIKC_MADS	#N/A	-3.34814	#N/A	#N/A	0.00521097	#N/A
TRINITY_DN9154_c0_g1_i1	MIKC_MADS	#N/A	-4.31995	-3.97585	#N/A	2.22745e-05	0.000445446
TRINITY_DN32666_c0_g2_i1	MIKC_MADS	#N/A	#N/A	3.92493	#N/A	#N/A	0.0306196
TRINITY_DN32937_c0_g4_i1	MIKC_MADS	#N/A	#N/A	3.64474	#N/A	#N/A	0.0274289
TRINITY_DN32774_c3_g1_i6	M-type_MADS	7.14076	11.5213	4.34343	5.3541e-13	3.22569e-22	0.00177495
TRINITY_DN35978_c0_g1_i4	M-type_MADS	6.46558	11.7431	5.24179	1.22152e-11	2.74177e-23	4.90106e-06
TRINITY_DN35978_c0_g1_i10	M-type_MADS	5.87751	8.73599	#N/A	1.39946e-08	1.53757e-12	#N/A
TRINITY_DN32774_c3_g1_i4	M-type_MADS	4.44969	10.2751	5.79123	8.53737e-07	4.04732e-21	1.45706e-08
TRINITY_DN35912_c2_g5_i1	M-type_MADS	4.33677	3.34788	#N/A	0.000164122	0.00187625	#N/A
TRINITY_DN26138_c0_g1_i1	M-type_MADS	4.22415	#N/A	#N/A	0.000576808	#N/A	#N/A
TRINITY_DN31199_c0_g1_i1	M-type_MADS	3.96037	5.1854	#N/A	2.78228e-05	4.83411e-08	#N/A
TRINITY_DN36489_c4_g2_i1	M-type_MADS	3.95257	6.30668	#N/A	4.73502e-05	5.31459e-09	#N/A
TRINITY_DN33359_c0_g1_i1	M-type_MADS	3.91769	10.0189	6.0671	1.30286e-05	1.2697e-20	2.83065e-09
TRINITY_DN31199_c0_g1_i4	M-type_MADS	3.84413	5.19101	#N/A	3.30832e-05	1.8926e-08	#N/A
TRINITY_DN32774_c3_g4_i1	M-type_MADS	3.59839	8.84923	5.21598	6.98623e-05	5.82068e-17	1.45283e-06
TRINITY_DN36489_c4_g4_i1	M-type_MADS	3.59346	9.86859	6.23787	7.24083e-05	3.43501e-18	1.74534e-07
TRINITY_DN35978_c0_g1_i6	M-type_MADS	3.24901	#N/A	#N/A	0.00932792	#N/A	#N/A
TRINITY_DN33359_c0_g1_i2	M-type_MADS	3.16172	#N/A	#N/A	0.0130799	#N/A	#N/A
TRINITY_DN36311_c1_g6_i6	M-type_MADS	3.00917	3.48011	#N/A	0.0161344	0.00595922	#N/A
TRINITY_DN35978_c0_g1_i11	M-type_MADS	2.96243	7.9011	4.9042	0.00131994	7.19905e-15	3.18292e-06
TRINITY_DN32774_c3_g1_i3	M-type_MADS	2.661	7.14574	4.45061	0.00473177	3.91381e-13	1.50408e-05
TRINITY_DN34885_c2_g2_i2	M-type_MADS	2.64436	2.85768	#N/A	0.0554955	0.039271	#N/A
TRINITY_DN35978_c0_g1_i7	M-type_MADS	2.48704	7.4199	4.89928	0.00917204	1.02776e-14	3.95405e-07
TRINITY_DN29053_c0_g1_i1	M-type_MADS	2.42867	3.85703	#N/A	0.0532079	0.00237605	#N/A
TRINITY_DN27989_c0_g1_i1	M-type_MADS	-2.58472	#N/A	#N/A	0.0335175	#N/A	#N/A
TRINITY_DN36064_c0_g1_i3	M-type_MADS	-3.11447	#N/A	#N/A	0.00784803	#N/A	#N/A
TRINITY_DN27077_c0_g1_i1	M-type_MADS	-3.13906	#N/A	#N/A	0.0106792	#N/A	#N/A
TRINITY_DN34328_c0_g2_i1	M-type_MADS	-3.17105	-2.96672	#N/A	0.00163222	0.00380325	#N/A
TRINITY_DN34330_c0_g4_i1	M-type_MADS	-3.43584	-4.34049	#N/A	0.00225635	2.65919e-05	#N/A
TRINITY_DN27000_c0_g1_i4	M-type_MADS	-3.67662	-3.77466	#N/A	0.00697577	0.00440767	#N/A
TRINITY_DN34358_c0_g2_i1	M-type_MADS	-4.10769	#N/A	3.44505	0.0025538	#N/A	0.0309714
TRINITY_DN35558_c1_g2_i2	M-type_MADS	-5.18168	#N/A	5.84072	0.000113026	#N/A	0.000163111
TRINITY_DN29566_c0_g1_i2	M-type_MADS	-5.95003	#N/A	5.11604	6.45179e-08	#N/A	5.05322e-06
TRINITY_DN30415_c0_g1_i1	M-type_MADS	#N/A	5.07279	#N/A	#N/A	0.00085397	#N/A
TRINITY_DN33742_c0_g1_i13	M-type_MADS	#N/A	3.86708	#N/A	#N/A	0.0594796	#N/A
TRINITY_DN35475_c2_g1_i1	M-type_MADS	#N/A	3.73545	#N/A	#N/A	0.000101819	#N/A
TRINITY_DN33308_c1_g2_i1	M-type_MADS	#N/A	3.49954	#N/A	#N/A	0.0321691	#N/A
TRINITY_DN35681_c0_g1_i1	M-type_MADS	#N/A	-3.3039	#N/A	#N/A	0.00887782	#N/A
TRINITY_DN30868_c0_g1_i3	M-type_MADS	#N/A	#N/A	6.83933	#N/A	#N/A	1.45283e-06
TRINITY_DN32774_c1_g1_i2	M-type_MADS	#N/A	#N/A	-3.95562	#N/A	#N/A	0.0353013
TRINITY_DN27408_c0_g2_i2	MYB	5.53905	7.67207	#N/A	1.59107e-08	1.53757e-12	#N/A
TRINITY_DN32603_c0_g1_i2	MYB	5.47522	3.98798	#N/A	0.000185409	0.00151655	#N/A
TRINITY_DN30808_c0_g1_i1	MYB	5.01083	3.52359	#N/A	0.00129428	0.0100378	#N/A
TRINITY_DN34935_c0_g4_i2	MYB	4.32792	6.61846	#N/A	5.37309e-06	3.28789e-10	#N/A
TRINITY_DN33192_c0_g1_i1	MYB	4.24007	6.11887	#N/A	0.000541145	5.77332e-06	#N/A
TRINITY_DN33739_c0_g1_i3	MYB	4.10038	4.76104	#N/A	0.000121516	1.31843e-05	#N/A
TRINITY_DN35909_c2_g3_i1	MYB	3.90504	3.34135	#N/A	0.00836219	0.0203074	#N/A
TRINITY_DN32627_c1_g1_i4	MYB	3.87202	3.86708	#N/A	0.0541405	0.0594796	#N/A
TRINITY_DN30796_c0_g1_i1	MYB	3.7105	#N/A	#N/A	0.00475213	#N/A	#N/A
TRINITY_DN28164_c0_g1_i1	MYB	3.6037	#N/A	#N/A	0.0213343	#N/A	#N/A
TRINITY_DN35810_c0_g4_i3	MYB	3.24042	7.59859	4.3211	0.000567098	3.36044e-12	0.00195541
TRINITY_DN35743_c3_g1_i5	MYB	-2.10127	#N/A	#N/A	0.0471255	#N/A	#N/A
TRINITY_DN32458_c2_g3_i1	MYB	-2.19256	#N/A	#N/A	0.0314553	#N/A	#N/A
TRINITY_DN34103_c2_g1_i1	MYB	-2.3879	#N/A	#N/A	0.0315792	#N/A	#N/A
TRINITY_DN32926_c1_g1_i2	MYB	-2.66801	#N/A	#N/A	0.0404011	#N/A	#N/A
TRINITY_DN29372_c0_g2_i2	MYB	-3.13137	#N/A	4.13021	0.00230348	#N/A	0.000411975
TRINITY_DN35157_c3_g4_i2	MYB	-3.14063	#N/A	#N/A	0.0435173	#N/A	#N/A
TRINITY_DN34078_c1_g3_i2	MYB	-3.49293	#N/A	#N/A	0.0256818	#N/A	#N/A
TRINITY_DN29974_c0_g1_i8	MYB	-3.60173	#N/A	#N/A	0.0423425	#N/A	#N/A
TRINITY_DN27264_c0_g1_i1	MYB	-3.63682	#N/A	#N/A	0.00164467	#N/A	#N/A
TRINITY_DN34945_c1_g1_i2	MYB	-3.84158	#N/A	#N/A	0.0213343	#N/A	#N/A
TRINITY_DN34384_c0_g1_i3	MYB	-4.13864	#N/A	5.35203	0.00229042	#N/A	0.00145591
TRINITY_DN29974_c0_g1_i4	MYB	-4.22711	#N/A	#N/A	0.00526818	#N/A	#N/A
TRINITY_DN32762_c2_g4_i1	MYB	-4.33848	-3.34667	#N/A	0.00110373	0.0438506	#N/A
TRINITY_DN34945_c1_g1_i5	MYB	-4.63031	#N/A	#N/A	0.00128605	#N/A	#N/A
TRINITY_DN35804_c1_g3_i4	MYB	-4.77853	-2.48565	#N/A	8.14124e-07	0.0290875	#N/A
TRINITY_DN34263_c0_g1_i6	MYB	-5.28255	#N/A	#N/A	1.56027e-05	#N/A	#N/A
TRINITY_DN25366_c0_g1_i1	MYB	-5.33459	#N/A	2.96172	7.67027e-08	#N/A	0.00574985
TRINITY_DN32600_c5_g7_i1	MYB	#N/A	3.77439	#N/A	#N/A	0.00395971	#N/A
TRINITY_DN34463_c0_g7_i1	MYB	#N/A	3.58726	#N/A	#N/A	0.000511345	#N/A
TRINITY_DN33623_c1_g8_i1	MYB	#N/A	3.44733	3.78798	#N/A	0.0381004	0.0493325
TRINITY_DN33436_c1_g3_i1	MYB	#N/A	3.36194	#N/A	#N/A	0.00288227	#N/A
TRINITY_DN36086_c0_g1_i3	MYB	#N/A	3.27246	#N/A	#N/A	0.013099	#N/A
TRINITY_DN35707_c0_g1_i2	MYB	#N/A	2.83909	#N/A	#N/A	0.0153156	#N/A
TRINITY_DN26358_c0_g1_i1	MYB	#N/A	2.82205	#N/A	#N/A	0.016367	#N/A
TRINITY_DN62164_c0_g1_i1	MYB	#N/A	-2.53164	#N/A	#N/A	0.0120184	#N/A
TRINITY_DN32387_c0_g2_i1	MYB	#N/A	-2.67625	#N/A	#N/A	0.00579411	#N/A
TRINITY_DN30866_c0_g1_i4	MYB	#N/A	-3.12676	#N/A	#N/A	0.00458384	#N/A
TRINITY_DN34779_c0_g2_i2	MYB	#N/A	-3.16689	#N/A	#N/A	0.0066066	#N/A
TRINITY_DN32762_c2_g3_i2	MYB	#N/A	-5.39683	-4.8913	#N/A	5.60182e-07	2.98392e-05
TRINITY_DN34384_c0_g6_i3	MYB	#N/A	#N/A	3.83509	#N/A	#N/A	0.0417278
TRINITY_DN32617_c0_g1_i1	MYB	#N/A	#N/A	2.97895	#N/A	#N/A	0.00686793
TRINITY_DN29645_c0_g1_i1	MYB	#N/A	#N/A	2.90729	#N/A	#N/A	0.0252311
TRINITY_DN33842_c0_g2_i3	MYB_related	5.51247	#N/A	#N/A	5.51841e-08	#N/A	#N/A
TRINITY_DN36034_c3_g1_i1	MYB_related	4.74912	9.4994	4.70653	5.69804e-07	1.52175e-14	0.0167972
TRINITY_DN31715_c0_g1_i2	MYB_related	4.70706	#N/A	#N/A	0.00374425	#N/A	#N/A
TRINITY_DN30724_c0_g2_i1	MYB_related	4.43311	#N/A	#N/A	3.76882e-05	#N/A	#N/A
TRINITY_DN32067_c1_g1_i5	MYB_related	4.27935	#N/A	#N/A	0.00184259	#N/A	#N/A
TRINITY_DN34682_c0_g1_i3	MYB_related	3.96808	2.9898	#N/A	0.00184845	0.0241681	#N/A
TRINITY_DN28671_c0_g2_i3	MYB_related	3.94338	#N/A	#N/A	0.00714142	#N/A	#N/A
TRINITY_DN35746_c1_g2_i4	MYB_related	3.91668	#N/A	-3.75592	0.00229042	#N/A	0.0210826
TRINITY_DN33330_c0_g1_i2	MYB_related	3.63232	#N/A	#N/A	0.000305566	#N/A	#N/A
TRINITY_DN34103_c4_g1_i3	MYB_related	3.6037	3.04002	#N/A	0.0213343	0.0515899	#N/A
TRINITY_DN30878_c0_g1_i1	MYB_related	3.35336	4.21024	#N/A	0.00169252	0.000124235	#N/A
TRINITY_DN33330_c0_g1_i3	MYB_related	3.3531	6.52941	#N/A	0.00202775	6.23144e-07	#N/A
TRINITY_DN29618_c0_g1_i1	MYB_related	3.33744	5.27223	#N/A	0.00340595	1.56802e-05	#N/A
TRINITY_DN33839_c0_g1_i2	MYB_related	3.26662	4.74377	#N/A	0.0222711	0.00305837	#N/A
TRINITY_DN33647_c1_g3_i2	MYB_related	3.25792	#N/A	#N/A	0.0226875	#N/A	#N/A
TRINITY_DN30611_c0_g1_i8	MYB_related	3.11602	5.56627	#N/A	0.0144535	9.8009e-05	#N/A
TRINITY_DN33842_c0_g2_i1	MYB_related	3.10322	7.67353	4.5341	0.000863109	1.53757e-12	0.000295636
TRINITY_DN32379_c2_g1_i4	MYB_related	3.09243	4.97123	#N/A	0.0226557	0.00134619	#N/A
TRINITY_DN32484_c0_g1_i3	MYB_related	2.98317	#N/A	#N/A	0.0334074	#N/A	#N/A
TRINITY_DN36034_c3_g1_i3	MYB_related	2.9617	6.69862	3.7026	0.0014918	8.20651e-12	0.000947855
TRINITY_DN34877_c1_g2_i4	MYB_related	2.82331	#N/A	#N/A	0.0506776	#N/A	#N/A
TRINITY_DN34510_c0_g1_i1	MYB_related	2.80201	6.88864	4.04961	0.0041227	2.54102e-10	0.00619821
TRINITY_DN31776_c0_g1_i1	MYB_related	2.77648	3.96295	#N/A	0.0347596	0.00170195	#N/A
TRINITY_DN34510_c0_g4_i1	MYB_related	2.76885	7.12702	4.3211	0.00436629	6.20315e-11	0.00195541
TRINITY_DN32348_c1_g2_i1	MYB_related	2.73218	5.25982	2.49406	0.0035358	5.5255e-09	0.0433506
TRINITY_DN30694_c0_g1_i1	MYB_related	2.58902	5.46699	#N/A	0.0102108	1.30979e-07	#N/A
TRINITY_DN32464_c0_g5_i4	MYB_related	2.56202	4.12614	#N/A	0.0189186	0.000116926	#N/A
TRINITY_DN31418_c0_g1_i2	MYB_related	2.51673	#N/A	#N/A	0.0520486	#N/A	#N/A
TRINITY_DN29565_c0_g1_i5	MYB_related	2.38996	#N/A	#N/A	0.0446018	#N/A	#N/A
TRINITY_DN32464_c0_g5_i1	MYB_related	2.27521	3.78016	#N/A	0.0472306	0.000443065	#N/A
TRINITY_DN33535_c5_g5_i1	MYB_related	-2.01332	#N/A	#N/A	0.0546626	#N/A	#N/A
TRINITY_DN32511_c0_g1_i5	MYB_related	-2.19434	#N/A	#N/A	0.0508371	#N/A	#N/A
TRINITY_DN36381_c0_g1_i2	MYB_related	-2.20146	#N/A	#N/A	0.0502815	#N/A	#N/A
TRINITY_DN36171_c1_g1_i14	MYB_related	-2.21405	#N/A	#N/A	0.031255	#N/A	#N/A
TRINITY_DN33434_c4_g2_i1	MYB_related	-2.33687	#N/A	#N/A	0.0167897	#N/A	#N/A
TRINITY_DN31556_c5_g4_i2	MYB_related	-2.43474	#N/A	#N/A	0.029536	#N/A	#N/A
TRINITY_DN33496_c2_g3_i4	MYB_related	-2.44472	#N/A	#N/A	0.027329	#N/A	#N/A
TRINITY_DN34884_c5_g1_i5	MYB_related	-2.44828	#N/A	#N/A	0.0140723	#N/A	#N/A
TRINITY_DN34560_c1_g5_i1	MYB_related	-2.53534	#N/A	#N/A	0.0181765	#N/A	#N/A
TRINITY_DN33535_c5_g3_i1	MYB_related	-2.69393	#N/A	#N/A	0.00782568	#N/A	#N/A
TRINITY_DN34006_c6_g2_i1	MYB_related	-2.77313	#N/A	#N/A	0.0206409	#N/A	#N/A
TRINITY_DN33275_c0_g4_i2	MYB_related	-2.78254	#N/A	#N/A	0.0158121	#N/A	#N/A
TRINITY_DN35544_c0_g2_i3	MYB_related	-2.79323	#N/A	#N/A	0.0249929	#N/A	#N/A
TRINITY_DN36005_c0_g1_i1	MYB_related	-2.79733	#N/A	#N/A	0.0191253	#N/A	#N/A
TRINITY_DN35052_c0_g1_i1	MYB_related	-2.96131	#N/A	#N/A	0.00171057	#N/A	#N/A
TRINITY_DN34257_c0_g1_i3	MYB_related	-2.96277	#N/A	#N/A	0.0144535	#N/A	#N/A
TRINITY_DN32504_c1_g3_i1	MYB_related	-3.04478	#N/A	#N/A	0.0578847	#N/A	#N/A
TRINITY_DN35099_c0_g1_i8	MYB_related	-3.1056	#N/A	#N/A	0.00138879	#N/A	#N/A
TRINITY_DN35373_c1_g1_i5	MYB_related	-3.14063	#N/A	#N/A	0.0435173	#N/A	#N/A
TRINITY_DN36287_c0_g1_i3	MYB_related	-3.152	-2.92641	#N/A	0.00864984	0.0196475	#N/A
TRINITY_DN36061_c0_g1_i1	MYB_related	-3.18047	#N/A	5.46922	0.00110323	#N/A	1.53503e-06
TRINITY_DN33112_c2_g10_i1	MYB_related	-3.20978	#N/A	#N/A	0.00456406	#N/A	#N/A
TRINITY_DN32584_c0_g1_i5	MYB_related	-3.2302	-2.96611	#N/A	0.0109152	0.0275789	#N/A
TRINITY_DN34006_c6_g2_i8	MYB_related	-3.29872	#N/A	#N/A	0.00869697	#N/A	#N/A
TRINITY_DN32821_c1_g3_i3	MYB_related	-3.44403	#N/A	2.91815	0.00163222	#N/A	0.0272976
TRINITY_DN33736_c1_g3_i2	MYB_related	-3.57013	#N/A	#N/A	0.000629395	#N/A	#N/A
TRINITY_DN30206_c0_g2_i1	MYB_related	-3.60173	-3.60681	#N/A	0.0423425	0.0461743	#N/A
TRINITY_DN36443_c2_g1_i8	MYB_related	-3.60574	#N/A	#N/A	0.00139012	#N/A	#N/A
TRINITY_DN32207_c0_g1_i1	MYB_related	-3.67286	#N/A	#N/A	0.0128308	#N/A	#N/A
TRINITY_DN36330_c0_g1_i1	MYB_related	-3.69319	#N/A	#N/A	0.000192133	#N/A	#N/A
TRINITY_DN35923_c3_g4_i1	MYB_related	-3.76753	#N/A	5.55507	0.000133682	#N/A	2.16949e-06
TRINITY_DN33796_c0_g2_i1	MYB_related	-3.94804	-5.29194	#N/A	0.0155005	4.60715e-05	#N/A
TRINITY_DN35869_c0_g2_i14	MYB_related	-3.94804	#N/A	#N/A	0.0155005	#N/A	#N/A
TRINITY_DN35075_c0_g1_i2	MYB_related	-3.9575	-4.61746	#N/A	0.000108089	2.29295e-06	#N/A
TRINITY_DN34221_c2_g1_i2	MYB_related	-4.06119	#N/A	#N/A	0.000120283	#N/A	#N/A
TRINITY_DN35075_c0_g1_i1	MYB_related	-4.10769	-5.14201	#N/A	0.0025538	1.82624e-05	#N/A
TRINITY_DN34431_c1_g1_i1	MYB_related	-4.19582	#N/A	4.38326	4.69681e-05	#N/A	8.33868e-05
TRINITY_DN36409_c0_g5_i2	MYB_related	-4.28415	-3.39892	#N/A	0.0013521	0.0375857	#N/A
TRINITY_DN35062_c0_g2_i2	MYB_related	-4.42073	-5.49431	#N/A	5.11038e-05	9.05702e-08	#N/A
TRINITY_DN36443_c2_g1_i3	MYB_related	-4.57538	-4.54583	#N/A	0.000151045	5.0507e-05	#N/A
TRINITY_DN34638_c0_g1_i2	MYB_related	-4.59797	#N/A	3.78183	0.00144437	#N/A	0.0186724
TRINITY_DN34221_c2_g2_i8	MYB_related	-4.69289	#N/A	#N/A	0.000900699	#N/A	#N/A
TRINITY_DN34257_c0_g1_i2	MYB_related	-4.81045	#N/A	3.99425	0.000566415	#N/A	0.00784502
TRINITY_DN32597_c3_g1_i3	MYB_related	-5.07589	#N/A	3.12521	1.04306e-06	#N/A	0.00467425
TRINITY_DN35869_c0_g2_i7	MYB_related	-5.21155	-4.37003	#N/A	2.14041e-05	0.000870325	#N/A
TRINITY_DN35753_c0_g1_i7	MYB_related	-5.57665	#N/A	5.76371	3.89399e-09	#N/A	6.96077e-09
TRINITY_DN35753_c0_g1_i11	MYB_related	-5.69551	#N/A	5.50629	5.73514e-09	#N/A	5.44463e-08
TRINITY_DN30057_c0_g1_i2	MYB_related	#N/A	4.47362	#N/A	#N/A	0.00915055	#N/A
TRINITY_DN28706_c0_g1_i2	MYB_related	#N/A	4.08219	#N/A	#N/A	0.00392989	#N/A
TRINITY_DN36146_c0_g1_i1	MYB_related	#N/A	4.0772	#N/A	#N/A	0.0377255	#N/A
TRINITY_DN36146_c0_g2_i8	MYB_related	#N/A	4.0105	#N/A	#N/A	0.0377255	#N/A
TRINITY_DN29393_c0_g1_i4	MYB_related	#N/A	3.79396	#N/A	#N/A	0.00314082	#N/A
TRINITY_DN34301_c1_g6_i2	MYB_related	#N/A	3.23232	#N/A	#N/A	0.00180386	#N/A
TRINITY_DN34510_c2_g1_i8	MYB_related	#N/A	3.14706	#N/A	#N/A	0.0100719	#N/A
TRINITY_DN33534_c0_g1_i1	MYB_related	#N/A	2.93891	#N/A	#N/A	0.0416524	#N/A
TRINITY_DN35382_c0_g2_i4	MYB_related	#N/A	2.8687	#N/A	#N/A	0.00445303	#N/A
TRINITY_DN32398_c2_g2_i6	MYB_related	#N/A	2.60424	#N/A	#N/A	0.0093265	#N/A
TRINITY_DN25777_c0_g1_i1	MYB_related	#N/A	2.46024	#N/A	#N/A	0.0188736	#N/A
TRINITY_DN34510_c2_g1_i5	MYB_related	#N/A	2.43715	#N/A	#N/A	0.0335208	#N/A
TRINITY_DN33207_c2_g6_i1	MYB_related	#N/A	2.2861	#N/A	#N/A	0.0532293	#N/A
TRINITY_DN36409_c0_g10_i1	MYB_related	#N/A	-2.249	#N/A	#N/A	0.0445821	#N/A
TRINITY_DN34366_c2_g1_i1	MYB_related	#N/A	-2.34223	#N/A	#N/A	0.0462388	#N/A
TRINITY_DN35905_c2_g2_i4	MYB_related	#N/A	-2.40424	#N/A	#N/A	0.0406393	#N/A
TRINITY_DN36297_c1_g2_i8	MYB_related	#N/A	-2.60628	#N/A	#N/A	0.0545771	#N/A
TRINITY_DN36409_c0_g2_i7	MYB_related	#N/A	-2.78185	#N/A	#N/A	0.00779224	#N/A
TRINITY_DN36117_c2_g4_i1	MYB_related	#N/A	-2.80071	#N/A	#N/A	0.0239907	#N/A
TRINITY_DN33115_c0_g1_i1	MYB_related	#N/A	-2.84976	#N/A	#N/A	0.0170543	#N/A
TRINITY_DN34040_c0_g1_i2	MYB_related	#N/A	-3.10551	#N/A	#N/A	0.00445303	#N/A
TRINITY_DN35049_c0_g5_i1	MYB_related	#N/A	-3.13659	-4.20683	#N/A	0.00208573	0.000336889
TRINITY_DN34887_c3_g2_i3	MYB_related	#N/A	-3.14347	#N/A	#N/A	0.00722261	#N/A
TRINITY_DN32553_c0_g4_i2	MYB_related	#N/A	-3.49187	#N/A	#N/A	0.00392989	#N/A
TRINITY_DN33596_c0_g1_i10	MYB_related	#N/A	-3.54005	#N/A	#N/A	0.0557847	#N/A
TRINITY_DN33920_c0_g1_i4	MYB_related	#N/A	-3.79671	#N/A	#N/A	0.000409391	#N/A
TRINITY_DN33054_c0_g2_i1	MYB_related	#N/A	-3.84812	#N/A	#N/A	0.000579681	#N/A
TRINITY_DN35852_c2_g3_i1	MYB_related	#N/A	-3.90088	#N/A	#N/A	0.0190795	#N/A
TRINITY_DN33736_c1_g4_i1	MYB_related	#N/A	-5.89959	-6.26407	#N/A	3.07147e-07	1.18897e-06
TRINITY_DN29490_c0_g1_i1	MYB_related	#N/A	#N/A	3.71491	#N/A	#N/A	0.0241388
TRINITY_DN33381_c3_g3_i2	MYB_related	#N/A	#N/A	3.07786	#N/A	#N/A	0.02298
TRINITY_DN34075_c3_g1_i1	MYB_related	#N/A	#N/A	3.05952	#N/A	#N/A	0.0246519
TRINITY_DN32857_c1_g1_i1	MYB_related	#N/A	#N/A	-2.45658	#N/A	#N/A	0.0547498
TRINITY_DN24558_c0_g1_i1	MYB_related	#N/A	#N/A	-3.75592	#N/A	#N/A	0.0210826
TRINITY_DN35746_c1_g1_i5	MYB_related	#N/A	#N/A	-4.62806	#N/A	#N/A	0.0284735
TRINITY_DN31468_c0_g1_i1	NAC	4.82859	#N/A	#N/A	0.00271979	#N/A	#N/A
TRINITY_DN29333_c0_g1_i1	NAC	4.56227	#N/A	#N/A	4.03555e-06	#N/A	#N/A
TRINITY_DN35201_c0_g4_i5	NAC	4.27935	5.19795	#N/A	0.00184259	0.000472841	#N/A
TRINITY_DN35754_c2_g1_i13	NAC	4.26551	#N/A	#N/A	0.0191253	#N/A	#N/A
TRINITY_DN27146_c0_g1_i1	NAC	4.18821	5.69519	#N/A	7.30404e-06	2.88105e-09	#N/A
TRINITY_DN30356_c0_g1_i1	NAC	4.08214	#N/A	#N/A	0.0284805	#N/A	#N/A
TRINITY_DN25957_c0_g1_i1	NAC	3.93978	5.49122	#N/A	1.91018e-05	4.36171e-09	#N/A
TRINITY_DN1880_c0_g1_i1	NAC	3.93081	5.06596	#N/A	3.53324e-05	9.6418e-08	#N/A
TRINITY_DN34547_c6_g2_i5	NAC	3.707	#N/A	#N/A	8.83029e-05	#N/A	#N/A
TRINITY_DN34547_c6_g2_i6	NAC	3.44333	8.19331	4.7111	0.000224886	7.70025e-13	0.00150867
TRINITY_DN33348_c0_g4_i5	NAC	3.28886	#N/A	#N/A	0.0204873	#N/A	#N/A
TRINITY_DN32133_c0_g1_i4	NAC	3.12048	#N/A	#N/A	0.0226656	#N/A	#N/A
TRINITY_DN34157_c0_g2_i11	NAC	2.98928	2.84806	#N/A	0.00868178	0.0127345	#N/A
TRINITY_DN34349_c3_g1_i1	NAC	2.98317	3.93829	#N/A	0.0334074	0.00716283	#N/A
TRINITY_DN27023_c0_g1_i4	NAC	2.8878	3.46297	#N/A	0.00669089	0.000767033	#N/A
TRINITY_DN32272_c1_g2_i6	NAC	2.64489	#N/A	#N/A	0.0202925	#N/A	#N/A
TRINITY_DN32967_c1_g1_i9	NAC	2.60468	5.69798	#N/A	0.019738	1.74561e-06	#N/A
TRINITY_DN6442_c0_g1_i1	NAC	2.40374	3.16639	#N/A	0.0536081	0.00932336	#N/A
TRINITY_DN36231_c0_g3_i2	NAC	-2.02848	#N/A	3.53713	0.0580453	#N/A	0.000526722
TRINITY_DN31468_c0_g2_i3	NAC	-2.1088	#N/A	#N/A	0.059382	#N/A	#N/A
TRINITY_DN32113_c2_g1_i19	NAC	-2.11457	#N/A	#N/A	0.0408176	#N/A	#N/A
TRINITY_DN31585_c0_g3_i1	NAC	-2.22444	#N/A	#N/A	0.0453661	#N/A	#N/A
TRINITY_DN35911_c2_g2_i4	NAC	-2.31476	#N/A	#N/A	0.0318067	#N/A	#N/A
TRINITY_DN33754_c2_g1_i1	NAC	-2.47657	#N/A	#N/A	0.0234578	#N/A	#N/A
TRINITY_DN33724_c3_g7_i1	NAC	-2.48136	#N/A	#N/A	0.0391629	#N/A	#N/A
TRINITY_DN194_c0_g1_i1	NAC	-2.49893	#N/A	#N/A	0.0240755	#N/A	#N/A
TRINITY_DN34569_c0_g1_i3	NAC	-2.5133	#N/A	4.76074	0.0420901	#N/A	0.00121027
TRINITY_DN34523_c8_g1_i1	NAC	-2.62817	#N/A	#N/A	0.0224029	#N/A	#N/A
TRINITY_DN31299_c1_g5_i1	NAC	-2.6837	#N/A	#N/A	0.0429945	#N/A	#N/A
TRINITY_DN32363_c0_g1_i1	NAC	-2.74592	-2.86937	#N/A	0.0409238	0.0310063	#N/A
TRINITY_DN35291_c1_g1_i1	NAC	-2.78102	#N/A	#N/A	0.0506776	#N/A	#N/A
TRINITY_DN35793_c0_g1_i1	NAC	-2.79323	#N/A	#N/A	0.0249929	#N/A	#N/A
TRINITY_DN27020_c0_g1_i1	NAC	-2.86419	#N/A	#N/A	0.0287312	#N/A	#N/A
TRINITY_DN33193_c0_g1_i7	NAC	-2.86802	#N/A	#N/A	0.0054502	#N/A	#N/A
TRINITY_DN30753_c0_g1_i2	NAC	-2.87378	-2.92319	#N/A	0.0382264	0.0318398	#N/A
TRINITY_DN34577_c3_g1_i4	NAC	-2.88174	-2.23947	#N/A	0.00363056	0.0463529	#N/A
TRINITY_DN33687_c0_g1_i2	NAC	-2.89679	-2.70163	#N/A	0.0111079	0.0249411	#N/A
TRINITY_DN32580_c0_g1_i1	NAC	-3.19945	#N/A	#N/A	0.00330566	#N/A	#N/A
TRINITY_DN34136_c0_g1_i2	NAC	-3.27342	#N/A	#N/A	0.0256818	#N/A	#N/A
TRINITY_DN35793_c0_g2_i1	NAC	-3.29912	#N/A	#N/A	0.00177674	#N/A	#N/A
TRINITY_DN34270_c1_g1_i6	NAC	-3.39001	-2.8827	#N/A	0.000390921	0.0035638	#N/A
TRINITY_DN27815_c0_g1_i2	NAC	-3.49293	-3.44935	#N/A	0.0256818	0.0321691	#N/A
TRINITY_DN34704_c0_g5_i3	NAC	-3.52166	-3.21204	#N/A	0.000612493	0.0022836	#N/A
TRINITY_DN33501_c0_g1_i13	NAC	-3.53497	#N/A	#N/A	0.0508371	#N/A	#N/A
TRINITY_DN35559_c0_g3_i1	NAC	-3.54268	#N/A	#N/A	0.0109152	#N/A	#N/A
TRINITY_DN34583_c1_g1_i5	NAC	-3.61449	#N/A	#N/A	0.00179076	#N/A	#N/A
TRINITY_DN32177_c0_g1_i5	NAC	-3.63917	#N/A	#N/A	0.000790095	#N/A	#N/A
TRINITY_DN34362_c0_g3_i1	NAC	-3.67286	#N/A	3.96783	0.0128308	#N/A	0.0264427
TRINITY_DN32177_c0_g1_i6	NAC	-3.72202	#N/A	#N/A	0.000475813	#N/A	#N/A
TRINITY_DN30761_c0_g2_i2	NAC	-3.79445	#N/A	#N/A	0.00864984	#N/A	#N/A
TRINITY_DN32996_c0_g2_i3	NAC	-3.88471	#N/A	3.05097	0.00295385	#N/A	0.054039
TRINITY_DN35870_c2_g2_i6	NAC	-3.90659	#N/A	#N/A	0.00583196	#N/A	#N/A
TRINITY_DN33618_c0_g2_i2	NAC	-3.98577	-3.77752	#N/A	7.18733e-05	0.000148115	#N/A
TRINITY_DN34583_c1_g1_i2	NAC	-4.12152	-3.14425	#N/A	0.00020115	0.0110358	#N/A
TRINITY_DN33724_c3_g2_i1	NAC	-4.13864	-3.76018	#N/A	0.00229042	0.0100378	#N/A
TRINITY_DN32670_c0_g3_i3	NAC	-4.22711	-4.31439	#N/A	0.00526818	0.00392989	#N/A
TRINITY_DN31886_c0_g2_i1	NAC	-4.28608	#N/A	#N/A	8.58155e-06	#N/A	#N/A
TRINITY_DN36074_c2_g4_i1	NAC	-4.63038	#N/A	3.35292	5.93576e-07	#N/A	0.000775999
TRINITY_DN32580_c0_g1_i2	NAC	-4.97046	#N/A	4.48745	3.52917e-06	#N/A	7.27998e-05
TRINITY_DN21081_c0_g1_i1	NAC	-5.15212	-5.49393	#N/A	3.01897e-05	2.90446e-06	#N/A
TRINITY_DN34270_c1_g1_i1	NAC	-5.22624	-2.47414	2.71856	6.72043e-08	0.0285552	0.0144617
TRINITY_DN34669_c2_g2_i1	NAC	-5.35597	#N/A	4.38565	1.15508e-07	#N/A	1.74981e-05
TRINITY_DN26343_c0_g1_i1	NAC	-5.59049	-4.63021	#N/A	2.15089e-07	1.76292e-05	#N/A
TRINITY_DN33834_c1_g2_i6	NAC	-6.24303	#N/A	5.33484	2.64402e-09	#N/A	3.4432e-07
TRINITY_DN33834_c1_g2_i4	NAC	-6.37427	#N/A	5.55786	3.34352e-07	#N/A	5.74085e-06
TRINITY_DN34645_c0_g1_i6	NAC	#N/A	6.18084	#N/A	#N/A	4.09365e-06	#N/A
TRINITY_DN32967_c1_g1_i5	NAC	#N/A	5.90889	4.12886	#N/A	7.91699e-08	0.0045571
TRINITY_DN33545_c0_g1_i8	NAC	#N/A	4.47362	#N/A	#N/A	0.00915055	#N/A
TRINITY_DN31382_c0_g1_i2	NAC	#N/A	4.33873	#N/A	#N/A	0.000309711	#N/A
TRINITY_DN35155_c0_g2_i1	NAC	#N/A	4.26056	#N/A	#N/A	0.0200226	#N/A
TRINITY_DN32967_c1_g4_i1	NAC	#N/A	4.20063	5.23172	#N/A	3.80564e-05	9.84204e-07
TRINITY_DN28857_c0_g1_i3	NAC	#N/A	4.0105	#N/A	#N/A	0.0377255	#N/A
TRINITY_DN35201_c0_g4_i9	NAC	#N/A	3.64571	#N/A	#N/A	0.0190795	#N/A
TRINITY_DN33320_c0_g2_i6	NAC	#N/A	3.37969	#N/A	#N/A	0.0176746	#N/A
TRINITY_DN33515_c0_g3_i2	NAC	#N/A	3.33688	#N/A	#N/A	0.0557847	#N/A
TRINITY_DN35972_c0_g3_i3	NAC	#N/A	3.20436	3.57205	#N/A	0.000936442	0.000597457
TRINITY_DN29412_c0_g1_i2	NAC	#N/A	3.0253	#N/A	#N/A	0.0154426	#N/A
TRINITY_DN35794_c2_g2_i6	NAC	#N/A	2.92143	2.81405	#N/A	0.0115681	0.0529091
TRINITY_DN35344_c0_g6_i1	NAC	#N/A	2.91199	#N/A	#N/A	0.032453	#N/A
TRINITY_DN35972_c0_g3_i2	NAC	#N/A	2.89876	2.84217	#N/A	0.00664326	0.0244689
TRINITY_DN34948_c3_g2_i8	NAC	#N/A	2.78898	#N/A	#N/A	0.0109924	#N/A
TRINITY_DN32779_c1_g1_i1	NAC	#N/A	2.65262	#N/A	#N/A	0.0104048	#N/A
TRINITY_DN35972_c0_g1_i3	NAC	#N/A	2.63454	3.63689	#N/A	0.00842973	0.000314523
TRINITY_DN35972_c0_g1_i5	NAC	#N/A	2.44389	3.41072	#N/A	0.043249	0.00223993
TRINITY_DN35906_c4_g2_i10	NAC	#N/A	-2.4042	#N/A	#N/A	0.0342691	#N/A
TRINITY_DN35065_c0_g1_i6	NAC	#N/A	-2.56573	#N/A	#N/A	0.0376434	#N/A
TRINITY_DN33206_c0_g1_i3	NAC	#N/A	-2.62154	#N/A	#N/A	0.0171176	#N/A
TRINITY_DN32582_c2_g2_i3	NAC	#N/A	-2.69059	#N/A	#N/A	0.0274839	#N/A
TRINITY_DN35867_c0_g2_i4	NAC	#N/A	-2.92059	#N/A	#N/A	0.0108583	#N/A
TRINITY_DN35259_c0_g1_i7	NAC	#N/A	-3.47896	#N/A	#N/A	0.001806	#N/A
TRINITY_DN33321_c0_g1_i4	NAC	#N/A	-4.92423	-3.20815	#N/A	0.000302012	0.0329255
TRINITY_DN33321_c0_g1_i7	NAC	#N/A	-5.22976	-3.77072	#N/A	6.81963e-05	0.0053588
TRINITY_DN36387_c1_g1_i5	NAC	#N/A	#N/A	4.89673	#N/A	#N/A	6.49572e-07
TRINITY_DN32102_c0_g1_i1	NAC	#N/A	#N/A	4.61248	#N/A	#N/A	6.5931e-06
TRINITY_DN34312_c2_g5_i2	NAC	#N/A	#N/A	3.96576	#N/A	#N/A	0.00881743
TRINITY_DN35155_c0_g1_i13	NAC	#N/A	#N/A	3.88071	#N/A	#N/A	0.0353013
TRINITY_DN35972_c0_g3_i6	NAC	#N/A	#N/A	2.87142	#N/A	#N/A	0.0324087
TRINITY_DN32670_c0_g2_i9	NAC	#N/A	#N/A	2.67395	#N/A	#N/A	0.0263991
TRINITY_DN32960_c0_g2_i1	NAC	#N/A	#N/A	2.53734	#N/A	#N/A	0.0279748
TRINITY_DN33321_c0_g1_i6	NAC	#N/A	#N/A	-3.26627	#N/A	#N/A	0.0157606
TRINITY_DN20121_c0_g1_i1	NAC	#N/A	#N/A	-4.37414	#N/A	#N/A	0.00177495
TRINITY_DN25787_c0_g1_i4	NAC	#N/A	#N/A	-4.45895	#N/A	#N/A	0.0498956
TRINITY_DN32197_c3_g2_i1	NAC	#N/A	#N/A	-5.08085	#N/A	#N/A	0.00521642
TRINITY_DN35244_c1_g6_i2	NF-X1	#N/A	3.54993	#N/A	#N/A	0.0269664	#N/A
TRINITY_DN33380_c0_g1_i5	NF-YA	8.34342	9.26202	#N/A	1.67855e-12	6.18663e-14	#N/A
TRINITY_DN33380_c0_g1_i1	NF-YA	6.89127	#N/A	#N/A	2.06124e-07	#N/A	#N/A
TRINITY_DN36248_c0_g2_i1	NF-YA	6.41236	#N/A	#N/A	8.54695e-08	#N/A	#N/A
TRINITY_DN33485_c1_g1_i2	NF-YA	5.18881	8.50113	#N/A	2.20495e-07	6.42649e-12	#N/A
TRINITY_DN27559_c0_g1_i1	NF-YA	4.54834	5.33201	#N/A	1.7167e-06	2.52591e-08	#N/A
TRINITY_DN28500_c0_g1_i1	NF-YA	4.31966	5.30418	#N/A	1.2574e-05	1.20301e-07	#N/A
TRINITY_DN33570_c1_g5_i1	NF-YA	3.80013	4.77862	#N/A	0.000281852	1.25786e-05	#N/A
TRINITY_DN30292_c0_g1_i1	NF-YA	3.40637	4.36149	#N/A	0.0148223	0.00129625	#N/A
TRINITY_DN32195_c2_g6_i5	NF-YA	3.39003	6.94106	#N/A	0.00106241	6.25538e-08	#N/A
TRINITY_DN34155_c0_g3_i2	NF-YA	3.07224	3.85703	#N/A	0.0125586	0.00237605	#N/A
TRINITY_DN34155_c0_g3_i1	NF-YA	2.74817	3.39074	#N/A	0.00871841	0.000783339	#N/A
TRINITY_DN27559_c0_g2_i1	NF-YA	2.4939	4.25031	#N/A	0.011278	4.00337e-06	#N/A
TRINITY_DN31921_c0_g3_i1	NF-YA	2.28804	3.59243	#N/A	0.0527077	0.0010684	#N/A
TRINITY_DN33834_c1_g3_i15	NF-YA	-3.5857	-3.44935	#N/A	0.0193739	0.0321691	#N/A
TRINITY_DN31921_c0_g1_i1	NF-YA	#N/A	3.34365	#N/A	#N/A	0.01928	#N/A
TRINITY_DN27951_c0_g1_i2	NF-YA	#N/A	2.87731	#N/A	#N/A	0.0200226	#N/A
TRINITY_DN35718_c0_g3_i1	NF-YA	#N/A	2.62101	#N/A	#N/A	0.0211989	#N/A
TRINITY_DN24501_c0_g1_i2	NF-YA	#N/A	-3.52667	-2.64531	#N/A	9.31371e-05	0.017842
TRINITY_DN34315_c2_g3_i1	NF-YA	#N/A	-3.55054	#N/A	#N/A	0.002172	#N/A
TRINITY_DN24501_c0_g1_i1	NF-YA	#N/A	-3.64201	-3.04111	#N/A	0.00149736	0.0362968
TRINITY_DN35840_c1_g7_i1	NF-YA	#N/A	#N/A	3.78183	#N/A	#N/A	0.0186724
TRINITY_DN32076_c3_g7_i1	NF-YA	#N/A	#N/A	-2.70149	#N/A	#N/A	0.0417972
TRINITY_DN32076_c3_g1_i1	NF-YA	#N/A	#N/A	-5.22848	#N/A	#N/A	0.0024813
TRINITY_DN27444_c0_g1_i1	NF-YB	3.91668	3.50987	#N/A	0.00229042	0.00991547	#N/A
TRINITY_DN35946_c1_g2_i1	NF-YB	-2.29636	#N/A	#N/A	0.0423425	#N/A	#N/A
TRINITY_DN62240_c0_g1_i1	NF-YB	-2.85451	#N/A	#N/A	0.00570374	#N/A	#N/A
TRINITY_DN33747_c0_g2_i1	NF-YB	-3.03729	#N/A	#N/A	0.00195197	#N/A	#N/A
TRINITY_DN27935_c0_g1_i2	NF-YB	-4.10732	-3.37921	#N/A	2.34928e-05	0.000606182	#N/A
TRINITY_DN35275_c0_g3_i3	NF-YB	#N/A	#N/A	-3.82444	#N/A	#N/A	0.0166202
TRINITY_DN35786_c3_g1_i9	NF-YC	3.87202	#N/A	#N/A	0.0541405	#N/A	#N/A
TRINITY_DN35786_c3_g1_i8	NF-YC	3.62796	4.18142	#N/A	0.00669089	0.00256404	#N/A
TRINITY_DN35656_c0_g1_i3	NF-YC	3.48965	3.63464	#N/A	0.000146652	5.12156e-05	#N/A
TRINITY_DN34459_c3_g3_i9	NF-YC	3.28637	2.75344	#N/A	0.00126313	0.00697933	#N/A
TRINITY_DN35902_c1_g4_i6	NF-YC	3.00531	3.71566	#N/A	0.0310649	0.00450503	#N/A
TRINITY_DN34459_c3_g1_i5	NF-YC	2.99646	3.54993	#N/A	0.055128	0.0269664	#N/A
TRINITY_DN32196_c4_g7_i2	NF-YC	2.92774	2.98632	#N/A	0.00395805	0.0031804	#N/A
TRINITY_DN36174_c0_g2_i1	NF-YC	2.89955	3.13711	#N/A	0.00201102	0.000609239	#N/A
TRINITY_DN33628_c0_g4_i3	NF-YC	-2.16991	#N/A	#N/A	0.0377492	#N/A	#N/A
TRINITY_DN35813_c2_g2_i1	NF-YC	-2.34535	#N/A	#N/A	0.0215148	#N/A	#N/A
TRINITY_DN28969_c0_g1_i4	NF-YC	-2.5375	#N/A	#N/A	0.0389114	#N/A	#N/A
TRINITY_DN33447_c0_g1_i9	NF-YC	-3.36414	#N/A	#N/A	0.00697577	#N/A	#N/A
TRINITY_DN34267_c0_g1_i3	NF-YC	-3.44421	#N/A	#N/A	0.0297722	#N/A	#N/A
TRINITY_DN30916_c0_g1_i1	NF-YC	-3.54428	#N/A	#N/A	0.00327305	#N/A	#N/A
TRINITY_DN33094_c1_g3_i3	NF-YC	-3.80725	-3.85159	#N/A	0.000370883	0.000257237	#N/A
TRINITY_DN31872_c0_g2_i1	NF-YC	-3.82826	#N/A	3.25176	0.00363056	#N/A	0.0372622
TRINITY_DN35231_c0_g5_i6	NF-YC	-3.84158	#N/A	#N/A	0.0213343	#N/A	#N/A
TRINITY_DN33866_c3_g3_i2	NF-YC	-4.01615	#N/A	4.89625	0.000146652	#N/A	5.39491e-05
TRINITY_DN35188_c0_g6_i1	NF-YC	-4.22711	#N/A	#N/A	0.00526818	#N/A	#N/A
TRINITY_DN35133_c1_g1_i17	NF-YC	#N/A	3.78016	3.94069	#N/A	0.000443065	0.000716241
TRINITY_DN35312_c1_g1_i4	NF-YC	#N/A	3.48346	#N/A	#N/A	0.0110358	#N/A
TRINITY_DN34677_c0_g1_i15	NF-YC	#N/A	3.00613	#N/A	#N/A	0.00242558	#N/A
TRINITY_DN32196_c0_g1_i2	NF-YC	#N/A	2.42413	#N/A	#N/A	0.0165205	#N/A
TRINITY_DN29899_c0_g1_i2	NF-YC	#N/A	2.22308	#N/A	#N/A	0.0375857	#N/A
TRINITY_DN30767_c0_g2_i1	NF-YC	#N/A	-2.24862	#N/A	#N/A	0.0449905	#N/A
TRINITY_DN34514_c0_g1_i2	NF-YC	#N/A	-3.95313	#N/A	#N/A	0.0161951	#N/A
TRINITY_DN32872_c0_g1_i4	Nin-like	4.70706	#N/A	#N/A	0.00374425	#N/A	#N/A
TRINITY_DN33474_c1_g1_i2	Nin-like	4.68789	7.54637	#N/A	7.30404e-06	1.91951e-09	#N/A
TRINITY_DN33973_c1_g1_i1	Nin-like	3.99945	#N/A	#N/A	0.00150851	#N/A	#N/A
TRINITY_DN35598_c0_g3_i2	Nin-like	3.37929	4.83851	#N/A	0.00098629	8.90845e-06	#N/A
TRINITY_DN32264_c1_g1_i1	Nin-like	3.26578	6.67996	3.38014	0.000351134	5.5961e-12	0.00236631
TRINITY_DN32264_c1_g5_i2	Nin-like	2.46878	#N/A	#N/A	0.0152509	#N/A	#N/A
TRINITY_DN32264_c1_g5_i1	Nin-like	2.27653	#N/A	#N/A	0.0227734	#N/A	#N/A
TRINITY_DN35598_c0_g2_i4	Nin-like	-2.85604	-3.22744	#N/A	0.00213162	0.000336626	#N/A
TRINITY_DN32264_c1_g3_i2	Nin-like	#N/A	6.32827	4.43507	#N/A	3.3149e-11	1.17654e-05
TRINITY_DN32264_c1_g3_i1	Nin-like	#N/A	5.70319	4.31317	#N/A	4.20591e-09	6.01669e-05
TRINITY_DN36190_c1_g1_i5	Nin-like	#N/A	4.14094	#N/A	#N/A	0.0307619	#N/A
TRINITY_DN30127_c0_g1_i2	Nin-like	#N/A	3.86057	#N/A	#N/A	0.00991547	#N/A
TRINITY_DN35869_c0_g3_i1	RAV	#N/A	4.74377	#N/A	#N/A	0.00305837	#N/A
TRINITY_DN33761_c2_g1_i3	RAV	#N/A	-3.23504	#N/A	#N/A	0.00595922	#N/A
TRINITY_DN36489_c4_g7_i1	S1Fa-like	3.56257	3.15576	#N/A	0.00864984	0.0348858	#N/A
TRINITY_DN33281_c0_g4_i1	S1Fa-like	3.39824	#N/A	#N/A	0.0423425	#N/A	#N/A
TRINITY_DN33095_c5_g3_i1	S1Fa-like	3.05692	#N/A	#N/A	0.0256818	#N/A	#N/A
TRINITY_DN35368_c1_g1_i2	S1Fa-like	#N/A	-4.37003	#N/A	#N/A	0.000870325	#N/A
TRINITY_DN34310_c1_g4_i1	SBP	4.5263	4.92281	#N/A	0.000144659	1.70238e-05	#N/A
TRINITY_DN34310_c1_g4_i4	SBP	3.36829	5.10555	#N/A	0.000973124	2.1703e-06	#N/A
TRINITY_DN32138_c0_g2_i2	SBP	2.69125	2.44732	#N/A	0.0217497	0.0423531	#N/A
TRINITY_DN27983_c0_g1_i1	SBP	-3.38634	#N/A	#N/A	0.0013171	#N/A	#N/A
TRINITY_DN30508_c0_g1_i1	SBP	#N/A	3.12192	#N/A	#N/A	0.0390295	#N/A
TRINITY_DN32138_c0_g1_i1	SBP	#N/A	2.89687	#N/A	#N/A	0.00911858	#N/A
TRINITY_DN31742_c0_g1_i2	SBP	#N/A	2.61688	#N/A	#N/A	0.0167105	#N/A
TRINITY_DN34182_c0_g1_i4	SBP	#N/A	-3.83794	#N/A	#N/A	0.00764738	#N/A
TRINITY_DN33893_c0_g4_i1	SRS	#N/A	4.20199	#N/A	#N/A	0.0246227	#N/A
TRINITY_DN34941_c1_g1_i4	SRS	#N/A	3.37969	#N/A	#N/A	0.0176746	#N/A
TRINITY_DN26490_c0_g1_i1	STAT	3.6037	#N/A	#N/A	0.0213343	#N/A	#N/A
TRINITY_DN32433_c3_g3_i2	STAT	2.62963	2.6244	#N/A	0.0190495	0.0199768	#N/A
TRINITY_DN32433_c3_g3_i3	STAT	2.35376	2.53035	#N/A	0.0222226	0.0128133	#N/A
TRINITY_DN29052_c0_g1_i2	STAT	-2.79571	#N/A	2.45229	0.0028684	#N/A	0.0361977
TRINITY_DN30233_c0_g1_i3	STAT	-2.87378	#N/A	#N/A	0.0382264	#N/A	#N/A
TRINITY_DN32433_c3_g5_i1	STAT	-3.26858	-3.38465	#N/A	0.00370454	0.00217149	#N/A
TRINITY_DN32713_c1_g3_i1	STAT	-4.4402	#N/A	3.05759	7.18733e-05	#N/A	0.0178307
TRINITY_DN34216_c1_g2_i7	STAT	-5.11468	#N/A	3.8977	0.00014981	#N/A	0.00499299
TRINITY_DN32463_c0_g1_i2	STAT	#N/A	5.28517	#N/A	#N/A	0.000356493	#N/A
TRINITY_DN34829_c0_g2_i1	STAT	#N/A	3.37969	#N/A	#N/A	0.0176746	#N/A
TRINITY_DN27955_c0_g1_i3	STAT	#N/A	3.34599	#N/A	#N/A	0.00609933	#N/A
TRINITY_DN33026_c0_g3_i1	STAT	#N/A	#N/A	5.08364	#N/A	#N/A	0.00386661
TRINITY_DN33353_c2_g1_i7	TALE	4.42818	4.42323	#N/A	0.0107024	0.011096	#N/A
TRINITY_DN35241_c1_g1_i2	TALE	3.68515	5.08637	#N/A	0.00010802	1.25156e-07	#N/A
TRINITY_DN34518_c1_g2_i1	TALE	3.13785	#N/A	#N/A	0.0345528	#N/A	#N/A
TRINITY_DN35514_c0_g2_i1	TALE	2.77581	4.15201	#N/A	0.0284805	0.000777167	#N/A
TRINITY_DN32235_c0_g1_i3	TALE	-2.78643	#N/A	#N/A	0.0361941	#N/A	#N/A
TRINITY_DN35343_c5_g1_i5	TALE	-2.81994	#N/A	#N/A	0.014691	#N/A	#N/A
TRINITY_DN35402_c1_g1_i3	TALE	-3.49293	#N/A	#N/A	0.0256818	#N/A	#N/A
TRINITY_DN36168_c2_g2_i1	TALE	#N/A	#N/A	2.92781	#N/A	#N/A	0.0340228
TRINITY_DN33663_c1_g4_i1	TCP	4.14589	#N/A	#N/A	0.0284805	#N/A	#N/A
TRINITY_DN33663_c0_g3_i1	TCP	4.08214	#N/A	#N/A	0.0284805	#N/A	#N/A
TRINITY_DN33485_c0_g1_i2	TCP	3.94551	#N/A	#N/A	0.0433376	#N/A	#N/A
TRINITY_DN34715_c1_g2_i3	TCP	2.86497	3.26148	#N/A	0.0435173	0.0275788	#N/A
TRINITY_DN32011_c1_g4_i1	TCP	-3.34295	#N/A	#N/A	0.00521946	#N/A	#N/A
TRINITY_DN34392_c6_g1_i1	TCP	-3.34795	#N/A	#N/A	0.00169252	#N/A	#N/A
TRINITY_DN33974_c2_g1_i3	TCP	#N/A	3.97563	4.12774	#N/A	0.00615771	0.0146536
TRINITY_DN34700_c1_g2_i7	TCP	#N/A	#N/A	3.15118	#N/A	#N/A	0.0211167
TRINITY_DN35036_c2_g2_i1	Trihelix	8.55973	#N/A	#N/A	2.1762e-11	#N/A	#N/A
TRINITY_DN34701_c2_g2_i2	Trihelix	6.53436	6.52941	#N/A	1.39548e-06	6.23144e-07	#N/A
TRINITY_DN32976_c0_g1_i2	Trihelix	4.20694	#N/A	#N/A	0.0230911	#N/A	#N/A
TRINITY_DN35036_c2_g3_i15	Trihelix	3.68593	9.56722	5.84225	5.48129e-05	1.792e-16	7.69059e-06
TRINITY_DN30034_c0_g1_i1	Trihelix	3.57037	#N/A	-4.35576	0.00259326	#N/A	0.000245767
TRINITY_DN35036_c2_g3_i3	Trihelix	3.3071	#N/A	#N/A	0.0222711	#N/A	#N/A
TRINITY_DN35460_c1_g2_i2	Trihelix	3.2917	#N/A	-3.5415	0.0041227	#N/A	0.00499299
TRINITY_DN32253_c0_g1_i1	Trihelix	3.25792	#N/A	#N/A	0.0226875	#N/A	#N/A
TRINITY_DN35036_c2_g3_i10	Trihelix	3.02755	#N/A	#N/A	0.00186117	#N/A	#N/A
TRINITY_DN35036_c2_g1_i1	Trihelix	2.69668	8.64548	5.90473	0.0055122	2.72309e-12	0.000122003
TRINITY_DN35911_c2_g11_i1	Trihelix	2.4309	5.02924	2.56462	0.012922	4.28262e-08	0.0410847
TRINITY_DN33833_c3_g6_i2	Trihelix	-2.14528	-2.48883	#N/A	0.0511553	0.0156815	#N/A
TRINITY_DN34125_c0_g3_i1	Trihelix	-2.5363	#N/A	#N/A	0.0441301	#N/A	#N/A
TRINITY_DN32650_c2_g4_i2	Trihelix	-2.61944	#N/A	2.83364	0.0258749	#N/A	0.0491681
TRINITY_DN33640_c5_g1_i4	Trihelix	-2.64958	-2.46667	#N/A	0.00962008	0.0200226	#N/A
TRINITY_DN33640_c5_g3_i1	Trihelix	-2.9912	-3.4271	#N/A	0.00714142	0.00106542	#N/A
TRINITY_DN32888_c0_g1_i5	Trihelix	-3.24924	#N/A	#N/A	0.00398146	#N/A	#N/A
TRINITY_DN3648_c0_g1_i1	Trihelix	-3.60173	#N/A	#N/A	0.0423425	#N/A	#N/A
TRINITY_DN33050_c0_g5_i1	Trihelix	-4.59132	-4.73367	#N/A	1.12566e-06	2.20887e-07	#N/A
TRINITY_DN33618_c0_g3_i2	Trihelix	-4.79333	-4.52858	#N/A	2.13762e-06	4.24364e-06	#N/A
TRINITY_DN33459_c2_g7_i1	Trihelix	-4.97057	-3.84666	#N/A	0.000296406	0.022678	#N/A
TRINITY_DN34701_c2_g4_i1	Trihelix	-6.1283	-5.77662	#N/A	2.06124e-07	6.18191e-07	#N/A
TRINITY_DN29480_c0_g2_i1	Trihelix	-7.01199	-7.49352	#N/A	1.21989e-08	2.07239e-10	#N/A
TRINITY_DN34951_c0_g7_i1	Trihelix	#N/A	4.52155	#N/A	#N/A	0.000609081	#N/A
TRINITY_DN30034_c0_g4_i1	Trihelix	#N/A	3.33688	#N/A	#N/A	0.0557847	#N/A
TRINITY_DN33136_c1_g4_i9	Trihelix	#N/A	-2.44118	#N/A	#N/A	0.0363057	#N/A
TRINITY_DN35460_c1_g1_i1	Trihelix	#N/A	-2.89313	#N/A	#N/A	0.005057	#N/A
TRINITY_DN33156_c0_g1_i1	Trihelix	#N/A	-3.67061	#N/A	#N/A	0.0381004	#N/A
TRINITY_DN34125_c0_g2_i1	Trihelix	#N/A	-4.84349	-3.69755	#N/A	0.000425578	0.0127129
TRINITY_DN37682_c0_g1_i1	Trihelix	#N/A	#N/A	6.27563	#N/A	#N/A	5.21042e-08
TRINITY_DN36347_c2_g2_i19	Trihelix	#N/A	#N/A	5.35203	#N/A	#N/A	0.00145591
TRINITY_DN30633_c0_g1_i2	Trihelix	#N/A	#N/A	-3.06043	#N/A	#N/A	0.0284735
TRINITY_DN30633_c0_g1_i6	Trihelix	#N/A	#N/A	-7.35141	#N/A	#N/A	1.0699e-07
TRINITY_DN33918_c0_g1_i5	VOZ	-4.02754	-3.34864	#N/A	0.000139808	0.00267921	#N/A
TRINITY_DN8475_c0_g1_i1	Whirly	2.78041	#N/A	#N/A	0.0578847	#N/A	#N/A
TRINITY_DN30959_c1_g1_i2	Whirly	#N/A	-2.91598	-3.61775	#N/A	0.00846252	0.00361749
TRINITY_DN26971_c0_g1_i1	WOX	3.30629	4.73904	#N/A	0.000673625	1.17915e-06	#N/A
TRINITY_DN34063_c2_g1_i2	WOX	-2.82583	#N/A	#N/A	0.0321629	#N/A	#N/A
TRINITY_DN35787_c1_g1_i3	WRKY	5.06391	7.69125	#N/A	2.94526e-07	1.58691e-11	#N/A
TRINITY_DN35471_c2_g1_i7	WRKY	4.24906	4.24397	#N/A	0.00208776	0.00193515	#N/A
TRINITY_DN23927_c0_g1_i1	WRKY	4.20694	#N/A	#N/A	0.0230911	#N/A	#N/A
TRINITY_DN29383_c0_g1_i4	WRKY	4.16551	5.67046	#N/A	1.38571e-05	1.40954e-08	#N/A
TRINITY_DN34368_c0_g2_i2	WRKY	3.94338	4.86198	#N/A	0.00714142	0.00219922	#N/A
TRINITY_DN35787_c1_g3_i1	WRKY	3.41116	6.37729	#N/A	0.000339875	1.41764e-09	#N/A
TRINITY_DN25896_c0_g1_i1	WRKY	3.37788	4.33299	#N/A	0.0164804	0.0014836	#N/A
TRINITY_DN31157_c0_g1_i8	WRKY	3.20259	5.45521	#N/A	0.00370454	6.1393e-06	#N/A
TRINITY_DN35787_c1_g3_i3	WRKY	3.05548	6.34529	3.25611	0.000877424	1.12347e-11	0.00219618
TRINITY_DN28027_c0_g1_i1	WRKY	2.94484	3.89996	#N/A	0.0382264	0.00845407	#N/A
TRINITY_DN35464_c3_g2_i1	WRKY	2.72899	2.60935	#N/A	0.0170471	0.024189	#N/A
TRINITY_DN34684_c0_g2_i1	WRKY	2.45852	3.52169	#N/A	0.0302102	0.0010684	#N/A
TRINITY_DN28475_c0_g1_i3	WRKY	2.44911	4.09951	#N/A	0.0399272	0.000401464	#N/A
TRINITY_DN34684_c0_g2_i2	WRKY	2.44363	4.96914	#N/A	0.0195014	1.29411e-06	#N/A
TRINITY_DN6116_c0_g1_i1	WRKY	2.3482	#N/A	#N/A	0.0520486	#N/A	#N/A
TRINITY_DN35905_c2_g5_i2	WRKY	-2.22621	#N/A	#N/A	0.0388728	#N/A	#N/A
TRINITY_DN33064_c0_g1_i6	WRKY	-2.36891	#N/A	#N/A	0.0541405	#N/A	#N/A
TRINITY_DN29994_c0_g1_i1	WRKY	-2.45813	#N/A	#N/A	0.0195343	#N/A	#N/A
TRINITY_DN34156_c0_g3_i1	WRKY	-2.46307	#N/A	#N/A	0.0127846	#N/A	#N/A
TRINITY_DN36062_c1_g2_i16	WRKY	-2.48297	#N/A	#N/A	0.0520486	#N/A	#N/A
TRINITY_DN34439_c0_g1_i1	WRKY	-2.72047	#N/A	#N/A	0.0171486	#N/A	#N/A
TRINITY_DN33351_c0_g2_i1	WRKY	-2.87378	#N/A	#N/A	0.0382264	#N/A	#N/A
TRINITY_DN35408_c4_g1_i3	WRKY	-2.94402	#N/A	3.13159	0.0100252	#N/A	0.02298
TRINITY_DN32557_c3_g1_i1	WRKY	-3.21812	-2.50958	#N/A	0.00230348	0.0381004	#N/A
TRINITY_DN34156_c0_g1_i1	WRKY	-3.22931	#N/A	#N/A	0.0015239	#N/A	#N/A
TRINITY_DN35515_c1_g3_i2	WRKY	-3.9343	#N/A	2.97691	0.000268607	#N/A	0.0192553
TRINITY_DN36062_c1_g2_i9	WRKY	-3.94804	#N/A	#N/A	0.0155005	#N/A	#N/A
TRINITY_DN35881_c0_g1_i1	WRKY	-4.49637	#N/A	3.68025	0.00208776	#N/A	0.0274289
TRINITY_DN35661_c1_g5_i1	WRKY	-4.63712	-3.044	#N/A	3.58083e-06	0.00535347	#N/A
TRINITY_DN30790_c1_g3_i1	WRKY	-4.8384	-3.84666	#N/A	0.000509883	0.022678	#N/A
TRINITY_DN35905_c2_g1_i4	WRKY	-5.28742	-3.16343	#N/A	1.11598e-06	0.0145216	#N/A
TRINITY_DN35905_c2_g1_i3	WRKY	-5.43993	#N/A	#N/A	7.28036e-06	#N/A	#N/A
TRINITY_DN34156_c0_g4_i1	WRKY	-5.86426	#N/A	3.35136	4.63979e-06	#N/A	0.00599073
TRINITY_DN35411_c0_g2_i5	WRKY	-6.15924	#N/A	6.46491	6.40936e-09	#N/A	1.65209e-08
TRINITY_DN36331_c0_g3_i2	WRKY	#N/A	4.97123	#N/A	#N/A	0.00134619	#N/A
TRINITY_DN36154_c0_g8_i3	WRKY	#N/A	3.01536	#N/A	#N/A	0.0574773	#N/A
TRINITY_DN35161_c0_g1_i1	WRKY	#N/A	2.75577	#N/A	#N/A	0.0121656	#N/A
TRINITY_DN35591_c2_g1_i3	WRKY	#N/A	-2.70555	#N/A	#N/A	0.0359417	#N/A
TRINITY_DN32354_c0_g1_i5	WRKY	#N/A	-3.44935	#N/A	#N/A	0.0321691	#N/A
TRINITY_DN35661_c1_g3_i2	WRKY	#N/A	-3.95313	#N/A	#N/A	0.0161951	#N/A
TRINITY_DN20499_c0_g1_i1	WRKY	#N/A	-4.15803	-4.53476	#N/A	0.000124438	0.000363837
TRINITY_DN32646_c0_g2_i2	WRKY	#N/A	#N/A	3.3811	#N/A	#N/A	0.0391095
TRINITY_DN34793_c0_g2_i1	YABBY	-2.7595	#N/A	#N/A	0.018044	#N/A	#N/A
TRINITY_DN32353_c4_g2_i7	YABBY	-2.79551	#N/A	#N/A	0.0224029	#N/A	#N/A
TRINITY_DN26058_c0_g1_i1	YABBY	-3.50329	-4.30481	#N/A	0.00065841	9.01858e-06	#N/A
TRINITY_DN33956_c2_g1_i6	YABBY	#N/A	-2.70942	#N/A	#N/A	0.0505832	#N/A
TRINITY_DN36009_c0_g3_i4	ZF-HD	3.73059	3.1495	#N/A	0.0013854	0.00545395	#N/A
TRINITY_DN35776_c0_g7_i2	ZF-HD	2.9938	4.03645	#N/A	0.00250522	3.53146e-05	#N/A
TRINITY_DN36009_c0_g3_i3	ZF-HD	2.81515	3.84474	#N/A	0.00435154	7.16541e-05	#N/A
TRINITY_DN36472_c0_g1_i1	ZF-HD	-3.7018	-3.14425	#N/A	0.00128762	0.0110358	#N/A
TRINITY_DN34811_c1_g3_i1	ZF-HD	-3.91984	#N/A	4.19638	6.09927e-05	#N/A	7.76078e-05
TRINITY_DN21367_c0_g1_i1	ZF-HD	#N/A	#N/A	5.32109	#N/A	#N/A	0.00166627
TRINITY_DN32818_c1_g2_i1	#N/A	11.0922	4.81596	-6.29493	1.39605e-17	7.09731e-08	2.19203e-05
TRINITY_DN32818_c1_g2_i3	#N/A	10.3136	4.68114	-5.65119	9.8045e-16	1.93309e-07	0.000429642
TRINITY_DN34376_c0_g2_i2	#N/A	8.67495	2.59951	-6.10107	4.61497e-13	0.00679835	2.61149e-06
TRINITY_DN22894_c0_g1_i1	#N/A	8.52718	7.03993	#N/A	2.46576e-11	1.014e-10	#N/A
TRINITY_DN32955_c0_g4_i1	#N/A	7.87323	5.52435	#N/A	4.61497e-13	1.76023e-09	#N/A
TRINITY_DN33950_c1_g1_i1	#N/A	7.47252	9.40731	#N/A	1.61023e-12	4.6766e-16	#N/A
TRINITY_DN32955_c0_g6_i1	#N/A	7.23996	3.96615	-3.30585	1.94949e-12	7.84799e-06	0.00764409
TRINITY_DN36461_c1_g2_i1	#N/A	6.83115	#N/A	#N/A	9.82972e-10	#N/A	#N/A
TRINITY_DN35310_c1_g5_i1	#N/A	6.53436	6.52941	#N/A	1.39548e-06	6.23144e-07	#N/A
TRINITY_DN25780_c0_g1_i1	#N/A	6.34364	4.14088	#N/A	3.58083e-06	0.00032137	#N/A
TRINITY_DN34987_c0_g1_i7	#N/A	6.33701	#N/A	#N/A	2.12558e-08	#N/A	#N/A
TRINITY_DN34750_c5_g1_i14	#N/A	6.18579	6.18084	#N/A	7.43111e-06	4.09365e-06	#N/A
TRINITY_DN29623_c0_g1_i1	#N/A	6.12382	#N/A	#N/A	1.0304e-05	#N/A	#N/A
TRINITY_DN33229_c2_g1_i1	#N/A	5.96772	3.1253	#N/A	8.65855e-07	0.00238827	#N/A
TRINITY_DN34961_c3_g3_i1	#N/A	5.93616	#N/A	#N/A	2.64402e-09	#N/A	#N/A
TRINITY_DN29649_c0_g1_i2	#N/A	5.92556	#N/A	#N/A	1.33907e-07	#N/A	#N/A
TRINITY_DN30257_c0_g1_i2	#N/A	5.86437	#N/A	#N/A	3.24177e-05	#N/A	#N/A
TRINITY_DN30886_c0_g1_i2	#N/A	5.80303	5.79784	#N/A	5.59688e-08	1.9509e-08	#N/A
TRINITY_DN28967_c0_g1_i1	#N/A	5.76637	#N/A	#N/A	5.25276e-05	#N/A	#N/A
TRINITY_DN31303_c0_g1_i3	#N/A	5.76637	#N/A	#N/A	5.25276e-05	#N/A	#N/A
TRINITY_DN33240_c2_g5_i1	#N/A	5.72523	#N/A	#N/A	6.39282e-05	#N/A	#N/A
TRINITY_DN65398_c0_g1_i1	#N/A	5.648	2.79797	#N/A	7.37554e-08	0.00419756	#N/A
TRINITY_DN30469_c0_g1_i1	#N/A	5.61692	#N/A	#N/A	0.00010533	#N/A	#N/A
TRINITY_DN34987_c0_g1_i1	#N/A	5.56688	9.01182	#N/A	8.52685e-09	5.47872e-15	#N/A
TRINITY_DN30808_c0_g1_i8	#N/A	5.54781	#N/A	#N/A	0.000130327	#N/A	#N/A
TRINITY_DN29334_c0_g2_i2	#N/A	5.52094	5.27701	#N/A	4.03334e-08	3.35092e-08	#N/A
TRINITY_DN35849_c2_g2_i4	#N/A	5.49982	#N/A	#N/A	0.000164075	#N/A	#N/A
TRINITY_DN36003_c1_g1_i5	#N/A	5.39878	5.39383	#N/A	0.00026278	0.00020882	#N/A
TRINITY_DN28987_c0_g2_i1	#N/A	5.39878	#N/A	-5.39402	0.00026278	#N/A	0.00128062
TRINITY_DN30312_c0_g1_i1	#N/A	5.37237	5.36742	#N/A	0.000296406	0.000238746	#N/A
TRINITY_DN34850_c0_g1_i5	#N/A	5.31806	3.1153	#N/A	0.000375832	0.0242201	#N/A
TRINITY_DN27410_c0_g1_i3	#N/A	5.31611	#N/A	#N/A	3.43746e-06	#N/A	#N/A
TRINITY_DN35862_c0_g3_i1	#N/A	5.2717	#N/A	#N/A	5.69804e-07	#N/A	#N/A
TRINITY_DN22461_c0_g1_i1	#N/A	5.23256	#N/A	#N/A	0.000495862	#N/A	#N/A
TRINITY_DN29965_c0_g1_i2	#N/A	5.21449	#N/A	-4.58848	3.32432e-08	#N/A	2.61149e-06
TRINITY_DN35380_c1_g1_i15	#N/A	5.20314	#N/A	#N/A	5.59688e-08	#N/A	#N/A
TRINITY_DN26740_c0_g1_i1	#N/A	5.16074	8.18687	#N/A	4.81746e-07	4.38371e-11	#N/A
TRINITY_DN35746_c1_g3_i1	#N/A	5.14167	#N/A	#N/A	0.000729709	#N/A	#N/A
TRINITY_DN32308_c0_g1_i2	#N/A	5.11626	2.63208	#N/A	2.15089e-07	0.00683762	#N/A
TRINITY_DN33403_c2_g2_i1	#N/A	5.11294	5.86648	#N/A	1.75641e-07	2.18539e-09	#N/A
TRINITY_DN32877_c3_g1_i3	#N/A	5.11006	#N/A	#N/A	0.000848809	#N/A	#N/A
TRINITY_DN34613_c1_g1_i14	#N/A	5.07773	#N/A	#N/A	0.000981084	#N/A	#N/A
TRINITY_DN35273_c2_g1_i2	#N/A	5.07588	5.62934	#N/A	1.37344e-05	2.45125e-06	#N/A
TRINITY_DN35061_c1_g1_i3	#N/A	5.04467	#N/A	#N/A	0.00112428	#N/A	#N/A
TRINITY_DN29921_c0_g1_i6	#N/A	5.02824	#N/A	#N/A	1.76977e-05	#N/A	#N/A
TRINITY_DN29515_c0_g1_i1	#N/A	4.97823	#N/A	#N/A	0.000104043	#N/A	#N/A
TRINITY_DN23207_c0_g1_i1	#N/A	4.94067	#N/A	#N/A	0.00173659	#N/A	#N/A
TRINITY_DN31353_c0_g1_i3	#N/A	4.90427	3.97563	#N/A	0.00201102	0.00615771	#N/A
TRINITY_DN22879_c0_g1_i1	#N/A	4.88125	5.27776	#N/A	2.78228e-05	2.7408e-06	#N/A
TRINITY_DN31430_c0_g1_i1	#N/A	4.86693	3.93829	#N/A	0.00232347	0.00716283	#N/A
TRINITY_DN33954_c4_g2_i7	#N/A	4.80612	#N/A	#N/A	4.89965e-05	#N/A	#N/A
TRINITY_DN32605_c0_g1_i9	#N/A	4.76244	6.13862	#N/A	4.99256e-06	2.07309e-08	#N/A
TRINITY_DN31264_c0_g3_i4	#N/A	4.75933	#N/A	#N/A	0.000268723	#N/A	#N/A
TRINITY_DN26452_c0_g1_i2	#N/A	4.74872	#N/A	#N/A	0.00320424	#N/A	#N/A
TRINITY_DN35649_c0_g4_i1	#N/A	4.74872	#N/A	#N/A	0.00320424	#N/A	#N/A
TRINITY_DN6182_c0_g1_i1	#N/A	4.70706	#N/A	#N/A	0.00374425	#N/A	#N/A
TRINITY_DN28239_c0_g1_i1	#N/A	4.69748	4.69231	#N/A	6.69315e-05	4.49735e-05	#N/A
TRINITY_DN33324_c2_g4_i1	#N/A	4.64149	8.39728	#N/A	2.11436e-06	1.19905e-11	#N/A
TRINITY_DN33739_c0_g1_i5	#N/A	4.6364	5.87519	#N/A	3.48815e-06	2.57539e-08	#N/A
TRINITY_DN24830_c0_g1_i2	#N/A	4.61996	#N/A	#N/A	0.00521946	#N/A	#N/A
TRINITY_DN31564_c0_g1_i10	#N/A	4.61996	#N/A	#N/A	0.00521946	#N/A	#N/A
TRINITY_DN25236_c0_g1_i1	#N/A	4.57627	5.49488	#N/A	0.000566415	0.000124235	#N/A
TRINITY_DN28416_c0_g2_i1	#N/A	4.57435	4.5694	#N/A	0.0062547	0.00619758	#N/A
TRINITY_DN35895_c0_g4_i3	#N/A	4.51575	2.2148	#N/A	7.18733e-05	0.0563509	#N/A
TRINITY_DN28362_c0_g1_i5	#N/A	4.51326	#N/A	#N/A	0.000153532	#N/A	#N/A
TRINITY_DN34226_c0_g2_i2	#N/A	4.50008	6.1703	#N/A	2.2782e-06	5.0933e-10	#N/A
TRINITY_DN25383_c0_g1_i2	#N/A	4.49171	5.96886	#N/A	0.000203435	1.21469e-05	#N/A
TRINITY_DN33452_c4_g1_i1	#N/A	4.46217	6.6548	#N/A	9.28507e-05	3.12374e-07	#N/A
TRINITY_DN35849_c2_g2_i8	#N/A	4.46217	2.34474	#N/A	9.28507e-05	0.0410396	#N/A
TRINITY_DN32605_c0_g1_i2	#N/A	4.45626	5.91548	#N/A	5.88719e-06	2.05385e-08	#N/A
TRINITY_DN34456_c0_g1_i10	#N/A	4.44882	#N/A	#N/A	0.00101156	#N/A	#N/A
TRINITY_DN31250_c1_g1_i9	#N/A	4.42818	#N/A	#N/A	0.0107024	#N/A	#N/A
TRINITY_DN31923_c0_g1_i1	#N/A	4.42818	#N/A	#N/A	0.0107024	#N/A	#N/A
TRINITY_DN33107_c1_g1_i6	#N/A	4.42818	#N/A	#N/A	0.0107024	#N/A	#N/A
TRINITY_DN34455_c1_g1_i4	#N/A	4.42818	#N/A	#N/A	0.0107024	#N/A	#N/A
TRINITY_DN33229_c2_g1_i2	#N/A	4.40518	#N/A	-3.09651	1.37858e-06	#N/A	0.00241364
TRINITY_DN33647_c1_g2_i2	#N/A	4.39912	5.80035	#N/A	3.2477e-06	1.87937e-09	#N/A
TRINITY_DN45098_c0_g1_i1	#N/A	4.39884	5.30257	#N/A	7.43111e-06	8.40289e-08	#N/A
TRINITY_DN29075_c1_g1_i4	#N/A	4.38227	4.37713	#N/A	0.000341375	0.000281325	#N/A
TRINITY_DN32926_c4_g1_i6	#N/A	4.37596	#N/A	#N/A	0.012922	#N/A	#N/A
TRINITY_DN36322_c0_g1_i2	#N/A	4.37596	#N/A	#N/A	0.012922	#N/A	#N/A
TRINITY_DN36469_c1_g1_i4	#N/A	4.37596	#N/A	#N/A	0.012922	#N/A	#N/A
TRINITY_DN31430_c0_g3_i1	#N/A	4.33205	4.32689	#N/A	0.000342984	0.000282829	#N/A
TRINITY_DN32543_c0_g2_i1	#N/A	4.32179	#N/A	#N/A	0.0157545	#N/A	#N/A
TRINITY_DN35666_c0_g1_i2	#N/A	4.32179	3.39316	#N/A	0.0157545	0.0461743	#N/A
TRINITY_DN5714_c0_g1_i1	#N/A	4.32179	#N/A	#N/A	0.0157545	#N/A	#N/A
TRINITY_DN9711_c0_g1_i1	#N/A	4.31639	6.98515	#N/A	6.51913e-05	4.98617e-08	#N/A
TRINITY_DN36387_c2_g1_i10	#N/A	4.30901	#N/A	#N/A	0.00163222	#N/A	#N/A
TRINITY_DN35862_c0_g1_i1	#N/A	4.28936	6.73961	#N/A	0.000112534	1.99534e-07	#N/A
TRINITY_DN35248_c0_g4_i2	#N/A	4.28616	8.83085	4.50101	6.1628e-06	8.87311e-13	0.0339265
TRINITY_DN31322_c0_g1_i4	#N/A	4.28427	5.76142	#N/A	0.000501422	3.40724e-05	#N/A
TRINITY_DN22339_c0_g1_i1	#N/A	4.27959	4.98596	#N/A	7.75937e-06	1.55705e-07	#N/A
TRINITY_DN34510_c0_g3_i1	#N/A	4.26348	#N/A	#N/A	0.000222869	#N/A	#N/A
TRINITY_DN21500_c0_g1_i1	#N/A	4.24339	4.90405	#N/A	6.39094e-05	6.39416e-06	#N/A
TRINITY_DN35157_c1_g1_i1	#N/A	4.23509	5.84507	#N/A	5.91883e-06	1.46318e-09	#N/A
TRINITY_DN33978_c0_g2_i6	#N/A	4.21812	#N/A	-6.07029	0.00235616	#N/A	3.08213e-06
TRINITY_DN34791_c0_g1_i6	#N/A	4.21812	5.13673	#N/A	0.00235616	0.000632772	#N/A
TRINITY_DN33324_c2_g4_i6	#N/A	4.20694	#N/A	#N/A	0.0230911	#N/A	#N/A
TRINITY_DN38567_c0_g1_i1	#N/A	4.20694	#N/A	#N/A	0.0230911	#N/A	#N/A
TRINITY_DN36844_c0_g1_i1	#N/A	4.19178	6.07058	#N/A	0.000627607	7.6251e-06	#N/A
TRINITY_DN33312_c0_g1_i1	#N/A	4.16944	7.02792	#N/A	9.02822e-05	3.82148e-08	#N/A
TRINITY_DN32193_c0_g1_i5	#N/A	4.15866	#N/A	#N/A	0.000727707	#N/A	#N/A
TRINITY_DN36241_c2_g1_i3	#N/A	4.15866	6.03746	#N/A	0.000727707	8.27596e-06	#N/A
TRINITY_DN35839_c0_g2_i2	#N/A	4.15665	4.26585	#N/A	3.16767e-05	1.26058e-05	#N/A
TRINITY_DN32654_c0_g1_i4	#N/A	4.15175	5.94545	#N/A	7.43111e-06	5.41646e-10	#N/A
TRINITY_DN32202_c0_g1_i2	#N/A	4.14938	8.38745	#N/A	1.75863e-05	1.27496e-11	#N/A
TRINITY_DN34881_c0_g1_i1	#N/A	4.14589	#N/A	#N/A	0.0284805	#N/A	#N/A
TRINITY_DN34183_c0_g3_i5	#N/A	4.14589	#N/A	#N/A	0.0284805	#N/A	#N/A
TRINITY_DN31322_c0_g1_i2	#N/A	4.14589	#N/A	#N/A	0.0284805	#N/A	#N/A
TRINITY_DN21976_c0_g1_i2	#N/A	4.14589	#N/A	#N/A	0.0284805	#N/A	#N/A
TRINITY_DN34791_c0_g1_i13	#N/A	4.14589	4.14094	#N/A	0.0284805	0.0307619	#N/A
TRINITY_DN34192_c0_g1_i2	#N/A	4.14589	#N/A	#N/A	0.0284805	#N/A	#N/A
TRINITY_DN27437_c0_g1_i3	#N/A	4.14589	#N/A	#N/A	0.0284805	#N/A	#N/A
TRINITY_DN33240_c2_g1_i1	#N/A	4.14091	5.11941	#N/A	6.09927e-05	1.99165e-06	#N/A
TRINITY_DN33839_c0_g4_i2	#N/A	4.13767	5.99362	#N/A	1.14549e-05	1.46318e-09	#N/A
TRINITY_DN29131_c0_g1_i3	#N/A	4.13482	5.61197	#N/A	0.00100074	7.68094e-05	#N/A
TRINITY_DN32159_c0_g2_i2	#N/A	4.13134	5.3178	#N/A	0.000153545	2.18424e-06	#N/A
TRINITY_DN27263_c0_g1_i1	#N/A	4.1225	5.32409	#N/A	3.21072e-05	3.03134e-07	#N/A
TRINITY_DN34987_c0_g1_i11	#N/A	4.12112	5.03972	#N/A	0.00352145	0.000984197	#N/A
TRINITY_DN27651_c0_g2_i1	#N/A	4.11445	#N/A	#N/A	0.000256392	#N/A	#N/A
TRINITY_DN27624_c0_g2_i1	#N/A	4.08214	#N/A	#N/A	0.0284805	#N/A	#N/A
TRINITY_DN32901_c0_g2_i8	#N/A	4.08214	#N/A	#N/A	0.0284805	#N/A	#N/A
TRINITY_DN29694_c0_g1_i1	#N/A	4.08214	#N/A	#N/A	0.0284805	#N/A	#N/A
TRINITY_DN28819_c0_g1_i1	#N/A	4.07644	6.26907	#N/A	0.000512691	2.69332e-06	#N/A
TRINITY_DN29767_c1_g1_i2	#N/A	4.07239	4.4689	#N/A	0.00109901	0.000174546	#N/A
TRINITY_DN35680_c0_g5_i1	#N/A	4.07226	5.88666	#N/A	1.91049e-05	6.10667e-09	#N/A
TRINITY_DN32543_c0_g2_i2	#N/A	4.05589	#N/A	#N/A	4.45721e-05	#N/A	#N/A
TRINITY_DN34641_c2_g1_i1	#N/A	4.04323	5.91351	#N/A	1.56027e-05	1.63187e-09	#N/A
TRINITY_DN33375_c0_g3_i5	#N/A	4.03098	8.03373	3.96576	1.35397e-05	2.49531e-13	0.00881743
TRINITY_DN25019_c0_g1_i1	#N/A	4.01634	3.70958	#N/A	2.40778e-05	5.45454e-05	#N/A
TRINITY_DN28559_c0_g1_i1	#N/A	4.01544	4.0105	#N/A	0.0348672	0.0377255	#N/A
TRINITY_DN31072_c0_g1_i5	#N/A	4.01544	#N/A	#N/A	0.0348672	#N/A	#N/A
TRINITY_DN34837_c0_g3_i2	#N/A	4.01544	#N/A	#N/A	0.0348672	#N/A	#N/A
TRINITY_DN33787_c2_g4_i2	#N/A	4.0035	6.25612	#N/A	0.000110483	7.38915e-08	#N/A
TRINITY_DN33506_c0_g1_i8	#N/A	3.99312	5.47027	#N/A	0.0016697	0.000141742	#N/A
TRINITY_DN33639_c4_g3_i1	#N/A	3.98072	3.01536	#N/A	0.00616008	0.0574773	#N/A
TRINITY_DN35849_c1_g1_i1	#N/A	3.98072	#N/A	#N/A	0.00616008	#N/A	#N/A
TRINITY_DN36379_c1_g1_i15	#N/A	3.97757	#N/A	-2.89597	7.18733e-05	#N/A	0.0317043
TRINITY_DN29180_c0_g2_i1	#N/A	3.95813	#N/A	#N/A	2.40778e-05	#N/A	#N/A
TRINITY_DN19440_c0_g1_i1	#N/A	3.94777	5.10673	#N/A	2.62085e-05	8.2159e-08	#N/A
TRINITY_DN31155_c0_g3_i2	#N/A	3.94551	#N/A	#N/A	0.0433376	#N/A	#N/A
TRINITY_DN25951_c0_g1_i1	#N/A	3.94551	#N/A	#N/A	0.0433376	#N/A	#N/A
TRINITY_DN30362_c0_g1_i1	#N/A	3.94551	#N/A	#N/A	0.0433376	#N/A	#N/A
TRINITY_DN33435_c2_g1_i5	#N/A	3.94459	8.94867	4.96515	1.86597e-05	7.80738e-15	0.000477906
TRINITY_DN29598_c0_g1_i9	#N/A	3.94338	#N/A	#N/A	0.00714142	#N/A	#N/A
TRINITY_DN33120_c0_g1_i9	#N/A	3.94181	6.39206	#N/A	0.000554458	1.30305e-06	#N/A
TRINITY_DN31927_c1_g1_i2	#N/A	3.94141	#N/A	#N/A	9.85399e-05	#N/A	#N/A
TRINITY_DN22648_c0_g1_i1	#N/A	3.92794	4.62739	#N/A	6.76461e-05	2.23829e-06	#N/A
TRINITY_DN17146_c0_g1_i2	#N/A	3.91668	5.39383	#N/A	0.00229042	0.00020882	#N/A
TRINITY_DN32364_c6_g5_i1	#N/A	3.89316	3.40721	#N/A	0.000186767	0.000723555	#N/A
TRINITY_DN33146_c3_g4_i1	#N/A	3.87202	3.86708	#N/A	0.0541405	0.0594796	#N/A
TRINITY_DN35036_c1_g3_i1	#N/A	3.87202	#N/A	#N/A	0.0541405	#N/A	#N/A
TRINITY_DN36341_c0_g2_i3	#N/A	3.86566	3.30197	#N/A	0.00963538	0.0238512	#N/A
TRINITY_DN33262_c1_g1_i2	#N/A	3.86566	#N/A	#N/A	0.00963538	#N/A	#N/A
TRINITY_DN30908_c0_g1_i4	#N/A	3.86566	4.78426	#N/A	0.00963538	0.00305837	#N/A
TRINITY_DN34224_c2_g2_i3	#N/A	3.86566	3.86057	#N/A	0.00963538	0.00991547	#N/A
TRINITY_DN34282_c2_g1_i1	#N/A	3.86566	#N/A	#N/A	0.00963538	#N/A	#N/A
TRINITY_DN28770_c0_g1_i1	#N/A	3.86002	7.03633	#N/A	0.00022009	3.62431e-08	#N/A
TRINITY_DN30272_c0_g1_i4	#N/A	3.85309	10.2006	6.30336	2.62085e-05	2.13263e-16	1.78143e-05
TRINITY_DN30636_c0_g1_i5	#N/A	3.85276	#N/A	#N/A	0.000149639	#N/A	#N/A
TRINITY_DN25788_c0_g1_i2	#N/A	3.84148	5.72028	#N/A	0.0027365	4.26668e-05	#N/A
TRINITY_DN28524_c0_g1_i9	#N/A	3.83596	3.1153	#N/A	0.00322093	0.0242201	#N/A
TRINITY_DN35656_c0_g1_i6	#N/A	3.80267	3.68302	#N/A	0.000193079	0.000223163	#N/A
TRINITY_DN36449_c2_g2_i1	#N/A	3.78351	4.70212	#N/A	0.011158	0.00365337	#N/A
TRINITY_DN27044_c0_g1_i1	#N/A	3.77953	3.77439	#N/A	0.00404018	0.00395971	#N/A
TRINITY_DN26992_c0_g1_i1	#N/A	3.77953	3.77439	#N/A	0.00404018	0.00395971	#N/A
TRINITY_DN11887_c0_g1_i1	#N/A	3.77953	5.25668	#N/A	0.00404018	0.000413191	#N/A
TRINITY_DN34042_c2_g5_i4	#N/A	3.75855	3.75337	#N/A	0.00203283	0.00187877	#N/A
TRINITY_DN35027_c0_g3_i1	#N/A	3.7583	4.16357	#N/A	0.000231586	4.65458e-05	#N/A
TRINITY_DN34313_c3_g1_i1	#N/A	3.75046	#N/A	#N/A	0.00404018	#N/A	#N/A
TRINITY_DN29002_c0_g1_i2	#N/A	3.75046	3.74532	#N/A	0.00404018	0.00450503	#N/A
TRINITY_DN29049_c0_g1_i1	#N/A	3.73661	4.81845	#N/A	0.000171816	2.97518e-06	#N/A
TRINITY_DN30450_c0_g1_i3	#N/A	3.73532	4.87704	#N/A	7.40825e-05	2.31174e-07	#N/A
TRINITY_DN33365_c0_g3_i1	#N/A	3.73317	4.68829	#N/A	0.00431273	0.000302012	#N/A
TRINITY_DN28441_c0_g1_i1	#N/A	3.7208	#N/A	#N/A	0.00456122	#N/A	#N/A
TRINITY_DN36232_c0_g1_i1	#N/A	3.7157	4.70023	#N/A	0.000228654	3.71105e-06	#N/A
TRINITY_DN35433_c1_g1_i1	#N/A	3.71193	6.21568	#N/A	0.000108089	3.39921e-09	#N/A
TRINITY_DN29694_c0_g1_i2	#N/A	3.70622	#N/A	#N/A	0.000726016	#N/A	#N/A
TRINITY_DN28167_c0_g2_i1	#N/A	3.69926	5.77099	#N/A	6.81351e-05	2.23586e-09	#N/A
TRINITY_DN27575_c0_g1_i1	#N/A	3.69902	5.34735	#N/A	8.17547e-05	2.73591e-08	#N/A
TRINITY_DN34826_c0_g1_i2	#N/A	3.6964	3.13272	#N/A	0.0155005	0.0375857	#N/A
TRINITY_DN31129_c0_g1_i7	#N/A	3.6964	#N/A	#N/A	0.0155005	#N/A	#N/A
TRINITY_DN25447_c0_g1_i1	#N/A	3.69492	4.85388	#N/A	8.75432e-05	3.4982e-07	#N/A
TRINITY_DN35839_c0_g1_i3	#N/A	3.69095	3.57517	#N/A	0.00012057	0.000175427	#N/A
TRINITY_DN30903_c0_g1_i2	#N/A	3.69051	#N/A	#N/A	0.00516272	#N/A	#N/A
TRINITY_DN28819_c0_g1_i2	#N/A	3.68561	#N/A	#N/A	0.0027746	#N/A	#N/A
TRINITY_DN35273_c2_g2_i8	#N/A	3.67232	4.96466	#N/A	0.000506891	1.0811e-05	#N/A
TRINITY_DN29655_c0_g1_i1	#N/A	3.66862	6.11887	#N/A	0.00183291	5.77332e-06	#N/A
TRINITY_DN26992_c0_g1_i2	#N/A	3.66001	5.39338	#N/A	8.10808e-05	1.31373e-08	#N/A
TRINITY_DN24891_c0_g1_i1	#N/A	3.65327	4.27897	#N/A	0.000286501	2.49889e-05	#N/A
TRINITY_DN32527_c2_g1_i6	#N/A	3.6508	4.5694	#N/A	0.0182108	0.00619758	#N/A
TRINITY_DN37043_c0_g1_i1	#N/A	3.6508	#N/A	#N/A	0.0182108	#N/A	#N/A
TRINITY_DN32122_c0_g1_i1	#N/A	3.6508	4.5694	#N/A	0.0182108	0.00619758	#N/A
TRINITY_DN29458_c0_g1_i1	#N/A	3.6508	3.64571	#N/A	0.0182108	0.0190795	#N/A
TRINITY_DN34369_c0_g8_i1	#N/A	3.64203	5.65471	#N/A	9.4281e-05	3.51496e-09	#N/A
TRINITY_DN30450_c0_g1_i1	#N/A	3.60747	4.44201	#N/A	8.41601e-05	8.13362e-07	#N/A
TRINITY_DN33787_c2_g3_i22	#N/A	3.6026	5.4993	#N/A	0.000276301	2.30238e-07	#N/A
TRINITY_DN35879_c0_g3_i8	#N/A	3.58598	6.25474	#N/A	0.00166557	2.69332e-06	#N/A
TRINITY_DN32605_c0_g1_i3	#N/A	3.56257	3.15576	#N/A	0.00864984	0.0348858	#N/A
TRINITY_DN36014_c1_g1_i1	#N/A	3.55501	4.47362	#N/A	0.0252471	0.00915055	#N/A
TRINITY_DN32364_c6_g6_i4	#N/A	3.55501	#N/A	#N/A	0.0252471	#N/A	#N/A
TRINITY_DN35839_c0_g1_i4	#N/A	3.55281	3.76803	#N/A	0.00044017	0.000174785	#N/A
TRINITY_DN35533_c0_g3_i2	#N/A	3.52873	4.08219	#N/A	0.00974988	0.00392989	#N/A
TRINITY_DN33580_c2_g1_i1	#N/A	3.52873	3.52359	#N/A	0.00974988	0.0100378	#N/A
TRINITY_DN36263_c0_g3_i1	#N/A	3.52873	5.00588	#N/A	0.00974988	0.00114508	#N/A
TRINITY_DN29727_c0_g1_i3	#N/A	3.52873	3.52359	#N/A	0.00974988	0.0100378	#N/A
TRINITY_DN30328_c0_g1_i1	#N/A	3.52717	#N/A	#N/A	0.00215175	#N/A	#N/A
TRINITY_DN28886_c0_g2_i1	#N/A	3.52661	#N/A	#N/A	0.000567098	#N/A	#N/A
TRINITY_DN31095_c1_g1_i1	#N/A	3.51503	4.47014	#N/A	0.00963538	0.000777167	#N/A
TRINITY_DN31129_c0_g1_i1	#N/A	3.50462	#N/A	#N/A	0.0297722	#N/A	#N/A
TRINITY_DN32470_c0_g2_i1	#N/A	3.50462	3.49954	#N/A	0.0297722	0.0321691	#N/A
TRINITY_DN35253_c1_g1_i7	#N/A	3.49374	4.86993	#N/A	0.00183583	2.27993e-05	#N/A
TRINITY_DN32193_c0_g1_i2	#N/A	3.48569	8.49809	4.96855	0.000237806	6.50331e-12	0.00605335
TRINITY_DN27263_c0_g1_i2	#N/A	3.47618	4.55802	#N/A	0.000566415	1.21469e-05	#N/A
TRINITY_DN34193_c2_g1_i1	#N/A	3.46172	3.45656	#N/A	0.0118218	0.0122393	#N/A
TRINITY_DN30690_c0_g1_i1	#N/A	3.45241	#N/A	#N/A	0.0353888	#N/A	#N/A
TRINITY_DN30237_c0_g1_i1	#N/A	3.45241	4.37102	#N/A	0.0353888	0.0134421	#N/A
TRINITY_DN27349_c0_g1_i1	#N/A	3.45241	#N/A	#N/A	0.0353888	#N/A	#N/A
TRINITY_DN34086_c3_g4_i1	#N/A	3.44246	6.46859	#N/A	0.00178188	8.95442e-07	#N/A
TRINITY_DN32457_c0_g1_i3	#N/A	3.43431	4.38943	#N/A	0.0131318	0.0011325	#N/A
TRINITY_DN33076_c0_g1_i3	#N/A	3.41752	#N/A	-2.58865	0.000271673	#N/A	0.0302256
TRINITY_DN34308_c0_g4_i2	#N/A	3.41317	3.88669	#N/A	0.000277924	2.01533e-05	#N/A
TRINITY_DN36158_c1_g8_i1	#N/A	3.40742	4.90154	#N/A	0.000629528	1.90445e-06	#N/A
TRINITY_DN33590_c1_g2_i1	#N/A	3.40285	4.52615	#N/A	0.000561955	4.96021e-06	#N/A
TRINITY_DN34354_c0_g2_i7	#N/A	3.39824	4.31685	#N/A	0.0423425	0.016367	#N/A
TRINITY_DN23912_c0_g1_i2	#N/A	3.39824	4.31685	#N/A	0.0423425	0.016367	#N/A
TRINITY_DN33534_c0_g3_i2	#N/A	3.39626	#N/A	#N/A	0.00263031	#N/A	#N/A
TRINITY_DN28742_c0_g1_i2	#N/A	3.38697	3.59206	#N/A	0.000587267	0.000236262	#N/A
TRINITY_DN34265_c0_g1_i2	#N/A	3.38497	2.46761	#N/A	0.000266097	0.0117043	#N/A
TRINITY_DN28017_c0_g1_i2	#N/A	3.38482	#N/A	#N/A	0.0169951	#N/A	#N/A
TRINITY_DN32013_c0_g2_i2	#N/A	3.38482	#N/A	#N/A	0.0169951	#N/A	#N/A
TRINITY_DN34077_c2_g1_i7	#N/A	3.37788	4.33299	#N/A	0.0164804	0.0014836	#N/A
TRINITY_DN33812_c0_g1_i2	#N/A	3.3687	3.83965	#N/A	0.00398146	0.00124645	#N/A
TRINITY_DN30636_c0_g1_i2	#N/A	3.36856	7.59464	4.19186	0.000209286	2.21974e-14	6.88091e-05
TRINITY_DN34308_c0_g4_i5	#N/A	3.35725	3.45277	#N/A	0.000291494	0.000150615	#N/A
TRINITY_DN33818_c0_g3_i1	#N/A	3.3516	3.37016	#N/A	0.000322242	0.000241214	#N/A
TRINITY_DN11605_c0_g1_i1	#N/A	3.35022	#N/A	#N/A	0.00951465	#N/A	#N/A
TRINITY_DN35906_c2_g1_i1	#N/A	3.34856	7.51663	#N/A	0.000821644	2.23586e-09	#N/A
TRINITY_DN33571_c0_g1_i1	#N/A	3.34674	5.95697	#N/A	0.000327742	9.9366e-10	#N/A
TRINITY_DN34590_c1_g1_i2	#N/A	3.34649	#N/A	#N/A	0.0193739	#N/A	#N/A
TRINITY_DN31937_c1_g1_i1	#N/A	3.34196	#N/A	#N/A	0.0508371	#N/A	#N/A
TRINITY_DN32698_c0_g3_i2	#N/A	3.34196	#N/A	#N/A	0.0508371	#N/A	#N/A
TRINITY_DN27164_c0_g1_i1	#N/A	3.34196	#N/A	#N/A	0.0508371	#N/A	#N/A
TRINITY_DN35787_c1_g2_i1	#N/A	3.34196	#N/A	#N/A	0.0508371	#N/A	#N/A
TRINITY_DN35367_c4_g6_i3	#N/A	3.34196	4.26056	#N/A	0.0508371	0.0200226	#N/A
TRINITY_DN29693_c0_g1_i3	#N/A	3.33949	4.88333	#N/A	0.00263381	2.11578e-05	#N/A
TRINITY_DN33364_c2_g6_i1	#N/A	3.33481	8.05491	4.68542	0.000250355	5.47872e-15	1.45296e-05
TRINITY_DN34077_c1_g4_i2	#N/A	3.32609	3.89678	#N/A	0.00278794	0.000570231	#N/A
TRINITY_DN32499_c0_g1_i2	#N/A	3.32482	7.24418	3.88071	0.000567098	2.38469e-10	0.0353013
TRINITY_DN34595_c1_g1_i1	#N/A	3.30775	3.50024	#N/A	0.000324316	0.000102635	#N/A
TRINITY_DN32167_c0_g1_i4	#N/A	3.3071	#N/A	#N/A	0.0222711	#N/A	#N/A
TRINITY_DN32761_c0_g3_i1	#N/A	3.3071	3.86057	#N/A	0.0222711	0.00991547	#N/A
TRINITY_DN32263_c0_g1_i2	#N/A	3.30224	5.49488	#N/A	0.011323	0.000124235	#N/A
TRINITY_DN22115_c0_g1_i1	#N/A	3.28886	2.96985	#N/A	0.0204873	0.0375857	#N/A
TRINITY_DN26590_c0_g1_i3	#N/A	3.28871	4.94016	#N/A	0.000469576	1.6297e-07	#N/A
TRINITY_DN35753_c0_g2_i9	#N/A	3.28656	8.88164	5.55786	0.000338329	1.46164e-15	5.74085e-06
TRINITY_DN27437_c0_g2_i1	#N/A	3.28054	#N/A	#N/A	0.00133875	#N/A	#N/A
TRINITY_DN33435_c2_g1_i2	#N/A	3.27633	8.01855	4.70717	0.000336771	1.57914e-14	2.32805e-05
TRINITY_DN26752_c0_g1_i1	#N/A	3.27119	6.29732	#N/A	0.00357223	2.29295e-06	#N/A
TRINITY_DN32625_c3_g1_i4	#N/A	3.27003	5.72028	#N/A	0.0086125	4.26668e-05	#N/A
TRINITY_DN33331_c2_g7_i1	#N/A	3.26733	7.2024	#N/A	0.00149754	1.41506e-08	#N/A
TRINITY_DN34929_c0_g2_i2	#N/A	3.26662	3.82008	#N/A	0.0222711	0.0115887	#N/A
TRINITY_DN34139_c4_g1_i1	#N/A	3.26662	4.74377	#N/A	0.0222711	0.00305837	#N/A
TRINITY_DN34331_c1_g1_i5	#N/A	3.25334	7.45718	4.16509	0.000629528	6.60859e-11	0.0127129
TRINITY_DN34331_c1_g1_i13	#N/A	3.24375	#N/A	#N/A	0.00067763	#N/A	#N/A
TRINITY_DN32283_c0_g3_i2	#N/A	3.241	4.90628	#N/A	0.000611045	3.05869e-07	#N/A
TRINITY_DN25633_c0_g1_i1	#N/A	3.22943	4.6222	#N/A	0.00195817	1.42065e-05	#N/A
TRINITY_DN18185_c0_g1_i2	#N/A	3.22713	#N/A	#N/A	0.0154443	#N/A	#N/A
TRINITY_DN34274_c1_g3_i1	#N/A	3.22713	#N/A	#N/A	0.0154443	#N/A	#N/A
TRINITY_DN35858_c1_g2_i1	#N/A	3.22713	4.49607	#N/A	0.0154443	0.000687725	#N/A
TRINITY_DN29930_c0_g1_i5	#N/A	3.22631	#N/A	#N/A	0.0256416	#N/A	#N/A
TRINITY_DN33599_c0_g2_i4	#N/A	3.22631	2.9073	#N/A	0.0256416	0.0468739	#N/A
TRINITY_DN31488_c0_g1_i1	#N/A	3.22275	8.26858	5.0069	0.000566415	4.89201e-13	0.000406285
TRINITY_DN29577_c0_g1_i4	#N/A	3.21914	6.77017	#N/A	0.00220766	1.6562e-07	#N/A
TRINITY_DN34463_c0_g1_i3	#N/A	3.21303	7.9629	4.71274	0.000551158	3.91381e-13	0.00034237
TRINITY_DN28022_c0_g1_i1	#N/A	3.19367	7.4985	#N/A	0.00141399	2.47478e-09	#N/A
TRINITY_DN32016_c4_g2_i11	#N/A	3.17583	7.78152	4.56858	0.000705994	1.1465e-12	0.000650755
TRINITY_DN32300_c1_g1_i3	#N/A	3.17159	2.97666	#N/A	0.00850099	0.014607	#N/A
TRINITY_DN25328_c0_g1_i1	#N/A	3.16213	4.53832	#N/A	0.00674726	0.000120944	#N/A
TRINITY_DN36097_c0_g1_i1	#N/A	3.16092	#N/A	#N/A	0.0321629	#N/A	#N/A
TRINITY_DN35764_c0_g3_i2	#N/A	3.16092	#N/A	#N/A	0.0321629	#N/A	#N/A
TRINITY_DN34358_c1_g1_i1	#N/A	3.15164	4.72222	#N/A	0.0010949	1.02324e-06	#N/A
TRINITY_DN35785_c1_g7_i2	#N/A	3.15152	4.26372	#N/A	0.00149912	1.56279e-05	#N/A
TRINITY_DN33907_c1_g2_i2	#N/A	3.15044	7.45527	#N/A	0.00167963	3.20687e-09	#N/A
TRINITY_DN33950_c1_g6_i1	#N/A	3.14803	#N/A	#N/A	0.000628037	#N/A	#N/A
TRINITY_DN30524_c1_g1_i2	#N/A	3.14757	#N/A	#N/A	0.00228574	#N/A	#N/A
TRINITY_DN36217_c0_g1_i1	#N/A	3.13905	4.10701	#N/A	0.0144535	0.000965565	#N/A
TRINITY_DN35963_c2_g1_i3	#N/A	3.13785	#N/A	#N/A	0.0345528	#N/A	#N/A
TRINITY_DN34604_c0_g1_i2	#N/A	3.12708	#N/A	#N/A	0.0361941	#N/A	#N/A
TRINITY_DN30437_c0_g1_i2	#N/A	3.12708	3.12192	#N/A	0.0361941	0.0390295	#N/A
TRINITY_DN35027_c0_g6_i1	#N/A	3.12337	3.23823	#N/A	0.000848809	0.000443675	#N/A
TRINITY_DN48702_c0_g1_i1	#N/A	3.12048	#N/A	#N/A	0.0226656	#N/A	#N/A
TRINITY_DN21382_c0_g2_i1	#N/A	3.12048	3.83082	#N/A	0.0226656	0.00307816	#N/A
TRINITY_DN28890_c0_g2_i1	#N/A	3.11173	2.92866	#N/A	0.00123138	0.00252852	#N/A
TRINITY_DN35753_c0_g2_i3	#N/A	3.11078	6.06986	#N/A	0.00148377	2.23326e-08	#N/A
TRINITY_DN33907_c1_g4_i4	#N/A	3.106	8.4815	5.33651	0.000921878	1.29309e-13	8.33868e-05
TRINITY_DN30568_c0_g1_i2	#N/A	3.09254	3.40121	#N/A	0.0252624	0.0153731	#N/A
TRINITY_DN32013_c0_g2_i1	#N/A	3.09243	3.08727	#N/A	0.0226557	0.0444269	#N/A
TRINITY_DN31750_c0_g1_i1	#N/A	3.09224	#N/A	#N/A	0.0404011	#N/A	#N/A
TRINITY_DN31569_c0_g1_i2	#N/A	3.09224	4.5694	#N/A	0.0404011	0.00619758	#N/A
TRINITY_DN32389_c0_g1_i3	#N/A	3.09224	4.5694	#N/A	0.0404011	0.00619758	#N/A
TRINITY_DN35793_c1_g2_i3	#N/A	3.07934	6.14703	3.03326	0.0010085	4.1517e-10	0.0229785
TRINITY_DN33240_c2_g9_i1	#N/A	3.07507	#N/A	#N/A	0.000901061	#N/A	#N/A
TRINITY_DN32016_c4_g2_i5	#N/A	3.06967	5.78359	2.6799	0.00100173	1.49003e-09	0.0468916
TRINITY_DN34108_c1_g2_i4	#N/A	3.06882	4.03678	#N/A	0.0173441	0.00120377	#N/A
TRINITY_DN31522_c0_g1_i2	#N/A	3.06404	3.37272	#N/A	0.0282179	0.0171176	#N/A
TRINITY_DN34028_c0_g4_i1	#N/A	3.06395	3.78482	#N/A	0.0063375	0.000927232	#N/A
TRINITY_DN29794_c0_g1_i1	#N/A	3.05692	3.45343	#N/A	0.0256818	0.0133354	#N/A
TRINITY_DN33013_c1_g1_i3	#N/A	3.05273	7.8083	4.72088	0.000931945	2.21974e-14	1.19795e-05
TRINITY_DN35753_c0_g2_i6	#N/A	3.05248	7.06947	#N/A	0.00335803	2.91717e-08	#N/A
TRINITY_DN36117_c2_g3_i2	#N/A	3.05178	8.1793	5.08364	0.00155747	4.58807e-11	0.00386661
TRINITY_DN33715_c0_g2_i1	#N/A	3.04918	5.73497	#N/A	0.00295772	2.11548e-07	#N/A
TRINITY_DN25555_c0_g1_i1	#N/A	3.04686	4.46741	#N/A	0.00321589	1.95045e-05	#N/A
TRINITY_DN36004_c1_g1_i3	#N/A	3.04515	3.59862	#N/A	0.0472306	0.022678	#N/A
TRINITY_DN34613_c1_g1_i20	#N/A	3.0449	#N/A	#N/A	0.00100983	#N/A	#N/A
TRINITY_DN29940_c0_g1_i5	#N/A	3.04177	7.20985	#N/A	0.00307237	1.36312e-08	#N/A
TRINITY_DN35084_c0_g1_i3	#N/A	3.04137	3.21542	#N/A	0.00380679	0.00160949	#N/A
TRINITY_DN34286_c1_g1_i12	#N/A	3.03835	4.01287	#N/A	0.0111	0.00124645	#N/A
TRINITY_DN35126_c0_g3_i4	#N/A	3.03498	5.22761	#N/A	0.0310649	0.000472841	#N/A
TRINITY_DN31311_c0_g2_i5	#N/A	3.03199	3.43725	#N/A	0.00536295	0.00162451	#N/A
TRINITY_DN33500_c5_g6_i1	#N/A	3.0305	5.69926	#N/A	0.0149024	4.7385e-05	#N/A
TRINITY_DN33818_c0_g3_i2	#N/A	3.0261	3.58821	#N/A	0.00126299	8.13223e-05	#N/A
TRINITY_DN35273_c2_g2_i1	#N/A	3.02219	5.19872	#N/A	0.00135544	4.79168e-08	#N/A
TRINITY_DN31714_c0_g1_i2	#N/A	3.02052	#N/A	#N/A	0.0293201	#N/A	#N/A
TRINITY_DN34866_c3_g1_i9	#N/A	3.02052	4.89932	#N/A	0.0293201	0.00186063	#N/A
TRINITY_DN28863_c0_g1_i4	#N/A	3.01271	3.29369	#N/A	0.00677352	0.00304576	#N/A
TRINITY_DN33347_c0_g4_i1	#N/A	3.00531	#N/A	#N/A	0.0310649	#N/A	#N/A
TRINITY_DN25022_c0_g1_i1	#N/A	3.00094	2.82808	#N/A	0.012922	0.0200226	#N/A
TRINITY_DN33565_c0_g1_i2	#N/A	2.99646	#N/A	#N/A	0.055128	#N/A	#N/A
TRINITY_DN35839_c0_g7_i1	#N/A	2.99646	3.54993	#N/A	0.055128	0.0269664	#N/A
TRINITY_DN31462_c0_g1_i9	#N/A	2.99646	#N/A	#N/A	0.055128	#N/A	#N/A
TRINITY_DN34219_c2_g5_i3	#N/A	2.99222	6.65122	3.6252	0.00116489	2.72309e-12	0.0004267
TRINITY_DN33012_c0_g2_i9	#N/A	2.98928	4.6833	#N/A	0.00868178	5.95433e-05	#N/A
TRINITY_DN27437_c0_g1_i5	#N/A	2.98854	#N/A	#N/A	0.00224049	#N/A	#N/A
TRINITY_DN36343_c2_g1_i14	#N/A	2.985	#N/A	#N/A	0.00759985	#N/A	#N/A
TRINITY_DN32193_c0_g1_i4	#N/A	2.985	#N/A	#N/A	0.00759985	#N/A	#N/A
TRINITY_DN27651_c0_g1_i1	#N/A	2.98382	6.73961	#N/A	0.00439099	1.99534e-07	#N/A
TRINITY_DN27115_c0_g1_i1	#N/A	2.98142	3.96259	#N/A	0.00637647	0.000409391	#N/A
TRINITY_DN26664_c0_g1_i2	#N/A	2.97502	2.96985	#N/A	0.0345528	0.0375857	#N/A
TRINITY_DN34142_c0_g5_i1	#N/A	2.96724	7.25627	4.25198	0.00183291	2.79715e-11	0.0026139
TRINITY_DN35982_c1_g1_i7	#N/A	2.96554	#N/A	#N/A	0.0191076	#N/A	#N/A
TRINITY_DN30427_c0_g2_i3	#N/A	2.94484	3.34135	#N/A	0.0382264	0.0203074	#N/A
TRINITY_DN30577_c0_g1_i3	#N/A	2.94484	4.82364	#N/A	0.0382264	0.00259952	#N/A
TRINITY_DN31078_c0_g1_i2	#N/A	2.94322	3.15654	#N/A	0.0206409	0.013602	#N/A
TRINITY_DN29965_c0_g2_i1	#N/A	2.94294	#N/A	#N/A	0.0152509	#N/A	#N/A
TRINITY_DN35317_c3_g5_i2	#N/A	2.92664	#N/A	#N/A	0.0111079	#N/A	#N/A
TRINITY_DN27402_c0_g1_i2	#N/A	2.91717	3.88513	#N/A	0.0299983	0.00242558	#N/A
TRINITY_DN34274_c1_g6_i2	#N/A	2.90956	#N/A	#N/A	0.00515072	#N/A	#N/A
TRINITY_DN32013_c0_g1_i2	#N/A	2.90936	2.74134	#N/A	0.00395552	0.00808032	#N/A
TRINITY_DN29467_c1_g1_i7	#N/A	2.90546	#N/A	#N/A	0.0435173	#N/A	#N/A
TRINITY_DN33920_c1_g1_i4	#N/A	2.90546	3.86057	#N/A	0.0435173	0.00991547	#N/A
TRINITY_DN35753_c0_g2_i5	#N/A	2.90013	5.80579	2.87142	0.00219574	1.84188e-09	0.0324087
TRINITY_DN21791_c0_g1_i2	#N/A	2.89853	5.28716	#N/A	0.0101764	1.45534e-05	#N/A
TRINITY_DN34142_c0_g5_i2	#N/A	2.89599	6.55303	#N/A	0.00710521	5.49761e-07	#N/A
TRINITY_DN27335_c0_g1_i1	#N/A	2.89027	#N/A	#N/A	0.0331251	#N/A	#N/A
TRINITY_DN33013_c1_g1_i2	#N/A	2.88872	7.65146	4.72651	0.00210793	1.71392e-12	0.000117848
TRINITY_DN26969_c0_g1_i1	#N/A	2.88015	#N/A	#N/A	0.0482426	#N/A	#N/A
TRINITY_DN34677_c0_g1_i11	#N/A	2.87316	5.48538	#N/A	0.00640235	8.43275e-07	#N/A
TRINITY_DN28320_c0_g1_i1	#N/A	2.87247	2.32176	#N/A	0.00432203	0.0307619	#N/A
TRINITY_DN35780_c0_g2_i1	#N/A	2.8683	7.08957	4.18759	0.00191592	1.14534e-13	2.13167e-05
TRINITY_DN31488_c0_g2_i1	#N/A	2.86518	9.24399	6.33468	0.00249513	6.93212e-14	1.50408e-05
TRINITY_DN46197_c0_g1_i1	#N/A	2.85356	8.1383	5.24902	0.00227317	3.05437e-14	4.74098e-06
TRINITY_DN32605_c0_g1_i1	#N/A	2.85031	2.84511	#N/A	0.026761	0.0287059	#N/A
TRINITY_DN36008_c0_g2_i1	#N/A	2.8449	6.7889	3.90701	0.00344962	4.62776e-10	0.0113476
TRINITY_DN19704_c0_g1_i1	#N/A	2.83898	3.65585	#N/A	0.00954672	0.000580716	#N/A
TRINITY_DN29352_c0_g1_i1	#N/A	2.83621	4.48399	#N/A	0.00322093	1.99667e-06	#N/A
TRINITY_DN30087_c0_g1_i1	#N/A	2.83514	7.48628	4.60742	0.00549071	2.6806e-09	0.023835
TRINITY_DN32310_c1_g2_i1	#N/A	2.83492	#N/A	#N/A	0.0404011	#N/A	#N/A
TRINITY_DN35273_c2_g2_i5	#N/A	2.83492	5.28517	#N/A	0.0404011	0.000356493	#N/A
TRINITY_DN35780_c0_g3_i1	#N/A	2.83334	6.55361	3.68531	0.00283549	1.22238e-10	0.00291041
TRINITY_DN34142_c0_g1_i1	#N/A	2.82863	7.08574	4.22258	0.00249282	1.37676e-12	0.000117848
TRINITY_DN36348_c2_g1_i2	#N/A	2.82612	3.61091	#N/A	0.0292262	0.00636441	#N/A
TRINITY_DN25518_c0_g1_i2	#N/A	2.81155	#N/A	#N/A	0.0100109	#N/A	#N/A
TRINITY_DN33712_c0_g1_i3	#N/A	2.79779	4.73259	#N/A	0.0260794	0.000240878	#N/A
TRINITY_DN35322_c0_g2_i1	#N/A	2.7949	3.20242	#N/A	0.00662731	0.00164892	#N/A
TRINITY_DN34383_c1_g3_i1	#N/A	2.79063	3.90513	#N/A	0.0158121	0.000979467	#N/A
TRINITY_DN32067_c1_g1_i8	#N/A	2.7879	5.30188	#N/A	0.00333738	2.2259e-08	#N/A
TRINITY_DN35027_c0_g2_i6	#N/A	2.78093	3.32475	#N/A	0.00760338	0.00133396	#N/A
TRINITY_DN31549_c1_g1_i19	#N/A	2.78041	#N/A	#N/A	0.0578847	#N/A	#N/A
TRINITY_DN34451_c7_g2_i1	#N/A	2.77736	#N/A	#N/A	0.0498814	#N/A	#N/A
TRINITY_DN33450_c0_g6_i1	#N/A	2.77648	#N/A	#N/A	0.0347596	#N/A	#N/A
TRINITY_DN34370_c1_g2_i5	#N/A	2.77648	5.44524	#N/A	0.0347596	0.000161192	#N/A
TRINITY_DN35894_c2_g2_i1	#N/A	2.77581	4.15201	#N/A	0.0284805	0.000777167	#N/A
TRINITY_DN36202_c2_g1_i8	#N/A	2.77488	3.75337	#N/A	0.0191253	0.00187877	#N/A
TRINITY_DN32583_c0_g1_i7	#N/A	2.77488	4.4689	#N/A	0.0191253	0.000174546	#N/A
TRINITY_DN26481_c0_g1_i1	#N/A	2.77165	3.45172	#N/A	0.00419311	0.000217365	#N/A
TRINITY_DN27507_c0_g1_i1	#N/A	2.76744	5.221	#N/A	0.00513203	3.08918e-07	#N/A
TRINITY_DN33571_c0_g1_i3	#N/A	2.761	4.9301	#N/A	0.00634645	1.6501e-06	#N/A
TRINITY_DN32281_c0_g1_i4	#N/A	2.75996	4.14399	#N/A	0.00711531	3.03733e-05	#N/A
TRINITY_DN34677_c0_g1_i4	#N/A	2.75706	6.77888	3.98761	0.00330611	3.30691e-12	0.000190238
TRINITY_DN32283_c0_g4_i1	#N/A	2.75317	2.74795	#N/A	0.0112064	0.0116384	#N/A
TRINITY_DN35786_c1_g2_i1	#N/A	2.75295	4.46117	#N/A	0.00370454	8.69827e-07	#N/A
TRINITY_DN26881_c0_g1_i3	#N/A	2.74827	6.46013	3.67579	0.00505959	2.26654e-09	0.0127129
TRINITY_DN30100_c0_g1_i3	#N/A	2.7477	3.71566	#N/A	0.0498814	0.00450503	#N/A
TRINITY_DN34331_c1_g1_i10	#N/A	2.73887	#N/A	#N/A	0.0219039	#N/A	#N/A
TRINITY_DN28800_c0_g1_i1	#N/A	2.73628	4.7692	#N/A	0.00795116	6.64873e-06	#N/A
TRINITY_DN29205_c0_g1_i2	#N/A	2.72005	6.86506	4.11066	0.00391705	2.99198e-12	0.000137648
TRINITY_DN21580_c0_g1_i1	#N/A	2.71741	2.96985	#N/A	0.054876	0.0375857	#N/A
TRINITY_DN30961_c0_g1_i4	#N/A	2.71358	3.11885	#N/A	0.0181615	0.00624458	#N/A
TRINITY_DN30404_c0_g1_i8	#N/A	2.70613	5.127	#N/A	0.0103963	4.71186e-06	#N/A
TRINITY_DN33907_c0_g2_i1	#N/A	2.70344	7.33976	4.6023	0.00395193	7.18066e-14	5.47144e-06
TRINITY_DN34331_c1_g1_i12	#N/A	2.70299	#N/A	#N/A	0.0109514	#N/A	#N/A
TRINITY_DN21402_c0_g1_i1	#N/A	2.70033	2.79386	#N/A	0.0140281	0.010977	#N/A
TRINITY_DN35510_c0_g1_i1	#N/A	2.70033	5.53243	#N/A	0.0140281	4.24364e-06	#N/A
TRINITY_DN33347_c0_g4_i3	#N/A	2.69146	6.25612	#N/A	0.00935149	7.38915e-08	#N/A
TRINITY_DN32398_c2_g3_i1	#N/A	2.69063	6.81262	4.08826	0.00404018	7.17478e-13	4.07898e-05
TRINITY_DN33166_c1_g4_i9	#N/A	2.68204	7.97094	5.25442	0.00426449	4.91959e-15	5.56924e-07
TRINITY_DN36201_c1_g1_i1	#N/A	2.68165	2.78244	#N/A	0.0162694	0.0125742	#N/A
TRINITY_DN35084_c0_g4_i1	#N/A	2.67969	2.58169	#N/A	0.00951465	0.0131967	#N/A
TRINITY_DN35753_c0_g2_i10	#N/A	2.67503	6.25987	3.55125	0.0042919	1.38577e-11	0.000385092
TRINITY_DN27627_c0_g1_i3	#N/A	2.67313	3.50144	#N/A	0.0321629	0.00539782	#N/A
TRINITY_DN32774_c3_g5_i1	#N/A	2.67177	#N/A	#N/A	0.0508371	#N/A	#N/A
TRINITY_DN35207_c0_g2_i1	#N/A	2.66942	4.00354	#N/A	0.0051202	8.13915e-06	#N/A
TRINITY_DN35656_c0_g1_i8	#N/A	2.66404	3.16639	#N/A	0.0271398	0.00932336	#N/A
TRINITY_DN25033_c0_g1_i2	#N/A	2.66404	#N/A	#N/A	0.0271398	#N/A	#N/A
TRINITY_DN49677_c0_g1_i1	#N/A	2.66106	9.37071	6.66548	0.00549647	3.11227e-14	3.18292e-06
TRINITY_DN32583_c1_g1_i1	#N/A	2.64761	4.43064	#N/A	0.00714142	3.33712e-06	#N/A
TRINITY_DN30883_c0_g1_i1	#N/A	2.64436	5.31312	#N/A	0.0554955	0.000311877	#N/A
TRINITY_DN32275_c0_g1_i3	#N/A	2.64436	#N/A	#N/A	0.0554955	#N/A	#N/A
TRINITY_DN30000_c0_g1_i1	#N/A	2.63886	3.49575	#N/A	0.0264694	0.00339714	#N/A
TRINITY_DN25853_c0_g1_i1	#N/A	2.63575	6.36571	3.6944	0.00725373	1.46318e-09	0.00630906
TRINITY_DN34800_c2_g1_i4	#N/A	2.63014	2.79259	#N/A	0.0378625	0.0280602	#N/A
TRINITY_DN34543_c0_g1_i24	#N/A	2.62776	#N/A	#N/A	0.005404	#N/A	#N/A
TRINITY_DN36396_c1_g4_i1	#N/A	2.62097	2.61576	#N/A	0.0284805	0.030744	#N/A
TRINITY_DN35269_c0_g2_i4	#N/A	2.60446	3.38813	#N/A	0.012611	0.000968823	#N/A
TRINITY_DN31839_c1_g3_i1	#N/A	2.60209	2.91673	#N/A	0.0175174	0.00697933	#N/A
TRINITY_DN32499_c0_g2_i1	#N/A	2.59027	6.2097	3.58547	0.00667424	6.67705e-11	0.000756868
TRINITY_DN34795_c2_g1_i10	#N/A	2.58675	2.9898	#N/A	0.0513955	0.0241681	#N/A
TRINITY_DN33844_c4_g6_i1	#N/A	2.58196	#N/A	#N/A	0.0196643	#N/A	#N/A
TRINITY_DN35084_c0_g3_i3	#N/A	2.58092	#N/A	#N/A	0.0130799	#N/A	#N/A
TRINITY_DN32638_c2_g1_i7	#N/A	2.5735	4.88076	#N/A	0.00908832	2.85101e-07	#N/A
TRINITY_DN29712_c0_g2_i4	#N/A	2.56317	#N/A	#N/A	0.0482426	#N/A	#N/A
TRINITY_DN29888_c0_g1_i2	#N/A	2.56232	5.12832	#N/A	0.00974988	1.65337e-07	#N/A
TRINITY_DN26922_c0_g2_i1	#N/A	2.56202	5.8764	#N/A	0.0189186	6.33738e-07	#N/A
TRINITY_DN25568_c0_g2_i2	#N/A	2.55192	2.5467	#N/A	0.0288046	0.0310815	#N/A
TRINITY_DN31761_c0_g1_i3	#N/A	2.54834	5.66182	3.07838	0.011323	4.32035e-08	0.0489549
TRINITY_DN31980_c1_g1_i1	#N/A	2.5471	4.37713	#N/A	0.0372973	0.000281325	#N/A
TRINITY_DN29962_c0_g1_i2	#N/A	2.54397	4.79659	#N/A	0.0420901	0.000174009	#N/A
TRINITY_DN34881_c2_g1_i2	#N/A	2.54014	2.70258	#N/A	0.0520486	0.0391419	#N/A
TRINITY_DN29279_c0_g1_i3	#N/A	2.53733	#N/A	#N/A	0.0129051	#N/A	#N/A
TRINITY_DN36378_c2_g4_i1	#N/A	2.52878	7.5341	4.97	0.00880649	5.83632e-13	1.04803e-05
TRINITY_DN33012_c0_g2_i5	#N/A	2.52748	5.35958	#N/A	0.026019	1.04897e-05	#N/A
TRINITY_DN28146_c0_g1_i3	#N/A	2.52427	3.86731	#N/A	0.0256818	0.000414987	#N/A
TRINITY_DN30016_c0_g1_i1	#N/A	2.52295	4.77557	#N/A	0.0452088	0.000192484	#N/A
TRINITY_DN34065_c0_g6_i2	#N/A	2.52198	2.66031	#N/A	0.0219461	0.0153731	#N/A
TRINITY_DN21714_c0_g1_i2	#N/A	2.52198	3.09779	#N/A	0.0219461	0.00304487	#N/A
TRINITY_DN35678_c1_g1_i3	#N/A	2.50545	5.51151	#N/A	0.0188158	7.60892e-07	#N/A
TRINITY_DN35273_c2_g2_i6	#N/A	2.50436	5.26135	2.723	0.0105793	2.79779e-08	0.0366493
TRINITY_DN36381_c2_g2_i1	#N/A	2.5	5.5624	#N/A	0.0187929	5.60182e-07	#N/A
TRINITY_DN32610_c0_g5_i3	#N/A	2.49426	4.27475	#N/A	0.0145094	1.03855e-05	#N/A
TRINITY_DN24046_c0_g1_i1	#N/A	2.48946	6.8252	4.30169	0.00965211	1.98259e-12	2.595e-05
TRINITY_DN35437_c0_g5_i1	#N/A	2.48643	#N/A	#N/A	0.0345528	#N/A	#N/A
TRINITY_DN29489_c0_g1_i1	#N/A	2.48296	2.75577	#N/A	0.0316234	0.0121656	#N/A
TRINITY_DN33839_c0_g3_i1	#N/A	2.48226	#N/A	#N/A	0.00958951	#N/A	#N/A
TRINITY_DN27927_c0_g1_i3	#N/A	2.47623	4.03779	#N/A	0.0309967	0.000295462	#N/A
TRINITY_DN30196_c0_g1_i4	#N/A	2.46317	3.62103	#N/A	0.0132056	8.96619e-05	#N/A
TRINITY_DN29116_c0_g1_i5	#N/A	2.45858	7.64851	5.15274	0.0127846	2.56951e-12	4.01825e-05
TRINITY_DN32543_c0_g1_i4	#N/A	2.4544	5.90232	#N/A	0.0193739	8.2159e-08	#N/A
TRINITY_DN33564_c0_g1_i4	#N/A	2.45279	2.89112	#N/A	0.0162991	0.00310288	#N/A
TRINITY_DN27437_c0_g1_i1	#N/A	2.44688	#N/A	#N/A	0.0155005	#N/A	#N/A
TRINITY_DN34951_c0_g3_i1	#N/A	2.44584	8.48866	6.00809	0.0110652	3.65926e-16	1.54548e-08
TRINITY_DN26388_c0_g1_i3	#N/A	2.44335	#N/A	#N/A	0.012643	#N/A	#N/A
TRINITY_DN36325_c1_g4_i1	#N/A	2.42867	2.55947	#N/A	0.0532079	0.0420836	#N/A
TRINITY_DN34343_c0_g3_i5	#N/A	2.42782	3.59702	#N/A	0.0215622	0.000356493	#N/A
TRINITY_DN32624_c0_g3_i1	#N/A	2.41757	2.7736	#N/A	0.0213343	0.00690645	#N/A
TRINITY_DN30704_c0_g1_i2	#N/A	2.41087	2.65195	#N/A	0.0361941	0.0200069	#N/A
TRINITY_DN36499_c3_g2_i1	#N/A	2.40025	3.07212	#N/A	0.0162694	0.00104861	#N/A
TRINITY_DN27208_c0_g1_i2	#N/A	2.39966	4.34097	#N/A	0.0181765	6.38683e-06	#N/A
TRINITY_DN28886_c0_g1_i2	#N/A	2.39654	7.24418	4.80874	0.0184008	2.38469e-10	0.000990205
TRINITY_DN36341_c0_g4_i1	#N/A	2.38997	#N/A	#N/A	0.0213246	#N/A	#N/A
TRINITY_DN34665_c0_g3_i1	#N/A	2.38645	2.62753	#N/A	0.0397742	0.022072	#N/A
TRINITY_DN33589_c0_g2_i1	#N/A	2.38227	3.06961	#N/A	0.0508371	0.00991547	#N/A
TRINITY_DN29312_c0_g1_i1	#N/A	2.38227	2.61576	#N/A	0.0508371	0.030744	#N/A
TRINITY_DN32318_c2_g1_i3	#N/A	2.38191	2.18805	#N/A	0.0206585	0.0445024	#N/A
TRINITY_DN33752_c2_g4_i1	#N/A	2.37666	5.96877	3.55717	0.0181765	3.81485e-09	0.00512352
TRINITY_DN34493_c0_g1_i1	#N/A	2.37249	#N/A	#N/A	0.0173051	#N/A	#N/A
TRINITY_DN30294_c0_g1_i1	#N/A	2.36357	4.13665	#N/A	0.0480925	0.000685096	#N/A
TRINITY_DN34155_c0_g1_i15	#N/A	2.34793	3.19654	#N/A	0.0203997	0.000739139	#N/A
TRINITY_DN35923_c3_g2_i1	#N/A	2.34771	#N/A	#N/A	0.0547022	#N/A	#N/A
TRINITY_DN14884_c0_g1_i1	#N/A	2.3458	5.89683	#N/A	0.0577418	1.79624e-05	#N/A
TRINITY_DN26388_c0_g1_i2	#N/A	2.33717	#N/A	#N/A	0.0176746	#N/A	#N/A
TRINITY_DN26267_c0_g1_i3	#N/A	2.32529	5.09247	#N/A	0.037205	5.77332e-06	#N/A
TRINITY_DN35804_c1_g1_i7	#N/A	2.3247	5.70873	3.34803	0.028712	1.79356e-07	0.0443584
TRINITY_DN28962_c0_g1_i1	#N/A	2.31223	4.68268	#N/A	0.0302102	4.11088e-06	#N/A
TRINITY_DN33388_c0_g1_i1	#N/A	2.3094	2.76766	#N/A	0.0387852	0.00871942	#N/A
TRINITY_DN31406_c1_g10_i1	#N/A	2.30482	5.83493	3.49324	0.0321629	1.19109e-07	0.0468916
TRINITY_DN35016_c1_g1_i10	#N/A	2.29094	#N/A	#N/A	0.0242171	#N/A	#N/A
TRINITY_DN35004_c1_g3_i1	#N/A	2.24383	5.62469	3.34664	0.0278776	4.20591e-09	0.00415025
TRINITY_DN36014_c1_g1_i8	#N/A	2.24289	4.02552	#N/A	0.0578847	0.000313664	#N/A
TRINITY_DN36341_c0_g2_i12	#N/A	2.23276	7.93147	5.65469	0.0345528	2.07239e-10	0.000386833
TRINITY_DN34038_c0_g1_i14	#N/A	2.20676	5.80784	3.56503	0.0385773	1.0272e-07	0.0197365
TRINITY_DN36232_c0_g1_i2	#N/A	2.2035	3.0696	#N/A	0.0432914	0.00192878	#N/A
TRINITY_DN33166_c1_g2_i1	#N/A	2.18737	6.36571	4.14308	0.0340749	6.9779e-10	0.000542575
TRINITY_DN30124_c1_g1_i1	#N/A	2.18581	4.59742	#N/A	0.0332869	6.09818e-07	#N/A
TRINITY_DN36481_c4_g1_i1	#N/A	2.18559	#N/A	#N/A	0.0386244	#N/A	#N/A
TRINITY_DN35084_c0_g3_i2	#N/A	2.1845	#N/A	#N/A	0.0378625	#N/A	#N/A
TRINITY_DN34706_c0_g1_i6	#N/A	2.16512	#N/A	#N/A	0.0315119	#N/A	#N/A
TRINITY_DN29279_c0_g1_i1	#N/A	2.09376	9.64666	7.50867	0.0446018	6.51415e-15	4.71312e-08
TRINITY_DN36379_c1_g1_i19	#N/A	2.07249	#N/A	#N/A	0.0578514	#N/A	#N/A
TRINITY_DN35367_c4_g6_i2	#N/A	2.04798	3.79855	#N/A	0.0532829	2.92059e-05	#N/A
TRINITY_DN34961_c3_g1_i1	#N/A	2.02201	2.27745	#N/A	0.0560944	0.0243274	#N/A
TRINITY_DN34287_c0_g2_i2	#N/A	-2.01879	#N/A	#N/A	0.053953	#N/A	#N/A
TRINITY_DN33733_c3_g1_i5	#N/A	-2.0645	-2.38229	#N/A	0.0545033	0.018386	#N/A
TRINITY_DN28821_c0_g1_i2	#N/A	-2.10996	#N/A	#N/A	0.0508371	#N/A	#N/A
TRINITY_DN34476_c0_g1_i3	#N/A	-2.13192	#N/A	#N/A	0.0501793	#N/A	#N/A
TRINITY_DN33255_c0_g1_i2	#N/A	-2.13855	#N/A	2.74437	0.0422261	#N/A	0.0149223
TRINITY_DN32822_c2_g1_i1	#N/A	-2.14422	#N/A	#N/A	0.0394219	#N/A	#N/A
TRINITY_DN34669_c3_g1_i2	#N/A	-2.15031	-2.31674	#N/A	0.0508371	0.0309008	#N/A
TRINITY_DN29771_c0_g1_i1	#N/A	-2.17275	#N/A	3.43285	0.0471287	#N/A	0.00166305
TRINITY_DN35650_c1_g2_i4	#N/A	-2.17475	#N/A	#N/A	0.0423425	#N/A	#N/A
TRINITY_DN34068_c4_g5_i1	#N/A	-2.19029	-2.29974	#N/A	0.0367609	0.0268218	#N/A
TRINITY_DN36084_c2_g1_i8	#N/A	-2.19703	#N/A	#N/A	0.0498814	#N/A	#N/A
TRINITY_DN32381_c0_g1_i1	#N/A	-2.21639	#N/A	#N/A	0.0457381	#N/A	#N/A
TRINITY_DN35086_c0_g1_i5	#N/A	-2.22341	#N/A	#N/A	0.0327768	#N/A	#N/A
TRINITY_DN34669_c3_g2_i3	#N/A	-2.22582	-3.68995	#N/A	0.0387852	5.54389e-05	#N/A
TRINITY_DN26100_c0_g1_i2	#N/A	-2.25438	#N/A	#N/A	0.0549889	#N/A	#N/A
TRINITY_DN34948_c1_g1_i3	#N/A	-2.27435	#N/A	#N/A	0.0518324	#N/A	#N/A
TRINITY_DN35004_c0_g4_i2	#N/A	-2.27435	#N/A	#N/A	0.0518324	#N/A	#N/A
TRINITY_DN33028_c0_g1_i1	#N/A	-2.28605	#N/A	#N/A	0.0502461	#N/A	#N/A
TRINITY_DN33914_c2_g1_i1	#N/A	-2.2916	#N/A	#N/A	0.0495617	#N/A	#N/A
TRINITY_DN35194_c1_g1_i6	#N/A	-2.29314	#N/A	#N/A	0.0465268	#N/A	#N/A
TRINITY_DN27591_c0_g1_i3	#N/A	-2.30091	#N/A	#N/A	0.0348571	#N/A	#N/A
TRINITY_DN31863_c0_g1_i1	#N/A	-2.31379	#N/A	#N/A	0.0418412	#N/A	#N/A
TRINITY_DN32940_c3_g4_i3	#N/A	-2.31621	#N/A	#N/A	0.0189186	#N/A	#N/A
TRINITY_DN34747_c2_g1_i2	#N/A	-2.32148	#N/A	#N/A	0.0323629	#N/A	#N/A
TRINITY_DN27588_c0_g1_i1	#N/A	-2.3255	#N/A	#N/A	0.0440618	#N/A	#N/A
TRINITY_DN30442_c0_g1_i4	#N/A	-2.34041	#N/A	#N/A	0.0293201	#N/A	#N/A
TRINITY_DN31707_c0_g1_i1	#N/A	-2.36307	#N/A	#N/A	0.03421	#N/A	#N/A
TRINITY_DN35753_c0_g1_i16	#N/A	-2.36715	#N/A	3.31808	0.0232432	#N/A	0.00209316
TRINITY_DN34182_c1_g1_i1	#N/A	-2.36901	#N/A	#N/A	0.0192761	#N/A	#N/A
TRINITY_DN35849_c2_g2_i10	#N/A	-2.37891	#N/A	#N/A	0.033719	#N/A	#N/A
TRINITY_DN30599_c2_g2_i3	#N/A	-2.38374	-2.75285	#N/A	0.0347596	0.00959912	#N/A
TRINITY_DN35186_c0_g6_i2	#N/A	-2.39407	#N/A	#N/A	0.0141948	#N/A	#N/A
TRINITY_DN34340_c1_g2_i2	#N/A	-2.40451	-4.12599	#N/A	0.0186753	4.46269e-06	#N/A
TRINITY_DN33018_c1_g1_i3	#N/A	-2.40508	#N/A	#N/A	0.0310649	#N/A	#N/A
TRINITY_DN35354_c2_g2_i1	#N/A	-2.41707	#N/A	4.92732	0.0226875	#N/A	2.1467e-05
TRINITY_DN22130_c0_g1_i1	#N/A	-2.42268	#N/A	3.14727	0.0323244	#N/A	0.0144617
TRINITY_DN33759_c1_g6_i1	#N/A	-2.42602	#N/A	#N/A	0.0119944	#N/A	#N/A
TRINITY_DN61353_c0_g1_i1	#N/A	-2.43591	#N/A	#N/A	0.0167201	#N/A	#N/A
TRINITY_DN35186_c0_g8_i1	#N/A	-2.43883	#N/A	#N/A	0.0121901	#N/A	#N/A
TRINITY_DN35344_c0_g1_i4	#N/A	-2.45267	#N/A	#N/A	0.0203375	#N/A	#N/A
TRINITY_DN36286_c0_g1_i3	#N/A	-2.45465	-2.43789	#N/A	0.0469404	0.0552541	#N/A
TRINITY_DN31708_c1_g1_i3	#N/A	-2.46028	#N/A	#N/A	0.0165098	#N/A	#N/A
TRINITY_DN34224_c1_g1_i1	#N/A	-2.47541	-2.64455	#N/A	0.0101429	0.00504104	#N/A
TRINITY_DN27781_c0_g1_i1	#N/A	-2.47609	#N/A	#N/A	0.0561563	#N/A	#N/A
TRINITY_DN34181_c3_g6_i2	#N/A	-2.4788	#N/A	#N/A	0.0181684	#N/A	#N/A
TRINITY_DN35367_c4_g4_i1	#N/A	-2.48577	#N/A	#N/A	0.037753	#N/A	#N/A
TRINITY_DN36266_c0_g2_i1	#N/A	-2.5133	#N/A	#N/A	0.0420901	#N/A	#N/A
TRINITY_DN33733_c4_g1_i1	#N/A	-2.5162	-2.67091	#N/A	0.0400139	0.0246227	#N/A
TRINITY_DN63841_c0_g1_i1	#N/A	-2.51696	#N/A	#N/A	0.0105793	#N/A	#N/A
TRINITY_DN35186_c0_g3_i1	#N/A	-2.51707	#N/A	#N/A	0.00868178	#N/A	#N/A
TRINITY_DN32951_c1_g2_i3	#N/A	-2.51868	#N/A	#N/A	0.0382264	#N/A	#N/A
TRINITY_DN28823_c0_g1_i1	#N/A	-2.53039	#N/A	5.64487	0.0206409	#N/A	1.89248e-05
TRINITY_DN35098_c0_g3_i1	#N/A	-2.53956	#N/A	3.39636	0.00864984	#N/A	0.000721862
TRINITY_DN34330_c0_g4_i2	#N/A	-2.54083	-4.18272	#N/A	0.0315525	1.74646e-05	#N/A
TRINITY_DN36033_c2_g1_i5	#N/A	-2.55872	#N/A	#N/A	0.0297722	#N/A	#N/A
TRINITY_DN33587_c0_g3_i1	#N/A	-2.55938	#N/A	#N/A	0.00710521	#N/A	#N/A
TRINITY_DN32346_c2_g1_i2	#N/A	-2.5613	-2.80529	#N/A	0.0361173	0.016367	#N/A
TRINITY_DN29619_c0_g1_i1	#N/A	-2.56335	#N/A	#N/A	0.0431785	#N/A	#N/A
TRINITY_DN33466_c0_g1_i9	#N/A	-2.56799	#N/A	#N/A	0.0175174	#N/A	#N/A
TRINITY_DN27682_c0_g1_i1	#N/A	-2.5697	#N/A	#N/A	0.01291	#N/A	#N/A
TRINITY_DN33063_c2_g3_i3	#N/A	-2.5704	#N/A	#N/A	0.0182108	#N/A	#N/A
TRINITY_DN33784_c0_g4_i2	#N/A	-2.57558	#N/A	#N/A	0.00712236	#N/A	#N/A
TRINITY_DN33944_c0_g1_i2	#N/A	-2.57674	#N/A	#N/A	0.00962008	#N/A	#N/A
TRINITY_DN21295_c0_g2_i1	#N/A	-2.57808	#N/A	#N/A	0.0124494	#N/A	#N/A
TRINITY_DN34103_c2_g2_i1	#N/A	-2.58472	#N/A	#N/A	0.0335175	#N/A	#N/A
TRINITY_DN21494_c0_g1_i1	#N/A	-2.59131	#N/A	#N/A	0.0397502	#N/A	#N/A
TRINITY_DN35354_c2_g2_i6	#N/A	-2.59131	#N/A	4.57896	0.0397502	#N/A	0.0026139
TRINITY_DN32700_c0_g2_i1	#N/A	-2.59142	#N/A	2.73723	0.0161089	#N/A	0.0341889
[truncated: 766 more rows]

## Sheet:  bHLH 
Supplementary Table ST 6: Detail of major differentially expressed TF Families in L vs S, L vs R and S vs R combinations
Transcript ID	TF Family	LogFC(L vs S)	LogFC(L vs R)	LogFC(S vs R)	FDR(L vs S)	FDR(L vs R)	FDR(S vs R)	Expression	Upregulated in Leaf			Upregulated in Stem			Upregulated in Root
TRINITY_DN30281_c0_g1_i8	bHLH	6.9502	10.9138	3.92493	1.81573e-12	6.74597e-20	0.0306196	L>S
TRINITY_DN30281_c0_g1_i4	bHLH	6.90222	#N/A	#N/A	1.51184e-11	#N/A	#N/A	L
TRINITY_DN30076_c0_g2_i2	bHLH	4.94067	4.01204	#N/A	0.00173659	0.00526436	#N/A	L
TRINITY_DN28272_c0_g1_i1	bHLH	4.69889	7.14914	#N/A	1.69413e-05	1.8926e-08	#N/A	L
TRINITY_DN32995_c3_g1_i1	bHLH	4.61996	#N/A	#N/A	0.00521946	#N/A	#N/A	L
TRINITY_DN28568_c0_g4_i2	bHLH	4.57732	6.45612	#N/A	0.000111914	9.62406e-07	#N/A	L
TRINITY_DN30281_c0_g1_i1	bHLH	4.57435	#N/A	#N/A	0.0062547	#N/A	#N/A	L
TRINITY_DN25828_c0_g1_i2	bHLH	4.49974	#N/A	#N/A	4.45721e-05	#N/A	#N/A	L
TRINITY_DN30076_c0_g1_i1	bHLH	4.37596	4.37102	#N/A	0.012922	0.0134421	#N/A	L
TRINITY_DN34288_c0_g2_i2	bHLH	4.24906	4.24397	#N/A	0.00208776	0.00193515	#N/A	L
TRINITY_DN35158_c1_g1_i1	bHLH	4.17912	#N/A	#N/A	0.000812186	#N/A	#N/A	L
TRINITY_DN29562_c0_g1_i3	bHLH	4.13074	7.15687	#N/A	8.05518e-05	1.81132e-08	#N/A	L
TRINITY_DN34950_c0_g5_i3	bHLH	3.90504	4.82364	#N/A	0.00836219	0.00259952	#N/A	L
TRINITY_DN35151_c3_g1_i3	bHLH	3.86566	3.30197	#N/A	0.00963538	0.0238512	#N/A	L
TRINITY_DN32318_c3_g2_i3	bHLH	3.80692	4.16165	#N/A	0.000116579	1.55599e-05	#N/A	L
TRINITY_DN31152_c0_g1_i4	bHLH	3.71434	7.37138	#N/A	0.000211188	5.17665e-09	#N/A	L
TRINITY_DN35192_c4_g1_i3	bHLH	3.56257	#N/A	#N/A	0.00864984	#N/A	#N/A	L
TRINITY_DN31535_c0_g2_i2	bHLH	3.55501	3.54993	#N/A	0.0252471	0.0269664	#N/A	L
TRINITY_DN32671_c0_g1_i6	bHLH	3.50462	#N/A	#N/A	0.0297722	#N/A	#N/A	L
TRINITY_DN31708_c1_g4_i2	bHLH	3.13905	4.66561	#N/A	0.0144535	0.000337194	#N/A	L
TRINITY_DN30937_c0_g1_i1	bHLH	3.02052	4.89932	#N/A	0.0293201	0.00186063	#N/A	L
TRINITY_DN36378_c3_g2_i5	bHLH	3.00531	#N/A	#N/A	0.0310649	#N/A	#N/A	L
TRINITY_DN30801_c0_g1_i12	bHLH	2.94484	#N/A	#N/A	0.0382264	#N/A	#N/A	L
TRINITY_DN6494_c0_g1_i2	bHLH	2.84655	3.38481	#N/A	0.00716982	0.000927232	#N/A	L
TRINITY_DN34736_c3_g2_i2	bHLH	2.82612	5.49488	#N/A	0.0292262	0.000124235	#N/A	L
TRINITY_DN29551_c0_g1_i1	bHLH	2.70371	3.7993	#N/A	0.016147	0.000868433	#N/A	L
TRINITY_DN31677_c0_g1_i1	bHLH	2.65982	#N/A	#N/A	0.0191253	#N/A	#N/A	L
TRINITY_DN31903_c0_g1_i1	bHLH	2.60361	3.20163	#N/A	0.0108598	0.00111227	#N/A	L
TRINITY_DN35580_c1_g3_i1	bHLH	2.56784	5.19518	#N/A	0.0271628	2.41685e-05	#N/A	L
TRINITY_DN35024_c0_g2_i4	bHLH	2.49896	2.55753	#N/A	0.0209121	0.0190795	#N/A	L
TRINITY_DN36499_c2_g1_i6	bHLH	2.48642	5.10688	#N/A	0.0115836	7.65144e-08	#N/A	L
TRINITY_DN32879_c0_g2_i4	bHLH	2.3458	#N/A	#N/A	0.0577418	#N/A	#N/A	L
TRINITY_DN31584_c0_g2_i1	bHLH	2.25332	6.41892	4.12944	0.0292262	2.85059e-09	0.00181294	L>S
TRINITY_DN23969_c0_g1_i1	bHLH	-2.13788	#N/A	#N/A	0.0484755	#N/A	#N/A	S
TRINITY_DN36033_c2_g2_i8	bHLH	-2.1656	#N/A	#N/A	0.0421271	#N/A	#N/A	S
TRINITY_DN35502_c0_g8_i1	bHLH	-2.43267	#N/A	#N/A	0.0504181	#N/A	#N/A	S
TRINITY_DN33869_c1_g2_i4	bHLH	-2.4484	#N/A	#N/A	0.0299303	#N/A	#N/A	S
TRINITY_DN34379_c0_g2_i1	bHLH	-2.50078	#N/A	#N/A	0.00986376	#N/A	#N/A	S
TRINITY_DN36093_c0_g1_i2	bHLH	-2.53663	#N/A	#N/A	0.0123897	#N/A	#N/A	S
TRINITY_DN26898_c0_g1_i1	bHLH	-2.61276	-4.1157	#N/A	0.0321629	4.65458e-05	#N/A	R>S
TRINITY_DN33677_c2_g1_i1	bHLH	-2.64633	#N/A	#N/A	0.0482426	#N/A	#N/A	S
TRINITY_DN33660_c0_g1_i4	bHLH	-2.66801	#N/A	#N/A	0.0404011	#N/A	#N/A	S
TRINITY_DN33368_c2_g1_i5	bHLH	-2.68747	#N/A	#N/A	0.00464959	#N/A	#N/A	S
TRINITY_DN32544_c0_g4_i7	bHLH	-2.71775	#N/A	#N/A	0.0219039	#N/A	#N/A	S
TRINITY_DN33368_c2_g1_i3	bHLH	-2.75256	#N/A	#N/A	0.00325839	#N/A	#N/A	S
TRINITY_DN34875_c3_g2_i8	bHLH	-3.08916	#N/A	#N/A	0.00522546	#N/A	#N/A	S
TRINITY_DN29974_c0_g1_i2	bHLH	-3.25134	#N/A	#N/A	0.000444706	#N/A	#N/A	S
TRINITY_DN35315_c0_g1_i6	bHLH	-3.34295	#N/A	4.60637	0.00521946	#N/A	0.00236631	S
TRINITY_DN33928_c0_g1_i1	bHLH	-3.35562	#N/A	#N/A	0.0201456	#N/A	#N/A	S
TRINITY_DN33708_c4_g1_i1	bHLH	-3.3879	#N/A	#N/A	0.00110666	#N/A	#N/A	S
TRINITY_DN33072_c0_g1_i2	bHLH	-3.4147	#N/A	#N/A	0.000624597	#N/A	#N/A	S
TRINITY_DN33383_c1_g1_i5	bHLH	-3.49293	#N/A	#N/A	0.0256818	#N/A	#N/A	S
TRINITY_DN32603_c1_g10_i1	bHLH	-3.51577	-3.83065	#N/A	0.00363056	0.000926413	#N/A	R>S
TRINITY_DN35611_c0_g2_i5	bHLH	-3.60173	-4.0994	#N/A	0.0423425	0.00991547	#N/A	R>S
TRINITY_DN32259_c1_g6_i5	bHLH	-3.66299	#N/A	#N/A	0.00111754	#N/A	#N/A	S
TRINITY_DN34683_c2_g1_i9	bHLH	-3.75505	-3.67799	#N/A	0.00974988	0.0133354	#N/A	S>R
TRINITY_DN34636_c0_g6_i6	bHLH	-3.83281	-3.76018	#N/A	0.00759985	0.0100378	#N/A	S>R
TRINITY_DN26219_c0_g1_i1	bHLH	-3.86151	#N/A	#N/A	0.000129901	#N/A	#N/A	S
TRINITY_DN32006_c0_g1_i2	bHLH	-3.94804	#N/A	#N/A	0.0155005	#N/A	#N/A	S
TRINITY_DN30392_c0_g1_i1	bHLH	-3.99847	#N/A	#N/A	0.0130914	#N/A	#N/A	S
TRINITY_DN35113_c0_g5_i1	bHLH	-4.01064	#N/A	#N/A	0.00404018	#N/A	#N/A	S
TRINITY_DN34577_c4_g2_i1	bHLH	-4.09431	#N/A	#N/A	0.00963538	#N/A	#N/A	S
TRINITY_DN32387_c1_g1_i4	bHLH	-4.4402	#N/A	#N/A	7.18733e-05	#N/A	#N/A	S
TRINITY_DN31871_c0_g1_i1	bHLH	-4.62743	#N/A	#N/A	0.000313934	#N/A	#N/A	S
TRINITY_DN32387_c1_g1_i2	bHLH	-4.68441	#N/A	2.98544	2.90365e-06	#N/A	0.0072453	S
TRINITY_DN32387_c1_g1_i1	bHLH	-5.25655	-2.40938	2.8137	1.99923e-08	0.019464	0.00789415	S>R
TRINITY_DN34320_c2_g6_i1	bHLH	-5.26642	#N/A	4.04942	8.05518e-05	#N/A	0.00259084	S
TRINITY_DN27689_c0_g2_i1	bHLH	-8.30352	#N/A	#N/A	1.37565e-12	#N/A	#N/A	S
TRINITY_DN34321_c0_g1_i1	bHLH	#N/A	8.14084	#N/A	#N/A	5.76921e-11	#N/A	L
TRINITY_DN33419_c1_g1_i8	bHLH	#N/A	5.51907	#N/A	#N/A	0.000110732	#N/A	L
TRINITY_DN21572_c0_g1_i1	bHLH	#N/A	5.1999	#N/A	#N/A	1.26057e-06	#N/A	L
TRINITY_DN36499_c2_g1_i1	bHLH	#N/A	5.08371	#N/A	#N/A	5.77332e-06	#N/A	L
TRINITY_DN28185_c0_g1_i1	bHLH	#N/A	4.74377	#N/A	#N/A	0.00305837	#N/A	L
TRINITY_DN34181_c3_g5_i1	bHLH	#N/A	4.61501	5.44106	#N/A	0.00521097	0.000995382	S>L
TRINITY_DN34060_c0_g1_i2	bHLH	#N/A	4.37102	#N/A	#N/A	0.0134421	#N/A	L
TRINITY_DN35977_c1_g1_i4	bHLH	#N/A	4.36149	#N/A	#N/A	0.00129625	#N/A	L
TRINITY_DN33779_c0_g1_i7	bHLH	#N/A	4.31685	#N/A	#N/A	0.016367	#N/A	L
TRINITY_DN35574_c2_g2_i1	bHLH	#N/A	4.31685	#N/A	#N/A	0.016367	#N/A	L
TRINITY_DN33706_c2_g1_i3	bHLH	#N/A	4.20199	#N/A	#N/A	0.0246227	#N/A	L
TRINITY_DN35773_c0_g1_i3	bHLH	#N/A	4.08398	#N/A	#N/A	0.001072	#N/A	L
TRINITY_DN26841_c0_g1_i1	bHLH	#N/A	4.0105	#N/A	#N/A	0.0377255	#N/A	L
TRINITY_DN35529_c0_g3_i1	bHLH	#N/A	3.86708	#N/A	#N/A	0.0594796	#N/A	L
TRINITY_DN34060_c0_g2_i5	bHLH	#N/A	3.86708	#N/A	#N/A	0.0594796	#N/A	L
TRINITY_DN36365_c0_g4_i2	bHLH	#N/A	3.73553	#N/A	#N/A	0.013602	#N/A	L
TRINITY_DN34206_c0_g1_i6	bHLH	#N/A	3.73553	#N/A	#N/A	0.013602	#N/A	L
TRINITY_DN33724_c3_g1_i2	bHLH	#N/A	3.64591	2.52596	#N/A	9.90296e-05	0.0479878	L>S
TRINITY_DN34526_c5_g2_i3	bHLH	#N/A	3.63866	#N/A	#N/A	0.000282829	#N/A	L
TRINITY_DN34450_c4_g1_i2	bHLH	#N/A	3.62282	#N/A	#N/A	0.00663558	#N/A	L
TRINITY_DN33706_c2_g1_i2	bHLH	#N/A	3.61091	#N/A	#N/A	0.00636441	#N/A	L
TRINITY_DN32752_c0_g4_i5	bHLH	#N/A	3.49954	#N/A	#N/A	0.0321691	#N/A	L
TRINITY_DN28009_c1_g1_i3	bHLH	#N/A	3.41703	#N/A	#N/A	0.0153731	#N/A	L
TRINITY_DN34438_c0_g2_i1	bHLH	#N/A	3.34135	#N/A	#N/A	0.0203074	#N/A	L
TRINITY_DN30545_c0_g1_i3	bHLH	#N/A	3.31399	#N/A	#N/A	0.0215301	#N/A	L
TRINITY_DN36149_c0_g2_i2	bHLH	#N/A	3.22405	#N/A	#N/A	0.00172572	#N/A	L
TRINITY_DN34060_c0_g2_i3	bHLH	#N/A	3.21983	#N/A	#N/A	0.0275788	#N/A	L
TRINITY_DN33020_c0_g3_i4	bHLH	#N/A	3.18882	#N/A	#N/A	0.0310063	#N/A	L
TRINITY_DN33869_c1_g1_i6	bHLH	#N/A	2.94914	2.72506	#N/A	0.00634539	0.0507066	L>S
TRINITY_DN33107_c1_g4_i1	bHLH	#N/A	2.77128	#N/A	#N/A	0.0377255	#N/A	L
TRINITY_DN33869_c1_g1_i4	bHLH	#N/A	2.65132	3.84448	#N/A	0.0266353	0.000567771	S>L
TRINITY_DN32515_c3_g2_i2	bHLH	#N/A	2.578	#N/A	#N/A	0.023984	#N/A	L
TRINITY_DN33145_c0_g1_i1	bHLH	#N/A	2.33871	2.74903	#N/A	0.0234135	0.0140264	S>L
TRINITY_DN35024_c0_g1_i5	bHLH	#N/A	2.27741	#N/A	#N/A	0.0418105	#N/A	L
TRINITY_DN31903_c0_g2_i1	bHLH	#N/A	2.27492	#N/A	#N/A	0.0321691	#N/A	L
TRINITY_DN34577_c4_g5_i1	bHLH	#N/A	-2.07506	#N/A	#N/A	0.0497823	#N/A	R
TRINITY_DN33338_c0_g2_i1	bHLH	#N/A	-2.50208	-2.66322	#N/A	0.0173977	0.0322309	R
TRINITY_DN36131_c6_g9_i1	bHLH	#N/A	-3.16689	#N/A	#N/A	0.0066066	#N/A	R
TRINITY_DN36413_c0_g1_i18	bHLH	#N/A	-3.20956	#N/A	#N/A	0.0071842	#N/A	R
TRINITY_DN33434_c4_g6_i1	bHLH	#N/A	-3.34814	#N/A	#N/A	0.00521097	#N/A	R
TRINITY_DN36156_c0_g2_i1	bHLH	#N/A	-3.37915	#N/A	#N/A	0.0034455	#N/A	R
TRINITY_DN35073_c1_g3_i1	bHLH	#N/A	-3.67061	#N/A	#N/A	0.0381004	#N/A	R
TRINITY_DN34610_c3_g2_i1	bHLH	#N/A	-3.70958	#N/A	#N/A	0.00151478	#N/A	R
TRINITY_DN36209_c0_g1_i14	bHLH	#N/A	-4.56329	#N/A	#N/A	4.65458e-05	#N/A	R
TRINITY_DN20659_c0_g1_i1	bHLH	#N/A	-4.66702	#N/A	#N/A	0.000882981	#N/A	R
TRINITY_DN36036_c3_g3_i4	bHLH	#N/A	-5.64948	-3.93331	#N/A	7.70392e-06	0.00172344	R
TRINITY_DN36209_c0_g1_i15	bHLH	#N/A	-6.23911	-6.0494	#N/A	3.03134e-07	3.31543e-06	R
TRINITY_DN30110_c0_g1_i1	bHLH	#N/A	#N/A	4.79926	#N/A	#N/A	0.0118009	S
TRINITY_DN26009_c0_g1_i1	bHLH	#N/A	#N/A	4.5552	#N/A	#N/A	0.0284735	S
TRINITY_DN34321_c1_g1_i11	bHLH	#N/A	#N/A	4.39531	#N/A	#N/A	0.000554078	S
TRINITY_DN26260_c0_g1_i1	bHLH	#N/A	#N/A	4.38611	#N/A	#N/A	0.0498956	S
TRINITY_DN34321_c1_g1_i18	bHLH	#N/A	#N/A	4.37092	#N/A	#N/A	0.00624455	S
TRINITY_DN33145_c0_g3_i3	bHLH	#N/A	#N/A	4.17728	#N/A	#N/A	0.000138761	S
TRINITY_DN34321_c1_g1_i8	bHLH	#N/A	#N/A	4.09603	#N/A	#N/A	0.000477397	S
TRINITY_DN32387_c1_g1_i7	bHLH	#N/A	#N/A	3.9519	#N/A	#N/A	0.000677323	S
TRINITY_DN33145_c0_g3_i6	bHLH	#N/A	#N/A	3.92493	#N/A	#N/A	0.0306196	S
TRINITY_DN33145_c0_g3_i2	bHLH	#N/A	#N/A	3.53934	#N/A	#N/A	0.00784502	S
TRINITY_DN36010_c1_g1_i3	bHLH	#N/A	#N/A	3.07115	#N/A	#N/A	0.0290689	S
TRINITY_DN32215_c0_g1_i6	bHLH	#N/A	#N/A	2.87142	#N/A	#N/A	0.0324087	S
TRINITY_DN32834_c0_g1_i1	bHLH	#N/A	#N/A	-3.2851	#N/A	#N/A	0.0145595	R
TRINITY_DN36036_c2_g1_i3	bHLH	#N/A	#N/A	-4.65393	#N/A	#N/A	0.00209316	R
TRINITY_DN36131_c4_g2_i1	bHLH	#N/A	#N/A	-4.7307	#N/A	#N/A	0.019832	R
TRINITY_DN32914_c0_g3_i2	bHLH	#N/A	#N/A	-5.6383	#N/A	#N/A	2.39273e-05	R

## Sheet: NAC 
Supplementary Table ST 6: Detail of major differentially expressed TF Families in L vs S, L vs R and S vs R combinations
Transcript ID	TF Family	LogFC(L vs S)	LogFC(L vs R)	LogFC(S vs R)	FDR(L vs S)	FDR(L vs R)	FDR(S vs R)	Expression	Upregulated in Leaf			Upregulated in Stem			Upregulated in Root
TRINITY_DN31468_c0_g1_i1	NAC	4.82859	#N/A	#N/A	0.00271979	#N/A	#N/A	L
TRINITY_DN29333_c0_g1_i1	NAC	4.56227	#N/A	#N/A	4.03555e-06	#N/A	#N/A	L
TRINITY_DN35201_c0_g4_i5	NAC	4.27935	5.19795	#N/A	0.00184259	0.000472841	#N/A	L
TRINITY_DN35754_c2_g1_i13	NAC	4.26551	#N/A	#N/A	0.0191253	#N/A	#N/A	L
TRINITY_DN27146_c0_g1_i1	NAC	4.18821	5.69519	#N/A	7.30404e-06	2.88105e-09	#N/A	L
TRINITY_DN30356_c0_g1_i1	NAC	4.08214	#N/A	#N/A	0.0284805	#N/A	#N/A	L
TRINITY_DN25957_c0_g1_i1	NAC	3.93978	5.49122	#N/A	1.91018e-05	4.36171e-09	#N/A	L
TRINITY_DN1880_c0_g1_i1	NAC	3.93081	5.06596	#N/A	3.53324e-05	9.6418e-08	#N/A	L
TRINITY_DN34547_c6_g2_i5	NAC	3.707	#N/A	#N/A	8.83029e-05	#N/A	#N/A	L
TRINITY_DN34547_c6_g2_i6	NAC	3.44333	8.19331	4.7111	0.000224886	7.70025e-13	0.00150867	L>S
TRINITY_DN33348_c0_g4_i5	NAC	3.28886	#N/A	#N/A	0.0204873	#N/A	#N/A	L
TRINITY_DN32133_c0_g1_i4	NAC	3.12048	#N/A	#N/A	0.0226656	#N/A	#N/A	L
TRINITY_DN34157_c0_g2_i11	NAC	2.98928	2.84806	#N/A	0.00868178	0.0127345	#N/A	L
TRINITY_DN34349_c3_g1_i1	NAC	2.98317	3.93829	#N/A	0.0334074	0.00716283	#N/A	L
TRINITY_DN27023_c0_g1_i4	NAC	2.8878	3.46297	#N/A	0.00669089	0.000767033	#N/A	L
TRINITY_DN32272_c1_g2_i6	NAC	2.64489	#N/A	#N/A	0.0202925	#N/A	#N/A	L
TRINITY_DN32967_c1_g1_i9	NAC	2.60468	5.69798	#N/A	0.019738	1.74561e-06	#N/A	L
TRINITY_DN6442_c0_g1_i1	NAC	2.40374	3.16639	#N/A	0.0536081	0.00932336	#N/A	L
TRINITY_DN36231_c0_g3_i2	NAC	-2.02848	#N/A	3.53713	0.0580453	#N/A	0.000526722	S
TRINITY_DN31468_c0_g2_i3	NAC	-2.1088	#N/A	#N/A	0.059382	#N/A	#N/A	S
TRINITY_DN32113_c2_g1_i19	NAC	-2.11457	#N/A	#N/A	0.0408176	#N/A	#N/A	S
TRINITY_DN31585_c0_g3_i1	NAC	-2.22444	#N/A	#N/A	0.0453661	#N/A	#N/A	S
TRINITY_DN35911_c2_g2_i4	NAC	-2.31476	#N/A	#N/A	0.0318067	#N/A	#N/A	S
TRINITY_DN33754_c2_g1_i1	NAC	-2.47657	#N/A	#N/A	0.0234578	#N/A	#N/A	S
TRINITY_DN33724_c3_g7_i1	NAC	-2.48136	#N/A	#N/A	0.0391629	#N/A	#N/A	S
TRINITY_DN194_c0_g1_i1	NAC	-2.49893	#N/A	#N/A	0.0240755	#N/A	#N/A	S
TRINITY_DN34569_c0_g1_i3	NAC	-2.5133	#N/A	4.76074	0.0420901	#N/A	0.00121027	S
TRINITY_DN34523_c8_g1_i1	NAC	-2.62817	#N/A	#N/A	0.0224029	#N/A	#N/A	S
TRINITY_DN31299_c1_g5_i1	NAC	-2.6837	#N/A	#N/A	0.0429945	#N/A	#N/A	S
TRINITY_DN32363_c0_g1_i1	NAC	-2.74592	-2.86937	#N/A	0.0409238	0.0310063	#N/A	S
TRINITY_DN35291_c1_g1_i1	NAC	-2.78102	#N/A	#N/A	0.0506776	#N/A	#N/A	R>S
TRINITY_DN35793_c0_g1_i1	NAC	-2.79323	#N/A	#N/A	0.0249929	#N/A	#N/A	S
TRINITY_DN27020_c0_g1_i1	NAC	-2.86419	#N/A	#N/A	0.0287312	#N/A	#N/A	S
TRINITY_DN33193_c0_g1_i7	NAC	-2.86802	#N/A	#N/A	0.0054502	#N/A	#N/A	S
TRINITY_DN30753_c0_g1_i2	NAC	-2.87378	-2.92319	#N/A	0.0382264	0.0318398	#N/A	R>S
TRINITY_DN34577_c3_g1_i4	NAC	-2.88174	-2.23947	#N/A	0.00363056	0.0463529	#N/A	S>R
TRINITY_DN33687_c0_g1_i2	NAC	-2.89679	-2.70163	#N/A	0.0111079	0.0249411	#N/A	S>R
TRINITY_DN32580_c0_g1_i1	NAC	-3.19945	#N/A	#N/A	0.00330566	#N/A	#N/A	S
TRINITY_DN34136_c0_g1_i2	NAC	-3.27342	#N/A	#N/A	0.0256818	#N/A	#N/A	S
TRINITY_DN35793_c0_g2_i1	NAC	-3.29912	#N/A	#N/A	0.00177674	#N/A	#N/A	S
TRINITY_DN34270_c1_g1_i6	NAC	-3.39001	-2.8827	#N/A	0.000390921	0.0035638	#N/A	S>R
TRINITY_DN27815_c0_g1_i2	NAC	-3.49293	-3.44935	#N/A	0.0256818	0.0321691	#N/A	S>R
TRINITY_DN34704_c0_g5_i3	NAC	-3.52166	-3.21204	#N/A	0.000612493	0.0022836	#N/A	S>R
TRINITY_DN33501_c0_g1_i13	NAC	-3.53497	#N/A	#N/A	0.0508371	#N/A	#N/A	S
TRINITY_DN35559_c0_g3_i1	NAC	-3.54268	#N/A	#N/A	0.0109152	#N/A	#N/A	S
TRINITY_DN34583_c1_g1_i5	NAC	-3.61449	#N/A	#N/A	0.00179076	#N/A	#N/A	S
TRINITY_DN32177_c0_g1_i5	NAC	-3.63917	#N/A	#N/A	0.000790095	#N/A	#N/A	S
TRINITY_DN34362_c0_g3_i1	NAC	-3.67286	#N/A	3.96783	0.0128308	#N/A	0.0264427	S
TRINITY_DN32177_c0_g1_i6	NAC	-3.72202	#N/A	#N/A	0.000475813	#N/A	#N/A	S
TRINITY_DN30761_c0_g2_i2	NAC	-3.79445	#N/A	#N/A	0.00864984	#N/A	#N/A	S
TRINITY_DN32996_c0_g2_i3	NAC	-3.88471	#N/A	3.05097	0.00295385	#N/A	0.054039	S
TRINITY_DN35870_c2_g2_i6	NAC	-3.90659	#N/A	#N/A	0.00583196	#N/A	#N/A	S
TRINITY_DN33618_c0_g2_i2	NAC	-3.98577	-3.77752	#N/A	7.18733e-05	0.000148115	#N/A	S>R
TRINITY_DN34583_c1_g1_i2	NAC	-4.12152	-3.14425	#N/A	0.00020115	0.0110358	#N/A	S>R
TRINITY_DN33724_c3_g2_i1	NAC	-4.13864	-3.76018	#N/A	0.00229042	0.0100378	#N/A	S>R
TRINITY_DN32670_c0_g3_i3	NAC	-4.22711	-4.31439	#N/A	0.00526818	0.00392989	#N/A	R>S
TRINITY_DN31886_c0_g2_i1	NAC	-4.28608	#N/A	#N/A	8.58155e-06	#N/A	#N/A	S
TRINITY_DN36074_c2_g4_i1	NAC	-4.63038	#N/A	3.35292	5.93576e-07	#N/A	0.000775999	S
TRINITY_DN32580_c0_g1_i2	NAC	-4.97046	#N/A	4.48745	3.52917e-06	#N/A	7.27998e-05	S
TRINITY_DN21081_c0_g1_i1	NAC	-5.15212	-5.49393	#N/A	3.01897e-05	2.90446e-06	#N/A	R>S
TRINITY_DN34270_c1_g1_i1	NAC	-5.22624	-2.47414	2.71856	6.72043e-08	0.0285552	0.0144617	S>R
TRINITY_DN34669_c2_g2_i1	NAC	-5.35597	#N/A	4.38565	1.15508e-07	#N/A	1.74981e-05	S
TRINITY_DN26343_c0_g1_i1	NAC	-5.59049	-4.63021	#N/A	2.15089e-07	1.76292e-05	#N/A	S>R
TRINITY_DN33834_c1_g2_i6	NAC	-6.24303	#N/A	5.33484	2.64402e-09	#N/A	3.4432e-07	S
TRINITY_DN33834_c1_g2_i4	NAC	-6.37427	#N/A	5.55786	3.34352e-07	#N/A	5.74085e-06	S
TRINITY_DN34645_c0_g1_i6	NAC	#N/A	6.18084	#N/A	#N/A	4.09365e-06	#N/A	L
TRINITY_DN32967_c1_g1_i5	NAC	#N/A	5.90889	4.12886	#N/A	7.91699e-08	0.0045571	L
TRINITY_DN33545_c0_g1_i8	NAC	#N/A	4.47362	#N/A	#N/A	0.00915055	#N/A	L
TRINITY_DN31382_c0_g1_i2	NAC	#N/A	4.33873	#N/A	#N/A	0.000309711	#N/A	L
TRINITY_DN35155_c0_g2_i1	NAC	#N/A	4.26056	#N/A	#N/A	0.0200226	#N/A	L
TRINITY_DN32967_c1_g4_i1	NAC	#N/A	4.20063	5.23172	#N/A	3.80564e-05	9.84204e-07	S>L
TRINITY_DN28857_c0_g1_i3	NAC	#N/A	4.0105	#N/A	#N/A	0.0377255	#N/A	L
TRINITY_DN35201_c0_g4_i9	NAC	#N/A	3.64571	#N/A	#N/A	0.0190795	#N/A	L
TRINITY_DN33320_c0_g2_i6	NAC	#N/A	3.37969	#N/A	#N/A	0.0176746	#N/A	L
TRINITY_DN33515_c0_g3_i2	NAC	#N/A	3.33688	#N/A	#N/A	0.0557847	#N/A	L
TRINITY_DN35972_c0_g3_i3	NAC	#N/A	3.20436	3.57205	#N/A	0.000936442	0.000597457	S>L
TRINITY_DN29412_c0_g1_i2	NAC	#N/A	3.0253	#N/A	#N/A	0.0154426	#N/A	L
TRINITY_DN35794_c2_g2_i6	NAC	#N/A	2.92143	2.81405	#N/A	0.0115681	0.0529091	L>S
TRINITY_DN35344_c0_g6_i1	NAC	#N/A	2.91199	#N/A	#N/A	0.032453	#N/A	L
TRINITY_DN35972_c0_g3_i2	NAC	#N/A	2.89876	2.84217	#N/A	0.00664326	0.0244689	L>S
TRINITY_DN34948_c3_g2_i8	NAC	#N/A	2.78898	#N/A	#N/A	0.0109924	#N/A	L
TRINITY_DN32779_c1_g1_i1	NAC	#N/A	2.65262	#N/A	#N/A	0.0104048	#N/A	L
TRINITY_DN35972_c0_g1_i3	NAC	#N/A	2.63454	3.63689	#N/A	0.00842973	0.000314523	S>L
TRINITY_DN35972_c0_g1_i5	NAC	#N/A	2.44389	3.41072	#N/A	0.043249	0.00223993	S>L
TRINITY_DN35906_c4_g2_i10	NAC	#N/A	-2.4042	#N/A	#N/A	0.0342691	#N/A	R
TRINITY_DN35065_c0_g1_i6	NAC	#N/A	-2.56573	#N/A	#N/A	0.0376434	#N/A	R
TRINITY_DN33206_c0_g1_i3	NAC	#N/A	-2.62154	#N/A	#N/A	0.0171176	#N/A	R
TRINITY_DN32582_c2_g2_i3	NAC	#N/A	-2.69059	#N/A	#N/A	0.0274839	#N/A	R
TRINITY_DN35867_c0_g2_i4	NAC	#N/A	-2.92059	#N/A	#N/A	0.0108583	#N/A	R
TRINITY_DN35259_c0_g1_i7	NAC	#N/A	-3.47896	#N/A	#N/A	0.001806	#N/A	R
TRINITY_DN33321_c0_g1_i4	NAC	#N/A	-4.92423	-3.20815	#N/A	0.000302012	0.0329255	R
TRINITY_DN33321_c0_g1_i7	NAC	#N/A	-5.22976	-3.77072	#N/A	6.81963e-05	0.0053588	R
TRINITY_DN36387_c1_g1_i5	NAC	#N/A	#N/A	4.89673	#N/A	#N/A	6.49572e-07	S
TRINITY_DN32102_c0_g1_i1	NAC	#N/A	#N/A	4.61248	#N/A	#N/A	6.5931e-06	S
TRINITY_DN34312_c2_g5_i2	NAC	#N/A	#N/A	3.96576	#N/A	#N/A	0.00881743	S
TRINITY_DN35155_c0_g1_i13	NAC	#N/A	#N/A	3.88071	#N/A	#N/A	0.0353013	S
TRINITY_DN35972_c0_g3_i6	NAC	#N/A	#N/A	2.87142	#N/A	#N/A	0.0324087	S
TRINITY_DN32670_c0_g2_i9	NAC	#N/A	#N/A	2.67395	#N/A	#N/A	0.0263991	S
TRINITY_DN32960_c0_g2_i1	NAC	#N/A	#N/A	2.53734	#N/A	#N/A	0.0279748	S
TRINITY_DN33321_c0_g1_i6	NAC	#N/A	#N/A	-3.26627	#N/A	#N/A	0.0157606	R
TRINITY_DN20121_c0_g1_i1	NAC	#N/A	#N/A	-4.37414	#N/A	#N/A	0.00177495	R
TRINITY_DN25787_c0_g1_i4	NAC	#N/A	#N/A	-4.45895	#N/A	#N/A	0.0498956	R
TRINITY_DN32197_c3_g2_i1	NAC	#N/A	#N/A	-5.08085	#N/A	#N/A	0.00521642	R

## Sheet: MYB related
Supplementary Table ST 6: Detail of major differentially expressed TF Families in L vs S, L vs R and S vs R combinations
Transcript ID	TF Family	LogFC(L vs S)	LogFC(L vs R)	LogFC(S vs R)	FDR(L vs S)	FDR(L vs R)	FDR(S vs R)	Expression	Upregulated in Leaf			Upregulated in Stem			Upregulated in Root
TRINITY_DN33842_c0_g2_i3	MYB_related	5.51247	#N/A	#N/A	5.51841e-08	#N/A	#N/A	L
TRINITY_DN36034_c3_g1_i1	MYB_related	4.74912	9.4994	4.70653	5.69804e-07	1.52175e-14	0.0167972	L>S
TRINITY_DN31715_c0_g1_i2	MYB_related	4.70706	#N/A	#N/A	0.00374425	#N/A	#N/A	L
TRINITY_DN30724_c0_g2_i1	MYB_related	4.43311	#N/A	#N/A	3.76882e-05	#N/A	#N/A	L
TRINITY_DN32067_c1_g1_i5	MYB_related	4.27935	#N/A	#N/A	0.00184259	#N/A	#N/A	L
TRINITY_DN34682_c0_g1_i3	MYB_related	3.96808	2.9898	#N/A	0.00184845	0.0241681	#N/A	L
TRINITY_DN28671_c0_g2_i3	MYB_related	3.94338	#N/A	#N/A	0.00714142	#N/A	#N/A	L
TRINITY_DN35746_c1_g2_i4	MYB_related	3.91668	#N/A	-3.75592	0.00229042	#N/A	0.0210826	L
TRINITY_DN33330_c0_g1_i2	MYB_related	3.63232	#N/A	#N/A	0.000305566	#N/A	#N/A	L
TRINITY_DN34103_c4_g1_i3	MYB_related	3.6037	3.04002	#N/A	0.0213343	0.0515899	#N/A	L
TRINITY_DN30878_c0_g1_i1	MYB_related	3.35336	4.21024	#N/A	0.00169252	0.000124235	#N/A	L
TRINITY_DN33330_c0_g1_i3	MYB_related	3.3531	6.52941	#N/A	0.00202775	6.23144e-07	#N/A	L
TRINITY_DN29618_c0_g1_i1	MYB_related	3.33744	5.27223	#N/A	0.00340595	1.56802e-05	#N/A	L
TRINITY_DN33839_c0_g1_i2	MYB_related	3.26662	4.74377	#N/A	0.0222711	0.00305837	#N/A	L
TRINITY_DN33647_c1_g3_i2	MYB_related	3.25792	#N/A	#N/A	0.0226875	#N/A	#N/A	L
TRINITY_DN30611_c0_g1_i8	MYB_related	3.11602	5.56627	#N/A	0.0144535	9.8009e-05	#N/A	L
TRINITY_DN33842_c0_g2_i1	MYB_related	3.10322	7.67353	4.5341	0.000863109	1.53757e-12	0.000295636	L>S
TRINITY_DN32379_c2_g1_i4	MYB_related	3.09243	4.97123	#N/A	0.0226557	0.00134619	#N/A	L
TRINITY_DN32484_c0_g1_i3	MYB_related	2.98317	#N/A	#N/A	0.0334074	#N/A	#N/A	L
TRINITY_DN36034_c3_g1_i3	MYB_related	2.9617	6.69862	3.7026	0.0014918	8.20651e-12	0.000947855	L>S
TRINITY_DN34877_c1_g2_i4	MYB_related	2.82331	#N/A	#N/A	0.0506776	#N/A	#N/A	L
TRINITY_DN34510_c0_g1_i1	MYB_related	2.80201	6.88864	4.04961	0.0041227	2.54102e-10	0.00619821	L>S
TRINITY_DN31776_c0_g1_i1	MYB_related	2.77648	3.96295	#N/A	0.0347596	0.00170195	#N/A	L
TRINITY_DN34510_c0_g4_i1	MYB_related	2.76885	7.12702	4.3211	0.00436629	6.20315e-11	0.00195541	L>S
TRINITY_DN32348_c1_g2_i1	MYB_related	2.73218	5.25982	2.49406	0.0035358	5.5255e-09	0.0433506	L>S
TRINITY_DN30694_c0_g1_i1	MYB_related	2.58902	5.46699	#N/A	0.0102108	1.30979e-07	#N/A	L
TRINITY_DN32464_c0_g5_i4	MYB_related	2.56202	4.12614	#N/A	0.0189186	0.000116926	#N/A	L
TRINITY_DN31418_c0_g1_i2	MYB_related	2.51673	#N/A	#N/A	0.0520486	#N/A	#N/A	L
TRINITY_DN29565_c0_g1_i5	MYB_related	2.38996	#N/A	#N/A	0.0446018	#N/A	#N/A	L
TRINITY_DN32464_c0_g5_i1	MYB_related	2.27521	3.78016	#N/A	0.0472306	0.000443065	#N/A	L
TRINITY_DN33535_c5_g5_i1	MYB_related	-2.01332	#N/A	#N/A	0.0546626	#N/A	#N/A	S
TRINITY_DN32511_c0_g1_i5	MYB_related	-2.19434	#N/A	#N/A	0.0508371	#N/A	#N/A	S
TRINITY_DN36381_c0_g1_i2	MYB_related	-2.20146	#N/A	#N/A	0.0502815	#N/A	#N/A	S
TRINITY_DN36171_c1_g1_i14	MYB_related	-2.21405	#N/A	#N/A	0.031255	#N/A	#N/A	S
TRINITY_DN33434_c4_g2_i1	MYB_related	-2.33687	#N/A	#N/A	0.0167897	#N/A	#N/A	S
TRINITY_DN31556_c5_g4_i2	MYB_related	-2.43474	#N/A	#N/A	0.029536	#N/A	#N/A	S
TRINITY_DN33496_c2_g3_i4	MYB_related	-2.44472	#N/A	#N/A	0.027329	#N/A	#N/A	S
TRINITY_DN34884_c5_g1_i5	MYB_related	-2.44828	#N/A	#N/A	0.0140723	#N/A	#N/A	S
TRINITY_DN34560_c1_g5_i1	MYB_related	-2.53534	#N/A	#N/A	0.0181765	#N/A	#N/A	S
TRINITY_DN33535_c5_g3_i1	MYB_related	-2.69393	#N/A	#N/A	0.00782568	#N/A	#N/A	S
TRINITY_DN34006_c6_g2_i1	MYB_related	-2.77313	#N/A	#N/A	0.0206409	#N/A	#N/A	S
TRINITY_DN33275_c0_g4_i2	MYB_related	-2.78254	#N/A	#N/A	0.0158121	#N/A	#N/A	S
TRINITY_DN35544_c0_g2_i3	MYB_related	-2.79323	#N/A	#N/A	0.0249929	#N/A	#N/A	S
TRINITY_DN36005_c0_g1_i1	MYB_related	-2.79733	#N/A	#N/A	0.0191253	#N/A	#N/A	S
TRINITY_DN35052_c0_g1_i1	MYB_related	-2.96131	#N/A	#N/A	0.00171057	#N/A	#N/A	S
TRINITY_DN34257_c0_g1_i3	MYB_related	-2.96277	#N/A	#N/A	0.0144535	#N/A	#N/A	S
TRINITY_DN32504_c1_g3_i1	MYB_related	-3.04478	#N/A	#N/A	0.0578847	#N/A	#N/A	S
TRINITY_DN35099_c0_g1_i8	MYB_related	-3.1056	#N/A	#N/A	0.00138879	#N/A	#N/A	S
TRINITY_DN35373_c1_g1_i5	MYB_related	-3.14063	#N/A	#N/A	0.0435173	#N/A	#N/A	S
TRINITY_DN36287_c0_g1_i3	MYB_related	-3.152	-2.92641	#N/A	0.00864984	0.0196475	#N/A	S>R
TRINITY_DN36061_c0_g1_i1	MYB_related	-3.18047	#N/A	5.46922	0.00110323	#N/A	1.53503e-06	S
TRINITY_DN33112_c2_g10_i1	MYB_related	-3.20978	#N/A	#N/A	0.00456406	#N/A	#N/A	S
TRINITY_DN32584_c0_g1_i5	MYB_related	-3.2302	-2.96611	#N/A	0.0109152	0.0275789	#N/A	S>R
TRINITY_DN34006_c6_g2_i8	MYB_related	-3.29872	#N/A	#N/A	0.00869697	#N/A	#N/A	S
TRINITY_DN32821_c1_g3_i3	MYB_related	-3.44403	#N/A	2.91815	0.00163222	#N/A	0.0272976	S
TRINITY_DN33736_c1_g3_i2	MYB_related	-3.57013	#N/A	#N/A	0.000629395	#N/A	#N/A	S
TRINITY_DN30206_c0_g2_i1	MYB_related	-3.60173	-3.60681	#N/A	0.0423425	0.0461743	#N/A	S>R
TRINITY_DN36443_c2_g1_i8	MYB_related	-3.60574	#N/A	#N/A	0.00139012	#N/A	#N/A	S
TRINITY_DN32207_c0_g1_i1	MYB_related	-3.67286	#N/A	#N/A	0.0128308	#N/A	#N/A	S
TRINITY_DN36330_c0_g1_i1	MYB_related	-3.69319	#N/A	#N/A	0.000192133	#N/A	#N/A	S
TRINITY_DN35923_c3_g4_i1	MYB_related	-3.76753	#N/A	5.55507	0.000133682	#N/A	2.16949e-06	S
TRINITY_DN33796_c0_g2_i1	MYB_related	-3.94804	-5.29194	#N/A	0.0155005	4.60715e-05	#N/A	R>S
TRINITY_DN35869_c0_g2_i14	MYB_related	-3.94804	#N/A	#N/A	0.0155005	#N/A	#N/A	S
TRINITY_DN35075_c0_g1_i2	MYB_related	-3.9575	-4.61746	#N/A	0.000108089	2.29295e-06	#N/A	R>S
TRINITY_DN34221_c2_g1_i2	MYB_related	-4.06119	#N/A	#N/A	0.000120283	#N/A	#N/A	S
TRINITY_DN35075_c0_g1_i1	MYB_related	-4.10769	-5.14201	#N/A	0.0025538	1.82624e-05	#N/A	R>S
TRINITY_DN34431_c1_g1_i1	MYB_related	-4.19582	#N/A	4.38326	4.69681e-05	#N/A	8.33868e-05	S
TRINITY_DN36409_c0_g5_i2	MYB_related	-4.28415	-3.39892	#N/A	0.0013521	0.0375857	#N/A	S>R
TRINITY_DN35062_c0_g2_i2	MYB_related	-4.42073	-5.49431	#N/A	5.11038e-05	9.05702e-08	#N/A	R>S
TRINITY_DN36443_c2_g1_i3	MYB_related	-4.57538	-4.54583	#N/A	0.000151045	5.0507e-05	#N/A	S>R
TRINITY_DN34638_c0_g1_i2	MYB_related	-4.59797	#N/A	3.78183	0.00144437	#N/A	0.0186724	S
TRINITY_DN34221_c2_g2_i8	MYB_related	-4.69289	#N/A	#N/A	0.000900699	#N/A	#N/A	S
TRINITY_DN34257_c0_g1_i2	MYB_related	-4.81045	#N/A	3.99425	0.000566415	#N/A	0.00784502	S
TRINITY_DN32597_c3_g1_i3	MYB_related	-5.07589	#N/A	3.12521	1.04306e-06	#N/A	0.00467425	S
TRINITY_DN35869_c0_g2_i7	MYB_related	-5.21155	-4.37003	#N/A	2.14041e-05	0.000870325	#N/A	S>R
TRINITY_DN35753_c0_g1_i7	MYB_related	-5.57665	#N/A	5.76371	3.89399e-09	#N/A	6.96077e-09	S
TRINITY_DN35753_c0_g1_i11	MYB_related	-5.69551	#N/A	5.50629	5.73514e-09	#N/A	5.44463e-08	S
TRINITY_DN30057_c0_g1_i2	MYB_related	#N/A	4.47362	#N/A	#N/A	0.00915055	#N/A	L
TRINITY_DN28706_c0_g1_i2	MYB_related	#N/A	4.08219	#N/A	#N/A	0.00392989	#N/A	L
TRINITY_DN36146_c0_g1_i1	MYB_related	#N/A	4.0772	#N/A	#N/A	0.0377255	#N/A	L
TRINITY_DN36146_c0_g2_i8	MYB_related	#N/A	4.0105	#N/A	#N/A	0.0377255	#N/A	L
TRINITY_DN29393_c0_g1_i4	MYB_related	#N/A	3.79396	#N/A	#N/A	0.00314082	#N/A	L
TRINITY_DN34301_c1_g6_i2	MYB_related	#N/A	3.23232	#N/A	#N/A	0.00180386	#N/A	L
TRINITY_DN34510_c2_g1_i8	MYB_related	#N/A	3.14706	#N/A	#N/A	0.0100719	#N/A	L
TRINITY_DN33534_c0_g1_i1	MYB_related	#N/A	2.93891	#N/A	#N/A	0.0416524	#N/A	L
TRINITY_DN35382_c0_g2_i4	MYB_related	#N/A	2.8687	#N/A	#N/A	0.00445303	#N/A	L
TRINITY_DN32398_c2_g2_i6	MYB_related	#N/A	2.60424	#N/A	#N/A	0.0093265	#N/A	L
TRINITY_DN25777_c0_g1_i1	MYB_related	#N/A	2.46024	#N/A	#N/A	0.0188736	#N/A	L
TRINITY_DN34510_c2_g1_i5	MYB_related	#N/A	2.43715	#N/A	#N/A	0.0335208	#N/A	L
TRINITY_DN33207_c2_g6_i1	MYB_related	#N/A	2.2861	#N/A	#N/A	0.0532293	#N/A	R
TRINITY_DN36409_c0_g10_i1	MYB_related	#N/A	-2.249	#N/A	#N/A	0.0445821	#N/A	R
TRINITY_DN34366_c2_g1_i1	MYB_related	#N/A	-2.34223	#N/A	#N/A	0.0462388	#N/A	R
TRINITY_DN35905_c2_g2_i4	MYB_related	#N/A	-2.40424	#N/A	#N/A	0.0406393	#N/A	R
TRINITY_DN36297_c1_g2_i8	MYB_related	#N/A	-2.60628	#N/A	#N/A	0.0545771	#N/A	R
TRINITY_DN36409_c0_g2_i7	MYB_related	#N/A	-2.78185	#N/A	#N/A	0.00779224	#N/A	R
TRINITY_DN36117_c2_g4_i1	MYB_related	#N/A	-2.80071	#N/A	#N/A	0.0239907	#N/A	R
TRINITY_DN33115_c0_g1_i1	MYB_related	#N/A	-2.84976	#N/A	#N/A	0.0170543	#N/A	R
TRINITY_DN34040_c0_g1_i2	MYB_related	#N/A	-3.10551	#N/A	#N/A	0.00445303	#N/A	R
TRINITY_DN35049_c0_g5_i1	MYB_related	#N/A	-3.13659	-4.20683	#N/A	0.00208573	0.000336889	R
TRINITY_DN34887_c3_g2_i3	MYB_related	#N/A	-3.14347	#N/A	#N/A	0.00722261	#N/A	R
TRINITY_DN32553_c0_g4_i2	MYB_related	#N/A	-3.49187	#N/A	#N/A	0.00392989	#N/A	R
TRINITY_DN33596_c0_g1_i10	MYB_related	#N/A	-3.54005	#N/A	#N/A	0.0557847	#N/A	R
TRINITY_DN33920_c0_g1_i4	MYB_related	#N/A	-3.79671	#N/A	#N/A	0.000409391	#N/A	R
TRINITY_DN33054_c0_g2_i1	MYB_related	#N/A	-3.84812	#N/A	#N/A	0.000579681	#N/A	R
TRINITY_DN35852_c2_g3_i1	MYB_related	#N/A	-3.90088	#N/A	#N/A	0.0190795	#N/A	R
TRINITY_DN33736_c1_g4_i1	MYB_related	#N/A	-5.89959	-6.26407	#N/A	3.07147e-07	1.18897e-06	R
TRINITY_DN29490_c0_g1_i1	MYB_related	#N/A	#N/A	3.71491	#N/A	#N/A	0.0241388	S
TRINITY_DN33381_c3_g3_i2	MYB_related	#N/A	#N/A	3.07786	#N/A	#N/A	0.02298	S
TRINITY_DN34075_c3_g1_i1	MYB_related	#N/A	#N/A	3.05952	#N/A	#N/A	0.0246519	S
TRINITY_DN32857_c1_g1_i1	MYB_related	#N/A	#N/A	-2.45658	#N/A	#N/A	0.0547498	R
TRINITY_DN24558_c0_g1_i1	MYB_related	#N/A	#N/A	-3.75592	#N/A	#N/A	0.0210826	R
TRINITY_DN35746_c1_g1_i5	MYB_related	#N/A	#N/A	-4.62806	#N/A	#N/A	0.0284735	R

## Sheet: ERF
Supplementary Table ST 6: Detail of major differentially expressed TF Families in L vs S, L vs R and S vs R combinations
Transcript ID	TF Family	LogFC(L vs S)	LogFC(L vs R)	LogFC(S vs R)	FDR(L vs S)	FDR(L vs R)	FDR(S vs R)	Expression	Upregulated in Leaf			Upregulated in Stem			Upregulated in Root
TRINITY_DN35356_c3_g5_i2	ERF	6.18826	9.28156	#N/A	3.9176e-10	1.04613e-15	#N/A	L
TRINITY_DN33624_c3_g3_i1	ERF	5.62267	#N/A	#N/A	4.97677e-06	#N/A	#N/A	L
TRINITY_DN34761_c0_g4_i1	ERF	5.60954	#N/A	#N/A	9.08892e-08	#N/A	#N/A	L
TRINITY_DN33834_c1_g4_i2	ERF	5.44748	9.81611	#N/A	1.59156e-08	2.32206e-15	#N/A	L
TRINITY_DN35356_c3_g5_i1	ERF	5.28507	#N/A	#N/A	5.32559e-07	#N/A	#N/A	L
TRINITY_DN33624_c3_g1_i3	ERF	5.27225	#N/A	#N/A	1.86694e-07	#N/A	#N/A	L
TRINITY_DN35356_c1_g1_i1	ERF	5.02725	11.4367	6.36533	5.57749e-08	1.56916e-19	1.32053e-05	L>S
TRINITY_DN35356_c3_g2_i5	ERF	5.00043	11.3792	6.33468	6.37541e-08	1.86653e-19	1.50408e-05	L>S
TRINITY_DN36461_c1_g3_i3	ERF	4.99057	8.30289	#N/A	6.65586e-07	2.15301e-11	#N/A	L
TRINITY_DN34761_c1_g1_i1	ERF	4.98652	9.47487	4.4447	1.63617e-07	1.71288e-14	0.0410847	L>S
TRINITY_DN31325_c0_g1_i4	ERF	4.98609	#N/A	#N/A	4.02948e-06	#N/A	#N/A	L
TRINITY_DN30750_c0_g1_i4	ERF	4.82959	#N/A	#N/A	3.65283e-05	#N/A	#N/A	L
TRINITY_DN31812_c0_g1_i2	ERF	4.81752	5.03084	#N/A	5.77803e-06	1.61063e-06	#N/A	L
TRINITY_DN34761_c0_g3_i1	ERF	4.81217	#N/A	#N/A	5.55072e-07	#N/A	#N/A	L
TRINITY_DN36461_c1_g4_i1	ERF	4.76244	7.62091	#N/A	4.99256e-06	1.30227e-09	#N/A	L
TRINITY_DN33240_c2_g1_i2	ERF	4.75323	7.48658	#N/A	1.37022e-06	5.62589e-11	#N/A	L
TRINITY_DN35157_c5_g1_i5	ERF	4.42659	4.70757	#N/A	1.18003e-05	2.46728e-06	#N/A	L
TRINITY_DN34761_c0_g2_i1	ERF	4.37458	9.20026	4.78945	1.77421e-06	1.40446e-16	8.92499e-05	L>S
TRINITY_DN33240_c2_g6_i1	ERF	4.32223	9.94447	5.57824	3.21538e-06	1.04613e-15	0.000540951	L>S
TRINITY_DN36461_c1_g3_i7	ERF	4.32091	10.1906	5.83068	2.1905e-06	3.67206e-18	8.08959e-06	L>S
TRINITY_DN34761_c0_g5_i1	ERF	4.29851	9.46245	5.12005	4.55677e-06	1.84109e-14	0.00330895	L>S
TRINITY_DN32824_c5_g3_i4	ERF	4.288	10.5782	6.25115	2.50964e-06	4.34395e-19	1.02486e-06	L>S
TRINITY_DN32449_c0_g2_i1	ERF	4.20694	#N/A	#N/A	0.0230911	#N/A	#N/A	L
TRINITY_DN33240_c2_g3_i1	ERF	4.19321	11.6244	7.38696	3.76074e-06	5.88568e-20	8.02417e-08	L>S
TRINITY_DN34501_c0_g3_i1	ERF	4.17142	3.75798	#N/A	0.000203116	0.000494778	#N/A	L
TRINITY_DN34761_c0_g1_i1	ERF	4.11809	7.25368	#N/A	9.83119e-06	6.72107e-12	#N/A	L
TRINITY_DN33624_c3_g1_i8	ERF	4.10791	9.72196	5.57683	6.14587e-06	8.00817e-18	5.39473e-06	L>S
TRINITY_DN36461_c1_g3_i12	ERF	4.09959	10.0263	5.88765	6.75042e-06	9.73179e-18	6.00374e-06	L>S
TRINITY_DN35356_c3_g3_i3	ERF	4.06184	6.27238	#N/A	3.24177e-05	6.63384e-09	#N/A	L
TRINITY_DN33624_c3_g2_i1	ERF	4.00863	10.0533	6.00559	1.04949e-05	8.47338e-18	3.4884e-06	L>S
TRINITY_DN33624_c3_g1_i10	ERF	3.95145	5.88624	#N/A	0.000247517	6.0744e-07	#N/A	L
TRINITY_DN33196_c1_g4_i3	ERF	3.86148	5.13043	#N/A	0.00129428	3.17145e-05	#N/A	L
TRINITY_DN32217_c0_g1_i1	ERF	3.78919	6.38878	#N/A	6.8998e-05	1.32245e-09	#N/A	L
TRINITY_DN36461_c1_g3_i2	ERF	3.74485	8.78854	5.00652	4.38498e-05	2.55214e-15	8.29775e-05	L>S
TRINITY_DN33435_c2_g5_i4	ERF	3.68117	6.89854	3.1836	4.7761e-05	5.83632e-13	0.00316931	L>S
TRINITY_DN35356_c3_g1_i2	ERF	3.667	11.1423	7.4311	5.39106e-05	7.3569e-19	6.38975e-08	L>S
TRINITY_DN33375_c1_g1_i2	ERF	3.63194	8.51923	4.84348	0.000130726	5.69443e-12	0.0099039	L>S
TRINITY_DN33624_c3_g1_i6	ERF	3.60823	8.13233	4.48844	7.85555e-05	3.11227e-14	0.000191061	L>S
TRINITY_DN33240_c2_g4_i1	ERF	3.59827	10.9559	7.31848	6.8998e-05	5.88568e-20	3.67129e-09	L>S
TRINITY_DN32824_c5_g2_i1	ERF	3.58393	8.97991	5.35203	0.000125341	3.73156e-13	0.00145591	L>S
TRINITY_DN33375_c0_g3_i4	ERF	3.5838	5.82993	#N/A	0.000199238	1.59458e-08	#N/A	L
TRINITY_DN30658_c0_g1_i4	ERF	3.55502	7.74458	4.15545	8.62312e-05	1.00622e-14	6.71897e-05	L>S
TRINITY_DN34761_c0_g2_i4	ERF	3.48708	6.8851	3.36252	0.000194341	6.56942e-11	0.0248678	L>S
TRINITY_DN33375_c0_g1_i1	ERF	3.33137	6.9637	3.59819	0.000265717	9.19884e-13	0.00103478	L>S
TRINITY_DN35356_c2_g1_i2	ERF	3.26456	10.392	7.09016	0.000324316	1.75393e-19	2.83065e-09	L>S
TRINITY_DN35356_c3_g2_i1	ERF	3.16534	9.52579	6.32584	0.000499991	5.0509e-19	2.83065e-09	L>S
TRINITY_DN34501_c0_g3_i2	ERF	3.13785	4.61501	#N/A	0.0345528	0.00521097	#N/A	L
TRINITY_DN34761_c0_g2_i3	ERF	3.11609	9.67237	6.52051	0.000644577	2.93404e-18	6.01805e-09	L>S
TRINITY_DN35825_c1_g6_i3	ERF	3.11196	7.35113	4.20526	0.00065841	4.44802e-14	2.96792e-05	L>S
TRINITY_DN34243_c1_g1_i6	ERF	3.09278	#N/A	#N/A	0.00475213	#N/A	#N/A	L
TRINITY_DN34761_c0_g2_i12	ERF	3.0927	#N/A	#N/A	0.00895729	#N/A	#N/A	L
TRINITY_DN33375_c1_g1_i5	ERF	3.08798	7.863	4.73614	0.00114155	5.59896e-12	0.00134748	L>S
TRINITY_DN28080_c0_g1_i1	ERF	3.07281	2.4063	#N/A	0.0015419	0.0193511	#N/A	L
TRINITY_DN35356_c3_g6_i1	ERF	3.06805	8.16551	5.06213	0.000893723	1.20421e-14	6.46298e-06	L>S
TRINITY_DN36461_c1_g7_i2	ERF	3.06087	8.78419	5.67929	0.00126943	1.17896e-12	0.00034723	L>S
TRINITY_DN33240_c2_g1_i3	ERF	2.9445	6.54558	3.56503	0.00217051	1.42127e-09	0.0197365	L>S
TRINITY_DN32824_c5_g1_i2	ERF	2.91876	9.28584	6.33235	0.0015419	2.93404e-18	2.83065e-09	L>S
TRINITY_DN34761_c0_g2_i6	ERF	2.83921	9.86488	6.98933	0.00220766	2.78833e-18	2.23453e-09	L>S
TRINITY_DN35356_c3_g1_i4	ERF	2.77426	9.22845	6.41946	0.00281213	3.67206e-18	2.83065e-09	L>S
TRINITY_DN29901_c0_g1_i1	ERF	2.75543	3.58375	#N/A	0.0237283	0.00378176	#N/A	L
TRINITY_DN33331_c2_g3_i5	ERF	2.6739	7.94765	5.23479	0.00572179	3.30562e-12	0.000138215	L>S
TRINITY_DN34761_c0_g2_i9	ERF	2.65401	8.53405	5.8428	0.00516272	1.16834e-14	1.47426e-06	L>S
TRINITY_DN35199_c0_g2_i1	ERF	2.56859	3.55168	#N/A	0.0236811	0.0017345	#N/A	L
TRINITY_DN36461_c1_g7_i1	ERF	2.51845	#N/A	#N/A	0.00975331	#N/A	#N/A	L
TRINITY_DN35356_c3_g1_i7	ERF	2.3796	8.50587	6.09222	0.0141024	5.82068e-17	2.83065e-09	L>S
TRINITY_DN33834_c1_g1_i4	ERF	2.18644	6.20355	3.98246	0.032573	4.1517e-10	0.000446823	L>S
TRINITY_DN33502_c2_g1_i1	ERF	-2.09165	#N/A	#N/A	0.0479748	#N/A	#N/A	S
TRINITY_DN33502_c2_g4_i1	ERF	-2.19629	#N/A	3.47984	0.0361173	#N/A	0.000768923	S
TRINITY_DN33684_c6_g3_i3	ERF	-2.3611	#N/A	#N/A	0.0543274	#N/A	#N/A	S
TRINITY_DN33502_c2_g3_i1	ERF	-2.36517	-2.14963	#N/A	0.0201456	0.0477044	#N/A	S>R
TRINITY_DN32685_c0_g1_i1	ERF	-2.42105	#N/A	#N/A	0.0217895	#N/A	#N/A	S
TRINITY_DN28772_c0_g2_i1	ERF	-2.43627	#N/A	#N/A	0.0212486	#N/A	#N/A	S
TRINITY_DN29192_c0_g1_i1	ERF	-2.59733	-2.34387	#N/A	0.0152509	0.0397645	#N/A	S>R
TRINITY_DN31968_c0_g1_i8	ERF	-2.66131	#N/A	#N/A	0.0522627	#N/A	#N/A	S
TRINITY_DN27456_c0_g1_i2	ERF	-2.68472	#N/A	#N/A	0.03185	#N/A	#N/A	S
TRINITY_DN34345_c0_g3_i6	ERF	-2.69678	#N/A	#N/A	0.0101913	#N/A	#N/A	S
TRINITY_DN27729_c0_g1_i1	ERF	-2.71323	-2.53829	#N/A	0.0292262	0.055699	#N/A	S>R
TRINITY_DN30240_c0_g1_i1	ERF	-2.71323	#N/A	#N/A	0.0292262	#N/A	#N/A	S
TRINITY_DN29326_c0_g2_i1	ERF	-2.73198	-3.5159	#N/A	0.0299983	0.00155236	#N/A	R>S
TRINITY_DN34501_c0_g7_i5	ERF	-2.75564	#N/A	#N/A	0.0345528	#N/A	#N/A	S
TRINITY_DN35526_c1_g2_i17	ERF	-2.78973	#N/A	#N/A	0.00398339	#N/A	#N/A	S
TRINITY_DN26895_c0_g1_i2	ERF	-2.82417	#N/A	4.30552	0.0282179	#N/A	0.00827504	S
TRINITY_DN27832_c0_g1_i2	ERF	-2.84786	#N/A	#N/A	0.0100109	#N/A	#N/A	S
TRINITY_DN36419_c1_g1_i1	ERF	-2.93458	#N/A	#N/A	0.0119893	#N/A	#N/A	S
TRINITY_DN31208_c0_g1_i1	ERF	-2.95185	#N/A	3.26347	0.00927023	#N/A	0.0136329	S
TRINITY_DN35871_c0_g4_i3	ERF	-2.96094	#N/A	#N/A	0.0256818	#N/A	#N/A	S
TRINITY_DN29031_c0_g1_i1	ERF	-3.12089	#N/A	#N/A	0.0157545	#N/A	#N/A	S
TRINITY_DN34287_c0_g4_i2	ERF	-3.19438	#N/A	#N/A	0.000533646	#N/A	#N/A	S
TRINITY_DN33692_c0_g2_i5	ERF	-3.21755	#N/A	#N/A	0.000711637	#N/A	#N/A	S
TRINITY_DN27202_c0_g1_i1	ERF	-3.22984	#N/A	#N/A	0.00657578	#N/A	#N/A	S
TRINITY_DN34879_c1_g1_i5	ERF	-3.22999	#N/A	#N/A	0.00785189	#N/A	#N/A	S
TRINITY_DN32962_c0_g2_i1	ERF	-3.46815	#N/A	3.53401	0.000371659	#N/A	0.000831501	S
TRINITY_DN31607_c0_g1_i2	ERF	-3.53497	#N/A	#N/A	0.0508371	#N/A	#N/A	S
TRINITY_DN35835_c0_g1_i5	ERF	-3.53497	#N/A	#N/A	0.0508371	#N/A	#N/A	S
TRINITY_DN35722_c0_g5_i2	ERF	-3.53979	#N/A	2.57714	0.000566468	#N/A	0.0451228	S
TRINITY_DN33083_c1_g1_i8	ERF	-3.84158	-3.73172	#N/A	0.0213343	0.0321691	#N/A	S>R
TRINITY_DN23025_c0_g1_i1	ERF	-3.8754	-2.77947	#N/A	4.01112e-05	0.00545036	#N/A	S>R
TRINITY_DN34509_c0_g3_i1	ERF	-3.93904	#N/A	#N/A	0.00241987	#N/A	#N/A	S
TRINITY_DN34345_c0_g3_i1	ERF	-3.94211	-3.67799	#N/A	0.00516272	0.0133354	#N/A	S>R
TRINITY_DN32962_c1_g1_i3	ERF	-3.94804	#N/A	#N/A	0.0155005	#N/A	#N/A	S
TRINITY_DN32962_c1_g1_i1	ERF	-4.06654	#N/A	#N/A	0.00138514	#N/A	#N/A	S
TRINITY_DN36059_c0_g1_i6	ERF	-4.19251	#N/A	3.66656	5.39106e-05	#N/A	0.00110445	S
TRINITY_DN34399_c1_g1_i4	ERF	-4.19861	#N/A	#N/A	0.00184845	#N/A	#N/A	S
TRINITY_DN31772_c3_g6_i1	ERF	-4.2968	-4.65665	#N/A	0.000130726	1.55303e-05	#N/A	R>S
TRINITY_DN36059_c0_g6_i1	ERF	-4.33317	#N/A	4.06984	0.000444817	#N/A	0.00237333	S
TRINITY_DN33221_c0_g2_i1	ERF	-4.3487	#N/A	4.08939	0.00352145	#N/A	0.0169389	S
TRINITY_DN29326_c0_g1_i1	ERF	-4.37318	-6.7754	-2.43552	0.000373333	1.83923e-10	0.0498956	R>S
TRINITY_DN32962_c1_g1_i9	ERF	-4.37698	#N/A	2.59752	2.65513e-06	#N/A	0.0223813	S
TRINITY_DN36381_c1_g4_i1	ERF	-4.41632	#N/A	#N/A	0.000812186	#N/A	#N/A	S
TRINITY_DN35781_c1_g3_i6	ERF	-4.41985	#N/A	3.69059	3.64619e-06	#N/A	0.000275614	S
TRINITY_DN34345_c0_g2_i7	ERF	-4.53676	#N/A	2.76211	1.55887e-05	#N/A	0.0243805	S
TRINITY_DN31119_c0_g2_i4	ERF	-4.55456	#N/A	4.28911	1.42436e-05	#N/A	0.000136945	S
TRINITY_DN32962_c1_g1_i7	ERF	-4.59302	#N/A	3.11613	9.28747e-06	#N/A	0.00585928	S
TRINITY_DN33711_c2_g2_i1	ERF	-4.8864	#N/A	#N/A	9.85399e-05	#N/A	#N/A	S
TRINITY_DN33484_c4_g1_i8	ERF	-4.89273	-3.79033	#N/A	0.00040551	0.0269664	#N/A	S>R
TRINITY_DN35722_c0_g3_i1	ERF	-4.91915	#N/A	3.7022	0.000365195	#N/A	0.011376	S
TRINITY_DN34345_c0_g2_i1	ERF	-5.24936	#N/A	3.13138	8.49975e-07	#N/A	0.0053588	S
TRINITY_DN34529_c2_g1_i4	ERF	-5.26642	#N/A	3.26067	8.05518e-05	#N/A	0.0178429	S
TRINITY_DN34345_c0_g2_i2	ERF	-5.53555	-2.51098	2.99091	5.59688e-08	0.0563515	0.00591671	S>R
TRINITY_DN33692_c0_g3_i1	ERF	-5.64439	#N/A	3.44906	1.34275e-05	#N/A	0.00605777	S
TRINITY_DN32416_c5_g3_i1	ERF	-5.65856	-5.36853	#N/A	2.50519e-06	5.77332e-06	#N/A	S>R
TRINITY_DN32962_c1_g2_i2	ERF	-5.67064	#N/A	4.30428	6.18219e-09	#N/A	1.18727e-05	S
TRINITY_DN32962_c1_g1_i5	ERF	-5.94138	#N/A	3.80145	1.39946e-08	#N/A	0.000203359	S
TRINITY_DN31772_c3_g5_i1	ERF	-6.08348	-5.60362	#N/A	3.05151e-10	1.33822e-09	#N/A	S>R
TRINITY_DN30926_c0_g1_i2	ERF	-6.58664	-3.11262	3.44031	5.24761e-10	0.0122393	0.00082894	S>R
TRINITY_DN36171_c1_g5_i1	ERF	-7.23253	#N/A	7.64835	5.3541e-13	#N/A	5.55521e-13	S
TRINITY_DN27522_c0_g1_i1	ERF	#N/A	5.05898	3.74876	#N/A	8.45265e-06	0.0210826	L>S
TRINITY_DN31879_c0_g1_i2	ERF	#N/A	3.85824	#N/A	#N/A	0.00274642	#N/A	L
TRINITY_DN35773_c0_g1_i4	ERF	#N/A	3.84188	#N/A	#N/A	0.000750826	#N/A	L
TRINITY_DN33297_c1_g2_i8	ERF	#N/A	3.41703	#N/A	#N/A	0.0153731	#N/A	L
TRINITY_DN29596_c0_g1_i1	ERF	#N/A	3.40121	#N/A	#N/A	0.0153731	#N/A	L
TRINITY_DN33196_c1_g4_i7	ERF	#N/A	3.08711	#N/A	#N/A	0.0438506	#N/A	L
TRINITY_DN29038_c0_g1_i1	ERF	#N/A	2.93891	#N/A	#N/A	0.0416524	#N/A	L
TRINITY_DN12682_c0_g1_i1	ERF	#N/A	2.87497	#N/A	#N/A	0.0527714	#N/A	L
TRINITY_DN34083_c2_g6_i3	ERF	#N/A	2.77218	#N/A	#N/A	0.0545771	#N/A	L
TRINITY_DN33297_c1_g1_i5	ERF	#N/A	2.65013	#N/A	#N/A	0.0160814	#N/A	L
TRINITY_DN33297_c1_g1_i4	ERF	#N/A	2.578	#N/A	#N/A	0.023984	#N/A	L
TRINITY_DN35526_c1_g2_i1	ERF	#N/A	-2.25072	#N/A	#N/A	0.0461743	#N/A	R
TRINITY_DN34938_c1_g5_i1	ERF	#N/A	-2.57686	#N/A	#N/A	0.00790377	#N/A	R
TRINITY_DN32549_c0_g2_i1	ERF	#N/A	-2.67542	#N/A	#N/A	0.00539782	#N/A	R
TRINITY_DN34501_c0_g3_i4	ERF	#N/A	-2.80805	#N/A	#N/A	0.0133354	#N/A	R
TRINITY_DN34078_c2_g2_i1	ERF	#N/A	-2.99364	#N/A	#N/A	0.00341976	#N/A	R
TRINITY_DN35667_c0_g7_i1	ERF	#N/A	-3.06126	-6.29493	#N/A	0.00594045	2.19203e-05	R
TRINITY_DN36142_c1_g2_i1	ERF	#N/A	-3.14579	#N/A	#N/A	0.0475443	#N/A	R
TRINITY_DN33038_c1_g1_i1	ERF	#N/A	-3.21498	-3.85304	#N/A	0.00450643	0.00384777	R
TRINITY_DN35208_c1_g3_i2	ERF	#N/A	-3.68178	#N/A	#N/A	0.00618151	#N/A	R
TRINITY_DN34078_c1_g1_i5	ERF	#N/A	-3.71341	#N/A	#N/A	0.00547623	#N/A	R
TRINITY_DN35351_c2_g2_i4	ERF	#N/A	-3.71967	#N/A	#N/A	0.0115681	#N/A	R
TRINITY_DN30143_c0_g1_i1	ERF	#N/A	-4.00355	#N/A	#N/A	0.013602	#N/A	R
TRINITY_DN34300_c1_g2_i8	ERF	#N/A	-4.05227	#N/A	#N/A	0.0115887	#N/A	R
TRINITY_DN34078_c2_g2_i5	ERF	#N/A	-4.69513	-5.47217	#N/A	7.84828e-06	1.06057e-05	R
TRINITY_DN35722_c0_g6_i1	ERF	#N/A	#N/A	6.64063	#N/A	#N/A	3.51076e-06	S
TRINITY_DN35722_c0_g1_i1	ERF	#N/A	#N/A	6.35009	#N/A	#N/A	1.43339e-05	S
TRINITY_DN30910_c0_g1_i1	ERF	#N/A	#N/A	5.80094	#N/A	#N/A	6.05494e-07	S
TRINITY_DN36059_c0_g2_i1	ERF	#N/A	#N/A	5.46302	#N/A	#N/A	1.57184e-06	S
TRINITY_DN35722_c0_g2_i1	ERF	#N/A	#N/A	5.44425	#N/A	#N/A	1.74238e-06	S
TRINITY_DN36059_c0_g4_i2	ERF	#N/A	#N/A	5.35203	#N/A	#N/A	0.00145591	S
TRINITY_DN33754_c1_g5_i2	ERF	#N/A	#N/A	4.92805	#N/A	#N/A	0.00706034	S
TRINITY_DN35722_c0_g4_i2	ERF	#N/A	#N/A	4.66035	#N/A	#N/A	0.000429642	S
TRINITY_DN31166_c0_g1_i1	ERF	#N/A	#N/A	4.65783	#N/A	#N/A	0.019832	S
TRINITY_DN36330_c0_g2_i14	ERF	#N/A	#N/A	4.60742	#N/A	#N/A	0.023835	S
TRINITY_DN36059_c0_g7_i1	ERF	#N/A	#N/A	4.57896	#N/A	#N/A	0.0026139	S
TRINITY_DN34587_c4_g1_i4	ERF	#N/A	#N/A	4.1693	#N/A	#N/A	0.000245767	S
TRINITY_DN34957_c2_g2_i2	ERF	#N/A	#N/A	3.68025	#N/A	#N/A	0.0274289	S
TRINITY_DN36059_c0_g5_i3	ERF	#N/A	#N/A	3.49324	#N/A	#N/A	0.0468916	S
TRINITY_DN31862_c4_g4_i1	ERF	#N/A	#N/A	-3.5415	#N/A	#N/A	0.00499299	R
TRINITY_DN35526_c1_g1_i1	ERF	#N/A	#N/A	-3.5689	#N/A	#N/A	0.0468916	R
TRINITY_DN28867_c0_g1_i1	ERF	#N/A	#N/A	-4.68029	#N/A	#N/A	0.023835	R
TRINITY_DN33533_c5_g1_i1	ERF	#N/A	#N/A	-4.70825	#N/A	#N/A	0.00167649	R

## Sheet: WRKY 
Supplementary Table ST 6: Detail of major differentially expressed TF Families in L vs S, L vs R and S vs R combinations
Transcript ID	TF Family	LogFC(L vs S)	LogFC(L vs R)	LogFC(S vs R)	FDR(L vs S)	FDR(L vs R)	FDR(S vs R)	Expression	Upregulated in Leaf			Upregulated in Stem			Upregulated in Root
TRINITY_DN35787_c1_g1_i3	WRKY	5.06391	7.69125	#N/A	2.94526e-07	1.58691e-11	#N/A	L									4
TRINITY_DN35471_c2_g1_i7	WRKY	4.24906	4.24397	#N/A	0.00208776	0.00193515	#N/A	L
TRINITY_DN23927_c0_g1_i1	WRKY	4.20694	#N/A	#N/A	0.0230911	#N/A	#N/A	L
TRINITY_DN29383_c0_g1_i4	WRKY	4.16551	5.67046	#N/A	1.38571e-05	1.40954e-08	#N/A	L
TRINITY_DN34368_c0_g2_i2	WRKY	3.94338	4.86198	#N/A	0.00714142	0.00219922	#N/A	L
TRINITY_DN35787_c1_g3_i1	WRKY	3.41116	6.37729	#N/A	0.000339875	1.41764e-09	#N/A	L
TRINITY_DN25896_c0_g1_i1	WRKY	3.37788	4.33299	#N/A	0.0164804	0.0014836	#N/A	L
TRINITY_DN31157_c0_g1_i8	WRKY	3.20259	5.45521	#N/A	0.00370454	6.1393e-06	#N/A	L
TRINITY_DN35787_c1_g3_i3	WRKY	3.05548	6.34529	3.25611	0.000877424	1.12347e-11	0.00219618	L>S
TRINITY_DN28027_c0_g1_i1	WRKY	2.94484	3.89996	#N/A	0.0382264	0.00845407	#N/A	L
TRINITY_DN35464_c3_g2_i1	WRKY	2.72899	2.60935	#N/A	0.0170471	0.024189	#N/A	L
TRINITY_DN34684_c0_g2_i1	WRKY	2.45852	3.52169	#N/A	0.0302102	0.0010684	#N/A	L
TRINITY_DN28475_c0_g1_i3	WRKY	2.44911	4.09951	#N/A	0.0399272	0.000401464	#N/A	L
TRINITY_DN34684_c0_g2_i2	WRKY	2.44363	4.96914	#N/A	0.0195014	1.29411e-06	#N/A	L
TRINITY_DN6116_c0_g1_i1	WRKY	2.3482	#N/A	#N/A	0.0520486	#N/A	#N/A	L
TRINITY_DN35905_c2_g5_i2	WRKY	-2.22621	#N/A	#N/A	0.0388728	#N/A	#N/A	S
TRINITY_DN33064_c0_g1_i6	WRKY	-2.36891	#N/A	#N/A	0.0541405	#N/A	#N/A	S
TRINITY_DN29994_c0_g1_i1	WRKY	-2.45813	#N/A	#N/A	0.0195343	#N/A	#N/A	S
TRINITY_DN34156_c0_g3_i1	WRKY	-2.46307	#N/A	#N/A	0.0127846	#N/A	#N/A	S
TRINITY_DN36062_c1_g2_i16	WRKY	-2.48297	#N/A	#N/A	0.0520486	#N/A	#N/A	S
TRINITY_DN34439_c0_g1_i1	WRKY	-2.72047	#N/A	#N/A	0.0171486	#N/A	#N/A	S
TRINITY_DN33351_c0_g2_i1	WRKY	-2.87378	#N/A	#N/A	0.0382264	#N/A	#N/A	S
TRINITY_DN35408_c4_g1_i3	WRKY	-2.94402	#N/A	3.13159	0.0100252	#N/A	0.02298	S
TRINITY_DN32557_c3_g1_i1	WRKY	-3.21812	-2.50958	#N/A	0.00230348	0.0381004	#N/A	S>R
TRINITY_DN34156_c0_g1_i1	WRKY	-3.22931	#N/A	#N/A	0.0015239	#N/A	#N/A	S
TRINITY_DN35515_c1_g3_i2	WRKY	-3.9343	#N/A	2.97691	0.000268607	#N/A	0.0192553	S
TRINITY_DN36062_c1_g2_i9	WRKY	-3.94804	#N/A	#N/A	0.0155005	#N/A	#N/A	S
TRINITY_DN35881_c0_g1_i1	WRKY	-4.49637	#N/A	3.68025	0.00208776	#N/A	0.0274289	S
TRINITY_DN35661_c1_g5_i1	WRKY	-4.63712	-3.044	#N/A	3.58083e-06	0.00535347	#N/A	S>R
TRINITY_DN30790_c1_g3_i1	WRKY	-4.8384	-3.84666	#N/A	0.000509883	0.022678	#N/A	S>R
TRINITY_DN35905_c2_g1_i4	WRKY	-5.28742	-3.16343	#N/A	1.11598e-06	0.0145216	#N/A	S>R
TRINITY_DN35905_c2_g1_i3	WRKY	-5.43993	#N/A	#N/A	7.28036e-06	#N/A	#N/A	S
TRINITY_DN34156_c0_g4_i1	WRKY	-5.86426	#N/A	3.35136	4.63979e-06	#N/A	0.00599073	S
TRINITY_DN35411_c0_g2_i5	WRKY	-6.15924	#N/A	6.46491	6.40936e-09	#N/A	1.65209e-08	S
TRINITY_DN36331_c0_g3_i2	WRKY	#N/A	4.97123	#N/A	#N/A	0.00134619	#N/A	L
TRINITY_DN36154_c0_g8_i3	WRKY	#N/A	3.01536	#N/A	#N/A	0.0574773	#N/A	L
TRINITY_DN35161_c0_g1_i1	WRKY	#N/A	2.75577	#N/A	#N/A	0.0121656	#N/A	L
TRINITY_DN35591_c2_g1_i3	WRKY	#N/A	-2.70555	#N/A	#N/A	0.0359417	#N/A	R
TRINITY_DN32354_c0_g1_i5	WRKY	#N/A	-3.44935	#N/A	#N/A	0.0321691	#N/A	R
TRINITY_DN35661_c1_g3_i2	WRKY	#N/A	-3.95313	#N/A	#N/A	0.0161951	#N/A	R
TRINITY_DN20499_c0_g1_i1	WRKY	#N/A	-4.15803	-4.53476	#N/A	0.000124438	0.000363837	R
TRINITY_DN32646_c0_g2_i2	WRKY	#N/A	#N/A	3.3811	#N/A	#N/A	0.0391095	S

## Sheet: C2H2 
Supplementary Table ST 6: Detail of major differentially expressed TF Families in L vs S, L vs R and S vs R combinations
Transcript ID	TF Family	LogFC(L vs S)	LogFC(L vs R)	LogFC(S vs R)	FDR(L vs S)	FDR(L vs R)	FDR(S vs R)	Expression	Upregulated in Leaf			Upregulated in Stem			Upregulated in Root
TRINITY_DN35825_c1_g5_i2	C2H2	6.82465	#N/A	-5.39402	3.01326e-07	#N/A	0.00128062	L>R
TRINITY_DN34953_c0_g1_i1	C2H2	6.37058	#N/A	-4.62806	3.17597e-06	#N/A	0.0284735	L>R
TRINITY_DN33196_c1_g5_i1	C2H2	4.05	5.84622	#N/A	1.06593e-05	6.2045e-10	#N/A	L
TRINITY_DN33784_c0_g1_i4	C2H2	3.77172	4.33154	#N/A	6.39282e-05	3.03725e-06	#N/A	L
TRINITY_DN32707_c1_g1_i3	C2H2	3.59563	#N/A	#N/A	0.00759985	#N/A	#N/A	L
TRINITY_DN32601_c1_g2_i2	C2H2	3.52764	5.72028	#N/A	0.00500707	4.26668e-05	#N/A	L
TRINITY_DN28298_c0_g1_i1	C2H2	3.34196	#N/A	#N/A	0.0508371	#N/A	#N/A	L
TRINITY_DN30665_c0_g1_i4	C2H2	3.16172	3.15654	#N/A	0.0130799	0.013602	#N/A	L
TRINITY_DN33784_c0_g1_i11	C2H2	3.13946	3.71015	#N/A	0.00586036	0.00133396	#N/A	L
TRINITY_DN33974_c7_g1_i1	C2H2	2.90294	#N/A	#N/A	0.0178061	#N/A	#N/A	L
TRINITY_DN34651_c1_g1_i2	C2H2	2.60761	4.96977	#N/A	0.0071002	8.83719e-08	#N/A	L
TRINITY_DN35498_c0_g1_i2	C2H2	2.23796	4.75441	#N/A	0.0421271	7.28292e-06	#N/A	L
TRINITY_DN32707_c0_g1_i1	C2H2	-2.4905	#N/A	#N/A	0.0224029	#N/A	#N/A	S
TRINITY_DN35245_c1_g3_i2	C2H2	-2.56224	-3.06302	#N/A	0.0409238	0.00670648	#N/A	R>S
TRINITY_DN34718_c0_g1_i2	C2H2	-2.61276	#N/A	2.98991	0.0321629	#N/A	0.0498956	S
TRINITY_DN34718_c0_g1_i1	C2H2	-2.82192	#N/A	#N/A	0.0206409	#N/A	#N/A	S
TRINITY_DN30950_c0_g1_i1	C2H2	-3.00262	-3.3039	#N/A	0.0226557	0.00887782	#N/A	R>S
TRINITY_DN35767_c3_g1_i1	C2H2	-3.01513	#N/A	3.15763	0.0119903	#N/A	0.0358664	S
TRINITY_DN31988_c0_g2_i8	C2H2	-3.2302	-5.79333	-2.59626	0.0109152	2.72036e-08	0.0322917	R>S
TRINITY_DN32674_c1_g3_i2	C2H2	-3.3275	#N/A	#N/A	0.00418121	#N/A	#N/A	S
TRINITY_DN32674_c1_g2_i1	C2H2	-3.37023	#N/A	#N/A	0.00042626	#N/A	#N/A	S
TRINITY_DN28173_c0_g2_i1	C2H2	-3.65453	#N/A	2.48034	0.000225694	#N/A	0.0559035	S
TRINITY_DN32738_c0_g1_i3	C2H2	-4.18419	#N/A	#N/A	0.00714142	#N/A	#N/A	S
TRINITY_DN32042_c0_g1_i5	C2H2	-4.2105	#N/A	#N/A	0.000203116	#N/A	#N/A	S
TRINITY_DN34118_c1_g2_i1	C2H2	-4.22711	#N/A	#N/A	0.00526818	#N/A	#N/A	S
TRINITY_DN31577_c0_g1_i1	C2H2	-4.33117	#N/A	3.36847	1.37344e-05	#N/A	0.00157231	S
TRINITY_DN26612_c0_g2_i1	C2H2	-4.49637	#N/A	#N/A	0.00208776	#N/A	#N/A	S
TRINITY_DN31988_c0_g2_i6	C2H2	-4.78319	-5.7293	#N/A	3.1034e-06	5.89403e-09	#N/A	R>S
TRINITY_DN36020_c0_g1_i14	C2H2	-5.13647	-3.04831	#N/A	2.51325e-06	0.0211536	#N/A	S>R
TRINITY_DN29733_c0_g1_i1	C2H2	-5.73143	-3.29246	#N/A	1.78453e-06	0.0515899	#N/A	S>R
TRINITY_DN32945_c1_g6_i11	C2H2	-5.83162	-3.74874	#N/A	4.01501e-08	0.000882981	#N/A	S>R
TRINITY_DN36020_c0_g6_i1	C2H2	-5.83296	-3.99656	#N/A	1.17415e-07	0.00186063	#N/A	S>R
TRINITY_DN27799_c0_g1_i1	C2H2	-5.91764	#N/A	4.70054	3.51718e-06	#N/A	0.000133227	S
TRINITY_DN32042_c0_g2_i1	C2H2	-5.92139	#N/A	4.46976	6.36565e-07	#N/A	7.89157e-05	S
TRINITY_DN36075_c2_g1_i10	C2H2	-6.87567	-4.73774	#N/A	3.71567e-09	0.000144958	#N/A	S>R
TRINITY_DN35498_c0_g1_i1	C2H2	#N/A	4.14847	#N/A	#N/A	4.86125e-05	#N/A	L
TRINITY_DN31980_c1_g2_i1	C2H2	#N/A	3.41703	#N/A	#N/A	0.0153731	#N/A	L
TRINITY_DN35477_c4_g5_i2	C2H2	#N/A	3.26484	#N/A	#N/A	0.00872242	#N/A	L
TRINITY_DN34233_c0_g1_i2	C2H2	#N/A	3.15576	#N/A	#N/A	0.0348858	#N/A	L
TRINITY_DN36396_c1_g6_i1	C2H2	#N/A	3.15576	#N/A	#N/A	0.0348858	#N/A	L
TRINITY_DN31282_c0_g1_i2	C2H2	#N/A	3.13094	#N/A	#N/A	0.00293196	#N/A	L
TRINITY_DN35911_c2_g4_i2	C2H2	#N/A	2.74581	#N/A	#N/A	0.0413226	#N/A	L
TRINITY_DN34870_c1_g2_i2	C2H2	#N/A	2.60935	#N/A	#N/A	0.00845407	#N/A	L
TRINITY_DN34689_c2_g3_i2	C2H2	#N/A	-2.52598	#N/A	#N/A	0.013602	#N/A	R
TRINITY_DN34001_c0_g4_i1	C2H2	#N/A	-2.93587	#N/A	#N/A	0.00274642	#N/A	R
TRINITY_DN34689_c2_g5_i1	C2H2	#N/A	-5.08724	-3.00297	#N/A	4.44449e-07	0.00829788	R
TRINITY_DN35774_c0_g1_i1	C2H2	#N/A	-5.24111	-3.07503	#N/A	6.36247e-07	0.00892214	R
TRINITY_DN34381_c0_g1_i1	C2H2	#N/A	#N/A	4.4447	#N/A	#N/A	0.0410847	S
TRINITY_DN35685_c1_g1_i1	C2H2	#N/A	#N/A	2.96259	#N/A	#N/A	0.0122732	S
TRINITY_DN32662_c0_g2_i1	C2H2	#N/A	#N/A	-4.53873	#N/A	#N/A	0.0033483	R

## Sheet: B3
Supplementary Table ST 6: Detail of major differentially expressed TF Families in L vs S, L vs R and S vs R combinations
Transcript ID	TF Family	LogFC(L vs S)	LogFC(L vs R)	LogFC(S vs R)	FDR(L vs S)	FDR(L vs R)	FDR(S vs R)	Expression	Upregulated in Leaf			Upregulated in Stem			Upregulated in Root
TRINITY_DN32909_c2_g3_i4	B3	5.45047	#N/A	#N/A	7.35985e-07	#N/A	#N/A	L
TRINITY_DN34070_c0_g2_i3	B3	3.68561	4.39596	#N/A	0.0027746	0.000255477	#N/A	L
TRINITY_DN33187_c0_g3_i17	B3	3.50462	4.42323	#N/A	0.0297722	0.011096	#N/A	L
TRINITY_DN34070_c0_g3_i2	B3	3.47541	3.47018	#N/A	0.000556094	0.000469946	#N/A	L
TRINITY_DN33401_c2_g3_i5	B3	3.47458	3.49395	#N/A	0.00018797	0.000131637	#N/A	L
TRINITY_DN36387_c2_g1_i1	B3	3.35186	6.02061	#N/A	0.00423961	9.08999e-06	#N/A	L
TRINITY_DN32091_c0_g3_i1	B3	3.35022	#N/A	#N/A	0.00951465	#N/A	#N/A	L
TRINITY_DN34070_c0_g2_i1	B3	3.303	3.18336	#N/A	0.00173659	0.00238628	#N/A	L
TRINITY_DN32091_c0_g3_i2	B3	3.24908	7.41716	#N/A	0.00128605	3.91946e-09	#N/A	L
TRINITY_DN33401_c2_g3_i2	B3	3.24294	3.38909	#N/A	0.000904435	0.000451735	#N/A	L
TRINITY_DN34070_c0_g6_i2	B3	3.07682	2.92143	#N/A	0.00771001	0.0115681	#N/A	L
TRINITY_DN33401_c2_g1_i1	B3	3.01136	3.16301	#N/A	0.0025538	0.00112437	#N/A	L
TRINITY_DN34070_c0_g5_i2	B3	2.98752	3.45846	#N/A	0.0176043	0.00652178	#N/A	L
TRINITY_DN34070_c0_g5_i3	B3	2.97387	3.2865	#N/A	0.00927023	0.00403521	#N/A	L
TRINITY_DN33401_c2_g6_i1	B3	2.97082	3.0198	#N/A	0.00277576	0.00219286	#N/A	L
TRINITY_DN34070_c0_g3_i6	B3	2.94182	2.66246	#N/A	0.00491734	0.0117031	#N/A	L
TRINITY_DN34070_c0_g3_i11	B3	2.91482	2.90959	#N/A	0.00401196	0.00392989	#N/A	L
TRINITY_DN34070_c0_g1_i1	B3	2.8996	3.25519	#N/A	0.00372904	0.000994424	#N/A	L
TRINITY_DN33401_c0_g1_i1	B3	2.8707	2.5793	#N/A	0.016617	0.0350912	#N/A	L
TRINITY_DN21320_c0_g1_i2	B3	2.79528	7.5927	4.75364	0.00569012	1.46318e-09	0.0140264	L>S
TRINITY_DN31094_c0_g1_i8	B3	2.78305	5.87711	3.05952	0.00379837	2.80206e-09	0.0246519	L>S
TRINITY_DN34070_c0_g3_i9	B3	2.75514	2.47639	#N/A	0.00546414	0.0159602	#N/A	L
TRINITY_DN34070_c0_g3_i10	B3	2.61179	2.79632	#N/A	0.0472306	0.0345952	#N/A	L
TRINITY_DN32091_c0_g1_i2	B3	2.59657	8.3441	5.70349	0.00864984	1.6548e-11	0.000313959	L>S
TRINITY_DN33401_c2_g5_i2	B3	2.55381	2.76903	#N/A	0.0252471	0.0147762	#N/A	L
TRINITY_DN27821_c0_g1_i1	B3	2.52803	#N/A	#N/A	0.0372973	#N/A	#N/A	L
TRINITY_DN32734_c2_g1_i1	B3	2.50083	2.30988	#N/A	0.0191253	0.0367556	#N/A	L
TRINITY_DN34818_c0_g1_i3	B3	-2.7686	#N/A	#N/A	0.0245669	#N/A	#N/A	S
TRINITY_DN30745_c0_g1_i1	B3	-2.8693	#N/A	#N/A	0.0032701	#N/A	#N/A	S
TRINITY_DN30803_c0_g2_i1	B3	-2.92553	#N/A	2.86384	0.00788268	#N/A	0.0302256	S
TRINITY_DN35165_c0_g1_i6	B3	-3.06247	#N/A	#N/A	0.00850099	#N/A	#N/A	S
TRINITY_DN34339_c2_g1_i2	B3	-3.22575	#N/A	#N/A	0.0004862	#N/A	#N/A	S
TRINITY_DN33716_c0_g1_i1	B3	-3.57735	#N/A	3.31419	0.00974516	#N/A	0.0498956	S
TRINITY_DN35569_c2_g1_i1	B3	-3.79445	#N/A	#N/A	0.00864984	#N/A	#N/A	S
TRINITY_DN62862_c0_g1_i1	B3	-4.19861	-3.39892	#N/A	0.00184845	0.0375857	#N/A	S>R
TRINITY_DN35165_c0_g1_i2	B3	-4.2105	#N/A	2.82792	0.000203116	#N/A	0.0433856	S
TRINITY_DN26409_c0_g1_i2	B3	-4.47139	-3.90319	#N/A	3.75278e-06	4.29156e-05	#N/A	S>R
TRINITY_DN34108_c2_g1_i2	B3	-4.7326	#N/A	4.47057	0.00018813	#N/A	0.00101739	S
TRINITY_DN26409_c0_g1_i1	B3	-4.74597	-4.25269	#N/A	9.58121e-07	6.74427e-06	#N/A	S>R
TRINITY_DN31415_c0_g1_i1	B3	-5.03773	#N/A	3.27857	5.69804e-07	#N/A	0.00181294	S
TRINITY_DN33915_c1_g6_i5	B3	-6.59514	#N/A	5.37799	1.04101e-07	#N/A	5.03314e-06	S
TRINITY_DN35029_c1_g1_i5	B3	#N/A	4.87774	#N/A	#N/A	0.000113629	#N/A	L
TRINITY_DN29399_c0_g1_i1	B3	#N/A	4.20199	#N/A	#N/A	0.0246227	#N/A	L
TRINITY_DN34615_c1_g2_i2	B3	#N/A	4.01204	#N/A	#N/A	0.00526436	#N/A	L
TRINITY_DN35982_c1_g2_i2	B3	#N/A	3.17693	#N/A	#N/A	0.0321691	#N/A	L
TRINITY_DN29737_c0_g1_i1	B3	#N/A	3.16961	#N/A	#N/A	0.0196475	#N/A	L
TRINITY_DN29923_c0_g1_i1	B3	#N/A	3.08727	#N/A	#N/A	0.0444269	#N/A	L
TRINITY_DN33259_c1_g2_i7	B3	#N/A	2.92143	#N/A	#N/A	0.0115681	#N/A	L
TRINITY_DN28145_c0_g1_i1	B3	#N/A	2.58054	#N/A	#N/A	0.0115314	#N/A	L
TRINITY_DN36270_c0_g3_i1	B3	#N/A	-2.4305	#N/A	#N/A	0.0351339	#N/A	R
TRINITY_DN34490_c2_g6_i1	B3	#N/A	-2.50911	#N/A	#N/A	0.012182	#N/A	R
TRINITY_DN34320_c2_g4_i6	B3	#N/A	-2.54454	#N/A	#N/A	0.0100378	#N/A	R
TRINITY_DN31896_c2_g9_i1	B3	#N/A	-2.83102	#N/A	#N/A	0.0348858	#N/A	R
TRINITY_DN34816_c0_g1_i4	B3	#N/A	-2.87895	#N/A	#N/A	0.0413226	#N/A	R
TRINITY_DN27851_c0_g1_i1	B3	#N/A	-2.88317	#N/A	#N/A	0.0123385	#N/A	R
TRINITY_DN34490_c2_g3_i4	B3	#N/A	-3.3117	#N/A	#N/A	0.00307816	#N/A	R
TRINITY_DN32681_c0_g1_i3	B3	#N/A	-3.74436	#N/A	#N/A	0.00491726	#N/A	R
TRINITY_DN32822_c2_g4_i3	B3	#N/A	-4.69659	-4.50514	#N/A	0.000191542	0.00101739	R

## Sheet: C3H 
Supplementary Table ST 6: Detail of major differentially expressed TF Families in L vs S, L vs R and S vs R combinations
Transcript ID	TF Family	LogFC(L vs S)	LogFC(L vs R)	LogFC(S vs R)	FDR(L vs S)	FDR(L vs R)	FDR(S vs R)	Expression	Upregulated in Leaf			Upregulated in Stem			Upregulated in Root
TRINITY_DN35630_c1_g1_i13	C3H	4.55829	8.10932	#N/A	4.12178e-06	6.77956e-11	#N/A	L
TRINITY_DN22806_c0_g1_i1	C3H	4.26551	3.33688	#N/A	0.0191253	0.0557847	#N/A	L
TRINITY_DN33068_c0_g2_i4	C3H	3.98312	7.73891	#N/A	5.39106e-05	6.24185e-10	#N/A	L
TRINITY_DN27805_c0_g1_i1	C3H	3.58505	4.24572	#N/A	0.00121994	0.000198665	#N/A	L
TRINITY_DN32604_c0_g1_i1	C3H	3.13785	#N/A	#N/A	0.0345528	#N/A	#N/A	L
TRINITY_DN14565_c0_g1_i1	C3H	2.76541	4.39008	#N/A	0.00704444	1.92674e-05	#N/A	L
TRINITY_DN30813_c0_g1_i1	C3H	2.71358	2.48793	#N/A	0.0181615	0.0341922	#N/A	L
TRINITY_DN34584_c1_g5_i1	C3H	2.61855	3.3603	#N/A	0.00967167	0.000563168	#N/A	L
TRINITY_DN33664_c2_g3_i1	C3H	2.50401	2.59121	#N/A	0.0323244	0.0211346	#N/A	L
TRINITY_DN34189_c0_g2_i1	C3H	-2.26948	#N/A	#N/A	0.0382626	#N/A	#N/A	S
TRINITY_DN27835_c0_g1_i1	C3H	-2.43932	#N/A	#N/A	0.0205965	#N/A	#N/A	S
TRINITY_DN36193_c0_g3_i5	C3H	-2.60776	#N/A	#N/A	0.0311941	#N/A	#N/A	S
TRINITY_DN35258_c0_g2_i5	C3H	-3.15825	#N/A	#N/A	0.0139804	#N/A	#N/A	S
TRINITY_DN35669_c0_g2_i1	C3H	-3.15933	#N/A	3.03612	0.00178188	#N/A	0.00938185	S
TRINITY_DN35669_c0_g1_i1	C3H	-3.21454	#N/A	3.20859	0.00313024	#N/A	0.0111775	S
TRINITY_DN36386_c0_g2_i2	C3H	-3.29902	#N/A	#N/A	0.00278967	#N/A	#N/A	S
TRINITY_DN34045_c0_g1_i5	C3H	-3.3318	#N/A	#N/A	0.00778477	#N/A	#N/A	S
TRINITY_DN28877_c0_g1_i1	C3H	-3.39712	#N/A	#N/A	0.00229042	#N/A	#N/A	S
TRINITY_DN33229_c3_g2_i7	C3H	-3.5857	#N/A	4.79926	0.0193739	#N/A	0.0118009	S
TRINITY_DN35954_c0_g1_i9	C3H	-3.59885	#N/A	3.4688	0.000711637	#N/A	0.00361749	S
TRINITY_DN31001_c0_g2_i1	C3H	-3.66553	#N/A	#N/A	0.0353888	#N/A	#N/A	S
TRINITY_DN2344_c0_g1_i1	C3H	-3.71454	#N/A	4.0095	0.0111079	#N/A	0.0228324	S
TRINITY_DN35326_c0_g3_i2	C3H	-3.81811	#N/A	4.53925	0.000186767	#N/A	5.58416e-05	S
TRINITY_DN26644_c0_g1_i4	C3H	-3.90562	#N/A	#N/A	7.0139e-05	#N/A	#N/A	S
TRINITY_DN32011_c0_g1_i2	C3H	-4.11871	#N/A	3.85458	0.000296406	#N/A	0.00324064	S
TRINITY_DN2372_c0_g1_i1	C3H	-4.17448	#N/A	#N/A	0.000236764	#N/A	#N/A	S
TRINITY_DN35954_c0_g1_i4	C3H	-4.2562	#N/A	3.59353	0.00149754	#N/A	0.0176793	S
TRINITY_DN34572_c1_g3_i1	C3H	-4.6404	#N/A	3.57701	9.22479e-06	#N/A	0.00128759	S
TRINITY_DN35669_c0_g1_i10	C3H	-4.84946	#N/A	5.14416	0.000114846	#N/A	0.000215002	S
TRINITY_DN30628_c0_g1_i5	C3H	#N/A	5.36742	#N/A	#N/A	0.000238746	#N/A	L
TRINITY_DN30566_c0_g1_i1	C3H	#N/A	4.52231	#N/A	#N/A	0.00754535	#N/A	L
TRINITY_DN35717_c1_g5_i1	C3H	#N/A	4.0863	#N/A	#N/A	9.61103e-05	#N/A	L
TRINITY_DN36322_c0_g1_i11	C3H	#N/A	3.07998	#N/A	#N/A	0.00105728	#N/A	L
TRINITY_DN33908_c0_g1_i1	C3H	#N/A	2.85768	#N/A	#N/A	0.039271	#N/A	L
TRINITY_DN30909_c0_g1_i1	C3H	#N/A	2.84691	#N/A	#N/A	0.0187279	#N/A	L
TRINITY_DN36323_c0_g1_i3	C3H	#N/A	2.51259	#N/A	#N/A	0.018406	#N/A	L
TRINITY_DN35128_c1_g3_i1	C3H	#N/A	-3.08771	#N/A	#N/A	0.0187279	#N/A	R
TRINITY_DN35448_c1_g1_i1	C3H	#N/A	#N/A	5.81873	#N/A	#N/A	0.00018262	S
TRINITY_DN35954_c0_g1_i6	C3H	#N/A	#N/A	4.75364	#N/A	#N/A	0.0140264	S
TRINITY_DN34954_c0_g1_i12	C3H	#N/A	#N/A	4.60742	#N/A	#N/A	0.023835	S
TRINITY_DN35746_c0_g1_i1	C3H	#N/A	#N/A	-5.57045	#N/A	#N/A	0.000599355	R

## Sheet: FAR1 
Supplementary Table ST 6: Detail of major differentially expressed TF Families in L vs S, L vs R and S vs R combinations
Transcript ID	TF Family	LogFC(L vs S)	LogFC(L vs R)	LogFC(S vs R)	FDR(L vs S)	FDR(L vs R)	FDR(S vs R)	Expression	Upregulated in Leaf			Upregulated in Stem			Upregulated in Root
TRINITY_DN35697_c1_g1_i8	FAR1	5.82597	5.82102	#N/A	3.96094e-05	2.44967e-05	#N/A	L
TRINITY_DN32989_c0_g1_i14	FAR1	4.97618	#N/A	#N/A	0.00149754	#N/A	#N/A	L
TRINITY_DN24053_c0_g1_i1	FAR1	4.73768	#N/A	#N/A	0.000296406	#N/A	#N/A	L
TRINITY_DN32989_c0_g1_i5	FAR1	4.48384	6.67648	#N/A	8.41335e-05	2.77221e-07	#N/A	L
TRINITY_DN32989_c0_g1_i9	FAR1	4.2083	7.38461	#N/A	4.35968e-05	4.76857e-09	#N/A	L
TRINITY_DN32989_c0_g1_i3	FAR1	4.16687	#N/A	#N/A	2.51791e-05	#N/A	#N/A	L
TRINITY_DN32989_c0_g1_i4	FAR1	3.92812	7.36472	#N/A	0.000105946	5.17665e-09	#N/A	L
TRINITY_DN30684_c0_g1_i2	FAR1	3.72254	#N/A	-3.85304	0.00235919	#N/A	0.00384777	R>L
TRINITY_DN36499_c3_g1_i1	FAR1	3.4047	2.49054	#N/A	0.00199285	0.0342691	#N/A	L
TRINITY_DN32989_c0_g1_i2	FAR1	3.32307	6.05546	#N/A	0.000539273	8.94151e-09	#N/A	L
TRINITY_DN32989_c0_g1_i1	FAR1	3.12252	6.01749	#N/A	0.0010646	2.88105e-09	#N/A	L
TRINITY_DN34772_c2_g4_i1	FAR1	3.02052	3.41703	#N/A	0.0293201	0.0153731	#N/A	L
TRINITY_DN35644_c0_g1_i1	FAR1	3.01961	2.43491	#N/A	0.00764748	0.0374953	#N/A	L
TRINITY_DN27176_c0_g1_i1	FAR1	2.64436	3.1153	#N/A	0.0554955	0.0242201	#N/A	L
TRINITY_DN36499_c3_g1_i2	FAR1	2.54969	4.75865	#N/A	0.00760338	9.80573e-08	#N/A	L
TRINITY_DN33540_c0_g1_i3	FAR1	2.52202	4.0067	#N/A	0.0112416	1.99143e-05	#N/A	L
TRINITY_DN26475_c0_g1_i2	FAR1	2.32928	3.7885	#N/A	0.0541405	0.00159306	#N/A	L
TRINITY_DN34019_c0_g1_i5	FAR1	2.27475	6.19411	3.88071	0.0399488	1.06166e-07	0.0353013	L>S
TRINITY_DN33156_c0_g2_i3	FAR1	-2.33618	#N/A	#N/A	0.0222711	#N/A	#N/A	S
TRINITY_DN29697_c0_g1_i3	FAR1	-2.59567	#N/A	#N/A	0.0420901	#N/A	#N/A	S
TRINITY_DN31725_c0_g1_i2	FAR1	-2.98919	-4.60332	#N/A	0.0130799	6.38683e-06	#N/A	R>S
TRINITY_DN35958_c1_g2_i2	FAR1	-3.01933	-2.67726	#N/A	0.00895729	0.0333366	#N/A	S>R
TRINITY_DN27737_c0_g2_i1	FAR1	-3.33861	-2.80404	#N/A	0.00210427	0.0187279	#N/A	S>R
TRINITY_DN35964_c0_g1_i6	FAR1	-3.49293	-3.76018	#N/A	0.0256818	0.0100378	#N/A	R>S
TRINITY_DN29483_c0_g2_i1	FAR1	-3.56627	#N/A	3.30124	0.00162436	#N/A	0.0151638	S
TRINITY_DN33156_c0_g2_i2	FAR1	-3.7588	-2.49246	#N/A	0.00011641	0.0268218	#N/A	S>R
TRINITY_DN32215_c1_g2_i10	FAR1	-3.76793	#N/A	2.79558	4.89861e-05	#N/A	0.0103253	S
TRINITY_DN33577_c1_g3_i1	FAR1	-3.79445	#N/A	#N/A	0.00864984	#N/A	#N/A	S
TRINITY_DN23335_c0_g1_i1	FAR1	-4.46007	-3.29808	#N/A	1.2574e-05	0.00236317	#N/A	S>R
TRINITY_DN26238_c0_g1_i1	FAR1	-5.24209	#N/A	5.23453	8.65855e-07	#N/A	5.03314e-06	S
TRINITY_DN32215_c1_g1_i5	FAR1	-5.31741	#N/A	4.34322	4.03334e-08	#N/A	1.16399e-05	S
TRINITY_DN32215_c1_g1_i3	FAR1	-5.68312	#N/A	4.30041	1.32514e-07	#N/A	6.45754e-05	S
TRINITY_DN27630_c0_g1_i1	FAR1	-5.82288	#N/A	5.56328	5.59928e-06	#N/A	2.73823e-05	S
TRINITY_DN8038_c0_g1_i1	FAR1	-5.9817	#N/A	2.62863	2.65513e-06	#N/A	0.0498956	S
TRINITY_DN63276_c0_g1_i1	FAR1	-7.07101	#N/A	6.54945	5.91908e-11	#N/A	2.83065e-09	S
TRINITY_DN35019_c0_g3_i3	FAR1	#N/A	4.31685	#N/A	#N/A	0.016367	#N/A	L
TRINITY_DN33973_c1_g4_i5	FAR1	#N/A	3.77439	#N/A	#N/A	0.00395971	#N/A	L
TRINITY_DN17873_c0_g1_i1	FAR1	#N/A	2.41599	#N/A	#N/A	0.0166876	#N/A	L
TRINITY_DN27612_c0_g1_i4	FAR1	#N/A	2.14418	#N/A	#N/A	0.0431723	#N/A	L
TRINITY_DN33977_c1_g2_i2	FAR1	#N/A	-2.41327	#N/A	#N/A	0.0249597	#N/A	R
TRINITY_DN30532_c0_g1_i1	FAR1	#N/A	-2.41491	#N/A	#N/A	0.017769	#N/A	R
TRINITY_DN35793_c2_g1_i8	FAR1	#N/A	-2.43165	#N/A	#N/A	0.0313252	#N/A	R
TRINITY_DN35240_c2_g2_i5	FAR1	#N/A	-2.64013	#N/A	#N/A	0.0487308	#N/A	R
TRINITY_DN29632_c1_g2_i2	FAR1	#N/A	-2.6665	#N/A	#N/A	0.0574773	#N/A	R
TRINITY_DN26907_c0_g1_i1	FAR1	#N/A	-3.23537	#N/A	#N/A	0.0113637	#N/A	R
TRINITY_DN32593_c2_g1_i7	FAR1	#N/A	-3.45092	#N/A	#N/A	0.000965565	#N/A	R
TRINITY_DN35644_c0_g1_i2	FAR1	#N/A	-3.6841	-3.49117	#N/A	0.00186063	0.0167972	R
TRINITY_DN31725_c0_g1_i4	FAR1	#N/A	-4.08119	#N/A	#N/A	0.00274642	#N/A	R
TRINITY_DN32593_c2_g1_i6	FAR1	#N/A	-4.47111	#N/A	#N/A	0.000511345	#N/A	R
TRINITY_DN35136_c3_g4_i9	FAR1	#N/A	-7.15731	-7.88409	#N/A	1.49003e-09	7.04062e-09	R
TRINITY_DN32163_c0_g1_i8	FAR1	#N/A	#N/A	3.22269	#N/A	#N/A	0.0417972	S

[truncated: 1 more sheets: MYB ]
