# Supplementary material for: Spatial Genomic Resource Reveals Molecular Insights into Key Bioactive-Metabolite Biosynthesis in Endangered Angelica glauca Edgew
Source: Int J Mol Sci. 2022 Sep 21;23(19):11064. doi: 10.3390/ijms231911064 (PMC9569870; doi:10.3390/ijms231911064)
Supplement: Supplementary file 1 [file ijms-23-11064-s001.zip › Supplementary Table S7.xlsx]

## Sheet: CYPs
Supplementary Table 7. CYP Families
Transcript ID	CYP Family	Bit score
TRINITY_DN35812_c0_g1_i1	CYP51G1	66.2
TRINITY_DN35812_c0_g1_i2	CYP51G1	377
TRINITY_DN62398_c0_g1_i1	CYP51G1	248
TRINITY_DN58491_c0_g1_i1	CYP51G1	480
TRINITY_DN28501_c0_g1_i1	CYP701A3	113
TRINITY_DN28501_c0_g1_i3	CYP701A3	32.3
TRINITY_DN63433_c0_g1_i1	CYP703A2	62
TRINITY_DN1650_c0_g1_i1	CYP703A2	64.3
TRINITY_DN1650_c0_g2_i1	CYP703A2	66.2
TRINITY_DN52682_c0_g1_i1	CYP703A2	82.8
TRINITY_DN35038_c0_g7_i2	CYP704A1	393
TRINITY_DN35038_c0_g7_i3	CYP704A2	441
TRINITY_DN35038_c0_g7_i4	CYP704A2	441
TRINITY_DN35038_c0_g7_i6	CYP704A2	541
TRINITY_DN50836_c0_g1_i1	CYP704A2	240
TRINITY_DN34232_c3_g1_i1	CYP704A2	56.2
TRINITY_DN34232_c3_g1_i2	CYP704A2	268
TRINITY_DN34232_c3_g3_i1	CYP704A2	466
TRINITY_DN34232_c3_g1_i5	CYP704A2	451
TRINITY_DN29504_c0_g1_i1	CYP704A2	264
TRINITY_DN29504_c0_g1_i2	CYP704A2	524
TRINITY_DN35647_c0_g1_i14	CYP704A2	277
TRINITY_DN35647_c0_g4_i1	CYP704A2	255
TRINITY_DN35647_c0_g4_i2	CYP704A2	528
TRINITY_DN38227_c0_g1_i1	CYP704A2	737
TRINITY_DN38476_c0_g1_i1	CYP704B1	736
TRINITY_DN52892_c0_g1_i1	CYP704B1	736
TRINITY_DN36002_c1_g1_i4	CYP704B1	204
TRINITY_DN36002_c1_g1_i11	CYP704B1	737
TRINITY_DN36002_c1_g1_i13	CYP704B1	737
TRINITY_DN36002_c1_g1_i16	CYP704B1	278
TRINITY_DN36002_c1_g1_i18	CYP704B1	390
TRINITY_DN36002_c1_g1_i26	CYP704B1	883
TRINITY_DN36002_c1_g1_i32	CYP704B1	362
TRINITY_DN36002_c1_g1_i34	CYP704B1	370
TRINITY_DN36002_c1_g1_i35	CYP704B1	157
TRINITY_DN4684_c0_g1_i1	CYP705A12	369
TRINITY_DN30141_c0_g1_i2	CYP705A21	367
TRINITY_DN43450_c0_g1_i1	CYP705A27	384
TRINITY_DN42431_c0_g1_i1	CYP705A32	134
TRINITY_DN60939_c0_g1_i1	CYP705A33	106
TRINITY_DN21973_c0_g1_i1	CYP705A34	58.5
TRINITY_DN40795_c0_g1_i1	CYP705A34	130
TRINITY_DN33875_c0_g3_i1	CYP706A1	260
TRINITY_DN1305_c0_g1_i1	CYP706A4	444
TRINITY_DN33875_c0_g2_i1	CYP706A4	121
TRINITY_DN33875_c0_g2_i2	CYP706A4	46.6
TRINITY_DN33875_c0_g2_i6	CYP706A4	75.1
TRINITY_DN33875_c0_g4_i1	CYP706A5	34.7
TRINITY_DN35476_c0_g1_i1	CYP706A6	56.2
TRINITY_DN34981_c0_g1_i1	CYP707A1	53.9
TRINITY_DN34981_c0_g2_i1	CYP707A1	43.1
TRINITY_DN34981_c0_g1_i3	CYP707A1	583
TRINITY_DN34981_c0_g2_i2	CYP707A1	791
TRINITY_DN34981_c0_g1_i4	CYP707A1	422
TRINITY_DN34981_c0_g2_i3	CYP707A1	200
TRINITY_DN34981_c0_g1_i5	CYP707A1	410
TRINITY_DN34981_c0_g1_i6	CYP707A1	50.8
TRINITY_DN34981_c0_g2_i4	CYP707A1	67
TRINITY_DN34981_c0_g1_i8	CYP707A1	42.7
TRINITY_DN34981_c0_g1_i9	CYP707A1	51.2
TRINITY_DN54723_c0_g1_i1	CYP707A2	257
TRINITY_DN54579_c0_g1_i1	CYP707A2	427
TRINITY_DN31965_c0_g3_i2	CYP707A3	696
TRINITY_DN31965_c0_g1_i1	CYP707A4	42.4
TRINITY_DN31965_c0_g3_i1	CYP707A4	493
TRINITY_DN31965_c0_g2_i2	CYP707A4	553
TRINITY_DN9253_c0_g1_i1	CYP707A4	52
TRINITY_DN59360_c0_g1_i1	CYP707A4	63.5
TRINITY_DN33973_c1_g3_i3	CYP707A4	147
TRINITY_DN44533_c0_g1_i1	CYP707A4	40.8
TRINITY_DN1412_c0_g1_i1	CYP709B1	40.8
TRINITY_DN22749_c0_g1_i1	CYP709B2	441
TRINITY_DN23810_c0_g2_i1	CYP709B2	574
TRINITY_DN17352_c0_g1_i1	CYP709B3	627
TRINITY_DN29508_c0_g1_i1	CYP710A1	132
TRINITY_DN35003_c0_g1_i1	CYP711	65.5
TRINITY_DN35003_c0_g1_i2	CYP711	43.1
TRINITY_DN35003_c0_g1_i3	CYP711	135
TRINITY_DN35003_c0_g1_i5	CYP711	633
TRINITY_DN35003_c0_g1_i9	CYP711	697
TRINITY_DN35003_c0_g1_i10	CYP711	95.9
TRINITY_DN35003_c0_g1_i11	CYP711	480
TRINITY_DN35003_c0_g1_i14	CYP711	706
TRINITY_DN30141_c0_g1_i1	CYP712A1	700
TRINITY_DN66668_c0_g1_i1	CYP712A1	480
TRINITY_DN31283_c1_g1_i3	CYP714A1	707
TRINITY_DN31283_c1_g1_i6	CYP714A1	266
TRINITY_DN31077_c0_g1_i2	CYP714A1	680
TRINITY_DN16243_c0_g1_i1	CYP714A2	82
TRINITY_DN67250_c0_g1_i1	CYP715A1	82
TRINITY_DN68411_c0_g1_i1	CYP715A1	82
TRINITY_DN7196_c0_g1_i1	CYP715A1	276
TRINITY_DN37858_c0_g1_i1	CYP715A1	54.3
TRINITY_DN33769_c0_g4_i5	CYP715A1	58.5
TRINITY_DN33769_c0_g4_i13	CYP715A1	326
TRINITY_DN33769_c0_g4_i14	CYP715A1	65.1
TRINITY_DN33769_c0_g4_i17	CYP715A1	107
TRINITY_DN37222_c0_g1_i1	CYP716A1	145
TRINITY_DN29081_c0_g1_i1	CYP716A1	234
TRINITY_DN27600_c0_g1_i1	CYP716A1	375
TRINITY_DN27600_c0_g2_i1	CYP716A1	392
TRINITY_DN33206_c0_g1_i1	CYP716A1	39.3
TRINITY_DN33206_c0_g1_i3	CYP716A1	374
TRINITY_DN5745_c0_g1_i1	CYP716A1	374
TRINITY_DN24761_c0_g1_i1	CYP716A1	163
TRINITY_DN31422_c2_g1_i3	CYP716A1	163
TRINITY_DN31422_c2_g1_i4	CYP716A1	601
TRINITY_DN36189_c0_g1_i1	CYP716A1	416
TRINITY_DN36189_c0_g1_i5	CYP716A1	647
TRINITY_DN36189_c0_g1_i6	CYP716A1	36.2
TRINITY_DN52823_c0_g1_i1	CYP716A2	339
TRINITY_DN61659_c0_g1_i1	CYP716A2	476
TRINITY_DN31422_c2_g1_i1	CYP716A2	355
TRINITY_DN31422_c2_g1_i13	CYP716A2	337
TRINITY_DN39068_c0_g1_i1	CYP716A2	338
TRINITY_DN36189_c0_g1_i2	CYP716A2	225
TRINITY_DN36189_c2_g1_i1	CYP716A2	380
TRINITY_DN56386_c0_g1_i1	CYP718	369
TRINITY_DN31422_c2_g1_i9	CYP718	359
TRINITY_DN22526_c0_g3_i1	CYP71A14	366
TRINITY_DN34520_c0_g3_i1	CYP71A21	109
TRINITY_DN35970_c1_g1_i3	CYP71A21	540
TRINITY_DN35970_c1_g1_i6	CYP71A21	249
TRINITY_DN35970_c1_g1_i8	CYP71A21	269
TRINITY_DN36086_c0_g3_i2	CYP71A21	318
TRINITY_DN34227_c1_g1_i6	CYP71A22	79.7
TRINITY_DN35707_c0_g4_i1	CYP71A22	127
TRINITY_DN35865_c0_g1_i7	CYP71A22	47.4
TRINITY_DN34520_c0_g2_i2	CYP71A22	516
TRINITY_DN34520_c0_g5_i1	CYP71A22	527
TRINITY_DN34520_c0_g5_i2	CYP71A22	161
TRINITY_DN34520_c0_g2_i3	CYP71A22	134
TRINITY_DN34520_c0_g2_i4	CYP71A22	334
TRINITY_DN34520_c0_g2_i5	CYP71A22	143
TRINITY_DN35520_c0_g1_i4	CYP71A22	55.1
TRINITY_DN36086_c0_g5_i1	CYP71A22	248
TRINITY_DN34520_c0_g1_i1	CYP71A24	47.8
TRINITY_DN34520_c0_g4_i1	CYP71A24	55.8
TRINITY_DN35520_c0_g1_i9	CYP71A24	338
TRINITY_DN22526_c0_g1_i1	CYP71A24	492
TRINITY_DN35348_c1_g1_i2	CYP71A25	549
TRINITY_DN35348_c1_g5_i1	CYP71A25	677
TRINITY_DN35348_c1_g4_i2	CYP71A25	525
TRINITY_DN35611_c0_g6_i1	CYP71A25	96.3
TRINITY_DN6153_c0_g1_i1	CYP71A25	396
TRINITY_DN36303_c1_g1_i9	CYP71A25	719
TRINITY_DN58882_c0_g1_i1	CYP71A25	396
TRINITY_DN31445_c0_g1_i3	CYP71A25	54.3
TRINITY_DN34520_c0_g4_i3	CYP71A25	426
TRINITY_DN35970_c1_g3_i7	CYP71A25	396
TRINITY_DN35520_c0_g1_i6	CYP71A25	121
TRINITY_DN35520_c0_g1_i8	CYP71A25	560
TRINITY_DN36086_c0_g6_i2	CYP71A25	396
TRINITY_DN35707_c0_g1_i5	CYP71A26	396
TRINITY_DN46206_c0_g1_i1	CYP71A26	396
TRINITY_DN34520_c1_g1_i1	CYP71A26	396
TRINITY_DN35970_c1_g3_i1	CYP71A26	171
TRINITY_DN35970_c1_g3_i8	CYP71A26	331
TRINITY_DN35707_c0_g3_i1	CYP71B10	89
TRINITY_DN32532_c0_g2_i1	CYP71B10	106
TRINITY_DN35611_c0_g3_i3	CYP71B10	112
TRINITY_DN48715_c0_g1_i1	CYP71B10	55.8
TRINITY_DN32414_c0_g1_i3	CYP71B10	466
TRINITY_DN32414_c0_g1_i5	CYP71B10	250
TRINITY_DN36303_c1_g1_i7	CYP71B10	662
TRINITY_DN34118_c2_g3_i2	CYP71B10	405
TRINITY_DN34118_c2_g3_i3	CYP71B10	416
TRINITY_DN34118_c2_g3_i4	CYP71B10	197
TRINITY_DN46985_c0_g1_i1	CYP71B11	376
TRINITY_DN25070_c0_g3_i1	CYP71B11	350
TRINITY_DN33759_c1_g2_i1	CYP71B11	323
TRINITY_DN33759_c1_g2_i2	CYP71B11	418
TRINITY_DN35611_c0_g5_i2	CYP71B12	323
TRINITY_DN35348_c1_g1_i6	CYP71B13	187
TRINITY_DN35611_c0_g3_i1	CYP71B13	299
TRINITY_DN50399_c0_g1_i1	CYP71B13	443
TRINITY_DN25180_c0_g1_i1	CYP71B13	725
TRINITY_DN34227_c1_g2_i1	CYP71B18	126
TRINITY_DN36318_c0_g2_i1	CYP71B2	362
TRINITY_DN16249_c0_g1_i1	CYP71B2	245
TRINITY_DN6469_c0_g1_i1	CYP71B20	105
TRINITY_DN24968_c0_g2_i1	CYP71B20	50.4
TRINITY_DN36227_c2_g1_i1	CYP71B20	331
TRINITY_DN42233_c0_g1_i1	CYP71B23	524
TRINITY_DN42228_c0_g1_i1	CYP71B23	595
TRINITY_DN8998_c0_g1_i1	CYP71B23	157
TRINITY_DN52196_c0_g1_i1	CYP71B24	322
TRINITY_DN35348_c2_g1_i1	CYP71B24	350
TRINITY_DN24968_c0_g2_i2	CYP71B25	404
TRINITY_DN24968_c0_g2_i4	CYP71B25	139
TRINITY_DN22526_c0_g2_i1	CYP71B25	247
TRINITY_DN35611_c0_g2_i5	CYP71B28	85.9
TRINITY_DN25070_c0_g2_i1	CYP71B28	48.9
TRINITY_DN38913_c0_g1_i1	CYP71B3	86.3
TRINITY_DN35611_c0_g4_i1	CYP71B30P	85.9
TRINITY_DN35611_c0_g4_i2	CYP71B30P	56.2
TRINITY_DN18197_c0_g1_i1	CYP71B33	85.9
TRINITY_DN5775_c0_g1_i1	CYP71B33	86.3
TRINITY_DN32914_c0_g1_i5	CYP71B33	54.7
TRINITY_DN32914_c0_g1_i8	CYP71B33	85.1
TRINITY_DN32414_c0_g1_i1	CYP71B33	54.7
TRINITY_DN32414_c0_g1_i6	CYP71B33	561
TRINITY_DN35970_c1_g3_i2	CYP71B33	782
TRINITY_DN35348_c1_g4_i1	CYP71B34	448
TRINITY_DN23150_c0_g1_i1	CYP71B34	382
TRINITY_DN35611_c0_g2_i6	CYP71B34	457
TRINITY_DN32914_c0_g3_i2	CYP71B34	598
TRINITY_DN36318_c0_g1_i1	CYP71B34	834
TRINITY_DN39696_c0_g1_i1	CYP71B34	258
TRINITY_DN35348_c1_g2_i1	CYP71B35	52.4
TRINITY_DN30719_c0_g1_i1	CYP71B35	53.1
TRINITY_DN30719_c0_g1_i2	CYP71B35	649
TRINITY_DN27415_c0_g1_i1	CYP71B35	390
TRINITY_DN27415_c0_g1_i2	CYP71B35	552
TRINITY_DN35348_c1_g6_i1	CYP71B36	385
TRINITY_DN36303_c1_g1_i12	CYP71B36	299
TRINITY_DN35348_c1_g3_i1	CYP71B37	79
TRINITY_DN35707_c0_g5_i1	CYP71B37	97.4
TRINITY_DN35707_c0_g5_i2	CYP71B37	42.4
TRINITY_DN35707_c0_g5_i3	CYP71B37	61.2
TRINITY_DN32914_c0_g1_i2	CYP71B37	652
TRINITY_DN32914_c0_g2_i1	CYP71B37	635
TRINITY_DN32914_c0_g4_i1	CYP71B37	68.6
TRINITY_DN36303_c1_g3_i1	CYP71B37	779
TRINITY_DN36227_c4_g4_i2	CYP71B37	560
TRINITY_DN36227_c4_g4_i3	CYP71B37	597
TRINITY_DN29930_c0_g1_i2	CYP71B37	142
TRINITY_DN29930_c0_g1_i7	CYP71B37	82.4
TRINITY_DN34118_c2_g3_i1	CYP71B4	48.1
TRINITY_DN36086_c0_g3_i3	CYP71B6	48.1
TRINITY_DN53518_c0_g1_i1	CYP720	132
TRINITY_DN45680_c0_g1_i1	CYP720	139
TRINITY_DN25869_c0_g1_i2	CYP721	187
TRINITY_DN25869_c0_g1_i3	CYP721	163
TRINITY_DN26150_c0_g1_i2	CYP724A1	178
TRINITY_DN30025_c0_g1_i2	CYP724A1	65.5
TRINITY_DN30025_c0_g1_i3	CYP724A1	209
TRINITY_DN40062_c0_g1_i1	CYP724A1	124
TRINITY_DN36209_c0_g1_i14	CYP72A10	226
TRINITY_DN36244_c0_g6_i1	CYP72A10	424
TRINITY_DN36156_c0_g2_i1	CYP72A12P	35
TRINITY_DN36244_c0_g1_i1	CYP72A13	45.4
TRINITY_DN50003_c0_g1_i1	CYP72A13	345
TRINITY_DN36413_c0_g1_i14	CYP72A13	207
TRINITY_DN36413_c0_g1_i18	CYP72A13	658
TRINITY_DN36413_c0_g1_i22	CYP72A13	682
TRINITY_DN36413_c0_g1_i24	CYP72A13	119
TRINITY_DN53535_c0_g1_i1	CYP72A14	48.9
TRINITY_DN31859_c0_g1_i4	CYP72A14	107
TRINITY_DN45970_c0_g1_i1	CYP72A14	67
TRINITY_DN36413_c0_g1_i15	CYP72A14	57.4
TRINITY_DN34324_c1_g3_i2	CYP72A14	38.1
TRINITY_DN33463_c1_g1_i4	CYP72A15	87.8
TRINITY_DN22804_c0_g2_i1	CYP72A15	53.1
TRINITY_DN30235_c0_g1_i1	CYP72A15	218
TRINITY_DN30235_c0_g1_i2	CYP72A15	189
TRINITY_DN30235_c0_g1_i3	CYP72A15	148
TRINITY_DN30235_c0_g1_i4	CYP72A15	407
TRINITY_DN30235_c0_g1_i6	CYP72A15	220
TRINITY_DN30235_c0_g1_i7	CYP72A15	148
TRINITY_DN25806_c0_g2_i1	CYP72A15	162
TRINITY_DN36209_c0_g1_i3	CYP72A15	47.8
TRINITY_DN36209_c0_g1_i4	CYP72A15	42.7
TRINITY_DN36209_c0_g1_i7	CYP72A15	36.6
TRINITY_DN36209_c0_g1_i9	CYP72A15	463
TRINITY_DN36209_c0_g1_i11	CYP72A15	267
TRINITY_DN36209_c0_g1_i15	CYP72A15	37.4
TRINITY_DN36209_c0_g1_i19	CYP72A15	135
TRINITY_DN36244_c0_g5_i1	CYP72A15	602
TRINITY_DN36244_c0_g1_i10	CYP72A15	52.8
TRINITY_DN36244_c0_g1_i11	CYP72A15	65.1
TRINITY_DN36244_c0_g1_i12	CYP72A15	152
TRINITY_DN28507_c0_g1_i2	CYP72A15	40.4
TRINITY_DN36413_c0_g1_i9	CYP72A15	150
TRINITY_DN34324_c0_g1_i2	CYP72A15	35.8
TRINITY_DN34324_c0_g1_i3	CYP72A15	65.5
TRINITY_DN34324_c0_g1_i4	CYP72A15	57
TRINITY_DN34324_c0_g1_i6	CYP72A15	100
TRINITY_DN34324_c0_g1_i7	CYP72A15	62.8
TRINITY_DN53936_c0_g1_i1	CYP72A15	667
TRINITY_DN36244_c0_g1_i2	CYP72A7	553
TRINITY_DN36244_c0_g1_i7	CYP72A7	299
TRINITY_DN36244_c0_g1_i8	CYP72A7	536
TRINITY_DN28507_c0_g1_i1	CYP72A7	275
TRINITY_DN32210_c3_g1_i1	CYP72A8	37.7
TRINITY_DN30235_c0_g1_i5	CYP72A8	151
TRINITY_DN31814_c0_g1_i1	CYP72A8	114
TRINITY_DN21136_c0_g1_i1	CYP72A8	406
TRINITY_DN33824_c0_g4_i1	CYP72A8	99
TRINITY_DN34324_c0_g1_i1	CYP72A8	88.2
TRINITY_DN34324_c0_g2_i1	CYP72A8	100
TRINITY_DN34324_c0_g1_i8	CYP72A8	125
TRINITY_DN19686_c0_g1_i1	CYP72A9	188
TRINITY_DN18454_c0_g2_i1	CYP72A9	376
TRINITY_DN25574_c0_g1_i1	CYP72A9	449
TRINITY_DN22804_c0_g1_i1	CYP72C1	103
TRINITY_DN36244_c0_g2_i1	CYP72C1	648
TRINITY_DN36244_c0_g3_i5	CYP72C1	61.6
TRINITY_DN36131_c6_g9_i1	CYP72C1	41.2
TRINITY_DN31236_c0_g1_i2	CYP734A1	75.9
TRINITY_DN31236_c0_g1_i4	CYP734A1	415
TRINITY_DN31236_c0_g1_i5	CYP734A1	794
TRINITY_DN31236_c0_g1_i7	CYP734A1	229
TRINITY_DN31236_c0_g1_i8	CYP734A1	86.7
TRINITY_DN31236_c0_g1_i10	CYP734A1	122
TRINITY_DN31236_c0_g3_i1	CYP734A1	72.4
TRINITY_DN31236_c0_g1_i11	CYP734A1	38.5
TRINITY_DN18945_c0_g1_i1	CYP734A1	783
TRINITY_DN9263_c0_g1_i1	CYP734A1	468
TRINITY_DN31859_c0_g1_i2	CYP734A1	828
TRINITY_DN25300_c0_g1_i1	CYP734A1	166
TRINITY_DN53185_c0_g1_i1	CYP735A1	655
TRINITY_DN57643_c0_g1_i1	CYP735A2	166
TRINITY_DN46344_c0_g1_i1	CYP735A2	58.5
TRINITY_DN40883_c0_g1_i1	CYP735A2	94.7
TRINITY_DN52807_c0_g1_i1	CYP73A5	370
TRINITY_DN38555_c0_g1_i1	CYP73A5	309
TRINITY_DN29974_c0_g2_i1	CYP73A5	43.1
TRINITY_DN29974_c0_g1_i2	CYP73A5	210
TRINITY_DN29974_c0_g1_i4	CYP73A5	706
TRINITY_DN29974_c0_g1_i5	CYP73A5	702
TRINITY_DN29974_c0_g1_i6	CYP73A5	171
TRINITY_DN29974_c0_g1_i7	CYP73A5	57.4
TRINITY_DN29974_c0_g1_i8	CYP73A5	472
TRINITY_DN63690_c0_g1_i1	CYP73A5	60.8
TRINITY_DN27726_c0_g1_i1	CYP74A	43.5
TRINITY_DN58686_c0_g1_i1	CYP74A	499
TRINITY_DN27408_c0_g1_i1	CYP74B2	103
TRINITY_DN27408_c0_g2_i1	CYP74B2	73.2
TRINITY_DN27408_c0_g2_i2	CYP74B2	32.3
TRINITY_DN144_c0_g1_i1	CYP75B1	278
TRINITY_DN34227_c1_g1_i2	CYP75B1	523
TRINITY_DN31246_c0_g1_i1	CYP75B1	82.4
TRINITY_DN31246_c0_g1_i2	CYP75B1	457
TRINITY_DN31246_c0_g1_i3	CYP75B1	262
TRINITY_DN31246_c0_g2_i2	CYP75B1	226
TRINITY_DN31246_c0_g3_i1	CYP75B1	422
TRINITY_DN22460_c0_g1_i1	CYP75B1	88.6
TRINITY_DN64501_c0_g1_i1	CYP75B1	67.4
TRINITY_DN63142_c0_g1_i1	CYP75B1	43.1
TRINITY_DN68396_c0_g1_i1	CYP75B1	43.1
TRINITY_DN29642_c0_g1_i2	CYP75B1	635
TRINITY_DN27667_c0_g1_i2	CYP76C1	80.5
TRINITY_DN67554_c0_g1_i1	CYP76C1	57
TRINITY_DN68693_c0_g1_i1	CYP76C1	41.2
TRINITY_DN54641_c0_g1_i1	CYP76C1	134
TRINITY_DN53732_c0_g1_i1	CYP76C1	36.2
TRINITY_DN27667_c0_g1_i3	CYP76C2	93.6
TRINITY_DN30615_c0_g1_i2	CYP76C2	58.2
TRINITY_DN30615_c0_g1_i5	CYP76C2	427
TRINITY_DN30615_c0_g1_i6	CYP76C2	444
TRINITY_DN34289_c1_g1_i2	CYP76C2	231
TRINITY_DN46074_c0_g1_i1	CYP76C2	40.4
TRINITY_DN65734_c0_g1_i1	CYP76C2	85.9
TRINITY_DN32762_c2_g1_i1	CYP76C3	106
TRINITY_DN32762_c2_g3_i1	CYP76C3	190
TRINITY_DN32762_c2_g4_i1	CYP76C3	184
TRINITY_DN32762_c2_g3_i2	CYP76C3	40
TRINITY_DN32762_c0_g1_i1	CYP76C4	246
TRINITY_DN35707_c0_g1_i1	CYP76C4	209
TRINITY_DN35970_c1_g4_i1	CYP76C5	119
TRINITY_DN32762_c1_g1_i1	CYP76C6	207
TRINITY_DN34289_c1_g1_i4	CYP76C7	186
TRINITY_DN51443_c0_g1_i1	CYP76C7	413
TRINITY_DN49160_c0_g1_i1	CYP76C7	71.2
TRINITY_DN68588_c0_g1_i1	CYP76C7	37.7
TRINITY_DN9744_c0_g1_i1	CYP76G1	135
TRINITY_DN59164_c0_g1_i1	CYP76G1	231
TRINITY_DN34289_c1_g2_i2	CYP76G1	151
TRINITY_DN34289_c1_g2_i4	CYP76G1	90.5
TRINITY_DN34289_c1_g1_i5	CYP76G1	189
TRINITY_DN34289_c1_g1_i6	CYP76G1	442
TRINITY_DN51834_c0_g1_i1	CYP76G1	124
TRINITY_DN62058_c0_g1_i1	CYP76G1	194
TRINITY_DN49605_c0_g1_i1	CYP76G1	142
TRINITY_DN29930_c0_g2_i1	CYP76G1	402
TRINITY_DN30796_c0_g1_i1	CYP77A4	236
TRINITY_DN33192_c0_g1_i1	CYP77A4	418
TRINITY_DN60325_c0_g1_i1	CYP77A6	296
TRINITY_DN40104_c0_g1_i1	CYP77A6	424
TRINITY_DN37570_c0_g1_i1	CYP77A7	565
TRINITY_DN15668_c0_g1_i1	CYP77B1	90.9
TRINITY_DN14253_c0_g1_i1	CYP78A10	594
TRINITY_DN32265_c0_g1_i2	CYP78A10	592
TRINITY_DN532_c0_g1_i1	CYP78A5	579
TRINITY_DN532_c0_g2_i1	CYP78A5	157
TRINITY_DN48633_c0_g1_i1	CYP78A5	570
TRINITY_DN27868_c0_g1_i1	CYP78A5	433
TRINITY_DN34812_c0_g2_i1	CYP78A6	301
TRINITY_DN34577_c4_g2_i1	CYP78A6	103
TRINITY_DN61098_c0_g1_i1	CYP78A6	152
TRINITY_DN27868_c0_g2_i1	CYP78A7	232
TRINITY_DN27868_c0_g3_i1	CYP78A7	232
TRINITY_DN51637_c0_g1_i1	CYP78A7	409
TRINITY_DN34577_c4_g1_i1	CYP78A7	175
TRINITY_DN22487_c0_g1_i1	CYP78A8	169
TRINITY_DN46790_c0_g1_i1	CYP79A2	338
TRINITY_DN19415_c0_g1_i1	CYP81D1	184
TRINITY_DN34537_c0_g1_i7	CYP81D10	114
TRINITY_DN8017_c0_g2_i1	CYP81D11	50.4
TRINITY_DN27022_c0_g1_i3	CYP81D2	49.7
TRINITY_DN34816_c0_g1_i3	CYP81D2	43.5
TRINITY_DN34537_c0_g1_i5	CYP81D2	45.8
TRINITY_DN1626_c0_g1_i1	CYP81D3	508
TRINITY_DN41047_c0_g1_i1	CYP81D4	497
TRINITY_DN49596_c0_g1_i1	CYP81D4	343
TRINITY_DN45107_c0_g1_i1	CYP81D6	236
TRINITY_DN1363_c0_g1_i1	CYP81D6	452
TRINITY_DN32265_c0_g2_i3	CYP81D7	467
TRINITY_DN1626_c0_g2_i1	CYP81D7	506
TRINITY_DN32265_c0_g2_i1	CYP81D8	94.7
TRINITY_DN27022_c0_g1_i1	CYP81D8	128
TRINITY_DN27022_c0_g1_i2	CYP81D8	473
TRINITY_DN34816_c0_g1_i2	CYP81D8	521
TRINITY_DN34816_c0_g1_i4	CYP81D8	626
TRINITY_DN34537_c0_g1_i3	CYP81D8	70.9
TRINITY_DN15272_c0_g1_i1	CYP81D8	768
TRINITY_DN62062_c0_g1_i1	CYP81F1	621
TRINITY_DN48010_c0_g1_i1	CYP81F2	213
TRINITY_DN21742_c0_g2_i1	CYP81F3	101
TRINITY_DN35029_c0_g3_i1	CYP82C2	73.9
TRINITY_DN35029_c0_g4_i1	CYP82C2	57
TRINITY_DN35029_c1_g2_i1	CYP82C2	50.4
TRINITY_DN35029_c1_g1_i3	CYP82C2	132
TRINITY_DN35029_c1_g1_i6	CYP82C2	94.7
TRINITY_DN19481_c0_g1_i1	CYP82C2	47
TRINITY_DN67651_c0_g1_i1	CYP82C4	62.8
TRINITY_DN35029_c0_g1_i1	CYP82C4	475
TRINITY_DN35029_c0_g2_i1	CYP82C4	447
TRINITY_DN35029_c1_g1_i4	CYP82C4	273
TRINITY_DN35029_c1_g1_i5	CYP82C4	69.3
TRINITY_DN35029_c1_g1_i9	CYP82C4	636
TRINITY_DN29532_c0_g1_i1	CYP82C4	107
TRINITY_DN47264_c0_g1_i1	CYP82C4	174
TRINITY_DN32639_c0_g1_i1	CYP82C4	72.8
TRINITY_DN32639_c0_g1_i2	CYP82C4	64.7
TRINITY_DN61398_c0_g1_i1	CYP82C4	42.7
TRINITY_DN45320_c0_g1_i1	CYP83A1	132
TRINITY_DN6383_c0_g1_i1	CYP83A1	348
TRINITY_DN21742_c0_g3_i1	CYP83A1	255
TRINITY_DN19481_c0_g2_i1	CYP83A2	83.2
TRINITY_DN35611_c0_g1_i1	CYP83A2	132
TRINITY_DN52579_c0_g1_i1	CYP83A2	405
TRINITY_DN59695_c0_g1_i1	CYP83A2	37.7
TRINITY_DN36849_c0_g1_i1	CYP83A2	57.4
TRINITY_DN36318_c0_g2_i4	CYP83A2	103
TRINITY_DN36318_c0_g2_i5	CYP83A2	189
TRINITY_DN36318_c0_g3_i2	CYP83A2	438
TRINITY_DN36303_c1_g1_i1	CYP83A2	75.1
TRINITY_DN36303_c1_g4_i1	CYP83A2	36.2
TRINITY_DN36227_c4_g4_i4	CYP83A2	48.1
TRINITY_DN27430_c0_g1_i1	CYP83A2	484
TRINITY_DN27689_c0_g2_i1	CYP84A1	543
TRINITY_DN27689_c0_g3_i1	CYP84A1	672
TRINITY_DN34227_c1_g1_i4	CYP84A1	450
TRINITY_DN35707_c0_g1_i2	CYP84A1	285
TRINITY_DN35707_c0_g1_i3	CYP84A1	261
TRINITY_DN26232_c0_g1_i1	CYP84A1	40.4
TRINITY_DN43851_c0_g1_i1	CYP84A1	457
TRINITY_DN36086_c0_g2_i1	CYP84A1	164
TRINITY_DN36086_c0_g1_i3	CYP84A1	491
TRINITY_DN36086_c0_g2_i2	CYP84A1	279
TRINITY_DN36086_c0_g4_i3	CYP84A1	487
TRINITY_DN36086_c0_g4_i4	CYP84A1	359
TRINITY_DN36086_c0_g4_i5	CYP84A1	214
TRINITY_DN36044_c1_g3_i3	CYP84A1	438
TRINITY_DN32355_c0_g1_i3	CYP85A1	434
TRINITY_DN32355_c1_g1_i1	CYP85A1	455
TRINITY_DN35826_c1_g2_i1	CYP85A2	58.2
TRINITY_DN35826_c1_g2_i2	CYP85A2	319
TRINITY_DN35826_c1_g2_i6	CYP85A2	47
TRINITY_DN35826_c1_g2_i9	CYP85A2	47
TRINITY_DN35826_c1_g2_i10	CYP85A2	47
TRINITY_DN35826_c1_g2_i12	CYP85A2	51.2
TRINITY_DN35826_c1_g2_i16	CYP85A2	650
TRINITY_DN35826_c1_g2_i19	CYP85A2	93.2
TRINITY_DN35826_c1_g2_i26	CYP85A2	84.3
TRINITY_DN35826_c1_g2_i28	CYP85A2	50.8
TRINITY_DN32355_c0_g1_i2	CYP85A2	43.9
TRINITY_DN32355_c0_g1_i4	CYP85A2	153
TRINITY_DN6070_c0_g1_i1	CYP86A1	62
TRINITY_DN58397_c0_g1_i1	CYP86A1	251
TRINITY_DN54626_c0_g1_i1	CYP86A1	137
TRINITY_DN32088_c0_g3_i1	CYP86A2	81.6
TRINITY_DN38666_c0_g1_i1	CYP86A2	62
TRINITY_DN14571_c0_g1_i1	CYP86A2	62
TRINITY_DN32088_c0_g2_i1	CYP86A7	98.6
TRINITY_DN45018_c0_g1_i1	CYP86A7	476
TRINITY_DN32088_c0_g1_i1	CYP86A8	66.2
TRINITY_DN25799_c0_g1_i1	CYP86B1	340
TRINITY_DN25799_c0_g2_i1	CYP86B1	75.1
TRINITY_DN51880_c0_g1_i1	CYP86B1	301
TRINITY_DN35363_c0_g5_i3	CYP86C1	379
TRINITY_DN23810_c0_g1_i1	CYP86C1	233
TRINITY_DN58098_c0_g1_i1	CYP87A2	395
TRINITY_DN41752_c0_g1_i1	CYP87A2	488
TRINITY_DN33112_c0_g1_i1	CYP87A2	325
TRINITY_DN33112_c2_g4_i1	CYP87A2	49.7
TRINITY_DN33112_c2_g4_i4	CYP87A2	184
TRINITY_DN33112_c2_g4_i6	CYP87A2	38.9
TRINITY_DN33112_c2_g4_i7	CYP87A2	59.3
TRINITY_DN29161_c0_g1_i1	CYP87A2	649
TRINITY_DN29161_c0_g2_i1	CYP87A2	56.6
TRINITY_DN29161_c1_g1_i1	CYP87A2	100
TRINITY_DN29161_c1_g1_i3	CYP87A2	379
TRINITY_DN29161_c1_g1_i5	CYP87A2	188
TRINITY_DN29161_c1_g1_i6	CYP87A2	516
TRINITY_DN32083_c0_g3_i1	CYP88A3	548
TRINITY_DN32083_c0_g2_i6	CYP88A3	178
TRINITY_DN34547_c6_g2_i6	CYP88A3	98.6
TRINITY_DN58279_c0_g1_i1	CYP88A4	266
TRINITY_DN32582_c3_g2_i2	CYP88A4	136
TRINITY_DN32582_c3_g2_i7	CYP88A4	43.9
TRINITY_DN38553_c0_g1_i1	CYP88A4	55.1
TRINITY_DN32083_c0_g2_i1	CYP88A4	150
TRINITY_DN32083_c0_g2_i5	CYP88A4	808
TRINITY_DN33984_c2_g1_i2	CYP88A4	480
TRINITY_DN33984_c2_g1_i5	CYP88A4	480
TRINITY_DN35718_c0_g1_i7	CYP89A5	415
TRINITY_DN35718_c0_g2_i3	CYP89A6	414
TRINITY_DN27085_c0_g1_i1	CYP90A1	415
TRINITY_DN27085_c0_g1_i4	CYP90A1	61.6
TRINITY_DN47619_c0_g1_i1	CYP90B1	93.2
TRINITY_DN33974_c6_g2_i1	CYP90C1	61.6
TRINITY_DN33974_c6_g1_i2	CYP90C1	480
TRINITY_DN33974_c6_g3_i1	CYP90C1	556
TRINITY_DN30583_c0_g1_i1	CYP90D1	467
TRINITY_DN30583_c0_g1_i2	CYP90D1	183
TRINITY_DN33360_c0_g1_i1	CYP93D1	375
TRINITY_DN33360_c0_g2_i1	CYP93D1	545
TRINITY_DN33360_c1_g1_i1	CYP93D1	563
TRINITY_DN33360_c1_g1_i2	CYP93D1	120
TRINITY_DN42011_c0_g1_i1	CYP93D1	61.6
TRINITY_DN55417_c0_g1_i1	CYP93D1	65.9
TRINITY_DN30965_c0_g1_i1	CYP94B1	285
TRINITY_DN30965_c0_g2_i1	CYP94B1	49.7
TRINITY_DN30965_c0_g2_i2	CYP94B1	257
TRINITY_DN36441_c0_g1_i2	CYP94B1	68.2
TRINITY_DN20873_c0_g2_i1	CYP94B3	684
TRINITY_DN17465_c0_g1_i1	CYP94B3	262
TRINITY_DN27427_c0_g1_i1	CYP94B3	60.5
TRINITY_DN27427_c0_g2_i1	CYP94B3	417
TRINITY_DN35605_c0_g8_i1	CYP94C1	107
TRINITY_DN35605_c0_g11_i1	CYP94C1	482
TRINITY_DN36497_c5_g4_i2	CYP94C1	495
TRINITY_DN58209_c0_g1_i1	CYP94D1	310
TRINITY_DN48661_c0_g1_i1	CYP94D1	111
TRINITY_DN20873_c0_g1_i1	CYP94D1	249
TRINITY_DN35688_c2_g2_i1	CYP94D2	95.9
TRINITY_DN35688_c2_g2_i2	CYP94D2	95.9
TRINITY_DN26151_c0_g1_i1	CYP94D2	95.9
TRINITY_DN26151_c0_g2_i1	CYP94D2	95.9
TRINITY_DN35155_c0_g1_i1	CYP96A1	95.9
TRINITY_DN35155_c0_g1_i3	CYP96A1	95.9
TRINITY_DN35155_c0_g1_i6	CYP96A1	95.9
TRINITY_DN35155_c0_g1_i7	CYP96A1	95.9
TRINITY_DN35155_c0_g2_i1	CYP96A1	95.9
TRINITY_DN35155_c0_g1_i8	CYP96A1	48.5
TRINITY_DN35155_c0_g1_i13	CYP96A1	275
TRINITY_DN40724_c0_g1_i1	CYP96A1	48.5
TRINITY_DN67627_c0_g1_i1	CYP96A10	43.5
TRINITY_DN32327_c0_g2_i1	CYP96A10	80.5
TRINITY_DN32327_c0_g3_i1	CYP96A10	117
TRINITY_DN32327_c0_g1_i3	CYP96A10	106
TRINITY_DN48482_c0_g1_i1	CYP96A10	106
TRINITY_DN68466_c0_g1_i1	CYP96A15	163
TRINITY_DN53330_c0_g1_i1	CYP96A15	106
TRINITY_DN44831_c0_g1_i1	CYP96A2	174
TRINITY_DN48199_c0_g1_i1	CYP96A3	45.1
TRINITY_DN62761_c0_g1_i1	CYP96A8	531
TRINITY_DN32752_c0_g4_i2	CYP97A3	589
TRINITY_DN32752_c0_g4_i5	CYP97A3	499
TRINITY_DN63884_c0_g1_i1	CYP97A3	430
TRINITY_DN36077_c0_g5_i1	CYP97A3	593
TRINITY_DN53704_c0_g1_i1	CYP97A3	392
TRINITY_DN52749_c0_g1_i1	CYP97B3	347
TRINITY_DN32129_c0_g1_i1	CYP97B3	233
TRINITY_DN32129_c0_g1_i3	CYP97B3	50.4
TRINITY_DN32129_c0_g1_i4	CYP97B3	115
TRINITY_DN32129_c0_g1_i8	CYP97B3	70.1
TRINITY_DN32129_c0_g1_i10	CYP97B3	429
TRINITY_DN32129_c0_g1_i11	CYP97B3	75.1
TRINITY_DN32129_c0_g1_i12	CYP97B3	85.1
TRINITY_DN32129_c0_g1_i16	CYP97B3	108
TRINITY_DN32129_c0_g1_i17	CYP97B3	74.3
TRINITY_DN32129_c0_g1_i18	CYP97B3	70.1
TRINITY_DN32129_c0_g1_i20	CYP97B3	68.9
TRINITY_DN32129_c0_g1_i22	CYP97B3	127
TRINITY_DN32129_c0_g1_i24	CYP97B3	127
TRINITY_DN31708_c1_g4_i1	CYP97C1	117
TRINITY_DN31708_c1_g4_i2	CYP97C1	117
TRINITY_DN35804_c1_g3_i1	CYP98A3	64.7
TRINITY_DN35804_c1_g3_i2	CYP98A3	64.7
TRINITY_DN35804_c1_g3_i3	CYP98A3	261
TRINITY_DN35804_c1_g3_i4	CYP98A3	42
TRINITY_DN30866_c0_g1_i3	CYP98A3	207
TRINITY_DN30866_c0_g1_i4	CYP98A3	58.9
TRINITY_DN30866_c0_g1_i5	CYP98A3	97.1
TRINITY_DN40527_c0_g1_i1	CYP98A3	95.5
TRINITY_DN48169_c0_g1_i1	CYP98A8	88.2
TRINITY_DN64343_c0_g1_i1	CYP98A9	87

## Sheet: DE CYP
Supplementary Table 7. Differentially expressed CYP Families in L vs S, L vs R and S vs R combinations
Transcript ID	CYP Family	LogFC(L vs S)	LogFC(L vs R)	LogFC(S vs R)	FDR(L vs S)	FDR(L vs R)	FDR(S vs R)	Expression	Upregulated in leaf	Upregulated in stem	Upregulated in root
TRINITY_DN33206_c0_g1_i3	CYP716A1	#N/A	-2.62154	#N/A		0.0171176	#N/A	R
TRINITY_DN34520_c0_g2_i3	CYP71A22	4.15714	4.15201	#N/A	0.000900699	0.000777167	#N/A	L
TRINITY_DN35611_c0_g5_i2	CYP71B12	#N/A	#N/A	5.15556		#N/A	0.00330895	S
TRINITY_DN35348_c1_g1_i6	CYP71B13	#N/A	#N/A	-4.45895		#N/A	0.0498956	R
TRINITY_DN35611_c0_g2_i5	CYP71B28	-3.60173	-4.0994	#N/A	0.0423425	0.00991547	#N/A	R>S
TRINITY_DN32414_c0_g1_i6	CYP71B33	-4.2562	-3.39892	#N/A	0.00149754	0.0375857	#N/A	S>R
TRINITY_DN32914_c0_g3_i2	CYP71B34	#N/A	#N/A	-5.6383		#N/A	2.39273e-05	R
TRINITY_DN36209_c0_g1_i14	CYP72A10	#N/A	-4.56329	#N/A		4.65458e-05	#N/A	R
TRINITY_DN36156_c0_g2_i1	CYP72A12P	#N/A	-3.37915	#N/A		0.0034455	#N/A	R
TRINITY_DN36413_c0_g1_i18	CYP72A13	#N/A	-3.20956	#N/A		0.0071842	#N/A	R
TRINITY_DN36209_c0_g1_i15	CYP72A15	#N/A	-6.23911	-6.0494		3.03134e-07	3.31543e-06	R
TRINITY_DN36131_c6_g9_i1	CYP72C1	#N/A	-3.16689	#N/A		0.0066066	#N/A	R
TRINITY_DN29974_c0_g1_i2	CYP73A5	-3.25134	#N/A	#N/A	0.000444706	#N/A	#N/A	S
TRINITY_DN29974_c0_g1_i8	CYP73A5	-3.60173	#N/A	#N/A	0.0423425	#N/A	#N/A	S
TRINITY_DN29974_c0_g1_i4	CYP73A5	-4.22711	#N/A	#N/A	0.00526818	#N/A	#N/A	S
TRINITY_DN27408_c0_g2_i2	CYP74B2	5.53905	7.67207	#N/A	1.59107e-08	1.53757e-12	#N/A	L
TRINITY_DN32762_c2_g3_i2	CYP76C3	#N/A	-5.39683	-4.8913		5.60182e-07	2.98392e-05	R
TRINITY_DN33192_c0_g1_i1	CYP77A4	4.24007	6.11887	#N/A	0.000541145	5.77332e-06	#N/A	L
TRINITY_DN30796_c0_g1_i1	CYP77A4	3.7105	#N/A	#N/A	0.00475213	#N/A	#N/A	L
TRINITY_DN34577_c4_g2_i1	CYP78A6	-4.09431	#N/A	#N/A	0.00963538	#N/A	#N/A	S
TRINITY_DN34816_c0_g1_i4	CYP81D8	#N/A	-2.87895	#N/A		0.0413226	#N/A	R
TRINITY_DN35029_c1_g1_i5	CYP82C4	#N/A	4.87774	#N/A	#N/A	0.000113629	#N/A	L
TRINITY_DN36086_c0_g1_i3	CYP84A1	#N/A	3.27246	#N/A		0.013099	#N/A	L
TRINITY_DN36086_c0_g2_i2	CYP84A1	#N/A	3.00397	2.96487		0.0167363	0.0549924	L
TRINITY_DN35707_c0_g1_i2	CYP84A1	#N/A	2.83909	#N/A		0.0153156	#N/A	L
TRINITY_DN34547_c6_g2_i6	CYP88A3	3.44333	8.19331	4.7111	0.000224886	7.70025e-13	0.00150867	L>S
TRINITY_DN35155_c0_g1_i13	CYP96A1	#N/A	#N/A	3.88071		#N/A	0.0353013	S
TRINITY_DN32752_c0_g4_i5	CYP97A3	#N/A	3.49954	#N/A		0.0321691	#N/A	L
TRINITY_DN31708_c1_g4_i2	CYP97C1	3.13905	4.66561	#N/A	0.0144535	0.000337194	#N/A	L
TRINITY_DN30866_c0_g1_i4	CYP98A3	#N/A	-3.12676	#N/A		0.00458384	#N/A	R

## Sheet: UGTs 
Supplementary Table 7. UGT Families
Transcript ID	UGT_Family	Bit score
TRINITY_DN34736_c3_g2_i2	UGT71B1	414
TRINITY_DN34736_c3_g2_i3	UGT71B1	414
TRINITY_DN35571_c0_g1_i1	UGT71B1	409
TRINITY_DN35571_c0_g3_i1	UGT71B1	380
TRINITY_DN14228_c0_g1_i1	UGT71B2	53.1
TRINITY_DN34736_c3_g3_i1	UGT71B2	208
TRINITY_DN34736_c3_g4_i1	UGT71B2	129
TRINITY_DN32817_c0_g1_i3	UGT71B2	411
TRINITY_DN35571_c0_g1_i3	UGT71B2	420
TRINITY_DN35571_c0_g1_i8	UGT71B2	432
TRINITY_DN22501_c0_g1_i1	UGT71B2	79.3
TRINITY_DN35571_c1_g1_i1	UGT71B4P	45.8
TRINITY_DN35571_c0_g5_i1	UGT71B5	306
TRINITY_DN35571_c0_g6_i1	UGT71B5	213
TRINITY_DN35571_c0_g4_i1	UGT71B7	421
TRINITY_DN29008_c0_g1_i1	UGT71C2	171
TRINITY_DN36385_c0_g1_i1	UGT71C4	72.8
TRINITY_DN36385_c0_g1_i3	UGT71C4	72.8
TRINITY_DN29353_c0_g1_i1	UGT71C4	359
TRINITY_DN21930_c0_g1_i1	UGT71C5	85.1
TRINITY_DN33334_c0_g2_i1	UGT72B1	609
TRINITY_DN33334_c0_g6_i1	UGT72B1	479
TRINITY_DN22428_c0_g1_i1	UGT72B1	187
TRINITY_DN40148_c0_g1_i1	UGT72B1	38.5
TRINITY_DN7141_c0_g1_i1	UGT72B3	97.1
TRINITY_DN44216_c0_g1_i1	UGT72D1	79.7
TRINITY_DN24613_c0_g1_i1	UGT72D2P	84
TRINITY_DN24613_c0_g3_i1	UGT72E1	145
TRINITY_DN24613_c0_g2_i1	UGT72E3	73.2
TRINITY_DN33334_c0_g4_i1	UGT73B2	408
TRINITY_DN36010_c1_g7_i1	UGT73B2	108
TRINITY_DN33708_c4_g2_i1	UGT73B2	152
TRINITY_DN33334_c0_g5_i1	UGT73B3	474
TRINITY_DN33334_c0_g5_i2	UGT73B3	534
TRINITY_DN33334_c0_g7_i1	UGT73B3	234
TRINITY_DN33334_c0_g4_i4	UGT73B3	557
TRINITY_DN20822_c0_g1_i1	UGT73B3	119
TRINITY_DN35146_c1_g1_i3	UGT73B3	378
TRINITY_DN13894_c0_g1_i2	UGT73B3	88.2
TRINITY_DN33155_c0_g1_i2	UGT73B3	293
TRINITY_DN36010_c1_g1_i3	UGT73B3	189
TRINITY_DN33334_c0_g4_i5	UGT73B4	310
TRINITY_DN34296_c1_g1_i1	UGT73B4	162
TRINITY_DN34296_c1_g1_i2	UGT73B4	162
TRINITY_DN32416_c6_g2_i1	UGT73B4	64.7
TRINITY_DN36010_c0_g2_i1	UGT73B4	117
TRINITY_DN36010_c1_g1_i5	UGT73B4	209
TRINITY_DN36010_c1_g4_i1	UGT73B4	171
TRINITY_DN36010_c1_g1_i10	UGT73B4	203
TRINITY_DN33708_c4_g1_i2	UGT73B4	202
TRINITY_DN58017_c0_g1_i1	UGT73B5	38.5
TRINITY_DN30071_c0_g1_i1	UGT73B5	154
TRINITY_DN50908_c0_g1_i1	UGT73B5	35
TRINITY_DN31460_c0_g1_i1	UGT73B5	342
TRINITY_DN31460_c0_g1_i2	UGT73B5	117
TRINITY_DN53121_c0_g1_i1	UGT73B5	106
TRINITY_DN23841_c0_g1_i1	UGT73C1	501
TRINITY_DN34809_c2_g7_i1	UGT73C1	416
TRINITY_DN22485_c0_g1_i1	UGT73C2	56.2
TRINITY_DN6254_c0_g1_i1	UGT73C3	204
TRINITY_DN35315_c0_g2_i1	UGT73C3	196
TRINITY_DN35684_c0_g3_i4	UGT73C3	493
TRINITY_DN23306_c0_g1_i1	UGT73C3	481
TRINITY_DN27472_c0_g1_i1	UGT73C3	95.1
TRINITY_DN34809_c2_g5_i1	UGT73C4	484
TRINITY_DN30071_c0_g2_i1	UGT73C4	321
TRINITY_DN33708_c4_g1_i1	UGT73C4	196
TRINITY_DN34085_c0_g1_i1	UGT73C5	140
TRINITY_DN31531_c0_g1_i1	UGT73C5	410
TRINITY_DN66391_c0_g1_i1	UGT73C6	35.8
TRINITY_DN40186_c0_g1_i1	UGT73C6	76.3
TRINITY_DN65916_c0_g1_i1	UGT73C6	110
TRINITY_DN35684_c0_g2_i1	UGT73C7	183
TRINITY_DN35684_c0_g3_i2	UGT73C7	421
TRINITY_DN35684_c0_g2_i2	UGT73C7	183
TRINITY_DN63343_c0_g1_i1	UGT73C7	252
TRINITY_DN9324_c0_g1_i1	UGT74C1	175
TRINITY_DN33334_c0_g1_i5	UGT74D1	182
TRINITY_DN33334_c0_g1_i6	UGT74D1	182
TRINITY_DN33334_c0_g1_i2	UGT74E1	292
TRINITY_DN33334_c0_g1_i1	UGT74E2	332
TRINITY_DN33334_c0_g1_i3	UGT74E2	150
TRINITY_DN33334_c0_g1_i4	UGT74E2	318
TRINITY_DN8350_c0_g1_i2	UGT74E2	368
TRINITY_DN34875_c2_g1_i1	UGT74E2	452
TRINITY_DN9324_c0_g1_i2	UGT74E2	65.1
TRINITY_DN36772_c0_g1_i1	UGT74F2	190
TRINITY_DN55259_c0_g1_i1	UGT74F2	113
TRINITY_DN34085_c1_g2_i1	UGT75C1	310
TRINITY_DN34809_c2_g4_i1	UGT75C1	144
TRINITY_DN34875_c3_g3_i1	UGT75D1	410
TRINITY_DN35502_c0_g8_i1	UGT75D1	361
TRINITY_DN35315_c0_g1_i6	UGT76B1	193
TRINITY_DN34875_c3_g1_i1	UGT76B1	293
TRINITY_DN34875_c3_g1_i5	UGT76B1	442
TRINITY_DN34875_c3_g1_i9	UGT76B1	442
TRINITY_DN53445_c0_g1_i1	UGT76B1	335
TRINITY_DN52676_c0_g1_i1	UGT76B1	46.6
TRINITY_DN36010_c1_g5_i1	UGT76B1	40.8
TRINITY_DN36010_c1_g6_i1	UGT76B1	83.2
TRINITY_DN36128_c0_g2_i2	UGT76C2	108
TRINITY_DN36128_c0_g1_i24	UGT76C3	52.8
TRINITY_DN36128_c0_g1_i8	UGT76C4	88.6
TRINITY_DN36128_c0_g1_i21	UGT76C4	77
TRINITY_DN33179_c0_g1_i2	UGT76E1	416
TRINITY_DN36128_c0_g1_i6	UGT76E1	176
TRINITY_DN36128_c0_g1_i18	UGT76E1	305
TRINITY_DN36128_c0_g1_i20	UGT76E1	305
TRINITY_DN34931_c1_g1_i2	UGT76E11	369
TRINITY_DN34931_c1_g1_i3	UGT76E11	360
TRINITY_DN36128_c0_g1_i2	UGT76E11	95.1
TRINITY_DN36128_c0_g1_i3	UGT76E11	70.5
TRINITY_DN36128_c0_g1_i15	UGT76E11	95.1
TRINITY_DN32450_c0_g1_i1	UGT76E12	49.3
TRINITY_DN36128_c0_g2_i3	UGT76E2	372
TRINITY_DN34459_c3_g3_i6	UGT76E3	43.9
TRINITY_DN31014_c0_g1_i1	UGT76E4	40.4
TRINITY_DN22063_c0_g1_i1	UGT76E6	60.1
TRINITY_DN36128_c0_g1_i10	UGT76E8P	88.6
TRINITY_DN34931_c1_g1_i4	UGT76E9	198
TRINITY_DN32141_c2_g2_i19	UGT76F2	34.3
TRINITY_DN33880_c1_g1_i1	UGT78D2	416
TRINITY_DN33880_c1_g1_i2	UGT78D2	163
TRINITY_DN33880_c1_g2_i4	UGT78D2	446
TRINITY_DN57127_c0_g1_i1	UGT79B1	42
TRINITY_DN35825_c2_g3_i1	UGT79B6	460
TRINITY_DN11364_c0_g1_i1	UGT79B6	47
TRINITY_DN53460_c0_g1_i1	UGT79B6	204
TRINITY_DN33147_c8_g1_i14	UGT79B6	70.1
TRINITY_DN28767_c0_g1_i1	UGT80A2	788
TRINITY_DN34082_c0_g1_i1	UGT80B1	813
TRINITY_DN34082_c0_g1_i7	UGT80B1	598
TRINITY_DN34082_c0_g1_i8	UGT80B1	640
TRINITY_DN36460_c1_g1_i8	UGT80B1	89.4
TRINITY_DN33126_c0_g2_i2	UGT81A1	333
TRINITY_DN33126_c0_g2_i3	UGT81A1	477
TRINITY_DN33126_c0_g2_i4	UGT81A1	333
TRINITY_DN33126_c0_g2_i7	UGT81A1	717
TRINITY_DN33126_c0_g2_i8	UGT81A1	379
TRINITY_DN33126_c0_g2_i9	UGT81A1	379
TRINITY_DN33126_c0_g2_i10	UGT81A1	379
TRINITY_DN33126_c0_g2_i11	UGT81A1	379
TRINITY_DN33126_c0_g2_i12	UGT81A1	694
TRINITY_DN32796_c0_g1_i3	UGT81A3	533
TRINITY_DN29524_c0_g1_i1	UGT81A3	662
TRINITY_DN29524_c0_g1_i2	UGT81A3	528
TRINITY_DN26119_c0_g1_i1	UGT82A1	436
TRINITY_DN26922_c0_g1_i1	UGT83A1	50.4
TRINITY_DN26922_c0_g3_i1	UGT83A1	69.3
TRINITY_DN48644_c0_g1_i1	UGT83A1	52.4
TRINITY_DN16038_c0_g1_i1	UGT83A1	167
TRINITY_DN16038_c0_g2_i1	UGT83A1	75.5
TRINITY_DN32348_c3_g1_i1	UGT83A1	419
TRINITY_DN32348_c3_g1_i3	UGT83A1	418
TRINITY_DN29989_c0_g2_i1	UGT83A1	260
TRINITY_DN232_c0_g1_i1	UGT83A1	107
TRINITY_DN34085_c1_g1_i1	UGT84A1	556
TRINITY_DN34085_c1_g1_i2	UGT84A1	455
TRINITY_DN35619_c1_g1_i2	UGT85A1	352
TRINITY_DN35619_c1_g1_i7	UGT85A1	524
TRINITY_DN34837_c0_g4_i3	UGT85A1	239
TRINITY_DN34837_c0_g4_i4	UGT85A1	211
TRINITY_DN34837_c0_g4_i5	UGT85A1	93.2
TRINITY_DN32450_c0_g2_i3	UGT85A1	38.1
TRINITY_DN32384_c0_g2_i12	UGT85A1	182
TRINITY_DN32384_c0_g2_i28	UGT85A1	230
TRINITY_DN35926_c1_g2_i1	UGT85A1	259
TRINITY_DN35926_c1_g3_i2	UGT85A1	487
TRINITY_DN35926_c1_g3_i3	UGT85A1	466
TRINITY_DN35926_c1_g1_i4	UGT85A1	107
TRINITY_DN35926_c1_g5_i1	UGT85A1	179
TRINITY_DN35926_c1_g5_i2	UGT85A1	498
TRINITY_DN35926_c1_g6_i1	UGT85A1	484
TRINITY_DN32562_c0_g1_i4	UGT85A2	473
TRINITY_DN35220_c0_g1_i2	UGT85A2	517
TRINITY_DN35220_c0_g1_i3	UGT85A2	464
TRINITY_DN35220_c0_g1_i5	UGT85A2	209
TRINITY_DN35220_c0_g1_i7	UGT85A2	94
TRINITY_DN35244_c0_g1_i1	UGT85A2	209
TRINITY_DN25791_c0_g1_i2	UGT85A2	316
TRINITY_DN32450_c0_g2_i1	UGT85A2	213
TRINITY_DN32450_c0_g2_i2	UGT85A2	225
TRINITY_DN32450_c1_g3_i5	UGT85A2	234
TRINITY_DN32384_c0_g2_i27	UGT85A2	272
TRINITY_DN43819_c0_g1_i1	UGT85A2	139
TRINITY_DN35926_c1_g4_i3	UGT85A2	308
TRINITY_DN35489_c2_g2_i1	UGT85A2	275
TRINITY_DN35489_c2_g2_i2	UGT85A2	289
TRINITY_DN35489_c2_g2_i3	UGT85A2	58.2
TRINITY_DN35489_c2_g3_i3	UGT85A2	565
TRINITY_DN35489_c2_g2_i5	UGT85A2	520
TRINITY_DN33558_c1_g1_i2	UGT85A2	330
TRINITY_DN48514_c0_g1_i1	UGT85A3	126
TRINITY_DN35220_c0_g2_i1	UGT85A3	166
TRINITY_DN35220_c0_g1_i6	UGT85A3	386
TRINITY_DN35220_c0_g1_i8	UGT85A3	281
TRINITY_DN35619_c1_g1_i3	UGT85A3	541
TRINITY_DN35619_c1_g1_i8	UGT85A3	547
TRINITY_DN30762_c0_g1_i1	UGT85A3	276
TRINITY_DN25791_c0_g1_i1	UGT85A3	130
TRINITY_DN32450_c1_g3_i1	UGT85A3	313
TRINITY_DN35926_c1_g1_i3	UGT85A3	315
TRINITY_DN29933_c0_g1_i2	UGT85A3	469
TRINITY_DN35489_c1_g2_i1	UGT85A3	81.3
TRINITY_DN35489_c1_g3_i1	UGT85A3	85.1
TRINITY_DN35489_c2_g1_i4	UGT85A3	300
TRINITY_DN35489_c2_g2_i7	UGT85A3	102
TRINITY_DN33558_c0_g1_i1	UGT85A3	89.4
TRINITY_DN33558_c1_g2_i1	UGT85A3	338
TRINITY_DN32562_c0_g1_i2	UGT85A4	175
TRINITY_DN35619_c1_g1_i5	UGT85A4	202
TRINITY_DN35926_c1_g4_i1	UGT85A4	90.5
TRINITY_DN35489_c2_g2_i8	UGT85A4	176
TRINITY_DN34267_c1_g1_i6	UGT85A5	58.5
TRINITY_DN34267_c1_g1_i8	UGT85A5	58.5
TRINITY_DN34267_c1_g3_i1	UGT85A5	94
TRINITY_DN34267_c1_g1_i19	UGT85A5	58.5
TRINITY_DN35312_c1_g1_i2	UGT85A5	43.5
TRINITY_DN24814_c0_g1_i1	UGT85A5	41.2
TRINITY_DN33145_c1_g5_i1	UGT85A5	55.8
TRINITY_DN35489_c2_g1_i3	UGT85A5	73.9
TRINITY_DN65913_c0_g1_i1	UGT85A6P	158
TRINITY_DN40065_c0_g1_i1	UGT85A7	64.7
TRINITY_DN30232_c0_g1_i1	UGT86A1	401
TRINITY_DN30232_c0_g1_i2	UGT86A1	624
TRINITY_DN35098_c0_g1_i3	UGT87A1	46.2
TRINITY_DN35098_c0_g2_i1	UGT87A1	217
TRINITY_DN35098_c0_g1_i9	UGT87A1	168
TRINITY_DN58432_c0_g1_i1	UGT87A1	34.7
TRINITY_DN35098_c0_g1_i5	UGT87A2	442
TRINITY_DN35098_c0_g1_i6	UGT87A2	442
TRINITY_DN35098_c0_g1_i8	UGT87A2	291
TRINITY_DN34030_c1_g3_i1	UGT88A1	280
TRINITY_DN34030_c1_g5_i1	UGT88A1	63.9
TRINITY_DN34030_c1_g3_i2	UGT88A1	382
TRINITY_DN57524_c0_g1_i1	UGT88A1	113
TRINITY_DN30781_c0_g1_i1	UGT89B1	67.8
TRINITY_DN30781_c0_g2_i1	UGT89B1	485
TRINITY_DN30781_c0_g3_i1	UGT89B1	91.7
TRINITY_DN30781_c0_g4_i1	UGT89B1	297
TRINITY_DN30781_c0_g5_i1	UGT89B1	102
TRINITY_DN24932_c0_g1_i1	UGT89B1	389
TRINITY_DN4877_c0_g1_i1	UGT89B1	159
TRINITY_DN23641_c0_g1_i1	UGT90A1	332
TRINITY_DN32231_c0_g1_i2	UGT90A1	398
TRINITY_DN4385_c0_g1_i1	UGT90A1	155
TRINITY_DN52190_c0_g1_i1	UGT91A1	55.5
TRINITY_DN34332_c0_g1_i1	UGT91A1	345
TRINITY_DN34332_c0_g1_i6	UGT91A1	345
TRINITY_DN24890_c0_g2_i2	UGT91B1	206
TRINITY_DN17453_c0_g1_i1	UGT91B1	171
TRINITY_DN28513_c0_g2_i1	UGT91B1	38.9
TRINITY_DN20329_c0_g1_i1	UGT91B1	158
TRINITY_DN17952_c0_g1_i1	UGT91C1	73.9
TRINITY_DN24890_c0_g2_i1	UGT91C1	72.4
TRINITY_DN45543_c0_g1_i1	UGT91C1	38.5
TRINITY_DN34813_c0_g2_i1	UGT91C1	488
TRINITY_DN34813_c0_g1_i2	UGT91C1	493
TRINITY_DN34813_c0_g1_i12	UGT91C1	493
TRINITY_DN28513_c0_g1_i1	UGT91C1	192
TRINITY_DN48326_c0_g1_i1	UGT91C1	66.2
TRINITY_DN36010_c1_g2_i1	UGT91C1	42.7
TRINITY_DN29011_c0_g1_i1	UGT92A1	452
TRINITY_DN32383_c1_g1_i1	UGT92A1	400

## Sheet: DE UGT
Supplementary Table 7. Differentially expressed UGT Families in L vs S, L vs R and S vs R combinations
Transcript ID	UGT_Family	LogFC(L vs S)	LogFC(L vs R)	LogFC(S vs R)	FDR(L vs S)	FDR(L vs R)	FDR(S vs R)	Expression	Upregulated in leaf	Upregulated in stem	Upregulated in root
TRINITY_DN34736_c3_g2_i2	UGT71B1	2.82612	5.49488	#N/A	0.0292262	0.000124235	#N/A	L
TRINITY_DN36010_c1_g1_i3	UGT73B3	#N/A	#N/A	3.07115		#N/A	0.0290689	S
TRINITY_DN33708_c4_g1_i1	UGT73C4	-3.3879	#N/A	#N/A	0.00110666	#N/A	#N/A	S
TRINITY_DN35502_c0_g8_i1	UGT75D1	-2.43267	#N/A	#N/A	0.0504181	#N/A	#N/A	S
TRINITY_DN35315_c0_g1_i6	UGT76B1	-3.34295	#N/A	4.60637	0.00521946	#N/A	0.00236631	S
TRINITY_DN34085_c1_g1_i1	UGT84A1	#N/A	4.08219	#N/A	#N/A	0.00392989	#N/A	L
TRINITY_DN35926_c1_g6_i1	UGT85A1	4.05263	#N/A	#N/A	0.00459332	#N/A	#N/A	L
TRINITY_DN34837_c0_g4_i4	UGT85A1	3.98054	4.55571	#N/A	5.30348e-05	2.66983e-06	#N/A	L
TRINITY_DN34837_c0_g4_i3	UGT85A1	2.56784	2.80133	#N/A	0.0271628	0.0154807	#N/A	L
TRINITY_DN35220_c0_g1_i2	UGT85A2	#N/A	#N/A	-3.01878		#N/A	0.0398186	R
TRINITY_DN35489_c2_g2_i2	UGT85A2	#N/A	#N/A	-3.5689		#N/A	0.0468916	R
TRINITY_DN35489_c1_g3_i1	UGT85A3	#N/A	#N/A	-2.93866		#N/A	0.0445877	R
TRINITY_DN35489_c2_g2_i8	UGT85A4	#N/A	-3.73172	#N/A		0.0321691	#N/A	R

## Sheet:  Transporters
Supplementary Table S7. Differentially expressed transporters in L vs S, L vs R and S vs R combinations
Transcript ID	Swiss	TAIR	LogFC(L vs S)	LogFC(L vs R)	LogFC(S vs R)	FDR(L vs S)	FDR(L vs R)	FDR(S vs R)	Expression	Upregulated in leaf	Upregulated in stem	Upregulated in root
TRINITY_DN36419_c1_g1_i1	ABC transporter B family member 1 (ABC transporter ABCB.1) (AtABCB1) (Multidrug resistance protein 1) (P-glycoprotein 1) (AtPgp1); ABCB1 MDR1 PGP1 At2g36910 T1J8.9; Arabidopsis thaliana (Mouse-ear cress)	ATP binding cassette subfamily B1 | Chr2:15502162-15507050 FORWARD LENGTH=1286 | 201606	-2.93458	#N/A	#N/A	0.0119893	#N/A	#N/A	S
TRINITY_DN33083_c1_g1_i8	ABC transporter B family member 19 (ABC transporter ABCB.19) (AtABCB19) (Multidrug resistance protein 11) (P-glycoprotein 19); ABCB19 MDR1 MDR11 PGP19 At3g28860 MLD15.2; Arabidopsis thaliana (Mouse-ear cress)	ATP binding cassette subfamily B19 | Chr3:10870287-10877286 REVERSE LENGTH=1252 | 20160	-3.84158	-3.73172	#N/A	0.0213343	0.0321691	#N/A	S>R
TRINITY_DN36311_c1_g6_i6	ABC transporter B family member 26, chloroplastic (ABC transporter ABCB.26) (AtABCB26) (Antigen peptide transporter-like 1) (Transporter associated with antigen processing-like protein 1) (AtTAP1); ABCB26 TAP1 At1g70610 F24J13.18 F5A18.21; Arabidopsis thaliana (Mouse-ear cress)	transporter associated with antigen processing protein 1 | Chr1:26622086-26626331 FORWA	3.00917	3.48011	#N/A	0.0161344	0.00595922	#N/A	L
TRINITY_DN33482_c0_g3_i7	ABC transporter D family member 2, chloroplastic (ABC transporter ABCD.2) (AtABCD2) (EC 3.6.3.-); ABCC2 PMP1 At1g54350 F20D21.17; Arabidopsis thaliana (Mouse-ear cress)	ABC transporter family protein | Chr1:20286917-20290245 FORWARD LENGTH=706 | 201606	#N/A	2.81815	#N/A	#N/A	0.0553227	#N/A	L
TRINITY_DN8973_c0_g1_i1	ABC transporter F family member 5 (ABC transporter ABCF.5) (AtABCF5) (GCN20-type ATP-binding cassette protein GCN5); ABCF5 GCN5 At5g64840 MXK3.6; Arabidopsis thaliana (Mouse-ear cress)	general control non-repressible 5 | Chr5:25916956-25919693 REVERSE LENGTH=692 | 201606	2.43489	3.21187	#N/A	0.0330769	0.00282042	#N/A	L
TRINITY_DN34850_c0_g1_i5	ABC transporter G family member 11 (ABC transporter ABCG.11) (AtABCG11) (Protein CUTICULAR DEFECT AND ORGAN FUSION 1) (Protein DESPERADO) (Protein PERMEABLE LEAVES 1) (White-brown complex homolog protein 11) (AtWBC11); ABCG11 COF1 DSO PEL1 WBC11 At1g17840 F2H15.7; Arabidopsis thaliana (Mouse-ear cress)	white-brown complex-like protein | Chr1:6142870-6145894 FORWARD LENGTH=703 | 201606	5.31806	3.1153	#N/A	0.000375832	0.0242201	#N/A	L
TRINITY_DN32872_c0_g1_i4	ABC transporter G family member 15 (ABC transporter ABCG.15) (AtABCG15) (White-brown complex homolog protein 15) (AtWBC15) (White-brown complex homolog protein 22) (AtWBC22); ABCG15 WBC15 WBC22 At3g21090 MSA6.13; Arabidopsis thaliana (Mouse-ear cress)	ABC-2 type transporter family protein | Chr3:7391497-7394933 REVERSE LENGTH=691 | 20160	4.70706	#N/A	#N/A	0.00374425	#N/A	#N/A	L
TRINITY_DN33112_c2_g10_i1	ABC transporter G family member 29 (ABC transporter ABCG.29) (AtABCG29) (Pleiotropic drug resistance protein 1); ABCG29 PDR1 At3g16340 MYA6.14 T02O04.17; Arabidopsis thaliana (Mouse-ear cress)	pleiotropic drug resistance 1 | Chr3:5539897-5546263 FORWARD LENGTH=1411 | 201606	-3.20978	#N/A	#N/A	0.00456406	#N/A	#N/A	S
TRINITY_DN32484_c0_g1_i3	ABC transporter G family member 32 (ABC transporter ABCG.32) (AtABCG32) (Pleiotropic drug resistance protein 4) (Protein PERMEABLE CUTICLE 1); ABCG32 PDR4 PEC1 At2g26910 F12C20.5; Arabidopsis thaliana (Mouse-ear cress)	pleiotropic drug resistance 4 | Chr2:11481623-11487874 FORWARD LENGTH=1420 | 201606	2.98317	#N/A	#N/A	0.0334074	#N/A	#N/A	L
TRINITY_DN36409_c0_g5_i2	ABC transporter G family member 36 (ABC transporter ABCG.36) (AtABCG36) (Pleiotropic drug resistance protein 8) (Protein PENETRATION 3); ABCG36 PDR8 PEN3 At1g59870 F23H11.19; Arabidopsis thaliana (Mouse-ear cress)	ABC-2 and Plant PDR ABC-type transporter family protein | Chr1:22034661-22039844 FORWAR	-4.28415	-3.39892	#N/A	0.0013521	0.0375857	#N/A	S>R
TRINITY_DN36443_c2_g1_i8	Amino acid permease 2 (Amino acid transporter AAP2); AAP2 At5g09220 T2K12.6 T5E8.20; Arabidopsis thaliana (Mouse-ear cress)	amino acid permease 2 | Chr5:2866867-2868863 FORWARD LENGTH=493 | 201606	-3.60574	#N/A	#N/A	0.00139012	#N/A	#N/A	S
TRINITY_DN36330_c0_g1_i1	Amino acid permease 2 (Amino acid transporter AAP2); AAP2 At5g09220 T2K12.6 T5E8.20; Arabidopsis thaliana (Mouse-ear cress)	amino acid permease 2 | Chr5:2866867-2868863 FORWARD LENGTH=493 | 201606	-3.69319	#N/A	#N/A	0.000192133	#N/A	#N/A	S
TRINITY_DN32511_c0_g1_i5	Amino acid permease 3 (Amino acid transporter AAP3); AAP3 At1g77380 F2P24.9; Arabidopsis thaliana (Mouse-ear cress)	amino acid permease 3 | Chr1:29075201-29077252 REVERSE LENGTH=476 | 201606	-2.19434	#N/A	#N/A	0.0508371	#N/A	#N/A	S
TRINITY_DN32584_c0_g1_i5	Amino acid permease 3 (Amino acid transporter AAP3); AAP3 At1g77380 F2P24.9; Arabidopsis thaliana (Mouse-ear cress)	amino acid permease 3 | Chr1:29075201-29077252 REVERSE LENGTH=476 | 201606	-3.2302	-2.96611	#N/A	0.0109152	0.0275789	#N/A	S>R
TRINITY_DN36443_c2_g1_i3	Amino acid permease 3 (Amino acid transporter AAP3); AAP3 At1g77380 F2P24.9; Arabidopsis thaliana (Mouse-ear cress)	amino acid permease 3 | Chr1:29075201-29077252 REVERSE LENGTH=476 | 201606	-4.57538	-4.54583	#N/A	0.000151045	5.0507e-05	#N/A	S>R
TRINITY_DN32797_c0_g3_i4	Amino acid transporter AVT1C (AtAvt1C); AVT1C At2g39130 T16B24.23 T7F6.1; Arabidopsis thaliana (Mouse-ear cress)	Transmembrane amino acid transporter family protein | Chr2:16323171-16326744 REVERSE LE	-2.98919	#N/A	#N/A	0.0130799	#N/A	#N/A	S
TRINITY_DN34224_c2_g2_i3	Amino acid transporter AVT1J (AtAvt1J); AVT1J At5g15240 F8M21.130; Arabidopsis thaliana (Mouse-ear cress)	Transmembrane amino acid transporter family protein | Chr5:4947762-4950211 FORWARD LENG	3.86566	3.86057	#N/A	0.00963538	0.00991547	#N/A	L
TRINITY_DN33501_c0_g1_i13	Amino acid transporter AVT6A (AtAvt6A); AVT6A At3g30390 T6J22.16; Arabidopsis thaliana (Mouse-ear cress)	Transmembrane amino acid transporter family protein | Chr3:11977112-11978827 REVERSE LE	-3.53497	#N/A	#N/A	0.0508371	#N/A	#N/A	S
TRINITY_DN35580_c1_g2_i14	Auxin transporter-like protein 2 (AUX1-like protein 2) (MtLAX2); LAX2; Medicago truncatula (Barrel medic) (Medicago tribuloides)	Transmembrane amino acid transporter family protein | Chr2:15973493-15976792 FORWARD LE	-3.14621	#N/A	#N/A	0.00453842	#N/A	#N/A	S
TRINITY_DN35580_c1_g4_i5	Auxin transporter-like protein 2 (AUX1-like protein 2) (MtLAX2); LAX2; Medicago truncatula (Barrel medic) (Medicago tribuloides)	Transmembrane amino acid transporter family protein | Chr2:15973493-15976792 FORWARD LE	-4.42772	#N/A	#N/A	4.43453e-06	#N/A	#N/A	S
TRINITY_DN35712_c0_g4_i1	Auxin transporter-like protein 3 (AUX1-like protein 3) (MtLAX3); LAX3; Medicago truncatula (Barrel medic) (Medicago tribuloides)	like AUX1 3 | Chr1:29201232-29203317 REVERSE LENGTH=470 | 201606	#N/A	#N/A	2.75861	#N/A	#N/A	0.0369617	S
TRINITY_DN30905_c0_g1_i1	Bidirectional sugar transporter SWEET14 (OsSWEET14); SWEET14 Os11N3 Os11g0508600 LOC_Os11g31190 OsJ_34008; Oryza sativa subsp. japonica (Rice)	senescence-associated gene 29 | Chr5:4181331-4183171 REVERSE LENGTH=292 | 201606	#N/A	#N/A	-4.57386	#N/A	#N/A	0.0339265	R
TRINITY_DN30905_c0_g3_i1	Bidirectional sugar transporter SWEET14 (OsSWEET14); SWEET14 Os11N3 OsI_36230; Oryza sativa subsp. indica (Rice)	Nodulin MtN3 family protein | Chr5:20656461-20657827 REVERSE LENGTH=289 | 201606	#N/A	#N/A	-4.57386	#N/A	#N/A	0.0339265	R
TRINITY_DN32683_c2_g2_i4	Bidirectional sugar transporter SWEET2a (OsSWEET2a); SWEET2A Os01g0541800 LOC_Os01g36070 OsJ_02136 OSJNBa0062A24.19; Oryza sativa subsp. japonica (Rice)	Nodulin MtN3 family protein | Chr3:4957787-4959202 REVERSE LENGTH=236 | 201606	#N/A	-3.87531	-4.24003	#N/A	0.00663558	0.0127129	R
TRINITY_DN35750_c0_g5_i1	Cationic amino acid transporter 2, vacuolar; CAT2 At1g58030 T15M6; Arabidopsis thaliana (Mouse-ear cress)	cationic amino acid transporter 2 | Chr1:21464185-21468141 REVERSE LENGTH=635 | 201606	-2.71363	-3.41427	#N/A	0.0191253	0.00106283	#N/A	R>S
TRINITY_DN35699_c1_g3_i3	Cationic amino acid transporter 2, vacuolar; CAT2 At1g58030 T15M6; Arabidopsis thaliana (Mouse-ear cress)	cationic amino acid transporter 2 | Chr1:21464185-21468141 REVERSE LENGTH=635 | 201606	#N/A	-2.34768	#N/A	#N/A	0.0431144	#N/A	R
TRINITY_DN33470_c2_g5_i1	Cationic amino acid transporter 2, vacuolar; CAT2 At1g58030 T15M6; Arabidopsis thaliana (Mouse-ear cress)	cationic amino acid transporter 2 | Chr1:21464185-21468141 REVERSE LENGTH=635 | 201606	#N/A	-2.62394	#N/A	#N/A	0.0391419	#N/A	R
TRINITY_DN33470_c2_g1_i11	Cationic amino acid transporter 2, vacuolar; CAT2 At1g58030 T15M6; Arabidopsis thaliana (Mouse-ear cress)	cationic amino acid transporter 2 | Chr1:21464185-21468141 REVERSE LENGTH=635 | 201606	#N/A	-3.59083	#N/A	#N/A	0.0203074	#N/A	R
TRINITY_DN30813_c0_g1_i1	Dicarboxylate transporter 1, chloroplastic (2-oxoglutarate/malate translocator 1) (AtpOMT1); DIT1 At5g12860 T24H18.30; Arabidopsis thaliana (Mouse-ear cress)	dicarboxylate transporter 1 | Chr5:4059927-4061919 REVERSE LENGTH=557 | 201606	2.71358	2.48793	#N/A	0.0181615	0.0341922	#N/A	L
TRINITY_DN34313_c3_g1_i1	High-affinity nitrate transporter 3.1 (Protein WOUND-RESPONSIVE 3); NRT3.1 NAR2.1 NAR2.2 WR3 At5g50200 K6A12.6; Arabidopsis thaliana (Mouse-ear cress)	nitrate transmembrane transporter | Chr5:20436612-20437535 FORWARD LENGTH=210 | 201606	3.75046	#N/A	#N/A	0.00404018	#N/A	#N/A	L
TRINITY_DN36276_c0_g1_i10	Inorganic phosphate transporter 2-1, chloroplastic (H(+)/Pi cotransporter) (AtPht2;1); PHT2-1 PHT2 At3g26570 MFE16.10; Arabidopsis thaliana (Mouse-ear cress)	phosphate transporter 2%3B1 | Chr3:9756416-9758413 FORWARD LENGTH=587 | 201606	#N/A	5.34053	4.75364	#N/A	0.000273185	0.0140264	L
TRINITY_DN31556_c5_g4_i2	Lysine histidine transporter 1; LHT1 At5g40780 K1B16.3; Arabidopsis thaliana (Mouse-ear cress)	lysine histidine transporter 1 | Chr5:16325242-16327082 FORWARD LENGTH=398 | 201606	-2.43474	#N/A	#N/A	0.029536	#N/A	#N/A	S
TRINITY_DN32553_c0_g4_i2	Lysine histidine transporter-like 8 (Amino acid transporter-like protein 1); AATL1 At1g47670 F16N3.4; Arabidopsis thaliana (Mouse-ear cress)	Transmembrane amino acid transporter family protein | Chr1:17536834-17539486 REVERSE LE	#N/A	-3.49187	#N/A	#N/A	0.00392989	#N/A	R
TRINITY_DN34641_c4_g3_i7	Metal transporter Nramp2 (AtNramp2); NRAMP2 At1g47240 F8G22.4; Arabidopsis thaliana (Mouse-ear cress)	crooked neck protein%2C putative / cell cycle protein | Chr5:16718021-16720936 FORWARD	4.08214	#N/A	#N/A	0.0284805	#N/A	#N/A	L
TRINITY_DN34142_c0_g4_i1	Mitochondrial phosphate carrier protein 3, mitochondrial (Mitochondrial phosphate transporter 3) (MPT3) (Phosphate transporter 3;1); MPT3 AT5 PHT3;1 At5g14040 MUA22_4; Arabidopsis thaliana (Mouse-ear cress)	phosphate transporter 3%3B1 | Chr5:4531059-4532965 REVERSE LENGTH=375 | 201606	#N/A	-2.56652	#N/A	#N/A	0.0388648	#N/A	R
TRINITY_DN33351_c0_g2_i1	Nucleobase-ascorbate transporter 3 (AtNAT3); NAT3 At2g26510 T9J22.18; Arabidopsis thaliana (Mouse-ear cress)	Xanthine/uracil permease family protein | Chr2:11274118-11277464 FORWARD LENGTH=551 | 2	-2.87378	#N/A	#N/A	0.0382264	#N/A	#N/A	S
TRINITY_DN33064_c0_g1_i6	Nucleobase-ascorbate transporter 6 (AtNAT6); NAT6 At5g62890 MQB2.190 MQB2.21; Arabidopsis thaliana (Mouse-ear cress)	Xanthine/uracil permease family protein | Chr5:25243723-25246748 FORWARD LENGTH=476 | 2	-2.36891	#N/A	#N/A	0.0541405	#N/A	#N/A	S
TRINITY_DN27989_c0_g1_i1	Oligopeptide transporter 4 (AtOPT4); OPT4 At5g64410 MSJ1.25; Arabidopsis thaliana (Mouse-ear cress)	oligopeptide transporter 4 | Chr5:25750921-25754974 REVERSE LENGTH=729 | 201606	-2.58472	#N/A	#N/A	0.0335175	#N/A	#N/A	S
TRINITY_DN31951_c0_g2_i1	Organic cation/carnitine transporter 3 (AtOCT3); OCT3 3-Oct At1g16390 F3O9.19; Arabidopsis thaliana (Mouse-ear cress)	organic cation/carnitine transporter 3 | Chr1:5602921-5604477 FORWARD LENGTH=518 | 2016	-3.60173	#N/A	#N/A	0.0423425	#N/A	#N/A	S
TRINITY_DN36064_c0_g1_i3	Probable boron transporter 2; BOR2 At3g62270 T17J13.230; Arabidopsis thaliana (Mouse-ear cress)	HCO3- transporter family | Chr3:23042528-23045633 REVERSE LENGTH=703 | 201606	-3.11447	#N/A	#N/A	0.00784803	#N/A	#N/A	S
TRINITY_DN35410_c0_g1_i5	Probable sulfate transporter 3.4; SULTR3;4 At3g15990 MSL1.3; Arabidopsis thaliana (Mouse-ear cress)	sulfate transporter 3%3B4 | Chr3:5427081-5430679 FORWARD LENGTH=653 | 201606	-4.22711	#N/A	#N/A	0.00526818	#N/A	#N/A	S
TRINITY_DN35794_c1_g1_i5	Protein NRT1/ PTR FAMILY 1.2 (AtNPF1.2) (Nitrate transporter 1.11); NPF1.2 NRT1.11 At1g52190 F9I5.4; Arabidopsis thaliana (Mouse-ear cress)	Major facilitator superfamily protein | Chr1:19434671-19438673 FORWARD LENGTH=607 | 201	-2.90138	#N/A	2.43525	0.00279982	#N/A	0.0533843	S
TRINITY_DN33914_c3_g1_i1	Protein NRT1/ PTR FAMILY 1.2 (AtNPF1.2) (Nitrate transporter 1.11); NPF1.2 NRT1.11 At1g52190 F9I5.4; Arabidopsis thaliana (Mouse-ear cress)	Major facilitator superfamily protein | Chr1:19434671-19438673 FORWARD LENGTH=607 | 201	-4.45529	#N/A	4.90511	6.42132e-05	#N/A	0.000137086	S
TRINITY_DN27789_c0_g1_i1	Protein NRT1/ PTR FAMILY 4.3 (AtNPF4.3) (Nitrate transporter 1.14); NPF4.3 NRT1.14 At1g59740 F23H11.6; Arabidopsis thaliana (Mouse-ear cress)	Major facilitator superfamily protein | Chr1:21968227-21972312 FORWARD LENGTH=591 | 201	-4.98992	#N/A	6.60254	9.01384e-06	#N/A	4.37496e-06	S
TRINITY_DN31075_c0_g1_i1	Protein NRT1/ PTR FAMILY 4.6 (AtNPF4.6) (Nitrate transporter 1.2) (Nitrate transporter NTL1) (Protein ABA-IMPORTING TRANSPORTER 1); NPF4.6 AIT1 NRT1.2 NTL1 NTR1:2 At1g69850 T17F3.12; Arabidopsis thaliana (Mouse-ear cress)	nitrate transporter 1:2 | Chr1:26296945-26300407 REVERSE LENGTH=585 | 201606	-3.28733	#N/A	#N/A	0.0472306	#N/A	#N/A	S
TRINITY_DN34638_c0_g1_i2	Protein NRT1/ PTR FAMILY 5.4 (AtNPF5.4); NPF5.4 At3g54450 T14E10.20; Arabidopsis thaliana (Mouse-ear cress)	Major facilitator superfamily protein | Chr3:20158534-20161937 FORWARD LENGTH=555 | 201	-4.59797	#N/A	3.78183	0.00144437	#N/A	0.0186724	S
TRINITY_DN29490_c0_g1_i1	Protein NRT1/ PTR FAMILY 5.8 (AtNPF5.8); NPF5.8 At5g14940 F2G14.60; Arabidopsis thaliana (Mouse-ear cress)	Major facilitator superfamily protein | Chr5:4831748-4834312 REVERSE LENGTH=552 | 20160	#N/A	#N/A	3.71491	#N/A	#N/A	0.0241388	S
TRINITY_DN35669_c0_g2_i1	Protein NRT1/ PTR FAMILY 6.2 (AtNPF6.2) (Nitrate transporter 1.4); NPF6.2 NRT1.4 NTP2 At2g26690 F18A8.6; Arabidopsis thaliana (Mouse-ear cress)	Major facilitator superfamily protein | Chr2:11347347-11350916 REVERSE LENGTH=577 | 201	-3.15933	#N/A	3.03612	0.00178188	#N/A	0.00938185	S
TRINITY_DN35669_c0_g1_i1	Protein NRT1/ PTR FAMILY 6.2 (AtNPF6.2) (Nitrate transporter 1.4); NPF6.2 NRT1.4 NTP2 At2g26690 F18A8.6; Arabidopsis thaliana (Mouse-ear cress)	Major facilitator superfamily protein | Chr2:11347347-11350916 REVERSE LENGTH=577 | 201	-3.21454	#N/A	3.20859	0.00313024	#N/A	0.0111775	S
TRINITY_DN35669_c0_g1_i10	Protein NRT1/ PTR FAMILY 6.2 (AtNPF6.2) (Nitrate transporter 1.4); NPF6.2 NRT1.4 NTP2 At2g26690 F18A8.6; Arabidopsis thaliana (Mouse-ear cress)	Major facilitator superfamily protein | Chr2:11347347-11350916 REVERSE LENGTH=577 | 201	-4.84946	#N/A	5.14416	0.000114846	#N/A	0.000215002	S
TRINITY_DN28877_c0_g1_i1	Protein NRT1/ PTR FAMILY 6.4 (AtNPF6.4) (Nitrate transporter 1.3); NPF6.4 NRT1.3 NTP3 At3g21670 MIL23.23; Arabidopsis thaliana (Mouse-ear cress)	Major facilitator superfamily protein | Chr3:7626942-7628954 REVERSE LENGTH=590 | 20160	-3.39712	#N/A	#N/A	0.00229042	#N/A	#N/A	S
TRINITY_DN31692_c0_g1_i2	Protein NRT1/ PTR FAMILY 8.1 (AtNPF8.1) (Peptide transporter PTR1); NPF8.1 PTR1 At3g54140 F24B22.100; Arabidopsis thaliana (Mouse-ear cress)	peptide transporter 1 | Chr3:20045885-20048154 REVERSE LENGTH=570 | 201606	-3.28733	#N/A	#N/A	0.0472306	#N/A	#N/A	S
TRINITY_DN33196_c1_g4_i3	Protein TRIGALACTOSYLDIACYLGLYCEROL 2, chloroplastic (ABC transporter I family member 15) (ABC transporter ABCI.15) (AtABCI15); TGD2 ABCI15 At3g20320 MQC12.6; Arabidopsis thaliana (Mouse-ear cress)	trigalactosyldiacylglycerol2 | Chr3:7087657-7089640 REVERSE LENGTH=381 | 201606	3.86148	5.13043	#N/A	0.00129428	3.17145e-05	#N/A	L
TRINITY_DN33196_c1_g4_i7	Protein TRIGALACTOSYLDIACYLGLYCEROL 2, chloroplastic (ABC transporter I family member 15) (ABC transporter ABCI.15) (AtABCI15); TGD2 ABCI15 At3g20320 MQC12.6; Arabidopsis thaliana (Mouse-ear cress)	trigalactosyldiacylglycerol2 | Chr3:7087657-7089640 REVERSE LENGTH=381 | 201606	#N/A	3.08711	#N/A	#N/A	0.0438506	#N/A	L
TRINITY_DN35471_c2_g1_i7	S-adenosylmethionine carrier 1, chloroplastic/mitochondrial (S-adenosylmethionine transporter 1) (AtSAMT1); SAMC1 SAMT1 At4g39460 F23K16.90; Arabidopsis thaliana (Mouse-ear cress)	S-adenosylmethionine carrier 1 | Chr4:18356093-18358596 REVERSE LENGTH=325 | 201606	4.24906	4.24397	#N/A	0.00208776	0.00193515	#N/A	L
TRINITY_DN34829_c0_g2_i1	Sodium/pyruvate cotransporter BASS2, chloroplastic (Bile acid transporter 1) (Bile acid-sodium symporter family protein 2); BASS2 BAT1 SBF1 At2g26900 F12C20.6; Arabidopsis thaliana (Mouse-ear cress)	Sodium Bile acid symporter family | Chr2:11475156-11477870 REVERSE LENGTH=409 | 201606	#N/A	3.37969	#N/A	#N/A	0.0176746	#N/A	L
TRINITY_DN31987_c0_g1_i2	Sodium-dependent phosphate transport protein 1, chloroplastic (Anion transporter 1) (Na(+)/PI cotransporter 1) (Phosphate transporter PHT4;1) (Sodium/phosphate cotransporter 1); ANTR1 PHT4;1 At2g29650 T27A16.25; Arabidopsis thaliana (Mouse-ear cress)	phosphate transporter 4%3B1 | Chr2:12673685-12676003 REVERSE LENGTH=512 | 201606	#N/A	4.70212	#N/A	#N/A	0.00365337	#N/A	L
TRINITY_DN28774_c0_g1_i1	Sucrose transport protein SUC2 (Sucrose permease 2) (Sucrose transporter 1) (Sucrose-proton symporter 2); SUC2 SUT1 At1g22710 T22J18.12; Arabidopsis thaliana (Mouse-ear cress)	sucrose-proton symporter 2 | Chr1:8030911-8032970 REVERSE LENGTH=512 | 201606	-2.9516	#N/A	#N/A	0.00371278	#N/A	#N/A	S
TRINITY_DN34587_c4_g1_i4	Sugar transport protein 13 (Hexose transporter 13) (Multicopy suppressor of snf4 deficiency protein 1); STP13 MSS1 At5g26340 F9D12.17; Arabidopsis thaliana (Mouse-ear cress)	Major facilitator superfamily protein | Chr5:9243851-9246994 REVERSE LENGTH=526 | 20160	#N/A	#N/A	4.1693	#N/A	#N/A	0.000245767	S
TRINITY_DN28713_c0_g1_i2	Sulfate transporter 3.1 (AST12) (AtST1); SULTR3;1 ST1 At3g51895 ATEM1.15 F4F15.10; Arabidopsis thaliana (Mouse-ear cress)	sulfate transporter 3%3B1 | Chr3:19251503-19255677 REVERSE LENGTH=658 | 201606	-2.59367	#N/A	2.63737	0.0117129	#N/A	0.0325015	S
TRINITY_DN25537_c0_g1_i2	Tonoplast dicarboxylate transporter (AttDT) (Sodium-dicarboxylate cotransporter-like) (AtSDAT) (Vacuolar malate transporter); TDT SDAT At5g47560 MNJ7.15; Arabidopsis thaliana (Mouse-ear cress)	tonoplast dicarboxylate transporter | Chr5:19287895-19290347 REVERSE LENGTH=540 | 20160	-5.16721	-3.83794	#N/A	2.62085e-05	0.00764738	#N/A	S>R
TRINITY_DN33834_c1_g2_i6	UDP-xylose transporter 1; UXT1 At2g28315 T1B3.18; Arabidopsis thaliana (Mouse-ear cress)	Nucleotide/sugar transporter family protein | Chr2:12088896-12090570 FORWARD LENGTH=342	-6.24303	#N/A	5.33484	2.64402e-09	#N/A	3.4432e-07	S
TRINITY_DN33834_c1_g2_i4	UDP-xylose transporter 1; UXT1 At2g28315 T1B3.18; Arabidopsis thaliana (Mouse-ear cress)	Nucleotide/sugar transporter family protein | Chr2:12088896-12090570 FORWARD LENGTH=342	-6.37427	#N/A	5.55786	3.34352e-07	#N/A	5.74085e-06	S
TRINITY_DN31119_c0_g2_i4	WAT1-related protein At1g21890; At1g21890 T26F17.11; Arabidopsis thaliana (Mouse-ear cress)	nodulin MtN21 /EamA-like transporter family protein | Chr1:7682808-7685581 REVERSE LENG	-4.55456	#N/A	4.28911	1.42436e-05	#N/A	0.000136945	S
TRINITY_DN33203_c0_g1_i16	WAT1-related protein At3g28050; At3g28050 MMG15.6; Arabidopsis thaliana (Mouse-ear cress)	nodulin MtN21 /EamA-like transporter family protein | Chr3:10442984-10445216 FORWARD LE	#N/A	-5.16478	-2.87368	#N/A	9.31371e-05	0.0564648	R
TRINITY_DN33533_c5_g1_i1	WAT1-related protein At4g30420; At4g30420 F17I23.240; Arabidopsis thaliana (Mouse-ear cress)	nodulin MtN21 /EamA-like transporter family protein | Chr4:14877069-14878914 FORWARD LE	#N/A	#N/A	-4.70825	#N/A	#N/A	0.00167649	R
TRINITY_DN33711_c2_g2_i1	WAT1-related protein At5g07050; At5g07050 MOJ9.22; Arabidopsis thaliana (Mouse-ear cress)	nodulin MtN21 /EamA-like transporter family protein | Chr5:2191533-2193416 REVERSE LENG	-4.8864	#N/A	#N/A	9.85399e-05	#N/A	#N/A	S
TRINITY_DN35312_c1_g1_i4	Zinc transporter 11 (ZRT/IRT-like protein 11); ZIP11 At1g55910 F14J16.16; Arabidopsis thaliana (Mouse-ear cress)	zinc transporter 11 precursor | Chr1:20906161-20907225 FORWARD LENGTH=326 | 201606	#N/A	3.48346	#N/A	#N/A	0.0110358	#N/A	L
TRINITY_DN27627_c0_g1_i3	#N/A	LOW protein: ammonium transporter 1-like protein | Chr5:14805437-14808113 REVERSE LENGT	2.67313	3.50144	#N/A	0.0321629	0.00539782	#N/A	L
TRINITY_DN30442_c0_g1_i4	#N/A	polyol transporter%2C putative (DUF1195) | Chr4:17285953-17287281 REVERSE LENGTH=179 |	-2.34041	#N/A	#N/A	0.0293201	#N/A	#N/A	S
TRINITY_DN29576_c0_g1_i2	#N/A	potassium transporter | Chr5:4818056-4820477 FORWARD LENGTH=482 | 201606	#N/A	-3.54519	#N/A	#N/A	0.0238512	#N/A	R
TRINITY_DN35753_c0_g1_i7	Non-specific lipid-transfer protein (Allergen Api g 2.0101) (allergen Api g 2); ; Apium graveolens (Celery)	lipid transfer protein 4 | Chr5:23925296-23925772 REVERSE LENGTH=112 | 201606	-5.57665	#N/A	5.76371	3.89399e-09	#N/A	6.96077e-09	S
TRINITY_DN35753_c0_g1_i11	Non-specific lipid-transfer protein (Allergen Api g 2.0101) (allergen Api g 2); ; Apium graveolens (Celery)	lipid transfer protein 4 | Chr5:23925296-23925772 REVERSE LENGTH=112 | 201606	-5.69551	#N/A	5.50629	5.73514e-09	#N/A	5.44463e-08	S
TRINITY_DN29480_c0_g2_i1	Lipid transfer protein EARLI 1 (Protein EARLY ARABIDOPSIS ALUMINUM INDUCED 1) (pEARLI1); EARLI1 At4g12480 T1P17.70; Arabidopsis thaliana (Mouse-ear cress)	Bifunctional inhibitor/lipid-transfer protein/seed storage 2S albumin superfamily prote	-7.01199	-7.49352	#N/A	1.21989e-08	2.07239e-10	#N/A	R>S
TRINITY_DN27199_c0_g1_i2	Lipid transfer protein EARLI 1 (Protein EARLY ARABIDOPSIS ALUMINUM INDUCED 1) (pEARLI1); EARLI1 At4g12480 T1P17.70; Arabidopsis thaliana (Mouse-ear cress)	Bifunctional inhibitor/lipid-transfer protein/seed storage 2S albumin superfamily prote	#N/A	-3.54005	#N/A	#N/A	0.0557847	#N/A	R
TRINITY_DN32681_c0_g1_i3	Protein DETOXIFICATION 14 (AtDTX14) (Multidrug and toxic compound extrusion protein 14) (MATE protein 14); DTX14 At1g71140 F23N20.13; Arabidopsis thaliana (Mouse-ear cress)	MATE efflux family protein | Chr1:26824762-26826748 FORWARD LENGTH=485 | 201606	#N/A	-3.74436	#N/A	#N/A	0.00491726	#N/A	R
TRINITY_DN28867_c0_g1_i1	Protein DETOXIFICATION 27 (AtDTX27) (Multidrug and toxic compound extrusion protein 27) (MATE protein 27); DTX27 At5g65380 MNA5.11; Arabidopsis thaliana (Mouse-ear cress)	MATE efflux family protein | Chr5:26123241-26126352 REVERSE LENGTH=486 | 201606	#N/A	#N/A	-4.68029	#N/A	#N/A	0.023835	R
