# Supplementary material for: Spatial Genomic Resource Reveals Molecular Insights into Key Bioactive-Metabolite Biosynthesis in Endangered Angelica glauca Edgew
Source: Int J Mol Sci. 2022 Sep 21;23(19):11064. doi: 10.3390/ijms231911064 (PMC9569870; doi:10.3390/ijms231911064)
Supplement: Supplementary file 1 [file ijms-23-11064-s001.zip › Supplementary Table S8.xlsx]

## Sheet: Sheet1
Supplementary Table S8: Detail of primers used for validation of transcriptomics data using qRT-PCR
Sr. No.	Transcript ID	Gene Description	Primer Sequence (Forward)	Primer Sequence (Reverse)	Amplification Temperature °C
1	TRINITY_DN33220_c2_g1_i1	Elongation factor 1-alpha	TTCGAGCTCCTTGCCAGATC	TGGTTATGCTCCAGTGCTTGAT	55
2	TRINITY_DN36349_c1_g2_i4	DXS:DXS : 1-deoxy-D-xylulose-5-phosphate synthase	AGCAAGGGAGTGAGTTTAGAT	GGTCTCTGGGAATGGTATT	55
3	TRINITY_DN32879_c0_g2_i4	MCT:2-C-methyl-D-erythritol 4-phosphate cytidylyltransferase	TACCCACATCTCCCTAATCTT	GCAGTAGCAGAACACTTGAAT	55
4	TRINITY_DN27176_c0_g1_i1	HDR:4-hydroxy-3-methylbut-2-enyl diphosphate reductase	ACACTGACCTTGTGAAACTTG	TACATAGCATCTTGCCTCTCT	55
5	TRINITY_DN27140_c0_g1_i1	GPPS: Geranyl pyrophosphate synthase	ATCAACAAACCACACAAACC	GCAAGAAGAGAGTAACGCATA	55
6	TRINITY_DN36415_c2_g1_i4	STS: Sesqueterpene synthase	AAACAAGAAGCCAGGAAGAT	TGTGCTGTAGTAGCGTATCAA	55
7	TRINITY_DN36036_c3_g3_i4	LS: Limonene synthase	ACTAATCCAATGCCGATACTC	AGGGACAGGCTCAATAAATAG	55
8	TRINITY_DN33687_c0_g1_i2	NMD : Neomenthol dehydrogenase	GTTATCTGTTTCACCGAGGAT	TCATTCAGTATTCCCTTAGCC	55
9	TRINITY_DN35559_c0_g3_i1	CD:Carveol dehydrogenase	GGACTGGGAGAGTATGGAATA	GAGAAGCAAGAAATAGAACAGC	55
10	TRINITY_DN35574_c2_g2_i1	NES:Nerolidol synthase	ATGGTCTATGTCTATGCTGAC	ATCCCACCTATTTACTGCTTC	55
11	TRINITY_DN34954_c0_g1_i12	DHQ-SDH:3-dehydroquinate dehydratase/ shikimate 5-dehydrogenase	GAATCACCCATTTCTAAGGA	AACCTCTCATACTGTTCGTAGG	55
12	TRINITY_DN35786_c3_g1_i8	SK:Shikimate kinase	ACCCTTCTCCTCTTCTTTCTC	ATCTTCAGCCTTCTTCTTCAC	55
13	TRINITY_DN32381_c0_g1_i1	EPSPS:5-enolpyruvylshikimate-3-phosphate synthase	CCCAGGTAGTGCTTATGTAGA	TTCTCAGTCCAGGTTACTTCA	55
14	TRINITY_DN32132_c1_g2_i9	CM:Chorismate mutase	GAAAGTCCAGAAGAACATCCT	GATTGACATACACATCCCAGA	55
15	TRINITY_DN45455_c0_g1_i1	ADT:Arogenate dehydratase	TCTCAACAAGACACCGAAA	GCAACACGAAGCGTAGAT	55
16	TRINITY_DN33856_c1_g1_i1	PAL:Phenylalanine ammonia lyase	GCTTAGAGTTGTAGACCGTGA	TTTGGAAGATTGAAGTGCTC	55
17	TRINITY_DN29974_c0_g1_i2	C4H:Cinnamate-4-hydroxylase	GCCTATTCCAGTTCCTGTATT	ACACAACCACCAAGTTCCT	55
18	TRINITY_DN35247_c2_g1_i15	COMT: Caffeic acid 3-O-methyltransferase	ATTGAAGTGAAGGAGGGAAT	GTAATAATCTGTCGGGTGGA	55
19	TRINITY_DN34649_c3_g7_i1	NADPH-AOR:NADPH-dependent alkenal/one oxidoreductase	ATTCACTCCTGGCAAATCT	GTTACATCAGCACCCAAACT	55
20	TRINITY_DN34704_c0_g5_i3	SDM:S-adenosyl-L-methionine-dependent Methyltransferases	GTATTGCTTGTTGTGCTCTGT	GAATGACACGGATTTCACTT	55
21	TRINITY_DN24558_c0_g1_i1	PKC:Polyketide cyclase	CATTCAAAGACCACCACAGT	GTGAGTAGGGAAGAACATTGG	55
22	TRINITY_DN36209_c0_g1_i15	CYP72A15	CCAAGTCACCATACCAATAAC	CCCATACTCTGTCCAATACAT	55
